# Supplementary material for: Comparative Analysis of Mouse Decidualization Models at the Molecular Level
Source: Genes (Basel). 2020 Aug 13;11(8):935. doi: 10.3390/genes11080935 (PMC7465532; doi:10.3390/genes11080935)
Supplement: Supplementary file 1 [file genes-11-00935-s001.zip]

Archive with 10 entries (10 files):
- Supplementary Table 1.xlsx
- Supplementary Table 2.xlsx
- Supplementary Table 3.xlsx
- Supplementary Table 4.xlsx
- Supplementary Table 5.xlsx
- Supplementary Table 6.xlsx
- Supplementary Table 7.xlsx
- Supplementary Table 8.xlsx
- figure-S1.tif
- manuscript-R1-track-changes.docx
