# Supplementary material for: Comparative Analysis of Mouse Decidualization Models at the Molecular Level
Source: Genes (Basel). 2020 Aug 13;11(8):935. doi: 10.3390/genes11080935 (PMC7465532; doi:10.3390/genes11080935)
Supplement: Supplementary file 1 [file genes-11-00935-s001.zip › Supplementary Table 1.xlsx]

## Sheet: Supplementary Table 1
Supplementary Table 1. Primers used in this study for quantitative RT-PCR analysis.
Symbol	ID	Primers	Length
Serpinf1	NM_011340	ggtccacgagggaaatgc;ccacgccaaggagaagga	51_x000D_bp
Eva1c	NM_027627	actgccatgagtccaagtt;actgccgtgagtatgttctt	130_x000D_bp
Ano1	NM_178642	ttcccagcctatttcacc;aactccgaggacgattgc	75_x000D_bp
Gas7	NM_008088	acaaggtgagtgggtagg;tgagtggcatttagaggat	149_x000D_bp
Hopx	NM_175606	ctccctccttctgcttca;caaatacacccacgttctc	59_x000D_bp
Dio2	NM_010050	ggttggtctcccaggtat;tagccgagcattgatttt	147_x000D_bp
Aqp8	NM_007474	ggctggctactgggactt;ttcacctcgactttagaatt	128_x000D_bp
S100g	NM_009789	tggcgatggagaagttag;cgttcaatcagtaggtgct	106_x000D_bp
Havcr2	NM_134250	ctggagcagaagcgtggag;ttgcctttcgcagggttt	123_x000D_bp
Tead4	NM_011567	ggacagccaaggaaccag;tgtgacctacgtgcaatctg	147_x000D_bp
Usp53	NM_133857	gaaacagtctcgccatct;tagcccagcagttctcac	51_x000D_bp
Cyp11b1	NM_001033229	tgtcccaagatgtcaatagc;accggtacgagtcggagaacagatc	79bp
Olr1	NM_138648	caaagtctcccaaccaac;gaggcatactgaggtagagg	111_x000D_bp
Erv3	NM_001166206	tgtaggcagggatgtgat;ttgttagtctgggatttgta	77_x000D_bp
Alpl	NM_007431	catataacaccaacgctcag; tggatgtgacctcattgc	150bp
Bmp2	NM_007553	tgtaccgcaggcactcag;gttcctccacggcttctt	117_x000D_bp
Ptgs2	NM_011198	cagatgactgcccaactccc;tgaacccaggtcctcgctta	195bp
Esr1	NM_007956	cttgaggacctgttctgg;attgtgactgcccttgat	119_x000D_bp
Gapdh	NM_008084	gccttccgtgttcctaccc;tgcctgcttcaccaccttc	102bp
