# Supplementary material for: Comparative Analysis of Mouse Decidualization Models at the Molecular Level
Source: Genes (Basel). 2020 Aug 13;11(8):935. doi: 10.3390/genes11080935 (PMC7465532; doi:10.3390/genes11080935)
Supplement: Supplementary file 1 [file genes-11-00935-s001.zip › Supplementary Table 2.xlsx]

## Sheet: Supplementary Table 2
Supplementary Table 2. The complete list of differentially expressed genes between NP and control (fold change > 2 and FDR < 0.01).
Gene	GeneID	TranscriptID	Average-of-NP	Average-of-Control	Fold(NP/Control)	Pvalue	FDR	Gene description
2610528A11Rik	ENSMUSG00000096001	ENSMUST00000191317	32.6847	0	1000000	0.000143521	0.000722555	RIKEN cDNA 2610528A11 gene [Source:MGI Symbol;Acc:MGI:1917295]
Aldh3a1	ENSMUSG00000019102	ENSMUST00000147792	6.94023	0	1000000	0.000151063	0.000750604	aldehyde dehydrogenase family 3, subfamily A1 [Source:MGI Symbol;Acc:MGI:1353451]
Calm4	ENSMUSG00000033765	ENSMUST00000042219	3.88769	0	1000000	0.000198653	0.000908479	calmodulin 4 [Source:MGI Symbol;Acc:MGI:1931464]
Cenpu	ENSMUSG00000031629	ENSMUST00000034045	2.41465	0	1000000	1.74079e-05	0.000181649	centromere protein U [Source:MGI Symbol;Acc:MGI:1919126]
Cts7	ENSMUSG00000021440	ENSMUST00000021892	2.93872	0	1000000	4.85171e-06	8.40926e-05	cathepsin 7 [Source:MGI Symbol;Acc:MGI:1860262]
Ctsg	ENSMUSG00000040314	ENSMUST00000015583	9.08381	0	1000000	0.000713736	0.00232072	cathepsin G [Source:MGI Symbol;Acc:MGI:88563]
Cyp2j11	ENSMUSG00000066097	ENSMUST00000015368	2.97237	0	1000000	0.00445282	0.00993915	cytochrome P450, family 2, subfamily j, polypeptide 11 [Source:MGI Symbol;Acc:MGI:2140224]
Cyyr1	ENSMUSG00000041134	ENSMUST00000175700	4.16123	0	1000000	0.000485739	0.00176018	cysteine and tyrosine-rich protein 1 [Source:MGI Symbol;Acc:MGI:2152187]
Dusp4	ENSMUSG00000031530	ENSMUST00000033930	3.9616	0	1000000	0.00104287	0.00310774	dual specificity phosphatase 4 [Source:MGI Symbol;Acc:MGI:2442191]
Fa2h	ENSMUSG00000033579	ENSMUST00000038475	3.79007	0	1000000	0.000716938	0.00232894	fatty acid 2-hydroxylase [Source:MGI Symbol;Acc:MGI:2443327]
Fcrl6	ENSMUSG00000070504	ENSMUST00000094303	5.33006	0	1000000	0.00212461	0.00544616	Fc receptor-like 6 [Source:MGI Symbol;Acc:MGI:3618339]
Fcrlb	ENSMUSG00000070524	ENSMUST00000094337	1.33798	0	1000000	0.000489985	0.00176284	Fc receptor-like B [Source:MGI Symbol;Acc:MGI:3576487]
Fnd3c2	ENSMUSG00000073012	ENSMUST00000091282	1.31116	0	1000000	0.000564436	0.00195565	fibronectin type III domain containing 3C2 [Source:MGI Symbol;Acc:MGI:2685621]
Fosl1	ENSMUSG00000024912	ENSMUST00000025850	6.88756	0	1000000	0.00109282	0.00321993	fos-like antigen 1 [Source:MGI Symbol;Acc:MGI:107179]
Fubp3	ENSMUSG00000026843	ENSMUST00000113482	9.28352	0	1000000	0.000314466	0.00127829	far upstream element (FUSE) binding protein 3 [Source:MGI Symbol;Acc:MGI:2443699]
Glod5	ENSMUSG00000031163	ENSMUST00000033503	1.64913	0	1000000	0.00402711	0.00913427	glyoxalase domain containing 5 [Source:MGI Symbol;Acc:MGI:1917074]
Gm2694	ENSMUSG00000097248	ENSMUST00000210935	9.67117	0	1000000	0.000737167	0.00238032	predicted gene 2694 [Source:MGI Symbol;Acc:MGI:3780864]
Gm6793	ENSMUSG00000092086	ENSMUST00000071732	33.169	0	1000000	0.00216902	0.00553863	predicted gene 6793 [Source:MGI Symbol;Acc:MGI:3643578]
Gpr141	ENSMUSG00000053101	ENSMUST00000065335	1.17967	0	1000000	0.00264706	0.00648878	G protein-coupled receptor 141 [Source:MGI Symbol;Acc:MGI:2672983]
Gpr87	ENSMUSG00000051431	ENSMUST00000199833	1.06076	0	1000000	0.00378101	0.00867733	G protein-coupled receptor 87 [Source:MGI Symbol;Acc:MGI:1934133]
Gzmk	ENSMUSG00000042385	ENSMUST00000038212	6.68862	0	1000000	0.000145193	0.000728369	granzyme K [Source:MGI Symbol;Acc:MGI:1298232]
Hephl1	ENSMUSG00000031936	ENSMUST00000159985	20.3623	0	1000000	9.7086e-07	3.41521e-05	hephaestin-like 1 [Source:MGI Symbol;Acc:MGI:2685355]
Hsd3b6	ENSMUSG00000027869	ENSMUST00000029463	5.5038	0	1000000	0.000249771	0.00108013	hydroxy-delta-5-steroid dehydrogenase, 3 beta- and steroid delta-isomerase 6 [Source:MGI Symbol;Acc:MGI:109598]
Klk7	ENSMUSG00000030713	ENSMUST00000032955	1.80308	0	1000000	0.000866035	0.00269322	kallikrein related-peptidase 7 (chymotryptic, stratum corneum) [Source:MGI Symbol;Acc:MGI:1346336]
Lpar5	ENSMUSG00000067714	ENSMUST00000088292	1.16975	0	1000000	3.92163e-05	0.00030422	lysophosphatidic acid receptor 5 [Source:MGI Symbol;Acc:MGI:2685918]
Mcpt8	ENSMUSG00000022157	ENSMUST00000015594	2.07497	0	1000000	0.000129464	0.000670722	mast cell protease 8 [Source:MGI Symbol;Acc:MGI:1261780]
Mir3100	ENSMUSG00000092659	ENSMUST00000174918	2130.57	0	1000000	0.000488103	0.00176284	microRNA 3100 [Source:MGI Symbol;Acc:MGI:4834314]
Mir5114	ENSMUSG00000093315	ENSMUST00000175574	37762.4	0	1000000	0.000548809	0.0019138	microRNA 5114 [Source:MGI Symbol;Acc:MGI:4950434]
Mir6363	ENSMUSG00000098482	ENSMUST00000184880	72.9891	0	1000000	3.68539e-06	7.24408e-05	microRNA 6363 [Source:MGI Symbol;Acc:MGI:5531408]
Mpzl3	ENSMUSG00000070305	ENSMUST00000114664	16.0186	0	1000000	0.000111041	0.000608857	myelin protein zero-like 3 [Source:MGI Symbol;Acc:MGI:2442647]
Mrap	ENSMUSG00000039956	ENSMUST00000133973	9.87652	0	1000000	0.000157234	0.000769308	melanocortin 2 receptor accessory protein [Source:MGI Symbol;Acc:MGI:1924287]
Mrgprg	ENSMUSG00000050276	ENSMUST00000058092	59.0235	0	1000000	4.0748e-05	0.000311692	MAS-related GPR, member G [Source:MGI Symbol;Acc:MGI:3033145]
Mup16	ENSMUSG00000078675	ENSMUST00000107483	1.93538	0	1000000	0.000375851	0.00145881	major urinary protein 16 [Source:MGI Symbol;Acc:MGI:3780250]
Mup3	ENSMUSG00000066154	ENSMUST00000107472	2.12478	0	1000000	0.000131023	0.000677554	major urinary protein 3 [Source:MGI Symbol;Acc:MGI:97235]
Nebl	ENSMUSG00000053702	ENSMUST00000028080	2.45226	0	1000000	0.000186664	0.000866403	nebulette [Source:MGI Symbol;Acc:MGI:1921353]
Nptxr	ENSMUSG00000022421	ENSMUST00000023057	1.94013	0	1000000	0.00188549	0.00495529	neuronal pentraxin receptor [Source:MGI Symbol;Acc:MGI:1920590]
Nr4a3	ENSMUSG00000028341	ENSMUST00000030025	1.1865	0	1000000	0.00223355	0.00565719	nuclear receptor subfamily 4, group A, member 3 [Source:MGI Symbol;Acc:MGI:1352457]
Olfr543	ENSMUSG00000044814	ENSMUST00000219647	1.85388	0	1000000	0.000426315	0.00159379	olfactory receptor 543 [Source:MGI Symbol;Acc:MGI:3030377]
Otogl	ENSMUSG00000091455	ENSMUST00000165341	2.48301	0	1000000	1.65155e-05	0.000174896	otogelin-like [Source:MGI Symbol;Acc:MGI:3647600]
Oxct2a	ENSMUSG00000076436	ENSMUST00000102640	2.81751	0	1000000	0.0029208	0.00701837	3-oxoacid CoA transferase 2A [Source:MGI Symbol;Acc:MGI:1891061]
Plin1	ENSMUSG00000030546	ENSMUST00000205915	1.09121	0	1000000	0.00303545	0.0072525	perilipin 1 [Source:MGI Symbol;Acc:MGI:1890505]
Pnliprp1	ENSMUSG00000042179	ENSMUST00000048644	1.14749	0	1000000	0.00326551	0.00769466	pancreatic lipase related protein 1 [Source:MGI Symbol;Acc:MGI:97723]
Prl3d3	ENSMUSG00000062201	ENSMUST00000073601	2.8232	0	1000000	9.0189e-05	0.000523612	prolactin family 3, subfamily d, member 3 [Source:MGI Symbol;Acc:MGI:2660938]
Prl8a9	ENSMUSG00000006490	ENSMUST00000006662	25.8322	0	1000000	0.000192232	0.000886577	prolactin family8, subfamily a, member 9 [Source:MGI Symbol;Acc:MGI:1914560]
Pyy	ENSMUSG00000017311	ENSMUST00000177304	22.3829	0	1000000	0.00100142	0.00301385	peptide YY [Source:MGI Symbol;Acc:MGI:99924]
Qrfpr	ENSMUSG00000058400	ENSMUST00000197447	4.44557	0	1000000	1.08284e-05	0.000134556	pyroglutamylated RFamide peptide receptor [Source:MGI Symbol;Acc:MGI:2677633]
Retn	ENSMUSG00000012705	ENSMUST00000012849	3.05959	0	1000000	0.000489989	0.00176284	resistin [Source:MGI Symbol;Acc:MGI:1888506]
Rhox8	ENSMUSG00000064137	ENSMUST00000071885	1.95743	0	1000000	0.00241617	0.00602542	reproductive homeobox 8 [Source:MGI Symbol;Acc:MGI:3579898]
Rimklb	ENSMUSG00000040649	ENSMUST00000146274	4.65128	0	1000000	0.000152246	0.000754249	ribosomal modification protein rimK-like family member B [Source:MGI Symbol;Acc:MGI:1918325]
Serpinb9e	ENSMUSG00000062342	ENSMUST00000071873	5.60085	0	1000000	0.00017012	0.000813917	serine (or cysteine) peptidase inhibitor, clade B, member 9e [Source:MGI Symbol;Acc:MGI:894672]
Snord16a	ENSMUSG00000094411	ENSMUST00000083895	334.736	0	1000000	0.00334435	0.00784518	small nucleolar RNA, C/D box 16A [Source:MGI Symbol;Acc:MGI:3819522]
Sprr2h	ENSMUSG00000046259	ENSMUST00000059845	8.67408	0	1000000	0.00150081	0.00415415	small proline-rich protein 2H [Source:MGI Symbol;Acc:MGI:1330343]
Sv2c	ENSMUSG00000051111	ENSMUST00000161263	3.14561	0	1000000	0.00400093	0.00908785	synaptic vesicle glycoprotein 2c [Source:MGI Symbol;Acc:MGI:1922459]
Tchhl1	ENSMUSG00000027908	ENSMUST00000029516	1.76861	0	1000000	0.000129469	0.000670722	trichohyalin-like 1 [Source:MGI Symbol;Acc:MGI:1918575]
Tfdp1	ENSMUSG00000038482	ENSMUST00000209885	8.8401	0	1000000	0.00239138	0.00597653	transcription factor Dp 1 [Source:MGI Symbol;Acc:MGI:101934]
Trp53bp1	ENSMUSG00000043909	ENSMUST00000135890	10.1815	0	1000000	7.09208e-05	0.000444787	transformation related protein 53 binding protein 1 [Source:MGI Symbol;Acc:MGI:1351320]
Ugp2	ENSMUSG00000001891	ENSMUST00000102875	11.663	0	1000000	5.82971e-06	9.3753e-05	UDP-glucose pyrophosphorylase 2 [Source:MGI Symbol;Acc:MGI:2183447]
Ugt1a7c	ENSMUSG00000090124	ENSMUST00000150634	7.67536	0	1000000	0.000677555	0.00223509	UDP glucuronosyltransferase 1 family, polypeptide A7C [Source:MGI Symbol;Acc:MGI:3032636]
Wfdc12	ENSMUSG00000042845	ENSMUST00000051272	1.75769	0	1000000	0.0042554	0.00955777	WAP four-disulfide core domain 12 [Source:MGI Symbol;Acc:MGI:2183434]
Wfdc5	ENSMUSG00000040154	ENSMUST00000045127	3.50917	0	1000000	0.00426775	0.00958178	WAP four-disulfide core domain 5 [Source:MGI Symbol;Acc:MGI:2384800]
Zyg11a	ENSMUSG00000034645	ENSMUST00000106690	4.76305	0	1000000	0.00136771	0.00385179	zyg-11 family member A, cell cycle regulator [Source:MGI Symbol;Acc:MGI:2446208]
Mup7	ENSMUSG00000073842	ENSMUST00000079697	1.95586	2.38575e-06	819807	0.00156363	0.00427935	major urinary protein 7 [Source:MGI Symbol;Acc:MGI:3709615]
Cds2	ENSMUSG00000058793	ENSMUST00000110158	14.9475	6.12327e-05	244109	6.868e-05	0.000436105	CDP-diacylglycerol synthase (phosphatidate cytidylyltransferase) 2 [Source:MGI Symbol;Acc:MGI:1332236]
Mup14	ENSMUSG00000073830	ENSMUST00000125461	2.01186	2.79769e-05	71911.5	0.000130698	0.000676075	major urinary protein 14 [Source:MGI Symbol;Acc:MGI:3702005]
Slc31a2	ENSMUSG00000066152	ENSMUST00000107468	21.7935	0.000433224	50305.3	1.69632e-06	4.66108e-05	solute carrier family 31, member 2 [Source:MGI Symbol;Acc:MGI:1333844]
Usp45	ENSMUSG00000040455	ENSMUST00000156589	4.7821	0.000101192	47257.6	0.00272358	0.00664055	ubiquitin specific petidase 45 [Source:MGI Symbol;Acc:MGI:101850]
Btg3	ENSMUSG00000022863	ENSMUST00000023570	13.7471	0.000296947	46295	0.000109365	0.000601961	B cell translocation gene 3 [Source:MGI Symbol;Acc:MGI:109532]
Gm20604	ENSMUSG00000041716	ENSMUST00000174651	8.37732	0.000192603	43495.3	0.00118282	0.00342951	predicted gene 20604 [Source:MGI Symbol;Acc:MGI:5305180]
Myo1b	ENSMUSG00000018417	ENSMUST00000046390	8.68399	0.000222839	38969.8	4.45751e-05	0.000330856	myosin IB [Source:MGI Symbol;Acc:MGI:107752]
Elf2	ENSMUSG00000037174	ENSMUST00000194641	5.86376	0.000195198	30040	0.00235089	0.00589658	E74-like factor 2 [Source:MGI Symbol;Acc:MGI:1916507]
Fmr1	ENSMUSG00000000838	ENSMUST00000088546	7.73525	0.000263922	29308.8	0.00208074	0.00536235	fragile X mental retardation syndrome 1 [Source:MGI Symbol;Acc:MGI:95564]
Pdpn	ENSMUSG00000028583	ENSMUST00000030317	8.65495	0.000378107	22890.2	0.000362062	0.00141579	podoplanin [Source:MGI Symbol;Acc:MGI:103098]
Kif2c	ENSMUSG00000028678	ENSMUST00000065896	9.54641	0.000764353	12489.5	0.000447695	0.00165438	kinesin family member 2C [Source:MGI Symbol;Acc:MGI:1921054]
E2f1	ENSMUSG00000027490	ENSMUST00000103145	5.7421	0.00048991	11720.7	0.00380875	0.00873403	E2F transcription factor 1 [Source:MGI Symbol;Acc:MGI:101941]
Mgat4a	ENSMUSG00000026110	ENSMUST00000151952	3.61317	0.000401892	8990.4	0.000434141	0.00161675	mannoside acetylglucosaminyltransferase 4, isoenzyme A [Source:MGI Symbol;Acc:MGI:2662992]
Pcsk6	ENSMUSG00000030513	ENSMUST00000176199	5.76718	0.000967588	5960.37	8.42498e-06	0.000115908	proprotein convertase subtilisin/kexin type 6 [Source:MGI Symbol;Acc:MGI:102897]
Vps54	ENSMUSG00000020128	ENSMUST00000006221	6.28663	0.00120652	5210.54	0.00362853	0.00837861	VPS54 GARP complex subunit [Source:MGI Symbol;Acc:MGI:2178798]
Rc3h2	ENSMUSG00000075376	ENSMUST00000112934	7.49717	0.00889023	843.305	5.60017e-06	9.1945e-05	ring finger and CCCH-type zinc finger domains 2 [Source:MGI Symbol;Acc:MGI:2442789]
Prl3c1	ENSMUSG00000017922	ENSMUST00000018066	676.612	1.12885	599.383	5.22821e-07	2.45604e-05	prolactin family 3, subfamily c, member 1 [Source:MGI Symbol;Acc:MGI:1351649]
Usp53	ENSMUSG00000039701	ENSMUST00000090379	113.356	0.215637	525.682	1.38218e-06	4.13744e-05	ubiquitin specific peptidase 53 [Source:MGI Symbol;Acc:MGI:2139607]
Cbln1	ENSMUSG00000031654	ENSMUST00000034076	29.284	0.0627367	466.776	6.41557e-06	9.84101e-05	cerebellin 1 precursor protein [Source:MGI Symbol;Acc:MGI:88281]
Prl8a2	ENSMUSG00000018259	ENSMUST00000110363	7665.58	22.2465	344.575	6.2579e-09	2.70216e-06	prolactin family 8, subfamily a, member 2 [Source:MGI Symbol;Acc:MGI:894281]
Gzmg	ENSMUSG00000040284	ENSMUST00000015578	224.162	0.673155	333.001	9.86869e-07	3.43653e-05	granzyme G [Source:MGI Symbol;Acc:MGI:109253]
Ppp1r8	ENSMUSG00000028882	ENSMUST00000030702	22.852	0.075635	302.135	7.44837e-06	0.000107731	protein phosphatase 1, regulatory (inhibitor) subunit 8 [Source:MGI Symbol;Acc:MGI:2140494]
Gzmf	ENSMUSG00000015441	ENSMUST00000022757	263.302	0.983693	267.667	2.54288e-08	4.84087e-06	granzyme F [Source:MGI Symbol;Acc:MGI:109254]
Hcn4	ENSMUSG00000032338	ENSMUST00000034889	28.1332	0.107178	262.491	1.42476e-07	1.21224e-05	hyperpolarization-activated, cyclic nucleotide-gated K+ 4 [Source:MGI Symbol;Acc:MGI:1298209]
Ahsa2	ENSMUSG00000020288	ENSMUST00000109539	12.3277	0.0510797	241.342	0.000539	0.00188798	AHA1, activator of heat shock protein ATPase 2 [Source:MGI Symbol;Acc:MGI:1916133]
Ear6	ENSMUSG00000062148	ENSMUST00000169070	62.1688	0.263273	236.138	0.000204389	0.000927471	eosinophil-associated, ribonuclease A family, member 6 [Source:MGI Symbol;Acc:MGI:1890463]
Muc13	ENSMUSG00000022824	ENSMUST00000023520	9.86986	0.04835	204.134	2.01695e-07	1.46373e-05	mucin 13, epithelial transmembrane [Source:MGI Symbol;Acc:MGI:103190]
Mup19	ENSMUSG00000078673	ENSMUST00000080606	2.24819	0.0127261	176.661	0.000884491	0.00273878	major urinary protein 19 [Source:MGI Symbol;Acc:MGI:3705235]
Mup12	ENSMUSG00000094793	ENSMUST00000117932	2.21417	0.012651	175.02	0.00215005	0.00550157	major urinary protein 12 [Source:MGI Symbol;Acc:MGI:3780193]
Mup9	ENSMUSG00000078686	ENSMUST00000122381	2.19051	0.0126697	172.894	0.0034023	0.00794759	major urinary protein 9 [Source:MGI Symbol;Acc:MGI:3782918]
Doxl2	ENSMUSG00000068536	ENSMUST00000184917	9.11522	0.053492	170.403	1.05714e-05	0.000132599	diamine oxidase-like protein 2 [Source:MGI Symbol;Acc:MGI:3618290]
Prf1	ENSMUSG00000037202	ENSMUST00000219375	55.2943	0.327044	169.073	1.2919e-06	3.96336e-05	perforin 1 (pore forming protein) [Source:MGI Symbol;Acc:MGI:97551]
Gm8979	ENSMUSG00000095649	ENSMUST00000183386	1.16432	0.00693983	167.774	0.000119337	0.000635777	predicted gene 8979 [Source:MGI Symbol;Acc:MGI:3703149]
Gdap10	ENSMUSG00000096954	ENSMUST00000180613	8.38693	0.0516373	162.42	1.44602e-05	0.000160881	ganglioside-induced differentiation-associated-protein 10 [Source:MGI Symbol;Acc:MGI:1338008]
Aloxe3	ENSMUSG00000020892	ENSMUST00000021268	9.26071	0.0572793	161.676	5.71027e-06	9.26082e-05	arachidonate lipoxygenase 3 [Source:MGI Symbol;Acc:MGI:1345140]
Mup17	ENSMUSG00000096688	ENSMUST00000107484	1.97336	0.0125767	156.906	0.00273411	0.00666059	major urinary protein 17 [Source:MGI Symbol;Acc:MGI:3705217]
Mup8	ENSMUSG00000078687	ENSMUST00000095058	1.71565	0.0109679	156.424	7.36285e-05	0.000457286	major urinary protein 8 [Source:MGI Symbol;Acc:MGI:3709619]
Erv3	ENSMUSG00000037482	ENSMUST00000040941	221.846	1.47685	150.216	4.77908e-07	2.33836e-05	endogenous retroviral sequence 3 [Source:MGI Symbol;Acc:MGI:1919245]
Mup13	ENSMUSG00000089873	ENSMUST00000072678	1.61768	0.0109961	147.114	0.00154409	0.0042393	major urinary protein 13 [Source:MGI Symbol;Acc:MGI:3702003]
4930502E18Rik	ENSMUSG00000055555	ENSMUST00000069209	18.7838	0.133844	140.341	0.000115914	0.000625255	RIKEN cDNA 4930502E18 gene [Source:MGI Symbol;Acc:MGI:1922263]
Enpp7	ENSMUSG00000046697	ENSMUST00000106273	14.4628	0.11467	126.126	1.26523e-05	0.000147965	ectonucleotide pyrophosphatase/phosphodiesterase 7 [Source:MGI Symbol;Acc:MGI:3027917]
Wdfy2	ENSMUSG00000014547	ENSMUST00000014691	9.29823	0.073987	125.674	0.000184495	0.00086081	WD repeat and FYVE domain containing 2 [Source:MGI Symbol;Acc:MGI:2442811]
8030462N17Rik	ENSMUSG00000047466	ENSMUST00000074653	5.15271	0.041595	123.878	0.0028379	0.00685925	RIKEN cDNA 8030462N17 gene [Source:MGI Symbol;Acc:MGI:2444951]
Rassf8	ENSMUSG00000030259	ENSMUST00000111704	62.9311	0.543599	115.767	3.14336e-05	0.000265286	Ras association (RalGDS/AF-6) domain family (N-terminal) member 8 [Source:MGI Symbol;Acc:MGI:1918573]
Cyp11b1	ENSMUSG00000075604	ENSMUST00000170259	25.6752	0.223489	114.883	3.60184e-06	7.17543e-05	cytochrome P450, family 11, subfamily b, polypeptide 1 [Source:MGI Symbol;Acc:MGI:88583]
Serpinb9b	ENSMUSG00000021403	ENSMUST00000006392	279.25	2.49589	111.884	5.5853e-07	2.57251e-05	serine (or cysteine) peptidase inhibitor, clade B, member 9b [Source:MGI Symbol;Acc:MGI:894668]
Bmp2	ENSMUSG00000027358	ENSMUST00000028836	184.697	1.73796	106.272	2.99639e-07	1.83931e-05	bone morphogenetic protein 2 [Source:MGI Symbol;Acc:MGI:88177]
Lysmd3	ENSMUSG00000035840	ENSMUST00000049055	9.04603	0.0860767	105.093	7.04333e-06	0.000104154	LysM, putative peptidoglycan-binding, domain containing 3 [Source:MGI Symbol;Acc:MGI:1915906]
Bmp8a	ENSMUSG00000032726	ENSMUST00000102641	22.4997	0.218303	103.067	3.39667e-05	0.000278704	bone morphogenetic protein 8a [Source:MGI Symbol;Acc:MGI:104515]
Gzme	ENSMUSG00000022156	ENSMUST00000089549	195.854	1.91129	102.473	2.08295e-07	1.48664e-05	granzyme E [Source:MGI Symbol;Acc:MGI:109265]
Ddn	ENSMUSG00000059213	ENSMUST00000075444	6.55658	0.0693318	94.5681	0.000670486	0.00221851	dendrin [Source:MGI Symbol;Acc:MGI:108101]
Plekhg4	ENSMUSG00000014782	ENSMUST00000160650	14.0778	0.149452	94.1963	5.87839e-06	9.40107e-05	pleckstrin homology domain containing, family G (with RhoGef domain) member 4 [Source:MGI Symbol;Acc:MGI:2142544]
Acsbg1	ENSMUSG00000032281	ENSMUST00000034822	20.6164	0.232849	88.5399	6.9182e-05	0.000438017	acyl-CoA synthetase bubblegum family member 1 [Source:MGI Symbol;Acc:MGI:2385656]
Ntn5	ENSMUSG00000070564	ENSMUST00000182750	6.67408	0.075682	88.1858	0.00030264	0.00124546	netrin 5 [Source:MGI Symbol;Acc:MGI:2685330]
Cyp11a1	ENSMUSG00000032323	ENSMUST00000188116	431.797	4.90439	88.0429	3.24653e-08	5.34739e-06	cytochrome P450, family 11, subfamily a, polypeptide 1 [Source:MGI Symbol;Acc:MGI:88582]
Cyp2b10	ENSMUSG00000030483	ENSMUST00000072438	6.9725	0.079866	87.3025	5.25839e-05	0.000365632	cytochrome P450, family 2, subfamily b, polypeptide 10 [Source:MGI Symbol;Acc:MGI:88598]
9930111J21Rik1	ENSMUSG00000069893	ENSMUST00000097494	1.39351	0.0161246	86.4216	0.000431924	0.00161092	RIKEN cDNA 9930111J21 gene 1 [Source:MGI Symbol;Acc:MGI:3041173]
Lipg	ENSMUSG00000053846	ENSMUST00000066532	116.575	1.34999	86.3524	2.09845e-08	4.79334e-06	lipase, endothelial [Source:MGI Symbol;Acc:MGI:1341803]
Ccdc155	ENSMUSG00000038292	ENSMUST00000121017	9.46074	0.111144	85.1212	7.76518e-05	0.000472754	coiled-coil domain containing 155 [Source:MGI Symbol;Acc:MGI:2687329]
Gen1	ENSMUSG00000051235	ENSMUST00000166117	3.20557	0.0382683	83.7655	0.000384955	0.00148547	GEN1, Holliday junction 5' flap endonuclease [Source:MGI Symbol;Acc:MGI:2443149]
Parm1	ENSMUSG00000034981	ENSMUST00000040576	117.617	1.42895	82.3103	9.244e-06	0.00012188	prostate androgen-regulated mucin-like protein 1 [Source:MGI Symbol;Acc:MGI:2443349]
Rrm2	ENSMUSG00000020649	ENSMUST00000020980	1309.87	16.5868	78.9703	6.68219e-10	1.14977e-06	ribonucleotide reductase M2 [Source:MGI Symbol;Acc:MGI:98181]
Gzmd	ENSMUSG00000059256	ENSMUST00000082093	334.375	4.29784	77.8008	7.25278e-06	0.000106193	granzyme D [Source:MGI Symbol;Acc:MGI:109255]
Plekha7	ENSMUSG00000045659	ENSMUST00000182834	47.4414	0.611561	77.5742	1.68367e-06	4.63801e-05	pleckstrin homology domain containing, family A member 7 [Source:MGI Symbol;Acc:MGI:2445094]
Nhs	ENSMUSG00000059493	ENSMUST00000087085	1.89595	0.0259607	73.0315	0.000122806	0.000647073	Nance-Horan syndrome (human) [Source:MGI Symbol;Acc:MGI:2684894]
Paqr3	ENSMUSG00000055725	ENSMUST00000069453	28.4703	0.410658	69.3284	4.78421e-06	8.35202e-05	progestin and adipoQ receptor family member III [Source:MGI Symbol;Acc:MGI:2679683]
Nav3	ENSMUSG00000020181	ENSMUST00000032719	7.32826	0.107574	68.1231	0.000174029	0.00082555	neuron navigator 3 [Source:MGI Symbol;Acc:MGI:2183703]
Mob1a	ENSMUSG00000043131	ENSMUST00000055261	45.333	0.682477	66.4242	1.19116e-05	0.000142675	MOB kinase activator 1A [Source:MGI Symbol;Acc:MGI:2442631]
Abr	ENSMUSG00000017631	ENSMUST00000094012	20.1424	0.30468	66.1099	8.01643e-06	0.000112377	active BCR-related gene [Source:MGI Symbol;Acc:MGI:107771]
Prl3d1	ENSMUSG00000057170	ENSMUST00000082079	5.78448	0.0877813	65.8965	0.00064168	0.00214622	prolactin family 3, subfamily d, member 1 [Source:MGI Symbol;Acc:MGI:97606]
Mir8114	ENSMUSG00000099227	ENSMUST00000183582	9332.08	142.028	65.7059	0.000101139	0.000568643	microRNA 8114 [Source:MGI Symbol;Acc:MGI:5530764]
Slc6a12	ENSMUSG00000030109	ENSMUST00000166457	134.314	2.04479	65.686	3.17267e-09	1.98255e-06	solute carrier family 6 (neurotransmitter transporter, betaine/GABA), member 12 [Source:MGI Symbol;Acc:MGI:95628]
Fancd2	ENSMUSG00000034023	ENSMUST00000036340	1.82764	0.0292139	62.5604	0.00252279	0.00623371	Fanconi anemia, complementation group D2 [Source:MGI Symbol;Acc:MGI:2448480]
Gzmb	ENSMUSG00000015437	ENSMUST00000015581	101.03	1.63155	61.9227	1.62159e-06	4.55416e-05	granzyme B [Source:MGI Symbol;Acc:MGI:109267]
Hhipl1	ENSMUSG00000021260	ENSMUST00000021685	42.8961	0.694782	61.7403	1.1505e-06	3.70456e-05	hedgehog interacting protein-like 1 [Source:MGI Symbol;Acc:MGI:1919265]
Tead4	ENSMUSG00000030353	ENSMUST00000130454	48.8733	0.791985	61.7098	1.89041e-07	1.40134e-05	TEA domain family member 4 [Source:MGI Symbol;Acc:MGI:106907]
Ror1	ENSMUSG00000035305	ENSMUST00000039630	21.7492	0.357721	60.7994	0.000114895	0.000622057	receptor tyrosine kinase-like orphan receptor 1 [Source:MGI Symbol;Acc:MGI:1347520]
Gzmn	ENSMUSG00000015443	ENSMUST00000015587	4.75209	0.0785723	60.4804	0.0019082	0.00500736	granzyme N [Source:MGI Symbol;Acc:MGI:2675494]
Xaf1	ENSMUSG00000040483	ENSMUST00000151440	24.93	0.418657	59.5476	5.63889e-06	9.20663e-05	XIAP associated factor 1 [Source:MGI Symbol;Acc:MGI:3772572]
Krtdap	ENSMUSG00000074199	ENSMUST00000190480	804.75	13.5574	59.3588	4.58023e-08	6.59248e-06	keratinocyte differentiation associated protein [Source:MGI Symbol;Acc:MGI:1928282]
Cdsn	ENSMUSG00000039518	ENSMUST00000044804	41.4963	0.722072	57.4684	1.58644e-05	0.000170787	corneodesmosin [Source:MGI Symbol;Acc:MGI:3505689]
Itga2	ENSMUSG00000015533	ENSMUST00000056117	8.44711	0.149136	56.6404	1.82916e-05	0.000187497	integrin alpha 2 [Source:MGI Symbol;Acc:MGI:96600]
Spp1	ENSMUSG00000029304	ENSMUST00000086833	150.856	2.6655	56.5956	1.79144e-07	1.34788e-05	secreted phosphoprotein 1 [Source:MGI Symbol;Acc:MGI:98389]
Angpt2	ENSMUSG00000031465	ENSMUST00000033846	173.478	3.09587	56.0353	8.8857e-09	3.40738e-06	angiopoietin 2 [Source:MGI Symbol;Acc:MGI:1202890]
Slfn9	ENSMUSG00000069793	ENSMUST00000038211	6.76666	0.120896	55.9711	2.63013e-07	1.6825e-05	schlafen 9 [Source:MGI Symbol;Acc:MGI:2445121]
Olr1	ENSMUSG00000030162	ENSMUST00000032265	23.6838	0.426897	55.479	1.2923e-05	0.000149661	oxidized low density lipoprotein (lectin-like) receptor 1 [Source:MGI Symbol;Acc:MGI:1261434]
Gjb3	ENSMUSG00000042367	ENSMUST00000106091	21.0568	0.386697	54.4531	2.52268e-05	0.00023013	gap junction protein, beta 3 [Source:MGI Symbol;Acc:MGI:95721]
Gm9992	ENSMUSG00000056133	ENSMUST00000070059	20.0399	0.378329	52.9696	1.90188e-06	4.95485e-05	predicted gene 9992 [Source:MGI Symbol;Acc:MGI:3712668]
Psca	ENSMUSG00000022598	ENSMUST00000023265	383.485	7.25984	52.8228	4.11667e-07	2.17441e-05	prostate stem cell antigen [Source:MGI Symbol;Acc:MGI:1919623]
Sprtn	ENSMUSG00000031986	ENSMUST00000034467	13.0675	0.251485	51.9611	0.000612472	0.00206816	SprT-like N-terminal domain [Source:MGI Symbol;Acc:MGI:2685351]
Tert	ENSMUSG00000021611	ENSMUST00000022104	1.88416	0.0365697	51.5226	0.00104438	0.00311063	telomerase reverse transcriptase [Source:MGI Symbol;Acc:MGI:1202709]
Hdac4	ENSMUSG00000026313	ENSMUST00000097644	35.4218	0.693151	51.1025	3.82965e-07	2.09322e-05	histone deacetylase 4 [Source:MGI Symbol;Acc:MGI:3036234]
Tdo2	ENSMUSG00000028011	ENSMUST00000029645	1044.3	21.0078	49.71	1.8621e-08	4.66119e-06	tryptophan 2,3-dioxygenase [Source:MGI Symbol;Acc:MGI:1928486]
Socs4	ENSMUSG00000048379	ENSMUST00000065562	8.58752	0.174764	49.1377	0.000699306	0.00228758	suppressor of cytokine signaling 4 [Source:MGI Symbol;Acc:MGI:1914546]
Gpnmb	ENSMUSG00000029816	ENSMUST00000205103	259.058	5.29997	48.8792	6.80336e-08	7.78196e-06	glycoprotein (transmembrane) nmb [Source:MGI Symbol;Acc:MGI:1934765]
Mir5130	ENSMUSG00000092901	ENSMUST00000175160	5804.66	119.711	48.4888	0.000110144	0.000605477	microRNA 5130 [Source:MGI Symbol;Acc:MGI:4950455]
Masp1	ENSMUSG00000022887	ENSMUST00000089883	11.4513	0.236186	48.4842	1.63085e-05	0.000173555	mannan-binding lectin serine peptidase 1 [Source:MGI Symbol;Acc:MGI:88492]
Rab27b	ENSMUSG00000024511	ENSMUST00000121693	1.66274	0.0343639	48.3863	0.000123171	0.000648403	RAB27B, member RAS oncogene family [Source:MGI Symbol;Acc:MGI:1931295]
Acer2	ENSMUSG00000038007	ENSMUST00000045224	11.5786	0.239613	48.3221	7.96856e-05	0.000482639	alkaline ceramidase 2 [Source:MGI Symbol;Acc:MGI:1920932]
Slc39a2	ENSMUSG00000072572	ENSMUST00000160668	21.4462	0.445519	48.1375	6.87365e-05	0.000436105	solute carrier family 39 (zinc transporter), member 2 [Source:MGI Symbol;Acc:MGI:2684326]
A2m	ENSMUSG00000030111	ENSMUST00000204850	2801.55	60.1502	46.5759	7.72884e-10	1.14977e-06	alpha-2-macroglobulin [Source:MGI Symbol;Acc:MGI:2449119]
Sez6l	ENSMUSG00000058153	ENSMUST00000079491	10.7043	0.230268	46.4865	2.12739e-05	0.00020637	seizure related 6 homolog like [Source:MGI Symbol;Acc:MGI:1935121]
S100a8	ENSMUSG00000056054	ENSMUST00000069927	184.909	3.98225	46.4333	0.00220209	0.00559742	S100 calcium binding protein A8 (calgranulin A) [Source:MGI Symbol;Acc:MGI:88244]
Map7d2	ENSMUSG00000041020	ENSMUST00000112471	25.8507	0.560921	46.0861	2.95541e-06	6.39707e-05	MAP7 domain containing 2 [Source:MGI Symbol;Acc:MGI:1917474]
Nrip1	ENSMUSG00000048490	ENSMUST00000121927	8.70381	0.189958	45.8196	6.01851e-05	0.00039813	nuclear receptor interacting protein 1 [Source:MGI Symbol;Acc:MGI:1315213]
Musk	ENSMUSG00000057280	ENSMUST00000102893	1.73029	0.037773	45.8076	6.06495e-06	9.55035e-05	muscle, skeletal, receptor tyrosine kinase [Source:MGI Symbol;Acc:MGI:103581]
Necab2	ENSMUSG00000031837	ENSMUST00000098363	6.32855	0.138752	45.6105	0.000891113	0.00275484	N-terminal EF-hand calcium binding protein 2 [Source:MGI Symbol;Acc:MGI:2152211]
Ksr1	ENSMUSG00000018334	ENSMUST00000018478	23.9603	0.528076	45.3728	6.7363e-08	7.75662e-06	kinase suppressor of ras 1 [Source:MGI Symbol;Acc:MGI:105051]
Ly75	ENSMUSG00000026980	ENSMUST00000112533	2.23637	0.0493462	45.32	0.000867051	0.0026959	lymphocyte antigen 75 [Source:MGI Symbol;Acc:MGI:106662]
Gpr50	ENSMUSG00000056380	ENSMUST00000070449	3.31394	0.0737867	44.9124	0.00361379	0.00835343	G-protein-coupled receptor 50 [Source:MGI Symbol;Acc:MGI:1333877]
Gm13034	ENSMUSG00000082195	ENSMUST00000121342	5.19169	0.115712	44.8675	7.41342e-06	0.00010759	predicted gene 13034 [Source:MGI Symbol;Acc:MGI:3650252]
Gdpd2	ENSMUSG00000019359	ENSMUST00000144912	20.9865	0.468719	44.7743	1.09746e-05	0.000135702	glycerophosphodiester phosphodiesterase domain containing 2 [Source:MGI Symbol;Acc:MGI:1918834]
Gpr151	ENSMUSG00000042816	ENSMUST00000054738	4.18114	0.0935613	44.6888	5.18916e-05	0.000364183	G protein-coupled receptor 151 [Source:MGI Symbol;Acc:MGI:2441887]
Tcam1	ENSMUSG00000020712	ENSMUST00000142472	1.75445	0.040084	43.7693	5.57724e-05	0.000380451	testicular cell adhesion molecule 1 [Source:MGI Symbol;Acc:MGI:1923120]
Ceacam10	ENSMUSG00000054169	ENSMUST00000038069	28.8559	0.667269	43.2448	2.29159e-06	5.52798e-05	carcinoembryonic antigen-related cell adhesion molecule 10 [Source:MGI Symbol;Acc:MGI:1347248]
Lman1l	ENSMUSG00000056271	ENSMUST00000093832	6.42787	0.149589	42.9702	0.000163315	0.000789691	lectin, mannose-binding 1 like [Source:MGI Symbol;Acc:MGI:2667537]
Parpbp	ENSMUSG00000035365	ENSMUST00000048518	9.38637	0.219801	42.704	0.000208605	0.0009432	PARP1 binding protein [Source:MGI Symbol;Acc:MGI:1922567]
Cers6	ENSMUSG00000027035	ENSMUST00000028426	19.406	0.457177	42.4476	3.72771e-05	0.000295073	ceramide synthase 6 [Source:MGI Symbol;Acc:MGI:2442564]
Alg10b	ENSMUSG00000075470	ENSMUST00000100309	15.4702	0.365181	42.363	1.0527e-05	0.000132331	asparagine-linked glycosylation 10B (alpha-1,2-glucosyltransferase) [Source:MGI Symbol;Acc:MGI:2146159]
Gpcpd1	ENSMUSG00000027346	ENSMUST00000127712	11.4945	0.273676	42.0004	0.000818653	0.00258402	glycerophosphocholine phosphodiesterase 1 [Source:MGI Symbol;Acc:MGI:104898]
Gzmc	ENSMUSG00000079186	ENSMUST00000015585	206.276	4.98812	41.3534	5.0113e-06	8.51921e-05	granzyme C [Source:MGI Symbol;Acc:MGI:109256]
Klhl28	ENSMUSG00000020948	ENSMUST00000021331	3.82484	0.092514	41.3434	0.000173644	0.000824713	kelch-like 28 [Source:MGI Symbol;Acc:MGI:1913939]
Yod1	ENSMUSG00000046404	ENSMUST00000049813	3.8883	0.0942263	41.2656	0.000445305	0.00164953	YOD1 deubiquitinase [Source:MGI Symbol;Acc:MGI:2442596]
Stil	ENSMUSG00000028718	ENSMUST00000030490	2.01867	0.049084	41.1268	0.000103796	0.000579494	Scl/Tal1 interrupting locus [Source:MGI Symbol;Acc:MGI:107477]
Pla2g4f	ENSMUSG00000046971	ENSMUST00000054651	1.65501	0.0403383	41.0283	0.00183553	0.00485354	phospholipase A2, group IVF [Source:MGI Symbol;Acc:MGI:2685493]
Nipal1	ENSMUSG00000067219	ENSMUST00000087212	18.2658	0.454399	40.1976	1.81386e-06	4.85721e-05	NIPA-like domain containing 1 [Source:MGI Symbol;Acc:MGI:1917951]
Mib1	ENSMUSG00000024294	ENSMUST00000052838	20.8439	0.528788	39.4183	1.34922e-07	1.17696e-05	mindbomb E3 ubiquitin protein ligase 1 [Source:MGI Symbol;Acc:MGI:2443157]
Zfa-ps	ENSMUSG00000049576	ENSMUST00000180673	1.50185	0.0381155	39.4026	0.00361424	0.00835343	zinc finger protein, autosomal, pseudogene [Source:MGI Symbol;Acc:MGI:99153]
Strn	ENSMUSG00000024077	ENSMUST00000145910	8.5564	0.21809	39.2333	6.38988e-06	9.81031e-05	striatin, calmodulin binding protein [Source:MGI Symbol;Acc:MGI:1333757]
Havcr2	ENSMUSG00000020399	ENSMUST00000020668	20.0302	0.514315	38.9453	8.13333e-05	0.000488796	hepatitis A virus cellular receptor 2 [Source:MGI Symbol;Acc:MGI:2159682]
Aspm	ENSMUSG00000033952	ENSMUST00000200083	3.74545	0.0965649	38.7868	6.32242e-06	9.75007e-05	asp (abnormal spindle)-like, microcephaly associated (Drosophila) [Source:MGI Symbol;Acc:MGI:1334448]
Dck	ENSMUSG00000029366	ENSMUST00000031311	56.1336	1.44863	38.7496	3.81373e-10	9.43601e-07	deoxycytidine kinase [Source:MGI Symbol;Acc:MGI:102726]
E2f8	ENSMUSG00000046179	ENSMUST00000058745	37.0079	0.957917	38.6337	2.28592e-05	0.000215624	E2F transcription factor 8 [Source:MGI Symbol;Acc:MGI:1922038]
Igdcc3	ENSMUSG00000032394	ENSMUST00000034961	9.61641	0.252325	38.1111	0.000245717	0.00106527	immunoglobulin superfamily, DCC subclass, member 3 [Source:MGI Symbol;Acc:MGI:1202390]
Uprt	ENSMUSG00000073016	ENSMUST00000087867	5.59229	0.147261	37.9754	0.00263318	0.00646394	uracil phosphoribosyltransferase [Source:MGI Symbol;Acc:MGI:2685620]
Adam12	ENSMUSG00000054555	ENSMUST00000067680	60.9015	1.62004	37.5925	4.44702e-07	2.25246e-05	a disintegrin and metallopeptidase domain 12 (meltrin alpha) [Source:MGI Symbol;Acc:MGI:105378]
Spred2	ENSMUSG00000045671	ENSMUST00000093299	9.54721	0.255456	37.3732	5.19429e-06	8.74423e-05	sprouty-related, EVH1 domain containing 2 [Source:MGI Symbol;Acc:MGI:2150019]
Card14	ENSMUSG00000013483	ENSMUST00000106250	8.36801	0.224203	37.3234	4.78723e-06	8.35202e-05	caspase recruitment domain family, member 14 [Source:MGI Symbol;Acc:MGI:2386258]
Atp7b	ENSMUSG00000006567	ENSMUST00000006742	4.98306	0.13634	36.5487	0.000264533	0.00112871	ATPase, Cu++ transporting, beta polypeptide [Source:MGI Symbol;Acc:MGI:103297]
Glis1	ENSMUSG00000034762	ENSMUST00000046005	15.5939	0.42699	36.5206	1.40917e-06	4.18199e-05	GLIS family zinc finger 1 [Source:MGI Symbol;Acc:MGI:2386723]
Acss3	ENSMUSG00000035948	ENSMUST00000165067	24.6703	0.676256	36.4807	0.000116464	0.000627047	acyl-CoA synthetase short-chain family member 3 [Source:MGI Symbol;Acc:MGI:2685720]
Mgat4c	ENSMUSG00000019888	ENSMUST00000179929	2.20714	0.0609633	36.2044	0.000327584	0.00131542	MGAT4 family, member C [Source:MGI Symbol;Acc:MGI:1914819]
Klrg1	ENSMUSG00000030114	ENSMUST00000032207	6.98263	0.192886	36.2007	0.0044424	0.00991877	killer cell lectin-like receptor subfamily G, member 1 [Source:MGI Symbol;Acc:MGI:1355294]
Pacs2	ENSMUSG00000021143	ENSMUST00000084891	46.3213	1.30742	35.4297	0.00103609	0.00309501	phosphofurin acidic cluster sorting protein 2 [Source:MGI Symbol;Acc:MGI:1924399]
Angpt4	ENSMUSG00000027460	ENSMUST00000028955	111.809	3.17494	35.2161	8.02228e-06	0.000112377	angiopoietin 4 [Source:MGI Symbol;Acc:MGI:1336887]
Ston1	ENSMUSG00000033855	ENSMUST00000137138	35.5198	1.01397	35.0305	2.64519e-05	0.000237311	stonin 1 [Source:MGI Symbol;Acc:MGI:1924307]
Pde3a	ENSMUSG00000041741	ENSMUST00000043259	14.8343	0.425752	34.8425	8.01952e-07	3.05095e-05	phosphodiesterase 3A, cGMP inhibited [Source:MGI Symbol;Acc:MGI:1860764]
Anln	ENSMUSG00000036777	ENSMUST00000040912	19.8822	0.573713	34.6554	2.16225e-05	0.00020829	anillin, actin binding protein [Source:MGI Symbol;Acc:MGI:1920174]
Gm6568	ENSMUSG00000082002	ENSMUST00000122274	15.1928	0.438831	34.6211	9.54385e-06	0.000124315	predicted pseudogene 6568 [Source:MGI Symbol;Acc:MGI:3647518]
Zbtb37	ENSMUSG00000043467	ENSMUST00000162226	2.19745	0.0640533	34.3066	0.000483335	0.00175418	zinc finger and BTB domain containing 37 [Source:MGI Symbol;Acc:MGI:2444467]
Tnks	ENSMUSG00000031529	ENSMUST00000033929	10.2595	0.301587	34.0183	3.91785e-06	7.51464e-05	tankyrase, TRF1-interacting ankyrin-related ADP-ribose polymerase [Source:MGI Symbol;Acc:MGI:1341087]
Rapgef5	ENSMUSG00000041992	ENSMUST00000109691	6.29151	0.18603	33.8199	0.00164851	0.00447126	Rap guanine nucleotide exchange factor (GEF) 5 [Source:MGI Symbol;Acc:MGI:2444365]
Slfn3	ENSMUSG00000018986	ENSMUST00000019130	2.80287	0.0829383	33.7946	0.00052592	0.00185313	schlafen 3 [Source:MGI Symbol;Acc:MGI:1329005]
Mmp28	ENSMUSG00000020682	ENSMUST00000103209	1.88825	0.057059	33.093	0.00199261	0.00517893	matrix metallopeptidase 28 (epilysin) [Source:MGI Symbol;Acc:MGI:2153062]
Abhd2	ENSMUSG00000039202	ENSMUST00000037315	49.6817	1.5066	32.976	3.28988e-05	0.00027345	abhydrolase domain containing 2 [Source:MGI Symbol;Acc:MGI:1914344]
Smad9	ENSMUSG00000027796	ENSMUST00000029371	7.76461	0.235599	32.9569	0.000186521	0.000866403	SMAD family member 9 [Source:MGI Symbol;Acc:MGI:1859993]
Chd5	ENSMUSG00000005045	ENSMUST00000005175	2.08323	0.0635399	32.7861	0.000137159	0.00070076	chromodomain helicase DNA binding protein 5 [Source:MGI Symbol;Acc:MGI:3036258]
Car13	ENSMUSG00000027555	ENSMUST00000029071	16.9459	0.519811	32.6002	2.50042e-05	0.000229353	carbonic anhydrase 13 [Source:MGI Symbol;Acc:MGI:1931322]
Cryaa	ENSMUSG00000024041	ENSMUST00000019192	27.2876	0.84023	32.4764	6.57446e-05	0.000423078	crystallin, alpha A [Source:MGI Symbol;Acc:MGI:88515]
Samd5	ENSMUSG00000060487	ENSMUST00000100070	13.3154	0.410059	32.4719	9.3085e-07	3.31498e-05	sterile alpha motif domain containing 5 [Source:MGI Symbol;Acc:MGI:2444815]
4930539E08Rik	ENSMUSG00000048905	ENSMUST00000062357	1.69356	0.0522313	32.4242	0.00119353	0.00345178	RIKEN cDNA 4930539E08 gene [Source:MGI Symbol;Acc:MGI:1925441]
Aldh1a3	ENSMUSG00000015134	ENSMUST00000015278	3.82587	0.118537	32.2757	0.00250244	0.00619672	aldehyde dehydrogenase family 1, subfamily A3 [Source:MGI Symbol;Acc:MGI:1861722]
Prkg2	ENSMUSG00000029334	ENSMUST00000161490	69.0853	2.1421	32.2512	1.77136e-07	1.34788e-05	protein kinase, cGMP-dependent, type II [Source:MGI Symbol;Acc:MGI:108173]
Endou	ENSMUSG00000022468	ENSMUST00000100249	1.62385	0.0506597	32.054	0.00367139	0.00846399	endonuclease, polyU-specific [Source:MGI Symbol;Acc:MGI:97746]
Ehd3	ENSMUSG00000024065	ENSMUST00000024860	34.7812	1.08975	31.9167	1.78832e-05	0.000185604	EH-domain containing 3 [Source:MGI Symbol;Acc:MGI:1928900]
Pds5a	ENSMUSG00000029202	ENSMUST00000201948	17.6608	0.563855	31.3216	7.76269e-06	0.000110352	PDS5 cohesin associated factor A [Source:MGI Symbol;Acc:MGI:1918771]
Brwd3	ENSMUSG00000063663	ENSMUST00000150434	6.05132	0.195223	30.9969	0.000120246	0.000638061	bromodomain and WD repeat domain containing 3 [Source:MGI Symbol;Acc:MGI:3029414]
Shroom4	ENSMUSG00000068270	ENSMUST00000103005	2.61495	0.0859326	30.4302	4.70264e-05	0.000342717	shroom family member 4 [Source:MGI Symbol;Acc:MGI:2685570]
Pde8a	ENSMUSG00000025584	ENSMUST00000026672	8.82425	0.290292	30.3979	8.38997e-05	0.000499523	phosphodiesterase 8A [Source:MGI Symbol;Acc:MGI:1277116]
Il1rl2	ENSMUSG00000070942	ENSMUST00000192551	14.5375	0.483308	30.0791	0.000143137	0.000721407	interleukin 1 receptor-like 2 [Source:MGI Symbol;Acc:MGI:1913107]
Ipo7	ENSMUSG00000066232	ENSMUST00000084731	41.3895	1.3827	29.9338	6.15196e-08	7.55801e-06	importin 7 [Source:MGI Symbol;Acc:MGI:2152414]
Zbtb8b	ENSMUSG00000048485	ENSMUST00000106046	5.47866	0.184849	29.6386	5.79027e-05	0.000389294	zinc finger and BTB domain containing 8b [Source:MGI Symbol;Acc:MGI:2387181]
9430020K01Rik	ENSMUSG00000033960	ENSMUST00000037029	127.939	4.35625	29.369	1.99416e-08	4.79334e-06	RIKEN cDNA 9430020K01 gene [Source:MGI Symbol;Acc:MGI:2685174]
Vav2	ENSMUSG00000009621	ENSMUST00000185188	17.0871	0.585737	29.1719	5.57831e-06	9.17605e-05	vav 2 oncogene [Source:MGI Symbol;Acc:MGI:102718]
Cenpf	ENSMUSG00000026605	ENSMUST00000171929	5.40876	0.18606	29.0699	1.86222e-05	0.000189536	centromere protein F [Source:MGI Symbol;Acc:MGI:1313302]
Hgf	ENSMUSG00000028864	ENSMUST00000195957	7.45484	0.260272	28.6425	0.00124286	0.00356411	hepatocyte growth factor [Source:MGI Symbol;Acc:MGI:96079]
Psg29	ENSMUSG00000023159	ENSMUST00000075934	1.3393	0.0468114	28.6105	0.00334359	0.00784518	pregnancy-specific glycoprotein 29 [Source:MGI Symbol;Acc:MGI:1891361]
Rps6ka6	ENSMUSG00000025665	ENSMUST00000065976	3.0229	0.105927	28.5375	7.36935e-05	0.000457525	ribosomal protein S6 kinase polypeptide 6 [Source:MGI Symbol;Acc:MGI:1914321]
Fgf2	ENSMUSG00000037225	ENSMUST00000138563	12.7886	0.454263	28.1523	0.00108593	0.00320562	fibroblast growth factor 2 [Source:MGI Symbol;Acc:MGI:95516]
Hk2	ENSMUSG00000000628	ENSMUST00000000642	60.7976	2.17901	27.9015	1.125e-06	3.6942e-05	hexokinase 2 [Source:MGI Symbol;Acc:MGI:1315197]
Adamts18	ENSMUSG00000053399	ENSMUST00000212665	3.68156	0.132119	27.8655	0.000153853	0.000759026	a disintegrin-like and metallopeptidase (reprolysin type) with thrombospondin type 1 motif, 18 [Source:MGI Symbol;Acc:MGI:2442600]
4932415M13Rik	ENSMUSG00000062036	ENSMUST00000184645	3.5277	0.126964	27.785	0.000406661	0.00154448	RIKEN cDNA 4932415M13 gene [Source:MGI Symbol;Acc:MGI:3608328]
Lrrc8b	ENSMUSG00000070639	ENSMUST00000112707	2.57052	0.0929707	27.6488	0.000890082	0.00275295	leucine rich repeat containing 8 family, member B [Source:MGI Symbol;Acc:MGI:2141353]
Pdpr	ENSMUSG00000033624	ENSMUST00000135302	9.11347	0.330564	27.5695	0.000237793	0.00104137	pyruvate dehydrogenase phosphatase regulatory subunit [Source:MGI Symbol;Acc:MGI:2442188]
Jade1	ENSMUSG00000025764	ENSMUST00000026865	53.7689	1.95092	27.5608	2.65776e-08	4.98966e-06	jade family PHD finger 1 [Source:MGI Symbol;Acc:MGI:1925835]
Gm4027	ENSMUSG00000092019	ENSMUST00000164838	1.81731	0.0663165	27.4037	0.00151921	0.00418965	predicted gene 4027 [Source:MGI Symbol;Acc:MGI:3782201]
Klf5	ENSMUSG00000005148	ENSMUST00000005279	142.383	5.21944	27.2794	2.46125e-06	5.74469e-05	Kruppel-like factor 5 [Source:MGI Symbol;Acc:MGI:1338056]
Hectd2	ENSMUSG00000041180	ENSMUST00000139215	1.75762	0.0655377	26.8185	0.000141451	0.000716044	HECT domain containing 2 [Source:MGI Symbol;Acc:MGI:2442663]
Gja1	ENSMUSG00000050953	ENSMUST00000068581	996.086	37.2075	26.7711	3.46241e-08	5.43661e-06	gap junction protein, alpha 1 [Source:MGI Symbol;Acc:MGI:95713]
Gipr	ENSMUSG00000030406	ENSMUST00000094790	3.94276	0.14841	26.5667	2.08188e-05	0.000204026	gastric inhibitory polypeptide receptor [Source:MGI Symbol;Acc:MGI:1352753]
Ern1	ENSMUSG00000020715	ENSMUST00000001059	50.2431	1.89338	26.5362	7.10131e-07	2.91339e-05	endoplasmic reticulum (ER) to nucleus signalling 1 [Source:MGI Symbol;Acc:MGI:1930134]
Larp4b	ENSMUSG00000033499	ENSMUST00000188211	21.904	0.827985	26.4546	8.07947e-06	0.00011263	La ribonucleoprotein domain family, member 4B [Source:MGI Symbol;Acc:MGI:106330]
Cdhr5	ENSMUSG00000025497	ENSMUST00000080654	13.8346	0.525097	26.3467	0.000140591	0.000713715	cadherin-related family member 5 [Source:MGI Symbol;Acc:MGI:1919290]
Nid2	ENSMUSG00000021806	ENSMUST00000022340	33.7255	1.2875	26.1946	7.60639e-07	2.96977e-05	nidogen 2 [Source:MGI Symbol;Acc:MGI:1298229]
Hapln1	ENSMUSG00000021613	ENSMUST00000022108	2.54456	0.0991137	25.6731	1.67659e-06	4.63329e-05	hyaluronan and proteoglycan link protein 1 [Source:MGI Symbol;Acc:MGI:1337006]
Slc36a4	ENSMUSG00000043885	ENSMUST00000115588	6.85958	0.27013	25.3936	0.000367921	0.00143545	solute carrier family 36 (proton/amino acid symporter), member 4 [Source:MGI Symbol;Acc:MGI:2442595]
Ccdc85c	ENSMUSG00000084883	ENSMUST00000136175	13.9904	0.55243	25.3252	1.2821e-05	0.000149058	coiled-coil domain containing 85C [Source:MGI Symbol;Acc:MGI:3644008]
Tnnc1	ENSMUSG00000091898	ENSMUST00000169169	119.379	4.75534	25.1041	1.84577e-05	0.000188528	troponin C, cardiac/slow skeletal [Source:MGI Symbol;Acc:MGI:98779]
Clspn	ENSMUSG00000042489	ENSMUST00000048391	5.21853	0.207894	25.1018	3.28863e-05	0.00027345	claspin [Source:MGI Symbol;Acc:MGI:2445153]
Xrn1	ENSMUSG00000032410	ENSMUST00000185633	5.22133	0.208568	25.0342	0.00326679	0.00769663	5'-3' exoribonuclease 1 [Source:MGI Symbol;Acc:MGI:891964]
March7	ENSMUSG00000026977	ENSMUST00000102748	16.0519	0.641843	25.0091	0.000114448	0.000620253	membrane-associated ring finger (C3HC4) 7 [Source:MGI Symbol;Acc:MGI:1931053]
Kit	ENSMUSG00000005672	ENSMUST00000144270	46.9103	1.91636	24.4789	7.84508e-06	0.000110975	KIT proto-oncogene receptor tyrosine kinase [Source:MGI Symbol;Acc:MGI:96677]
Tnfrsf9	ENSMUSG00000028965	ENSMUST00000135169	28.1804	1.15527	24.3929	3.87161e-07	2.10948e-05	tumor necrosis factor receptor superfamily, member 9 [Source:MGI Symbol;Acc:MGI:1101059]
Gatm	ENSMUSG00000027199	ENSMUST00000028624	504.691	20.7502	24.3222	1.56808e-08	4.23186e-06	glycine amidinotransferase (L-arginine:glycine amidinotransferase) [Source:MGI Symbol;Acc:MGI:1914342]
Nccrp1	ENSMUSG00000047586	ENSMUST00000057974	290.635	11.9911	24.2375	6.56324e-07	2.81291e-05	non-specific cytotoxic cell receptor protein 1 homolog (zebrafish) [Source:MGI Symbol;Acc:MGI:2685009]
Nupl1	ENSMUSG00000063895	ENSMUST00000041905	16.8257	0.697967	24.1067	8.72406e-05	0.000513047	nucleoporin like 1 [Source:MGI Symbol;Acc:MGI:1919094]
Wasf3	ENSMUSG00000029636	ENSMUST00000016143	2.37937	0.098817	24.0786	0.000456944	0.00168045	WAS protein family, member 3 [Source:MGI Symbol;Acc:MGI:2658986]
Pfpl	ENSMUSG00000040065	ENSMUST00000168148	1.585	0.0660085	24.0121	0.00199083	0.0051779	pore forming protein-like [Source:MGI Symbol;Acc:MGI:1860266]
Thsd7a	ENSMUSG00000032625	ENSMUST00000119581	24.0076	1.00182	23.9641	3.70393e-07	2.06369e-05	thrombospondin, type I, domain containing 7A [Source:MGI Symbol;Acc:MGI:2685683]
Snx29	ENSMUSG00000071669	ENSMUST00000180792	4.57451	0.191382	23.9025	0.000501692	0.00179219	sorting nexin 29 [Source:MGI Symbol;Acc:MGI:1921728]
Gjb4	ENSMUSG00000046623	ENSMUST00000106090	23.3913	0.985335	23.7394	1.06751e-05	0.000133223	gap junction protein, beta 4 [Source:MGI Symbol;Acc:MGI:95722]
Nmnat2	ENSMUSG00000042751	ENSMUST00000186368	25.2878	1.06748	23.6892	1.29616e-05	0.000149748	nicotinamide nucleotide adenylyltransferase 2 [Source:MGI Symbol;Acc:MGI:2444155]
Tlr5	ENSMUSG00000079164	ENSMUST00000193687	8.46725	0.360421	23.4926	3.99523e-05	0.000307356	toll-like receptor 5 [Source:MGI Symbol;Acc:MGI:1858171]
Kif18b	ENSMUSG00000051378	ENSMUST00000021311	5.59185	0.238885	23.4081	0.000493875	0.00177417	kinesin family member 18B [Source:MGI Symbol;Acc:MGI:2446979]
Aoc1	ENSMUSG00000029811	ENSMUST00000204856	311.512	13.3499	23.3343	3.99619e-07	2.13691e-05	amine oxidase, copper-containing 1 [Source:MGI Symbol;Acc:MGI:1923757]
Stx11	ENSMUSG00000039232	ENSMUST00000042861	19.9563	0.858649	23.2415	5.74878e-05	0.000386956	syntaxin 11 [Source:MGI Symbol;Acc:MGI:1921982]
Unc5b	ENSMUSG00000020099	ENSMUST00000077925	57.992	2.50933	23.1106	9.59142e-09	3.40738e-06	unc-5 netrin receptor B [Source:MGI Symbol;Acc:MGI:894703]
Gm5424	ENSMUSG00000046687	ENSMUST00000053865	325.767	14.2097	22.9256	3.14225e-08	5.32384e-06	predicted gene 5424 [Source:MGI Symbol;Acc:MGI:3643173]
Ammecr1	ENSMUSG00000042225	ENSMUST00000041317	5.81211	0.254282	22.857	1.62806e-05	0.000173365	Alport syndrome, mental retardation, midface hypoplasia and elliptocytosis chromosomal region gene 1 [Source:MGI Symbol;Acc:MGI:1860206]
Exoc4	ENSMUSG00000029763	ENSMUST00000052266	16.0388	0.703789	22.7892	2.57646e-05	0.000233599	exocyst complex component 4 [Source:MGI Symbol;Acc:MGI:1096376]
Mfsd2a	ENSMUSG00000028655	ENSMUST00000152308	32.1044	1.40893	22.7863	3.42737e-05	0.000280557	major facilitator superfamily domain containing 2A [Source:MGI Symbol;Acc:MGI:1923824]
Lmbrd2	ENSMUSG00000039704	ENSMUST00000090380	5.38342	0.236278	22.7843	0.000992929	0.00299451	LMBR1 domain containing 2 [Source:MGI Symbol;Acc:MGI:2444173]
Col22a1	ENSMUSG00000079022	ENSMUST00000159410	12.7725	0.564366	22.6315	1.28791e-05	0.000149494	collagen, type XXII, alpha 1 [Source:MGI Symbol;Acc:MGI:1916950]
Lpar1	ENSMUSG00000038668	ENSMUST00000055018	63.2163	2.79939	22.5822	4.94184e-05	0.000352126	lysophosphatidic acid receptor 1 [Source:MGI Symbol;Acc:MGI:108429]
Notum	ENSMUSG00000042988	ENSMUST00000106177	30.4967	1.37183	22.2307	1.26678e-06	3.90039e-05	notum pectinacetylesterase homolog (Drosophila) [Source:MGI Symbol;Acc:MGI:1924833]
Mest	ENSMUSG00000051855	ENSMUST00000141130	78.3463	3.56753	21.9609	1.17557e-06	3.74615e-05	mesoderm specific transcript [Source:MGI Symbol;Acc:MGI:96968]
Arhgap5	ENSMUSG00000035133	ENSMUST00000218755	6.17957	0.281947	21.9175	2.07134e-06	5.16251e-05	Rho GTPase activating protein 5 [Source:MGI Symbol;Acc:MGI:1332637]
Chl1	ENSMUSG00000030077	ENSMUST00000203912	1.43573	0.0658076	21.817	1.74917e-06	4.74752e-05	cell adhesion molecule L1-like [Source:MGI Symbol;Acc:MGI:1098266]
Fanca	ENSMUSG00000032815	ENSMUST00000035495	5.28411	0.245653	21.5105	6.83614e-06	0.00010214	Fanconi anemia, complementation group A [Source:MGI Symbol;Acc:MGI:1341823]
Ntm	ENSMUSG00000059974	ENSMUST00000075069	2.98419	0.139004	21.4683	0.000254344	0.0010947	neurotrimin [Source:MGI Symbol;Acc:MGI:2446259]
Slc5a5	ENSMUSG00000000792	ENSMUST00000000809	5.52311	0.260692	21.1864	0.000537556	0.00188483	solute carrier family 5 (sodium iodide symporter), member 5 [Source:MGI Symbol;Acc:MGI:2149330]
Rest	ENSMUSG00000029249	ENSMUST00000080359	15.8909	0.754824	21.0525	5.23224e-05	0.000364406	RE1-silencing transcription factor [Source:MGI Symbol;Acc:MGI:104897]
Sfrp5	ENSMUSG00000018822	ENSMUST00000018966	224.021	10.7212	20.8951	1.69744e-06	4.66108e-05	secreted frizzled-related sequence protein 5 [Source:MGI Symbol;Acc:MGI:1860298]
Heg1	ENSMUSG00000075254	ENSMUST00000152832	32.927	1.58376	20.7903	2.39224e-07	1.60773e-05	heart development protein with EGF-like domains 1 [Source:MGI Symbol;Acc:MGI:1924696]
Nek1	ENSMUSG00000031644	ENSMUST00000120689	5.76212	0.277589	20.7577	9.9292e-05	0.000561182	NIMA (never in mitosis gene a)-related expressed kinase 1 [Source:MGI Symbol;Acc:MGI:97303]
Ear10	ENSMUSG00000090166	ENSMUST00000159175	22.0791	1.06623	20.7076	0.000516996	0.00183058	eosinophil-associated, ribonuclease A family, member 10 [Source:MGI Symbol;Acc:MGI:1890464]
C1galt1	ENSMUSG00000042460	ENSMUST00000040159	17.8809	0.867652	20.6084	1.34625e-05	0.000153684	core 1 synthase, glycoprotein-N-acetylgalactosamine 3-beta-galactosyltransferase, 1 [Source:MGI Symbol;Acc:MGI:2151071]
Kif20b	ENSMUSG00000024795	ENSMUST00000087341	4.30647	0.2103	20.4778	0.00212248	0.00544313	kinesin family member 20B [Source:MGI Symbol;Acc:MGI:2444576]
Lnpep	ENSMUSG00000023845	ENSMUST00000041047	10.3377	0.510515	20.2495	8.96284e-06	0.000120182	leucyl/cystinyl aminopeptidase [Source:MGI Symbol;Acc:MGI:2387123]
E2f7	ENSMUSG00000020185	ENSMUST00000173294	7.81689	0.386535	20.223	0.000131642	0.000679534	E2F transcription factor 7 [Source:MGI Symbol;Acc:MGI:1289147]
Ogt	ENSMUSG00000034160	ENSMUST00000119299	35.7487	1.7742	20.1492	0.00161593	0.00439325	O-linked N-acetylglucosamine (GlcNAc) transferase (UDP-N-acetylglucosamine:polypeptide-N-acetylglucosaminyl transferase) [Source:MGI Symbol;Acc:MGI:1339639]
Scd3	ENSMUSG00000025202	ENSMUST00000026220	8.53688	0.423845	20.1415	3.73125e-06	7.29029e-05	stearoyl-coenzyme A desaturase 3 [Source:MGI Symbol;Acc:MGI:1353437]
Cep55	ENSMUSG00000024989	ENSMUST00000096096	10.368	0.515325	20.1193	0.000121174	0.000641606	centrosomal protein 55 [Source:MGI Symbol;Acc:MGI:1921357]
Capn6	ENSMUSG00000067276	ENSMUST00000087316	19.0879	0.952737	20.0348	7.3027e-06	0.000106497	calpain 6 [Source:MGI Symbol;Acc:MGI:1100850]
Serpinb9f	ENSMUSG00000038327	ENSMUST00000075515	2.225	0.111171	20.0142	0.000140759	0.000713968	serine (or cysteine) peptidase inhibitor, clade B, member 9f [Source:MGI Symbol;Acc:MGI:894671]
Sh2d5	ENSMUSG00000045349	ENSMUST00000105824	6.14674	0.307933	19.9613	1.27341e-05	0.000148699	SH2 domain containing 5 [Source:MGI Symbol;Acc:MGI:2446215]
Il1r2	ENSMUSG00000026073	ENSMUST00000191671	29.6649	1.48745	19.9435	0.00015567	0.000764604	interleukin 1 receptor, type II [Source:MGI Symbol;Acc:MGI:96546]
Gsg2	ENSMUSG00000050107	ENSMUST00000052140	2.71361	0.1368	19.8363	0.000448403	0.00165611	germ cell associated 2, haspin [Source:MGI Symbol;Acc:MGI:1194498]
Cbl	ENSMUSG00000034342	ENSMUST00000206720	7.67181	0.389585	19.6922	0.000128036	0.000665975	Casitas B-lineage lymphoma [Source:MGI Symbol;Acc:MGI:88279]
Zbed6	ENSMUSG00000102049	ENSMUST00000190574	18.3052	0.931919	19.6425	1.7671e-06	4.77642e-05	zinc finger, BED type containing 6 [Source:MGI Symbol;Acc:MGI:3828086]
Slc23a2	ENSMUSG00000027340	ENSMUST00000028815	46.0462	2.35124	19.5838	4.53032e-07	2.27464e-05	solute carrier family 23 (nucleobase transporters), member 2 [Source:MGI Symbol;Acc:MGI:1859682]
Mbnl3	ENSMUSG00000036109	ENSMUST00000114875	4.76001	0.243675	19.5343	2.91642e-05	0.000251988	muscleblind-like 3 (Drosophila) [Source:MGI Symbol;Acc:MGI:2444912]
Sned1	ENSMUSG00000047793	ENSMUST00000062202	31.4416	1.6182	19.43	2.20082e-05	0.00021013	sushi, nidogen and EGF-like domains 1 [Source:MGI Symbol;Acc:MGI:3045960]
Gm10052	ENSMUSG00000058922	ENSMUST00000168019	111.22	5.73734	19.3852	1.22879e-06	3.85003e-05	predicted pseudogene 10052 [Source:MGI Symbol;Acc:MGI:3704348]
Slco2a1	ENSMUSG00000032548	ENSMUST00000185215	79.0278	4.08129	19.3634	1.45858e-08	4.17888e-06	solute carrier organic anion transporter family, member 2a1 [Source:MGI Symbol;Acc:MGI:1346021]
Fam65c	ENSMUSG00000074577	ENSMUST00000123782	28.4083	1.4702	19.3228	2.31626e-05	0.000217308	family with sequence similarity 65, member C [Source:MGI Symbol;Acc:MGI:1916803]
Kng1	ENSMUSG00000022875	ENSMUST00000023589	19.8968	1.03415	19.2399	3.14405e-05	0.000265286	kininogen 1 [Source:MGI Symbol;Acc:MGI:1097705]
Limk1	ENSMUSG00000029674	ENSMUST00000015137	114.421	5.96092	19.1952	5.10878e-08	7.05911e-06	LIM-domain containing, protein kinase [Source:MGI Symbol;Acc:MGI:104572]
Gata3	ENSMUSG00000015619	ENSMUST00000102976	33.2738	1.74178	19.1033	2.98588e-05	0.000256578	GATA binding protein 3 [Source:MGI Symbol;Acc:MGI:95663]
Xpo4	ENSMUSG00000021952	ENSMUST00000174545	3.46616	0.18213	19.0312	0.001426	0.00398605	exportin 4 [Source:MGI Symbol;Acc:MGI:1888526]
Eif4ebp2	ENSMUSG00000020091	ENSMUST00000020288	60.7369	3.20652	18.9417	6.51853e-08	7.68206e-06	eukaryotic translation initiation factor 4E binding protein 2 [Source:MGI Symbol;Acc:MGI:109198]
Tnfrsf11b	ENSMUSG00000063727	ENSMUST00000079772	22.7865	1.20591	18.8957	2.16481e-06	5.33284e-05	tumor necrosis factor receptor superfamily, member 11b (osteoprotegerin) [Source:MGI Symbol;Acc:MGI:109587]
Phospho1	ENSMUSG00000050860	ENSMUST00000150134	27.6263	1.46866	18.8105	9.97191e-06	0.000127487	phosphatase, orphan 1 [Source:MGI Symbol;Acc:MGI:2447348]
Uhmk1	ENSMUSG00000026667	ENSMUST00000150821	14.1289	0.753996	18.7387	5.8349e-05	0.000391532	U2AF homology motif (UHM) kinase 1 [Source:MGI Symbol;Acc:MGI:1341908]
Setdb2	ENSMUSG00000071350	ENSMUST00000161459	3.12561	0.167655	18.6431	3.63754e-06	7.1803e-05	SET domain, bifurcated 2 [Source:MGI Symbol;Acc:MGI:2685139]
Hmbox1	ENSMUSG00000021972	ENSMUST00000022544	13	0.707583	18.3724	9.18384e-05	0.000531045	homeobox containing 1 [Source:MGI Symbol;Acc:MGI:2445066]
Impad1	ENSMUSG00000066324	ENSMUST00000084949	21.2887	1.15914	18.366	9.46284e-06	0.000123808	inositol monophosphatase domain containing 1 [Source:MGI Symbol;Acc:MGI:1915720]
Serpinb6b	ENSMUSG00000042842	ENSMUST00000110293	165.386	9.01692	18.3417	6.2575e-08	7.55801e-06	serine (or cysteine) peptidase inhibitor, clade B, member 6b [Source:MGI Symbol;Acc:MGI:894688]
Zfp442	ENSMUSG00000068130	ENSMUST00000109916	1.27154	0.0693967	18.3228	0.000546084	0.00190737	zinc finger protein 442 [Source:MGI Symbol;Acc:MGI:3651999]
Olfm2	ENSMUSG00000032172	ENSMUST00000034692	15.1731	0.829249	18.2974	2.68723e-05	0.00023911	olfactomedin 2 [Source:MGI Symbol;Acc:MGI:3045350]
Wasf2	ENSMUSG00000028868	ENSMUST00000084241	49.8095	2.72747	18.2621	5.86909e-07	2.66766e-05	WAS protein family, member 2 [Source:MGI Symbol;Acc:MGI:1098641]
Nudt12	ENSMUSG00000024228	ENSMUST00000025065	1.95662	0.107396	18.2187	6.92498e-05	0.000438286	nudix (nucleoside diphosphate linked moiety X)-type motif 12 [Source:MGI Symbol;Acc:MGI:1915243]
Abat	ENSMUSG00000057880	ENSMUST00000128459	80.1705	4.40928	18.1822	9.66661e-09	3.40738e-06	4-aminobutyrate aminotransferase [Source:MGI Symbol;Acc:MGI:2443582]
Wnt4	ENSMUSG00000036856	ENSMUST00000045747	60.5458	3.33028	18.1804	1.4592e-05	0.000161959	wingless-type MMTV integration site family, member 4 [Source:MGI Symbol;Acc:MGI:98957]
Stau1	ENSMUSG00000039536	ENSMUST00000109235	19.8189	1.09763	18.0561	0.000965464	0.00292964	staufen (RNA binding protein) homolog 1 (Drosophila) [Source:MGI Symbol;Acc:MGI:1338864]
Ugt1a6a	ENSMUSG00000054545	ENSMUST00000113134	4.43884	0.246003	18.0439	0.00301142	0.00720504	UDP glucuronosyltransferase 1 family, polypeptide A6A [Source:MGI Symbol;Acc:MGI:2137698]
Inhba	ENSMUSG00000041324	ENSMUST00000042603	9.39483	0.521607	18.0113	0.00260188	0.00640076	inhibin beta-A [Source:MGI Symbol;Acc:MGI:96570]
Chga	ENSMUSG00000021194	ENSMUST00000021610	1.26397	0.0702243	17.999	0.00342728	0.00799469	chromogranin A [Source:MGI Symbol;Acc:MGI:88394]
Atp8b4	ENSMUSG00000060131	ENSMUST00000040128	2.7473	0.15309	17.9456	5.44382e-05	0.000374157	ATPase, class I, type 8B, member 4 [Source:MGI Symbol;Acc:MGI:1859664]
Hmmr	ENSMUSG00000020330	ENSMUST00000020579	9.03082	0.508979	17.743	0.000281072	0.00117832	hyaluronan mediated motility receptor (RHAMM) [Source:MGI Symbol;Acc:MGI:104667]
Palld	ENSMUSG00000058056	ENSMUST00000121200	44.4711	2.50752	17.7351	2.9314e-06	6.38275e-05	palladin, cytoskeletal associated protein [Source:MGI Symbol;Acc:MGI:1919583]
Klk14	ENSMUSG00000044737	ENSMUST00000056329	3.70501	0.209175	17.7125	0.000121042	0.000641103	kallikrein related-peptidase 14 [Source:MGI Symbol;Acc:MGI:2447564]
Cd177	ENSMUSG00000052212	ENSMUST00000063956	6.13592	0.348226	17.6205	0.000105149	0.000584519	CD177 antigen [Source:MGI Symbol;Acc:MGI:1916141]
Kntc1	ENSMUSG00000029414	ENSMUST00000199838	3.13852	0.178591	17.5738	1.75703e-07	1.34788e-05	kinetochore associated 1 [Source:MGI Symbol;Acc:MGI:2673709]
Lrp8	ENSMUSG00000028613	ENSMUST00000143601	3.02918	0.173457	17.4636	0.000151622	0.000751669	low density lipoprotein receptor-related protein 8, apolipoprotein e receptor [Source:MGI Symbol;Acc:MGI:1340044]
Serpine1	ENSMUSG00000037411	ENSMUST00000041388	40.0315	2.30958	17.3328	6.07441e-06	9.55035e-05	serine (or cysteine) peptidase inhibitor, clade E, member 1 [Source:MGI Symbol;Acc:MGI:97608]
Naa60	ENSMUSG00000005982	ENSMUST00000151988	16.9121	0.977243	17.3059	0.0044562	0.00994413	N(alpha)-acetyltransferase 60, NatF catalytic subunit [Source:MGI Symbol;Acc:MGI:1922013]
Shisa3	ENSMUSG00000050010	ENSMUST00000087241	3.43008	0.19824	17.3026	0.000602793	0.00204467	shisa family member 3 [Source:MGI Symbol;Acc:MGI:3041225]
Pik3ap1	ENSMUSG00000025017	ENSMUST00000059672	3.55842	0.206008	17.2732	0.00163346	0.00443601	phosphoinositide-3-kinase adaptor protein 1 [Source:MGI Symbol;Acc:MGI:1933177]
Scin	ENSMUSG00000002565	ENSMUST00000002640	24.0337	1.39265	17.2576	9.31826e-05	0.0005372	scinderin [Source:MGI Symbol;Acc:MGI:1306794]
Dmkn	ENSMUSG00000060962	ENSMUST00000165887	1351.38	78.5615	17.2016	7.09684e-08	7.94168e-06	dermokine [Source:MGI Symbol;Acc:MGI:1920962]
4930503L19Rik	ENSMUSG00000044906	ENSMUST00000213066	6.65991	0.388699	17.1338	2.68456e-05	0.00023911	RIKEN cDNA 4930503L19 gene [Source:MGI Symbol;Acc:MGI:1922045]
Polh	ENSMUSG00000023953	ENSMUST00000024749	10.3715	0.607105	17.0836	4.29015e-07	2.20534e-05	polymerase (DNA directed), eta (RAD 30 related) [Source:MGI Symbol;Acc:MGI:1891457]
Mctp2	ENSMUSG00000032776	ENSMUST00000079323	5.42073	0.319839	16.9483	1.55268e-05	0.000168423	multiple C2 domains, transmembrane 2 [Source:MGI Symbol;Acc:MGI:2685335]
Pgap2	ENSMUSG00000030990	ENSMUST00000147536	9.02232	0.532743	16.9356	0.00095325	0.00290073	post-GPI attachment to proteins 2 [Source:MGI Symbol;Acc:MGI:2385286]
Klhdc8a	ENSMUSG00000042115	ENSMUST00000046071	4.30261	0.256953	16.7447	5.83997e-05	0.00039172	kelch domain containing 8A [Source:MGI Symbol;Acc:MGI:2442630]
Supt20	ENSMUSG00000027751	ENSMUST00000197502	24.2742	1.45133	16.7256	2.0537e-05	0.000202694	suppressor of Ty 20 [Source:MGI Symbol;Acc:MGI:1929651]
Runx1	ENSMUSG00000022952	ENSMUST00000023673	30.7889	1.84378	16.6988	6.30864e-06	9.74623e-05	runt related transcription factor 1 [Source:MGI Symbol;Acc:MGI:99852]
Lyst	ENSMUSG00000019726	ENSMUST00000110559	1.66601	0.10018	16.6301	3.64624e-06	7.18106e-05	lysosomal trafficking regulator [Source:MGI Symbol;Acc:MGI:107448]
Nampt	ENSMUSG00000020572	ENSMUST00000220200	195.429	11.8074	16.5514	1.21896e-07	1.11989e-05	nicotinamide phosphoribosyltransferase [Source:MGI Symbol;Acc:MGI:1929865]
Gpr161	ENSMUSG00000040836	ENSMUST00000178700	3.63127	0.221522	16.3924	0.00070623	0.00230331	G protein-coupled receptor 161 [Source:MGI Symbol;Acc:MGI:2685054]
Cdk5r1	ENSMUSG00000048895	ENSMUST00000053413	3.53887	0.216321	16.3593	0.000149761	0.000745439	cyclin-dependent kinase 5, regulatory subunit 1 (p35) [Source:MGI Symbol;Acc:MGI:101764]
Btbd7	ENSMUSG00000041702	ENSMUST00000045652	13.8853	0.849197	16.3511	2.8737e-05	0.000249922	BTB (POZ) domain containing 7 [Source:MGI Symbol;Acc:MGI:1917858]
Eogt	ENSMUSG00000035245	ENSMUST00000054344	23.5974	1.44935	16.2813	4.58359e-05	0.000337315	EGF domain-specific O-linked N-acetylglucosamine (GlcNAc) transferase [Source:MGI Symbol;Acc:MGI:2141669]
Pkd1l2	ENSMUSG00000034416	ENSMUST00000109093	1.35679	0.0833493	16.2784	0.000695423	0.00227816	polycystic kidney disease 1 like 2 [Source:MGI Symbol;Acc:MGI:2664668]
Pcdh17	ENSMUSG00000035566	ENSMUST00000071370	1.03182	0.0636492	16.211	0.000382039	0.00147652	protocadherin 17 [Source:MGI Symbol;Acc:MGI:2684924]
AF529169	ENSMUSG00000039313	ENSMUST00000044491	2.25046	0.139497	16.1326	0.00236641	0.0059242	cDNA sequence AF529169 [Source:MGI Symbol;Acc:MGI:2667167]
Esco2	ENSMUSG00000022034	ENSMUST00000022613	2.20997	0.137049	16.1254	0.000465406	0.00170451	establishment of sister chromatid cohesion N-acetyltransferase 2 [Source:MGI Symbol;Acc:MGI:1919238]
Igsf11	ENSMUSG00000022790	ENSMUST00000210186	52.9658	3.30833	16.0098	2.90843e-06	6.37074e-05	immunoglobulin superfamily, member 11 [Source:MGI Symbol;Acc:MGI:2388477]
Wee1	ENSMUSG00000031016	ENSMUST00000033326	33.8913	2.1205	15.9827	4.0242e-06	7.61292e-05	WEE 1 homolog 1 (S. pombe) [Source:MGI Symbol;Acc:MGI:103075]
Nek2	ENSMUSG00000026622	ENSMUST00000027931	12.763	0.798989	15.9739	0.000523642	0.00184877	NIMA (never in mitosis gene a)-related expressed kinase 2 [Source:MGI Symbol;Acc:MGI:109359]
Zcchc4	ENSMUSG00000029179	ENSMUST00000113901	4.37257	0.275867	15.8503	0.00218215	0.00556369	zinc finger, CCHC domain containing 4 [Source:MGI Symbol;Acc:MGI:1926046]
Cit	ENSMUSG00000029516	ENSMUST00000147330	2.9175	0.184594	15.8049	0.000720653	0.00233793	citron [Source:MGI Symbol;Acc:MGI:105313]
Rnf141	ENSMUSG00000030788	ENSMUST00000148367	18.2374	1.16229	15.691	0.000284989	0.00119007	ring finger protein 141 [Source:MGI Symbol;Acc:MGI:1914400]
Cep85l	ENSMUSG00000038594	ENSMUST00000220443	3.11147	0.198336	15.6879	0.000294426	0.0012218	centrosomal protein 85-like [Source:MGI Symbol;Acc:MGI:3642684]
Pappa2	ENSMUSG00000073530	ENSMUST00000159861	7.68934	0.490827	15.6661	0.000672437	0.00222369	pappalysin 2 [Source:MGI Symbol;Acc:MGI:3051647]
Naif1	ENSMUSG00000039164	ENSMUST00000048431	2.03214	0.130561	15.5646	0.000246925	0.0010697	nuclear apoptosis inducing factor 1 [Source:MGI Symbol;Acc:MGI:1918504]
Hmcn1	ENSMUSG00000066842	ENSMUST00000074783	3.40685	0.219588	15.5148	1.16934e-05	0.000141039	hemicentin 1 [Source:MGI Symbol;Acc:MGI:2685047]
Mreg	ENSMUSG00000039395	ENSMUST00000048860	3.25142	0.210061	15.4785	0.000732316	0.00236864	melanoregulin [Source:MGI Symbol;Acc:MGI:2151839]
Phf6	ENSMUSG00000025626	ENSMUST00000078944	5.91427	0.38362	15.417	0.000999966	0.00301053	PHD finger protein 6 [Source:MGI Symbol;Acc:MGI:1918248]
Vgll4	ENSMUSG00000030315	ENSMUST00000152710	13.2832	0.862774	15.396	1.89278e-05	0.000191016	vestigial like family member 4 [Source:MGI Symbol;Acc:MGI:2652840]
Anxa8	ENSMUSG00000021950	ENSMUST00000022519	337.575	22.0559	15.3054	2.94163e-07	1.81457e-05	annexin A8 [Source:MGI Symbol;Acc:MGI:1201374]
Wnt10a	ENSMUSG00000026167	ENSMUST00000006718	30.2989	1.98275	15.2812	1.42391e-05	0.000159183	wingless-type MMTV integration site family, member 10A [Source:MGI Symbol;Acc:MGI:108071]
Ddi2	ENSMUSG00000078515	ENSMUST00000102484	15.7126	1.03212	15.2237	0.000242429	0.00105472	DNA-damage inducible protein 2 [Source:MGI Symbol;Acc:MGI:1917244]
Atoh8	ENSMUSG00000037621	ENSMUST00000206425	202.631	13.3234	15.2086	9.76016e-07	3.42319e-05	atonal bHLH transcription factor 8 [Source:MGI Symbol;Acc:MGI:1918343]
Iffo2	ENSMUSG00000041025	ENSMUST00000123827	48.8862	3.21595	15.2012	3.06612e-07	1.8563e-05	intermediate filament family orphan 2 [Source:MGI Symbol;Acc:MGI:2140675]
Kcnk12	ENSMUSG00000050138	ENSMUST00000055221	7.1286	0.473682	15.0493	0.000499025	0.00178451	potassium channel, subfamily K, member 12 [Source:MGI Symbol;Acc:MGI:2684043]
Golga7b	ENSMUSG00000042532	ENSMUST00000122375	9.86411	0.655554	15.047	0.000266187	0.00113353	golgi autoantigen, golgin subfamily a, 7B [Source:MGI Symbol;Acc:MGI:1918396]
Sgpl1	ENSMUSG00000020097	ENSMUST00000122259	123.541	8.22705	15.0164	7.40522e-10	1.14977e-06	sphingosine phosphate lyase 1 [Source:MGI Symbol;Acc:MGI:1261415]
Prkx	ENSMUSG00000035725	ENSMUST00000036333	9.83656	0.656947	14.9731	4.82781e-05	0.000347441	protein kinase, X-linked [Source:MGI Symbol;Acc:MGI:1309999]
C330027C09Rik	ENSMUSG00000033031	ENSMUST00000117994	6.82147	0.456047	14.9578	2.58525e-07	1.67866e-05	RIKEN cDNA C330027C09 gene [Source:MGI Symbol;Acc:MGI:2146335]
D1Pas1	ENSMUSG00000039224	ENSMUST00000045108	1.2187	0.0815027	14.9529	0.0039926	0.00907214	DNA segment, Chr 1, Pasteur Institute 1 [Source:MGI Symbol;Acc:MGI:91842]
Ect2	ENSMUSG00000027699	ENSMUST00000108300	9.34514	0.626814	14.909	7.41984e-05	0.00045922	ect2 oncogene [Source:MGI Symbol;Acc:MGI:95281]
Rnf125	ENSMUSG00000033107	ENSMUST00000050004	6.04658	0.4059	14.8967	0.00339849	0.00794299	ring finger protein 125 [Source:MGI Symbol;Acc:MGI:1914914]
Rcor1	ENSMUSG00000037896	ENSMUST00000084968	10.939	0.738443	14.8136	0.00101574	0.00304686	REST corepressor 1 [Source:MGI Symbol;Acc:MGI:106340]
Sgol1	ENSMUSG00000023940	ENSMUST00000024736	5.67697	0.38342	14.8062	0.000755453	0.00242621	shugoshin-like 1 (S. pombe) [Source:MGI Symbol;Acc:MGI:1919665]
Sepsecs	ENSMUSG00000029173	ENSMUST00000031069	9.06636	0.614361	14.7574	2.47065e-05	0.000227468	Sep (O-phosphoserine) tRNA:Sec (selenocysteine) tRNA synthase [Source:MGI Symbol;Acc:MGI:1098791]
Plch1	ENSMUSG00000036834	ENSMUST00000048134	1.57545	0.106899	14.7377	0.0014542	0.00404915	phospholipase C, eta 1 [Source:MGI Symbol;Acc:MGI:2683547]
Ndc1	ENSMUSG00000028614	ENSMUST00000139560	14.1296	0.959843	14.7207	0.000166235	0.000800003	NDC1 transmembrane nucleoporin [Source:MGI Symbol;Acc:MGI:1920037]
G6pd2	ENSMUSG00000089992	ENSMUST00000053876	18.5325	1.26788	14.617	8.84171e-05	0.000517305	glucose-6-phosphate dehydrogenase 2 [Source:MGI Symbol;Acc:MGI:105977]
Ndst1	ENSMUSG00000054008	ENSMUST00000169273	17.372	1.1911	14.5849	1.87435e-06	4.95012e-05	N-deacetylase/N-sulfotransferase (heparan glucosaminyl) 1 [Source:MGI Symbol;Acc:MGI:104719]
Brca1	ENSMUSG00000017146	ENSMUST00000017290	3.44069	0.236636	14.54	0.00339503	0.00794029	breast cancer 1, early onset [Source:MGI Symbol;Acc:MGI:104537]
Dtna	ENSMUSG00000024302	ENSMUST00000047954	36.0659	2.50074	14.4221	2.2736e-05	0.000215176	dystrobrevin alpha [Source:MGI Symbol;Acc:MGI:106039]
Rab7	ENSMUSG00000079477	ENSMUST00000113600	246.664	17.1062	14.4196	9.58929e-06	0.000124344	RAB7, member RAS oncogene family [Source:MGI Symbol;Acc:MGI:105068]
Nr2c2	ENSMUSG00000005893	ENSMUST00000113460	5.95732	0.413566	14.4048	0.000107804	0.000595266	nuclear receptor subfamily 2, group C, member 2 [Source:MGI Symbol;Acc:MGI:1352466]
Plcxd2	ENSMUSG00000087141	ENSMUST00000130481	1.40715	0.0977674	14.3928	0.00210587	0.00540936	phosphatidylinositol-specific phospholipase C, X domain containing 2 [Source:MGI Symbol;Acc:MGI:3647874]
Gas2l3	ENSMUSG00000074802	ENSMUST00000105298	3.60674	0.250964	14.3715	4.66008e-05	0.00034091	growth arrest-specific 2 like 3 [Source:MGI Symbol;Acc:MGI:1918780]
Sgk1	ENSMUSG00000019970	ENSMUST00000120509	290.71	20.2864	14.3303	2.85183e-09	1.89449e-06	serum/glucocorticoid regulated kinase 1 [Source:MGI Symbol;Acc:MGI:1340062]
Gatad2b	ENSMUSG00000042390	ENSMUST00000199754	15.067	1.05152	14.3287	0.000783677	0.00249597	GATA zinc finger domain containing 2B [Source:MGI Symbol;Acc:MGI:2443225]
Asf1b	ENSMUSG00000005470	ENSMUST00000005607	13.8461	0.967824	14.3064	3.91997e-05	0.00030422	anti-silencing function 1B histone chaperone [Source:MGI Symbol;Acc:MGI:1914179]
Cdc14b	ENSMUSG00000033102	ENSMUST00000039318	15.4042	1.08062	14.2549	8.42873e-06	0.000115908	CDC14 cell division cycle 14B [Source:MGI Symbol;Acc:MGI:2441808]
Pmaip1	ENSMUSG00000024521	ENSMUST00000025399	28.9236	2.03652	14.2025	2.10464e-05	0.000205302	phorbol-12-myristate-13-acetate-induced protein 1 [Source:MGI Symbol;Acc:MGI:1930146]
4933411K16Rik	ENSMUSG00000090369	ENSMUST00000164518	1.58342	0.111699	14.1757	0.00041294	0.00155761	RIKEN cDNA 4933411K16 gene [Source:MGI Symbol;Acc:MGI:1914015]
Aff2	ENSMUSG00000031189	ENSMUST00000033532	1.58445	0.112285	14.111	0.000921689	0.00282294	AF4/FMR2 family, member 2 [Source:MGI Symbol;Acc:MGI:1202294]
Itgb8	ENSMUSG00000025321	ENSMUST00000026360	1.18789	0.084772	14.0128	0.000105096	0.000584519	integrin beta 8 [Source:MGI Symbol;Acc:MGI:1338035]
Padi2	ENSMUSG00000028927	ENSMUST00000030765	110.597	7.94417	13.9217	3.2431e-07	1.92491e-05	peptidyl arginine deiminase, type II [Source:MGI Symbol;Acc:MGI:1338892]
Trip13	ENSMUSG00000021569	ENSMUST00000022053	7.52227	0.54325	13.8468	0.000334279	0.00133372	thyroid hormone receptor interactor 13 [Source:MGI Symbol;Acc:MGI:1916966]
Brip1	ENSMUSG00000034329	ENSMUST00000044423	1.17091	0.0847153	13.8217	0.00151727	0.00418497	BRCA1 interacting protein C-terminal helicase 1 [Source:MGI Symbol;Acc:MGI:2442836]
Eno1	ENSMUSG00000063524	ENSMUST00000150175	124.013	8.98852	13.7968	0.000795441	0.00252831	enolase 1, alpha non-neuron [Source:MGI Symbol;Acc:MGI:95393]
Tmem144	ENSMUSG00000027956	ENSMUST00000029568	12.3162	0.893774	13.78	0.00026236	0.00112165	transmembrane protein 144 [Source:MGI Symbol;Acc:MGI:1917902]
Cbx2	ENSMUSG00000025577	ENSMUST00000139746	45.4504	3.3032	13.7595	1.88765e-06	4.95485e-05	chromobox 2 [Source:MGI Symbol;Acc:MGI:88289]
Slc30a2	ENSMUSG00000028836	ENSMUST00000105873	33.7194	2.45183	13.7527	3.31045e-05	0.000274473	solute carrier family 30 (zinc transporter), member 2 [Source:MGI Symbol;Acc:MGI:106637]
Xylt1	ENSMUSG00000030657	ENSMUST00000160035	2.16146	0.157798	13.6976	0.00018575	0.000864405	xylosyltransferase 1 [Source:MGI Symbol;Acc:MGI:2451073]
Hist1h3a	ENSMUSG00000069265	ENSMUST00000091701	2.47963	0.181191	13.6851	0.000419345	0.00157571	histone cluster 1, H3a [Source:MGI Symbol;Acc:MGI:2668828]
Nudt15	ENSMUSG00000033405	ENSMUST00000043813	2.11299	0.15467	13.6613	0.00169793	0.00457728	nudix (nucleoside diphosphate linked moiety X)-type motif 15 [Source:MGI Symbol;Acc:MGI:2443366]
Kcnd3	ENSMUSG00000040896	ENSMUST00000098761	12.8949	0.94494	13.6462	8.71444e-06	0.000117682	potassium voltage-gated channel, Shal-related family, member 3 [Source:MGI Symbol;Acc:MGI:1928743]
Ackr4	ENSMUSG00000079355	ENSMUST00000050139	22.1496	1.62458	13.6341	1.48224e-05	0.000163169	atypical chemokine receptor 4 [Source:MGI Symbol;Acc:MGI:2181676]
Plk4	ENSMUSG00000025758	ENSMUST00000026858	8.21222	0.602562	13.6288	0.000234472	0.00103131	polo-like kinase 4 [Source:MGI Symbol;Acc:MGI:101783]
Zdhhc2	ENSMUSG00000039470	ENSMUST00000049389	2.76139	0.20269	13.6237	0.00276728	0.00672052	zinc finger, DHHC domain containing 2 [Source:MGI Symbol;Acc:MGI:1923452]
Stim1	ENSMUSG00000030987	ENSMUST00000033289	75.4097	5.53577	13.6223	6.85386e-06	0.00010214	stromal interaction molecule 1 [Source:MGI Symbol;Acc:MGI:107476]
Trim23	ENSMUSG00000021712	ENSMUST00000022225	3.24462	0.239545	13.545	0.000201711	0.000919491	tripartite motif-containing 23 [Source:MGI Symbol;Acc:MGI:1933161]
Trip11	ENSMUSG00000021188	ENSMUST00000021605	8.00698	0.595095	13.455	0.000624711	0.00210168	thyroid hormone receptor interactor 11 [Source:MGI Symbol;Acc:MGI:1924393]
Ada	ENSMUSG00000017697	ENSMUST00000017841	106.829	7.97986	13.3873	1.67163e-06	4.63009e-05	adenosine deaminase [Source:MGI Symbol;Acc:MGI:87916]
Top2a	ENSMUSG00000020914	ENSMUST00000068031	40.7697	3.05272	13.3552	1.70578e-06	4.66913e-05	topoisomerase (DNA) II alpha [Source:MGI Symbol;Acc:MGI:98790]
Dlgap5	ENSMUSG00000037544	ENSMUST00000043296	10.07	0.754614	13.3445	7.43128e-05	0.00045922	discs, large (Drosophila) homolog-associated protein 5 [Source:MGI Symbol;Acc:MGI:2183453]
Tbl1x	ENSMUSG00000025246	ENSMUST00000088217	28.999	2.18707	13.2593	6.9917e-07	2.88212e-05	transducin (beta)-like 1 X-linked [Source:MGI Symbol;Acc:MGI:1336172]
Prl6a1	ENSMUSG00000069259	ENSMUST00000091680	19.5239	1.47257	13.2584	0.00200053	0.00519363	prolactin family 6, subfamily a, member 1 [Source:MGI Symbol;Acc:MGI:1206579]
Gna12	ENSMUSG00000000149	ENSMUST00000000153	29.5159	2.22867	13.2437	1.96997e-05	0.000196451	guanine nucleotide binding protein, alpha 12 [Source:MGI Symbol;Acc:MGI:95767]
Mtmr9	ENSMUSG00000035078	ENSMUST00000058679	15.6041	1.18187	13.2029	9.49735e-06	0.000124083	myotubularin related protein 9 [Source:MGI Symbol;Acc:MGI:2442842]
Dio3	ENSMUSG00000075707	ENSMUST00000173014	712.068	53.9775	13.1919	3.42684e-08	5.43661e-06	deiodinase, iodothyronine type III [Source:MGI Symbol;Acc:MGI:1306782]
Rrm1	ENSMUSG00000030978	ENSMUST00000033283	123.565	9.37098	13.1859	5.40049e-07	2.50179e-05	ribonucleotide reductase M1 [Source:MGI Symbol;Acc:MGI:98180]
Pkd2l1	ENSMUSG00000037578	ENSMUST00000042026	4.77982	0.363615	13.1453	0.00337427	0.0079003	polycystic kidney disease 2-like 1 [Source:MGI Symbol;Acc:MGI:1352448]
Prps2	ENSMUSG00000025742	ENSMUST00000026839	165.856	12.6465	13.1147	4.34333e-07	2.21947e-05	phosphoribosyl pyrophosphate synthetase 2 [Source:MGI Symbol;Acc:MGI:97776]
Gan	ENSMUSG00000052557	ENSMUST00000162997	7.46676	0.569625	13.1082	9.84802e-05	0.000558238	giant axonal neuropathy [Source:MGI Symbol;Acc:MGI:1890619]
Lamc1	ENSMUSG00000026478	ENSMUST00000027752	354.812	27.1816	13.0534	2.90461e-08	5.32384e-06	laminin, gamma 1 [Source:MGI Symbol;Acc:MGI:99914]
Pigg	ENSMUSG00000029263	ENSMUST00000031189	5.23978	0.401981	13.0349	0.000343722	0.00136164	phosphatidylinositol glycan anchor biosynthesis, class G [Source:MGI Symbol;Acc:MGI:3576484]
Dlk2	ENSMUSG00000047428	ENSMUST00000188223	34.4165	2.64167	13.0283	7.47554e-05	0.000460312	delta-like 2 homolog (Drosophila) [Source:MGI Symbol;Acc:MGI:2146838]
Zbtb38	ENSMUSG00000040433	ENSMUST00000152594	9.5507	0.734827	12.9972	0.000232829	0.0010264	zinc finger and BTB domain containing 38 [Source:MGI Symbol;Acc:MGI:2442866]
3830417A13Rik	ENSMUSG00000031179	ENSMUST00000033522	4.11001	0.317401	12.9489	0.00112649	0.00329713	RIKEN cDNA 3830417A13 gene [Source:MGI Symbol;Acc:MGI:1917946]
Nin	ENSMUSG00000021068	ENSMUST00000085314	36.6542	2.86603	12.7892	6.62052e-07	2.83044e-05	ninein [Source:MGI Symbol;Acc:MGI:105108]
Oas3	ENSMUSG00000032661	ENSMUST00000044833	1.40477	0.110027	12.7675	3.30645e-06	6.8394e-05	2'-5' oligoadenylate synthetase 3 [Source:MGI Symbol;Acc:MGI:2180850]
Dpy19l4	ENSMUSG00000045205	ENSMUST00000139385	7.09714	0.560102	12.6712	1.23795e-05	0.000145852	dpy-19-like 4 (C. elegans) [Source:MGI Symbol;Acc:MGI:2685869]
Sbsn	ENSMUSG00000046056	ENSMUST00000182229	922.699	72.8862	12.6594	9.32599e-08	9.76037e-06	suprabasin [Source:MGI Symbol;Acc:MGI:2446326]
Rtkn2	ENSMUSG00000037846	ENSMUST00000068994	3.3923	0.268157	12.6504	0.000146315	0.000732234	rhotekin 2 [Source:MGI Symbol;Acc:MGI:2158417]
Arl5b	ENSMUSG00000017418	ENSMUST00000017562	3.55791	0.28179	12.6261	8.00049e-05	0.00048367	ADP-ribosylation factor-like 5B [Source:MGI Symbol;Acc:MGI:1923119]
Tgfa	ENSMUSG00000029999	ENSMUST00000032066	20.1519	1.59647	12.6228	1.04137e-06	3.51987e-05	transforming growth factor alpha [Source:MGI Symbol;Acc:MGI:98724]
Clcn5	ENSMUSG00000004317	ENSMUST00000004428	4.43037	0.351121	12.6178	1.01654e-05	0.000129386	chloride channel, voltage-sensitive 5 [Source:MGI Symbol;Acc:MGI:99486]
Ttc37	ENSMUSG00000033991	ENSMUST00000091466	11.3395	0.899207	12.6106	1.5892e-06	4.51458e-05	tetratricopeptide repeat domain 37 [Source:MGI Symbol;Acc:MGI:2679923]
Pcgf3	ENSMUSG00000033623	ENSMUST00000112597	15.4709	1.22869	12.5914	1.03492e-05	0.000130716	polycomb group ring finger 3 [Source:MGI Symbol;Acc:MGI:1916837]
Atp10a	ENSMUSG00000025324	ENSMUST00000207668	17.5912	1.40179	12.5491	7.42545e-05	0.00045922	ATPase, class V, type 10A [Source:MGI Symbol;Acc:MGI:1330809]
Adamts12	ENSMUSG00000047497	ENSMUST00000061318	3.55121	0.283009	12.5481	0.000795608	0.00252838	a disintegrin-like and metallopeptidase (reprolysin type) with thrombospondin type 1 motif, 12 [Source:MGI Symbol;Acc:MGI:2146046]
Bdnf	ENSMUSG00000048482	ENSMUST00000053317	5.00566	0.400067	12.5121	9.768e-05	0.000554612	brain derived neurotrophic factor [Source:MGI Symbol;Acc:MGI:88145]
Ccnb1	ENSMUSG00000041431	ENSMUST00000072119	23.3865	1.8696	12.5088	3.52442e-07	1.99692e-05	cyclin B1 [Source:MGI Symbol;Acc:MGI:88302]
Clip1	ENSMUSG00000049550	ENSMUST00000111564	18.8795	1.51676	12.4472	0.00123379	0.00354341	CAP-GLY domain containing linker protein 1 [Source:MGI Symbol;Acc:MGI:1928401]
Hmgn5	ENSMUSG00000031245	ENSMUST00000033597	229.134	18.4589	12.4132	5.87635e-08	7.51825e-06	high-mobility group nucleosome binding domain 5 [Source:MGI Symbol;Acc:MGI:1355295]
Adam19	ENSMUSG00000011256	ENSMUST00000011400	109.643	8.85419	12.3832	1.90758e-06	4.96201e-05	a disintegrin and metallopeptidase domain 19 (meltrin beta) [Source:MGI Symbol;Acc:MGI:105377]
Pip5k1a	ENSMUSG00000028126	ENSMUST00000107236	29.9811	2.42253	12.3759	2.1479e-05	0.000207254	phosphatidylinositol-4-phosphate 5-kinase, type 1 alpha [Source:MGI Symbol;Acc:MGI:107929]
Serpina3c	ENSMUSG00000066361	ENSMUST00000085050	2.20686	0.178423	12.3687	0.00066189	0.00219512	serine (or cysteine) peptidase inhibitor, clade A, member 3C [Source:MGI Symbol;Acc:MGI:102848]
Fam217b	ENSMUSG00000070476	ENSMUST00000094251	2.30511	0.186998	12.3269	0.00371638	0.0085506	family with sequence similarity 217, member B [Source:MGI Symbol;Acc:MGI:1918782]
Nrcam	ENSMUSG00000020598	ENSMUST00000218940	6.91285	0.561285	12.3161	0.000244926	0.00106335	neuronal cell adhesion molecule [Source:MGI Symbol;Acc:MGI:104750]
Nek7	ENSMUSG00000026393	ENSMUST00000186017	54.8158	4.45098	12.3155	4.65645e-07	2.29789e-05	NIMA (never in mitosis gene a)-related expressed kinase 7 [Source:MGI Symbol;Acc:MGI:1890645]
Mis18bp1	ENSMUSG00000047534	ENSMUST00000052201	2.8418	0.231277	12.2874	1.88108e-05	0.000190446	MIS18 binding protein 1 [Source:MGI Symbol;Acc:MGI:2145099]
Frem1	ENSMUSG00000059049	ENSMUST00000107230	14.7824	1.20357	12.2822	3.71097e-06	7.26724e-05	Fras1 related extracellular matrix protein 1 [Source:MGI Symbol;Acc:MGI:2670972]
Mgat3	ENSMUSG00000042428	ENSMUST00000044970	8.83514	0.720214	12.2674	0.000413485	0.00155933	mannoside acetylglucosaminyltransferase 3 [Source:MGI Symbol;Acc:MGI:104532]
Cldn1	ENSMUSG00000022512	ENSMUST00000023154	16.5273	1.34831	12.2578	1.3731e-05	0.000155109	claudin 1 [Source:MGI Symbol;Acc:MGI:1276109]
Nbeal1	ENSMUSG00000073664	ENSMUST00000160834	2.46034	0.201674	12.1996	0.000308146	0.00126121	neurobeachin like 1 [Source:MGI Symbol;Acc:MGI:2444343]
Stard4	ENSMUSG00000024378	ENSMUST00000025236	12.0455	0.990427	12.1619	1.0816e-06	3.62043e-05	StAR-related lipid transfer (START) domain containing 4 [Source:MGI Symbol;Acc:MGI:2156764]
Add3	ENSMUSG00000025026	ENSMUST00000111741	181.799	14.9548	12.1565	3.39127e-07	1.97885e-05	adducin 3 (gamma) [Source:MGI Symbol;Acc:MGI:1351615]
Kcnd1	ENSMUSG00000009731	ENSMUST00000009875	2.50421	0.207198	12.0861	0.00180075	0.00478502	potassium voltage-gated channel, Shal-related family, member 1 [Source:MGI Symbol;Acc:MGI:96671]
Fos	ENSMUSG00000021250	ENSMUST00000021674	20.8038	1.723	12.0742	4.76801e-05	0.000344931	FBJ osteosarcoma oncogene [Source:MGI Symbol;Acc:MGI:95574]
Adamts6	ENSMUSG00000046169	ENSMUST00000065766	3.38384	0.280644	12.0574	0.00018655	0.000866403	a disintegrin-like and metallopeptidase (reprolysin type) with thrombospondin type 1 motif, 6 [Source:MGI Symbol;Acc:MGI:1347348]
Ano1	ENSMUSG00000031075	ENSMUST00000121758	152.509	12.6642	12.0425	4.32678e-08	6.29519e-06	anoctamin 1, calcium activated chloride channel [Source:MGI Symbol;Acc:MGI:2142149]
Arhgef6	ENSMUSG00000031133	ENSMUST00000151768	28.7032	2.38475	12.0361	5.29404e-06	8.85646e-05	Rac/Cdc42 guanine nucleotide exchange factor (GEF) 6 [Source:MGI Symbol;Acc:MGI:1920591]
Fignl1	ENSMUSG00000035455	ENSMUST00000047689	7.89405	0.655927	12.035	1.32764e-05	0.000152163	fidgetin-like 1 [Source:MGI Symbol;Acc:MGI:1890648]
Samhd1	ENSMUSG00000027639	ENSMUST00000057725	255.585	21.2456	12.03	2.60826e-07	1.6801e-05	SAM domain and HD domain, 1 [Source:MGI Symbol;Acc:MGI:1927468]
Slc4a11	ENSMUSG00000074796	ENSMUST00000099362	12.7919	1.06344	12.0288	0.000191721	0.000884692	solute carrier family 4, sodium bicarbonate transporter-like, member 11 [Source:MGI Symbol;Acc:MGI:2138987]
Klf3	ENSMUSG00000029178	ENSMUST00000165536	39.0278	3.28224	11.8906	3.16034e-05	0.000266013	Kruppel-like factor 3 (basic) [Source:MGI Symbol;Acc:MGI:1342773]
Prkab2	ENSMUSG00000038205	ENSMUST00000143927	19.4851	1.63883	11.8897	8.2866e-05	0.000495381	protein kinase, AMP-activated, beta 2 non-catalytic subunit [Source:MGI Symbol;Acc:MGI:1336185]
Disp2	ENSMUSG00000040035	ENSMUST00000063975	1.30092	0.10953	11.8773	0.000216919	0.000971635	dispatched RND tramsporter family member 2 [Source:MGI Symbol;Acc:MGI:2388733]
Tcp1	ENSMUSG00000068039	ENSMUST00000147724	108.092	9.12763	11.8423	0.000449102	0.00165781	t-complex protein 1 [Source:MGI Symbol;Acc:MGI:98535]
Bub1b	ENSMUSG00000040084	ENSMUST00000038341	17.1622	1.45834	11.7683	1.472e-05	0.000162456	BUB1B, mitotic checkpoint serine/threonine kinase [Source:MGI Symbol;Acc:MGI:1333889]
Gk5	ENSMUSG00000041440	ENSMUST00000085217	3.15097	0.26812	11.7521	0.000627289	0.0021083	glycerol kinase 5 (putative) [Source:MGI Symbol;Acc:MGI:2443336]
Kif18a	ENSMUSG00000027115	ENSMUST00000028527	1.86688	0.158985	11.7425	0.00216612	0.00553205	kinesin family member 18A [Source:MGI Symbol;Acc:MGI:2446977]
Arid5b	ENSMUSG00000019947	ENSMUST00000219238	16.578	1.41387	11.7252	0.00049733	0.00178059	AT rich interactive domain 5B (MRF1-like) [Source:MGI Symbol;Acc:MGI:2175912]
Ptgs2	ENSMUSG00000032487	ENSMUST00000035065	5.69728	0.487191	11.6941	0.00015399	0.000759475	prostaglandin-endoperoxide synthase 2 [Source:MGI Symbol;Acc:MGI:97798]
Ankrd55	ENSMUSG00000049985	ENSMUST00000165593	6.30341	0.540206	11.6685	4.52105e-05	0.000334136	ankyrin repeat domain 55 [Source:MGI Symbol;Acc:MGI:1924568]
Cnot6	ENSMUSG00000020362	ENSMUST00000145353	19.5271	1.68148	11.613	0.00129456	0.00368121	CCR4-NOT transcription complex, subunit 6 [Source:MGI Symbol;Acc:MGI:2144529]
Zc3h12c	ENSMUSG00000035164	ENSMUST00000213645	2.89178	0.251301	11.5073	0.000140154	0.000711773	zinc finger CCCH type containing 12C [Source:MGI Symbol;Acc:MGI:3026959]
Gm5535	ENSMUSG00000074758	ENSMUST00000211068	2.8262	0.246184	11.48	0.00198941	0.00517604	predicted gene 5535 [Source:MGI Symbol;Acc:MGI:3645019]
Snx9	ENSMUSG00000002365	ENSMUST00000002436	49.0178	4.28567	11.4376	2.79826e-05	0.000246312	sorting nexin 9 [Source:MGI Symbol;Acc:MGI:1913866]
Adra2b	ENSMUSG00000058620	ENSMUST00000104934	2.54433	0.222691	11.4254	0.000846825	0.00264683	adrenergic receptor, alpha 2b [Source:MGI Symbol;Acc:MGI:87935]
Foxo3	ENSMUSG00000048756	ENSMUST00000105502	14.4639	1.26652	11.4201	0.00050234	0.00179339	forkhead box O3 [Source:MGI Symbol;Acc:MGI:1890081]
Avil	ENSMUSG00000025432	ENSMUST00000026500	7.55911	0.662863	11.4037	0.000425913	0.00159298	advillin [Source:MGI Symbol;Acc:MGI:1333798]
Mir546	ENSMUSG00000072837	ENSMUST00000102105	961.537	84.974	11.3157	0.00156362	0.00427935	microRNA 546 [Source:MGI Symbol;Acc:MGI:3619433]
Ckap2l	ENSMUSG00000048327	ENSMUST00000052708	14.6561	1.29523	11.3155	0.00123041	0.00353664	cytoskeleton associated protein 2-like [Source:MGI Symbol;Acc:MGI:1917716]
Cyp2ab1	ENSMUSG00000022818	ENSMUST00000182508	1.52254	0.134642	11.308	0.000112993	0.000613715	cytochrome P450, family 2, subfamily ab, polypeptide 1 [Source:MGI Symbol;Acc:MGI:3644957]
N4bp2	ENSMUSG00000037795	ENSMUST00000201489	5.19997	0.46086	11.2832	0.000449379	0.00165812	NEDD4 binding protein 2 [Source:MGI Symbol;Acc:MGI:2684414]
Sema6d	ENSMUSG00000027200	ENSMUST00000103241	13.4714	1.19514	11.2718	9.01e-07	3.26249e-05	sema domain, transmembrane domain (TM), and cytoplasmic domain, (semaphorin) 6D [Source:MGI Symbol;Acc:MGI:2387661]
Ldlr	ENSMUSG00000032193	ENSMUST00000034713	59.5662	5.29168	11.2566	1.02267e-05	0.000129791	low density lipoprotein receptor [Source:MGI Symbol;Acc:MGI:96765]
Magi3	ENSMUSG00000052539	ENSMUST00000064371	11.7063	1.04058	11.2498	6.03193e-06	9.534e-05	membrane associated guanylate kinase, WW and PDZ domain containing 3 [Source:MGI Symbol;Acc:MGI:1923484]
B4galt5	ENSMUSG00000017929	ENSMUST00000109221	93.2951	8.31842	11.2155	7.5366e-07	2.96613e-05	UDP-Gal:betaGlcNAc beta 1,4-galactosyltransferase, polypeptide 5 [Source:MGI Symbol;Acc:MGI:1927169]
Atad5	ENSMUSG00000017550	ENSMUST00000108239	3.15193	0.28107	11.214	4.35427e-05	0.00032543	ATPase family, AAA domain containing 5 [Source:MGI Symbol;Acc:MGI:2442925]
Aif1l	ENSMUSG00000001864	ENSMUST00000001920	36.3804	3.24441	11.2133	2.43101e-05	0.000225072	allograft inflammatory factor 1-like [Source:MGI Symbol;Acc:MGI:1919598]
Ncapg2	ENSMUSG00000042029	ENSMUST00000084828	5.04808	0.450244	11.2119	8.34105e-05	0.000497124	non-SMC condensin II complex, subunit G2 [Source:MGI Symbol;Acc:MGI:1923294]
Unc93a	ENSMUSG00000067049	ENSMUST00000084966	12.6652	1.13206	11.1877	6.90639e-07	2.88212e-05	unc-93 homolog A (C. elegans) [Source:MGI Symbol;Acc:MGI:1933250]
Slc35d1	ENSMUSG00000028521	ENSMUST00000150285	7.67366	0.685932	11.1872	9.03282e-05	0.000524067	solute carrier family 35 (UDP-glucuronic acid/UDP-N-acetylgalactosamine dual transporter), member D1 [Source:MGI Symbol;Acc:MGI:2140361]
Zfp146	ENSMUSG00000037029	ENSMUST00000062181	36.6693	3.28284	11.17	3.78783e-06	7.35921e-05	zinc finger protein 146 [Source:MGI Symbol;Acc:MGI:1347092]
Suox	ENSMUSG00000049858	ENSMUST00000054764	74.7147	6.70694	11.1399	1.99163e-06	5.06619e-05	sulfite oxidase [Source:MGI Symbol;Acc:MGI:2446117]
Ass1	ENSMUSG00000076441	ENSMUST00000102840	146.303	13.1333	11.1398	4.01333e-07	2.13887e-05	argininosuccinate synthetase 1 [Source:MGI Symbol;Acc:MGI:88090]
Cdc6	ENSMUSG00000017499	ENSMUST00000092706	4.44244	0.399189	11.1287	0.000314775	0.00127864	cell division cycle 6 [Source:MGI Symbol;Acc:MGI:1345150]
Gzma	ENSMUSG00000023132	ENSMUST00000023897	172.701	15.5616	11.0979	1.18934e-07	1.1081e-05	granzyme A [Source:MGI Symbol;Acc:MGI:109266]
Suv39h2	ENSMUSG00000026646	ENSMUST00000027956	2.09323	0.188762	11.0892	0.00146851	0.00408441	suppressor of variegation 3-9 homolog 2 (Drosophila) [Source:MGI Symbol;Acc:MGI:1890396]
Sema3e	ENSMUSG00000063531	ENSMUST00000130116	9.54107	0.860959	11.0819	0.000241314	0.00105119	sema domain, immunoglobulin domain (Ig), short basic domain, secreted, (semaphorin) 3E [Source:MGI Symbol;Acc:MGI:1340034]
Cobll1	ENSMUSG00000034903	ENSMUST00000112431	19.9268	1.80435	11.0438	1.03199e-05	0.000130487	Cobl-like 1 [Source:MGI Symbol;Acc:MGI:2442894]
Cyfip2	ENSMUSG00000020340	ENSMUST00000093166	10.9135	0.989299	11.0315	3.32521e-06	6.84539e-05	cytoplasmic FMR1 interacting protein 2 [Source:MGI Symbol;Acc:MGI:1924134]
Coch	ENSMUSG00000020953	ENSMUST00000164782	58.6472	5.3223	11.0192	1.08846e-06	3.62932e-05	cochlin [Source:MGI Symbol;Acc:MGI:1278313]
Rasgrp1	ENSMUSG00000027347	ENSMUST00000102534	7.07241	0.643157	10.9964	9.37136e-05	0.000539001	RAS guanyl releasing protein 1 [Source:MGI Symbol;Acc:MGI:1314635]
Wnt6	ENSMUSG00000033227	ENSMUST00000006716	69.6368	6.3464	10.9726	4.31344e-07	2.21073e-05	wingless-type MMTV integration site family, member 6 [Source:MGI Symbol;Acc:MGI:98960]
Lss	ENSMUSG00000033105	ENSMUST00000159013	24.9243	2.27212	10.9697	7.13128e-05	0.000447044	lanosterol synthase [Source:MGI Symbol;Acc:MGI:1336155]
Dhtkd1	ENSMUSG00000025815	ENSMUST00000095147	3.73126	0.34132	10.9319	0.000810296	0.00256506	dehydrogenase E1 and transketolase domain containing 1 [Source:MGI Symbol;Acc:MGI:2445096]
Prr11	ENSMUSG00000020493	ENSMUST00000051395	6.90004	0.633653	10.8893	0.000516189	0.00182884	proline rich 11 [Source:MGI Symbol;Acc:MGI:2444496]
Arhgap20	ENSMUSG00000053199	ENSMUST00000130405	3.34151	0.307198	10.8774	0.000819239	0.00258493	Rho GTPase activating protein 20 [Source:MGI Symbol;Acc:MGI:2445175]
Slc25a25	ENSMUSG00000026819	ENSMUST00000052119	6.79551	0.627169	10.8352	0.0027287	0.00665116	solute carrier family 25 (mitochondrial carrier, phosphate carrier), member 25 [Source:MGI Symbol;Acc:MGI:1915913]
Plekha1	ENSMUSG00000040268	ENSMUST00000120441	61.1905	5.65724	10.8163	1.14832e-07	1.10449e-05	pleckstrin homology domain containing, family A (phosphoinositide binding specific) member 1 [Source:MGI Symbol;Acc:MGI:2442213]
Icam4	ENSMUSG00000001014	ENSMUST00000001040	7.24242	0.670617	10.7996	0.000703229	0.00229693	intercellular adhesion molecule 4, Landsteiner-Wiener blood group [Source:MGI Symbol;Acc:MGI:1925619]
Tbck	ENSMUSG00000028030	ENSMUST00000169172	3.73667	0.346206	10.7932	0.00390211	0.00890437	TBC1 domain containing kinase [Source:MGI Symbol;Acc:MGI:2445052]
Elk4	ENSMUSG00000026436	ENSMUST00000131159	10.1192	0.938604	10.7811	0.000649142	0.00216434	ELK4, member of ETS oncogene family [Source:MGI Symbol;Acc:MGI:102853]
4930486L24Rik	ENSMUSG00000050345	ENSMUST00000091569	25.4783	2.37005	10.7501	0.000157342	0.000769308	RIKEN cDNA 4930486L24 gene [Source:MGI Symbol;Acc:MGI:1922258]
Spdl1	ENSMUSG00000069910	ENSMUST00000093191	7.10844	0.661489	10.7461	0.000287863	0.00119864	spindle apparatus coiled-coil protein 1 [Source:MGI Symbol;Acc:MGI:1917635]
Lrr1	ENSMUSG00000034883	ENSMUST00000110621	1.89353	0.176814	10.7092	6.95363e-05	0.000439273	leucine rich repeat protein 1 [Source:MGI Symbol;Acc:MGI:1916956]
Smc2	ENSMUSG00000028312	ENSMUST00000102915	10.9746	1.02479	10.7091	8.89273e-05	0.000519078	structural maintenance of chromosomes 2 [Source:MGI Symbol;Acc:MGI:106067]
Scn3b	ENSMUSG00000049281	ENSMUST00000049941	6.83598	0.639564	10.6885	5.58225e-05	0.000380492	sodium channel, voltage-gated, type III, beta [Source:MGI Symbol;Acc:MGI:1918882]
Fzd4	ENSMUSG00000049791	ENSMUST00000058755	5.184	0.485705	10.6732	1.37814e-05	0.000155475	frizzled class receptor 4 [Source:MGI Symbol;Acc:MGI:108520]
Ptn	ENSMUSG00000029838	ENSMUST00000101534	497.571	46.6372	10.669	3.95966e-07	2.13691e-05	pleiotrophin [Source:MGI Symbol;Acc:MGI:97804]
Kif11	ENSMUSG00000012443	ENSMUST00000012587	7.21538	0.678117	10.6403	0.000109198	0.000601233	kinesin family member 11 [Source:MGI Symbol;Acc:MGI:1098231]
Ptges	ENSMUSG00000050737	ENSMUST00000102852	95.4553	9.00416	10.6012	6.19975e-08	7.55801e-06	prostaglandin E synthase [Source:MGI Symbol;Acc:MGI:1927593]
Rnf182	ENSMUSG00000044164	ENSMUST00000059986	6.44135	0.608958	10.5777	0.000371826	0.00144741	ring finger protein 182 [Source:MGI Symbol;Acc:MGI:3045355]
Tbc1d20	ENSMUSG00000027465	ENSMUST00000028963	33.835	3.20479	10.5576	2.53403e-05	0.000230777	TBC1 domain family, member 20 [Source:MGI Symbol;Acc:MGI:1914481]
Dot1l	ENSMUSG00000061589	ENSMUST00000105336	15.9279	1.5143	10.5183	2.44719e-05	0.000225911	DOT1-like, histone H3 methyltransferase (S. cerevisiae) [Source:MGI Symbol;Acc:MGI:2143886]
Diras2	ENSMUSG00000047842	ENSMUST00000057442	3.73719	0.355727	10.5058	0.000581948	0.00199909	DIRAS family, GTP-binding RAS-like 2 [Source:MGI Symbol;Acc:MGI:1915453]
Hipk2	ENSMUSG00000061436	ENSMUST00000161779	8.54377	0.813699	10.4999	0.000307152	0.00125893	homeodomain interacting protein kinase 2 [Source:MGI Symbol;Acc:MGI:1314872]
Crabp1	ENSMUSG00000032291	ENSMUST00000034830	28.745	2.73803	10.4984	5.91538e-05	0.00039417	cellular retinoic acid binding protein I [Source:MGI Symbol;Acc:MGI:88490]
2410018L13Rik	ENSMUSG00000073164	ENSMUST00000149246	1.16492	0.111142	10.4814	0.00385547	0.0088197	RIKEN cDNA 2410018L13 gene [Source:MGI Symbol;Acc:MGI:1916982]
Grip2	ENSMUSG00000030098	ENSMUST00000162300	11.8511	1.13137	10.475	4.92471e-05	0.000351424	glutamate receptor interacting protein 2 [Source:MGI Symbol;Acc:MGI:2681173]
Hsd17b1	ENSMUSG00000019301	ENSMUST00000019445	12.2959	1.17889	10.4301	0.00174548	0.00467773	hydroxysteroid (17-beta) dehydrogenase 1 [Source:MGI Symbol;Acc:MGI:105077]
Tnfaip2	ENSMUSG00000021281	ENSMUST00000102745	157.754	15.181	10.3915	4.96572e-08	6.94242e-06	tumor necrosis factor, alpha-induced protein 2 [Source:MGI Symbol;Acc:MGI:104960]
Esr1	ENSMUSG00000019768	ENSMUST00000149195	37.4031	3.61213	10.3549	1.10743e-06	3.66453e-05	estrogen receptor 1 (alpha) [Source:MGI Symbol;Acc:MGI:1352467]
Gm9833	ENSMUSG00000049230	ENSMUST00000061419	10.3097	0.997855	10.3318	4.22286e-06	7.8302e-05	predicted gene 9833 [Source:MGI Symbol;Acc:MGI:3641855]
B3galnt1	ENSMUSG00000043300	ENSMUST00000061826	86.279	8.37832	10.2979	2.35409e-06	5.60825e-05	UDP-GalNAc:betaGlcNAc beta 1,3-galactosaminyltransferase, polypeptide 1 [Source:MGI Symbol;Acc:MGI:1349405]
Zfp109	ENSMUSG00000074283	ENSMUST00000206362	2.83601	0.275732	10.2854	0.000649871	0.00216534	zinc finger protein 109 [Source:MGI Symbol;Acc:MGI:1929099]
Slx4ip	ENSMUSG00000027281	ENSMUST00000099311	2.81419	0.273643	10.2842	0.00128567	0.00366257	SLX4 interacting protein [Source:MGI Symbol;Acc:MGI:1921493]
Dock5	ENSMUSG00000044447	ENSMUST00000039135	23.5499	2.31845	10.1576	3.26999e-07	1.93422e-05	dedicator of cytokinesis 5 [Source:MGI Symbol;Acc:MGI:2652871]
Cenpe	ENSMUSG00000045328	ENSMUST00000062893	5.94524	0.58584	10.1482	0.000339908	0.00135144	centromere protein E [Source:MGI Symbol;Acc:MGI:1098230]
Lrrc20	ENSMUSG00000037151	ENSMUST00000049242	15.3518	1.51776	10.1147	2.8892e-06	6.36508e-05	leucine rich repeat containing 20 [Source:MGI Symbol;Acc:MGI:2387182]
Sav1	ENSMUSG00000021067	ENSMUST00000021467	111.395	11.0436	10.0869	4.24186e-06	7.83587e-05	salvador family WW domain containing 1 [Source:MGI Symbol;Acc:MGI:1927144]
4930539J05Rik	ENSMUSG00000097032	ENSMUST00000182865	23.6751	2.34964	10.076	0.000332219	0.00132772	RIKEN cDNA 4930539J05 gene [Source:MGI Symbol;Acc:MGI:1922477]
Slc35f2	ENSMUSG00000042195	ENSMUST00000048670	28.7988	2.87048	10.0328	1.44469e-05	0.000160881	solute carrier family 35, member F2 [Source:MGI Symbol;Acc:MGI:1919272]
Bub1	ENSMUSG00000027379	ENSMUST00000028858	4.18814	0.417839	10.0233	0.000122172	0.00064511	BUB1, mitotic checkpoint serine/threonine kinase [Source:MGI Symbol;Acc:MGI:1100510]
Fzd1	ENSMUSG00000044674	ENSMUST00000054294	141.785	14.2765	9.93138	7.49874e-07	2.96613e-05	frizzled class receptor 1 [Source:MGI Symbol;Acc:MGI:1196625]
Slc26a2	ENSMUSG00000034320	ENSMUST00000146409	5.02661	0.506419	9.9258	0.000633253	0.00212215	solute carrier family 26 (sulfate transporter), member 2 [Source:MGI Symbol;Acc:MGI:892977]
Trim29	ENSMUSG00000032013	ENSMUST00000034511	5.02546	0.508051	9.89165	0.00321293	0.00759564	tripartite motif-containing 29 [Source:MGI Symbol;Acc:MGI:1919419]
Adamts3	ENSMUSG00000043635	ENSMUST00000061427	30.9426	3.1355	9.8685	2.14036e-07	1.50891e-05	a disintegrin-like and metallopeptidase (reprolysin type) with thrombospondin type 1 motif, 3 [Source:MGI Symbol;Acc:MGI:3045353]
Nuf2	ENSMUSG00000026683	ENSMUST00000111368	11.9682	1.21521	9.84864	6.91759e-07	2.88212e-05	NUF2, NDC80 kinetochore complex component [Source:MGI Symbol;Acc:MGI:1914227]
Ear2	ENSMUSG00000072596	ENSMUST00000074839	51.1331	5.20117	9.83109	4.81226e-05	0.000346756	eosinophil-associated, ribonuclease A family, member 2 [Source:MGI Symbol;Acc:MGI:108020]
Usp25	ENSMUSG00000022867	ENSMUST00000023580	34.9812	3.55936	9.82795	6.50928e-06	9.90558e-05	ubiquitin specific peptidase 25 [Source:MGI Symbol;Acc:MGI:1353655]
Esm1	ENSMUSG00000042379	ENSMUST00000038144	3.87094	0.394011	9.82445	0.000161365	0.000783219	endothelial cell-specific molecule 1 [Source:MGI Symbol;Acc:MGI:1918940]
Pdgfd	ENSMUSG00000032006	ENSMUST00000058692	3.75203	0.382272	9.81509	9.46569e-05	0.00054298	platelet-derived growth factor, D polypeptide [Source:MGI Symbol;Acc:MGI:1919035]
Psd3	ENSMUSG00000030465	ENSMUST00000120071	8.77663	0.895631	9.79938	2.80424e-06	6.25773e-05	pleckstrin and Sec7 domain containing 3 [Source:MGI Symbol;Acc:MGI:1918215]
Isoc1	ENSMUSG00000024601	ENSMUST00000025503	119.84	12.2333	9.79621	3.90308e-06	7.50713e-05	isochorismatase domain containing 1 [Source:MGI Symbol;Acc:MGI:1913557]
Smad6	ENSMUSG00000036867	ENSMUST00000041029	45.396	4.63754	9.7888	5.51319e-06	9.08624e-05	SMAD family member 6 [Source:MGI Symbol;Acc:MGI:1336883]
Gjb5	ENSMUSG00000042357	ENSMUST00000046498	12.8419	1.31427	9.77112	3.45365e-05	0.00028204	gap junction protein, beta 5 [Source:MGI Symbol;Acc:MGI:95723]
Il6ra	ENSMUSG00000027947	ENSMUST00000197679	14.4611	1.48396	9.74496	4.05336e-06	7.64394e-05	interleukin 6 receptor, alpha [Source:MGI Symbol;Acc:MGI:105304]
Mob1b	ENSMUSG00000006262	ENSMUST00000155298	9.22179	0.948653	9.72093	5.08585e-05	0.000359569	MOB kinase activator 1B [Source:MGI Symbol;Acc:MGI:1915723]
Slc27a6	ENSMUSG00000024600	ENSMUST00000025500	3.47907	0.359098	9.68836	0.0021973	0.00558854	solute carrier family 27 (fatty acid transporter), member 6 [Source:MGI Symbol;Acc:MGI:3036230]
Fndc3b	ENSMUSG00000039286	ENSMUST00000195008	50.5975	5.22258	9.68823	2.94899e-08	5.32384e-06	fibronectin type III domain containing 3B [Source:MGI Symbol;Acc:MGI:1919257]
Gstcd	ENSMUSG00000028018	ENSMUST00000029651	5.82312	0.601235	9.68527	0.000129446	0.000670722	glutathione S-transferase, C-terminal domain containing [Source:MGI Symbol;Acc:MGI:1914803]
Mbd5	ENSMUSG00000036792	ENSMUST00000112745	2.77217	0.287158	9.65384	0.000225193	0.000999366	methyl-CpG binding domain protein 5 [Source:MGI Symbol;Acc:MGI:2138934]
Kdr	ENSMUSG00000062960	ENSMUST00000113516	22.5959	2.3496	9.6169	5.44875e-05	0.000374347	kinase insert domain protein receptor [Source:MGI Symbol;Acc:MGI:96683]
Shcbp1	ENSMUSG00000022322	ENSMUST00000022945	8.30698	0.863836	9.61638	0.000215439	0.000967012	Shc SH2-domain binding protein 1 [Source:MGI Symbol;Acc:MGI:1338802]
Ankrd26	ENSMUSG00000007827	ENSMUST00000112830	2.7824	0.289442	9.61296	6.10767e-05	0.000401796	ankyrin repeat domain 26 [Source:MGI Symbol;Acc:MGI:1917887]
Rps6ka5	ENSMUSG00000021180	ENSMUST00000043599	7.54664	0.7851	9.61233	0.00106741	0.00316395	ribosomal protein S6 kinase, polypeptide 5 [Source:MGI Symbol;Acc:MGI:1920336]
BC005537	ENSMUSG00000019132	ENSMUST00000019276	98.7051	10.269	9.61193	8.15004e-07	3.06016e-05	cDNA sequence BC005537 [Source:MGI Symbol;Acc:MGI:2441726]
Aurkb	ENSMUSG00000020897	ENSMUST00000108666	18.7221	1.95109	9.59573	0.000293675	0.00121961	aurora kinase B [Source:MGI Symbol;Acc:MGI:107168]
Frs2	ENSMUSG00000020170	ENSMUST00000020381	34.2461	3.57053	9.5913	6.0856e-07	2.69388e-05	fibroblast growth factor receptor substrate 2 [Source:MGI Symbol;Acc:MGI:1100860]
Erg	ENSMUSG00000040732	ENSMUST00000113846	9.06413	0.947402	9.56735	0.000173088	0.000823053	avian erythroblastosis virus E-26 (v-ets) oncogene related [Source:MGI Symbol;Acc:MGI:95415]
Slfn4	ENSMUSG00000000204	ENSMUST00000000208	4.41866	0.462452	9.55487	2.67385e-05	0.000238615	schlafen 4 [Source:MGI Symbol;Acc:MGI:1329010]
Depdc1a	ENSMUSG00000028175	ENSMUST00000120272	3.42385	0.359097	9.53461	0.00021138	0.000952258	DEP domain containing 1a [Source:MGI Symbol;Acc:MGI:1923381]
Kalrn	ENSMUSG00000061751	ENSMUST00000114960	6.79274	0.713428	9.52127	3.93102e-05	0.000304332	kalirin, RhoGEF kinase [Source:MGI Symbol;Acc:MGI:2685385]
Gcnt3	ENSMUSG00000032226	ENSMUST00000034751	5.05934	0.532348	9.50383	6.23334e-05	0.000407195	glucosaminyl (N-acetyl) transferase 3, mucin type [Source:MGI Symbol;Acc:MGI:1919327]
Hells	ENSMUSG00000025001	ENSMUST00000025965	6.05544	0.63799	9.49143	0.000185444	0.000863572	helicase, lymphoid specific [Source:MGI Symbol;Acc:MGI:106209]
Il2rb	ENSMUSG00000068227	ENSMUST00000089398	23.738	2.50448	9.4782	7.51105e-05	0.00046184	interleukin 2 receptor, beta chain [Source:MGI Symbol;Acc:MGI:96550]
Drd4	ENSMUSG00000025496	ENSMUST00000026569	60.2729	6.36364	9.47146	3.64278e-05	0.000291372	dopamine receptor D4 [Source:MGI Symbol;Acc:MGI:94926]
Sgtb	ENSMUSG00000042743	ENSMUST00000044385	3.59121	0.379424	9.4649	0.00191086	0.00501128	small glutamine-rich tetratricopeptide repeat (TPR)-containing, beta [Source:MGI Symbol;Acc:MGI:2444615]
Rbms1	ENSMUSG00000026970	ENSMUST00000028347	76.6406	8.09967	9.46218	1.27789e-05	0.000148932	RNA binding motif, single stranded interacting protein 1 [Source:MGI Symbol;Acc:MGI:1861774]
Uck2	ENSMUSG00000026558	ENSMUST00000053686	79.416	8.3994	9.45496	4.01214e-06	7.60677e-05	uridine-cytidine kinase 2 [Source:MGI Symbol;Acc:MGI:1931744]
Bicc1	ENSMUSG00000014329	ENSMUST00000143791	10.3153	1.09182	9.44776	0.000420467	0.00157785	BicC family RNA binding protein 1 [Source:MGI Symbol;Acc:MGI:1933388]
Fam83d	ENSMUSG00000027654	ENSMUST00000029183	8.41942	0.893594	9.42197	0.000213829	0.000961034	family with sequence similarity 83, member D [Source:MGI Symbol;Acc:MGI:1919128]
Kng2	ENSMUSG00000060459	ENSMUST00000100046	22.8362	2.43178	9.39073	1.61268e-05	0.000172165	kininogen 2 [Source:MGI Symbol;Acc:MGI:3027157]
Adora1	ENSMUSG00000042429	ENSMUST00000086465	7.58175	0.808387	9.37886	2.07567e-05	0.000204026	adenosine A1 receptor [Source:MGI Symbol;Acc:MGI:99401]
Mtr	ENSMUSG00000021311	ENSMUST00000099856	6.73656	0.718596	9.3746	6.45043e-06	9.84899e-05	5-methyltetrahydrofolate-homocysteine methyltransferase [Source:MGI Symbol;Acc:MGI:894292]
Tnfrsf1b	ENSMUSG00000028599	ENSMUST00000030336	27.0943	2.89328	9.36455	3.68779e-05	0.000293621	tumor necrosis factor receptor superfamily, member 1b [Source:MGI Symbol;Acc:MGI:1314883]
Cystm1	ENSMUSG00000046727	ENSMUST00000139727	145.066	15.4979	9.36038	6.46375e-05	0.000417978	cysteine-rich transmembrane module containing 1 [Source:MGI Symbol;Acc:MGI:1913310]
Atp11a	ENSMUSG00000031441	ENSMUST00000033818	84.9063	9.09883	9.33157	2.38826e-06	5.65556e-05	ATPase, class VI, type 11A [Source:MGI Symbol;Acc:MGI:1354735]
Slc6a6	ENSMUSG00000030096	ENSMUST00000032185	146.089	15.6989	9.30568	1.17772e-06	3.74615e-05	solute carrier family 6 (neurotransmitter transporter, taurine), member 6 [Source:MGI Symbol;Acc:MGI:98488]
Tnni1	ENSMUSG00000026418	ENSMUST00000187830	1.49181	0.160329	9.30468	0.00204214	0.00527944	troponin I, skeletal, slow 1 [Source:MGI Symbol;Acc:MGI:105073]
Tpx2	ENSMUSG00000027469	ENSMUST00000109816	16.476	1.77388	9.28813	5.32117e-06	8.86313e-05	TPX2, microtubule-associated [Source:MGI Symbol;Acc:MGI:1919369]
Serpina3m	ENSMUSG00000079012	ENSMUST00000168797	7.3476	0.793404	9.26086	0.00014377	0.000723331	serine (or cysteine) peptidase inhibitor, clade A, member 3M [Source:MGI Symbol;Acc:MGI:98378]
Mertk	ENSMUSG00000014361	ENSMUST00000014505	11.5715	1.25713	9.20472	0.000118846	0.000634531	c-mer proto-oncogene tyrosine kinase [Source:MGI Symbol;Acc:MGI:96965]
Ttf2	ENSMUSG00000033222	ENSMUST00000076941	6.6485	0.722418	9.20312	0.000267843	0.00113861	transcription termination factor, RNA polymerase II [Source:MGI Symbol;Acc:MGI:1921294]
Pank3	ENSMUSG00000018846	ENSMUST00000018990	29.8642	3.25302	9.18047	8.6309e-07	3.17853e-05	pantothenate kinase 3 [Source:MGI Symbol;Acc:MGI:2387464]
Phldb2	ENSMUSG00000033149	ENSMUST00000036355	41.6702	4.54242	9.17357	3.77036e-07	2.08056e-05	pleckstrin homology like domain, family B, member 2 [Source:MGI Symbol;Acc:MGI:2444981]
Tmc7	ENSMUSG00000042246	ENSMUST00000044195	1.72483	0.188589	9.14595	0.00054144	0.00189537	transmembrane channel-like gene family 7 [Source:MGI Symbol;Acc:MGI:2443317]
Slc43a3	ENSMUSG00000027074	ENSMUST00000090726	97.04	10.6162	9.14076	1.65909e-07	1.3438e-05	solute carrier family 43, member 3 [Source:MGI Symbol;Acc:MGI:1931054]
Mcc	ENSMUSG00000071856	ENSMUST00000089874	19.8124	2.17212	9.12123	7.69798e-08	8.46175e-06	mutated in colorectal cancers [Source:MGI Symbol;Acc:MGI:96930]
Polq	ENSMUSG00000034206	ENSMUST00000183112	1.61508	0.177391	9.10464	0.00205559	0.00530865	polymerase (DNA directed), theta [Source:MGI Symbol;Acc:MGI:2155399]
Dvl3	ENSMUSG00000003233	ENSMUST00000003318	22.7455	2.50308	9.08699	1.16403e-05	0.000140612	dishevelled segment polarity protein 3 [Source:MGI Symbol;Acc:MGI:108100]
Ncapg	ENSMUSG00000015880	ENSMUST00000117396	6.3592	0.700183	9.0822	0.000924615	0.00282804	non-SMC condensin I complex, subunit G [Source:MGI Symbol;Acc:MGI:1930197]
Grhl1	ENSMUSG00000020656	ENSMUST00000085553	4.57213	0.503734	9.07647	0.00158786	0.00433261	grainyhead-like 1 (Drosophila) [Source:MGI Symbol;Acc:MGI:2182540]
Depdc1b	ENSMUSG00000021697	ENSMUST00000051594	1.9111	0.210805	9.06572	0.0025518	0.00629278	DEP domain containing 1B [Source:MGI Symbol;Acc:MGI:2145425]
Glg1	ENSMUSG00000003316	ENSMUST00000169020	36.8155	4.06325	9.06062	6.27013e-07	2.73479e-05	golgi apparatus protein 1 [Source:MGI Symbol;Acc:MGI:104967]
Peg3	ENSMUSG00000002265	ENSMUST00000051209	2.20631	0.243514	9.06033	0.00179171	0.00476759	paternally expressed 3 [Source:MGI Symbol;Acc:MGI:104748]
Sorbs2	ENSMUSG00000031626	ENSMUST00000209534	65.6146	7.24635	9.05486	2.30539e-07	1.5864e-05	sorbin and SH3 domain containing 2 [Source:MGI Symbol;Acc:MGI:1924574]
Espl1	ENSMUSG00000058290	ENSMUST00000064924	4.64611	0.513299	9.05146	1.94951e-06	5.00534e-05	extra spindle pole bodies 1, separase [Source:MGI Symbol;Acc:MGI:2146156]
Lactb2	ENSMUSG00000025937	ENSMUST00000027071	7.28998	0.806552	9.03845	0.000514118	0.00182338	lactamase, beta 2 [Source:MGI Symbol;Acc:MGI:2442551]
Ogdhl	ENSMUSG00000021913	ENSMUST00000022480	15.697	1.74075	9.01739	0.000210301	0.000948386	oxoglutarate dehydrogenase-like [Source:MGI Symbol;Acc:MGI:3616088]
Zbtb1	ENSMUSG00000033454	ENSMUST00000042779	13.1368	1.45865	9.00616	0.000172692	0.000822286	zinc finger and BTB domain containing 1 [Source:MGI Symbol;Acc:MGI:2442326]
Il1a	ENSMUSG00000027399	ENSMUST00000028882	1.76241	0.19613	8.98594	0.0041165	0.00929658	interleukin 1 alpha [Source:MGI Symbol;Acc:MGI:96542]
Lama5	ENSMUSG00000015647	ENSMUST00000130796	135.07	15.0546	8.97203	2.23925e-08	4.79334e-06	laminin, alpha 5 [Source:MGI Symbol;Acc:MGI:105382]
Epas1	ENSMUSG00000024140	ENSMUST00000024954	239.761	26.751	8.96267	5.75258e-08	7.47057e-06	endothelial PAS domain protein 1 [Source:MGI Symbol;Acc:MGI:109169]
Ndc80	ENSMUSG00000024056	ENSMUST00000024851	6.53168	0.729316	8.95589	0.000415307	0.00156313	NDC80 kinetochore complex component [Source:MGI Symbol;Acc:MGI:1914302]
Urb1	ENSMUSG00000039929	ENSMUST00000140920	17.7856	1.98888	8.94254	1.08683e-06	3.62932e-05	URB1 ribosome biogenesis 1 homolog (S. cerevisiae) [Source:MGI Symbol;Acc:MGI:2146468]
L1cam	ENSMUSG00000031391	ENSMUST00000114430	7.67855	0.858708	8.94198	4.29192e-05	0.000322499	L1 cell adhesion molecule [Source:MGI Symbol;Acc:MGI:96721]
Lmln	ENSMUSG00000022802	ENSMUST00000023497	1.36782	0.153221	8.9271	0.000245698	0.00106527	leishmanolysin-like (metallopeptidase M8 family) [Source:MGI Symbol;Acc:MGI:2444736]
Slc44a1	ENSMUSG00000028412	ENSMUST00000107646	31.0539	3.48431	8.9125	0.000171737	0.000818499	solute carrier family 44, member 1 [Source:MGI Symbol;Acc:MGI:2140592]
Ago3	ENSMUSG00000028842	ENSMUST00000132123	1.96812	0.221969	8.86665	8.25086e-05	0.000494136	argonaute RISC catalytic subunit 3 [Source:MGI Symbol;Acc:MGI:2446634]
Bhlhe40	ENSMUSG00000030103	ENSMUST00000032194	37.4073	4.23151	8.84019	2.49841e-06	5.82355e-05	basic helix-loop-helix family, member e40 [Source:MGI Symbol;Acc:MGI:1097714]
BC055324	ENSMUSG00000041406	ENSMUST00000097493	3.61909	0.409552	8.8367	0.00198044	0.00515542	cDNA sequence BC055324 [Source:MGI Symbol;Acc:MGI:3590554]
Usp34	ENSMUSG00000056342	ENSMUST00000137823	10.9275	1.23742	8.8309	7.32283e-08	8.10769e-06	ubiquitin specific peptidase 34 [Source:MGI Symbol;Acc:MGI:109473]
Hist1h3h	ENSMUSG00000101355	ENSMUST00000188775	2.60021	0.295585	8.79683	0.00041467	0.00156243	histone cluster 1, H3h [Source:MGI Symbol;Acc:MGI:2448349]
C1qtnf1	ENSMUSG00000017446	ENSMUST00000124861	113.591	12.9197	8.79207	2.27126e-07	1.57547e-05	C1q and tumor necrosis factor related protein 1 [Source:MGI Symbol;Acc:MGI:1919254]
Topbp1	ENSMUSG00000032555	ENSMUST00000035164	17.6757	2.01153	8.78721	5.6183e-06	9.20663e-05	topoisomerase (DNA) II binding protein 1 [Source:MGI Symbol;Acc:MGI:1920018]
Cog5	ENSMUSG00000035933	ENSMUST00000036862	10.9055	1.24271	8.77558	0.000157879	0.000770842	component of oligomeric golgi complex 5 [Source:MGI Symbol;Acc:MGI:2145130]
Mctp1	ENSMUSG00000021596	ENSMUST00000125209	2.07222	0.236171	8.77423	0.00117839	0.00341841	multiple C2 domains, transmembrane 1 [Source:MGI Symbol;Acc:MGI:1926021]
Lpcat1	ENSMUSG00000021608	ENSMUST00000022099	14.8486	1.69571	8.75659	0.00224116	0.00567123	lysophosphatidylcholine acyltransferase 1 [Source:MGI Symbol;Acc:MGI:2384812]
Clint1	ENSMUSG00000006169	ENSMUST00000109261	77.5039	8.85363	8.75392	7.7406e-08	8.46175e-06	clathrin interactor 1 [Source:MGI Symbol;Acc:MGI:2144243]
Sptlc2	ENSMUSG00000021036	ENSMUST00000021424	116.065	13.272	8.74511	5.89518e-07	2.67248e-05	serine palmitoyltransferase, long chain base subunit 2 [Source:MGI Symbol;Acc:MGI:108074]
E130201H02Rik	ENSMUSG00000044141	ENSMUST00000123576	44.0874	5.04417	8.74028	0.000128798	0.000669052	RIKEN cDNA E130201H02 gene [Source:MGI Symbol;Acc:MGI:1925802]
S100pbp	ENSMUSG00000040928	ENSMUST00000106061	12.1728	1.39275	8.74014	0.000252796	0.00108998	S100P binding protein [Source:MGI Symbol;Acc:MGI:1921898]
Xpnpep3	ENSMUSG00000022401	ENSMUST00000163754	3.51874	0.403249	8.72598	0.00122749	0.0035306	X-prolyl aminopeptidase 3, mitochondrial [Source:MGI Symbol;Acc:MGI:2445217]
Pi4k2b	ENSMUSG00000029186	ENSMUST00000031081	22.097	2.53546	8.7152	2.42441e-06	5.68946e-05	phosphatidylinositol 4-kinase type 2 beta [Source:MGI Symbol;Acc:MGI:1914323]
Trim59	ENSMUSG00000034317	ENSMUST00000107802	18.5211	2.12787	8.70406	0.00060469	0.00204991	tripartite motif-containing 59 [Source:MGI Symbol;Acc:MGI:1914199]
Optn	ENSMUSG00000026672	ENSMUST00000114996	23.4732	2.70143	8.6892	4.01917e-05	0.000308529	optineurin [Source:MGI Symbol;Acc:MGI:1918898]
Ckap2	ENSMUSG00000037725	ENSMUST00000046916	9.30661	1.07332	8.67087	0.000488519	0.00176284	cytoskeleton associated protein 2 [Source:MGI Symbol;Acc:MGI:1931797]
Mapk6	ENSMUSG00000042688	ENSMUST00000173230	31.9598	3.68922	8.66302	2.61665e-07	1.6801e-05	mitogen-activated protein kinase 6 [Source:MGI Symbol;Acc:MGI:1354946]
Frmpd1	ENSMUSG00000035615	ENSMUST00000107804	12.4628	1.43931	8.65883	7.98099e-06	0.00011198	FERM and PDZ domain containing 1 [Source:MGI Symbol;Acc:MGI:2446274]
Wnt5a	ENSMUSG00000021994	ENSMUST00000063465	65.1036	7.53669	8.63822	1.70769e-05	0.000179739	wingless-type MMTV integration site family, member 5A [Source:MGI Symbol;Acc:MGI:98958]
Tmtc3	ENSMUSG00000036676	ENSMUST00000058154	7.88802	0.916308	8.60848	5.04218e-05	0.00035736	transmembrane and tetratricopeptide repeat containing 3 [Source:MGI Symbol;Acc:MGI:3036255]
Fndc3a	ENSMUSG00000033487	ENSMUST00000089017	38.486	4.52212	8.51062	8.10967e-07	3.05562e-05	fibronectin type III domain containing 3A [Source:MGI Symbol;Acc:MGI:1196463]
Uvrag	ENSMUSG00000035354	ENSMUST00000037968	29.9732	3.52793	8.49597	3.23411e-06	6.74632e-05	UV radiation resistance associated gene [Source:MGI Symbol;Acc:MGI:1925860]
Sntb2	ENSMUSG00000041308	ENSMUST00000212524	17.285	2.03465	8.49533	0.000320477	0.00129571	syntrophin, basic 2 [Source:MGI Symbol;Acc:MGI:101771]
Xdh	ENSMUSG00000024066	ENSMUST00000024866	60.1588	7.08307	8.49332	4.93362e-06	8.43205e-05	xanthine dehydrogenase [Source:MGI Symbol;Acc:MGI:98973]
Baz1a	ENSMUSG00000035021	ENSMUST00000173433	7.80963	0.920253	8.48639	4.30699e-06	7.91387e-05	bromodomain adjacent to zinc finger domain 1A [Source:MGI Symbol;Acc:MGI:1309478]
Melk	ENSMUSG00000035683	ENSMUST00000045607	7.24914	0.855348	8.47508	0.000231813	0.00102244	maternal embryonic leucine zipper kinase [Source:MGI Symbol;Acc:MGI:106924]
Cyb5d1	ENSMUSG00000044795	ENSMUST00000134903	18.0521	2.13119	8.4704	0.00128724	0.00366638	cytochrome b5 domain containing 1 [Source:MGI Symbol;Acc:MGI:2685586]
Dock4	ENSMUSG00000035954	ENSMUST00000037488	2.45847	0.290419	8.46525	0.000462672	0.0016963	dedicator of cytokinesis 4 [Source:MGI Symbol;Acc:MGI:1918006]
Ate1	ENSMUSG00000030850	ENSMUST00000035458	53.684	6.34837	8.45633	1.79417e-07	1.34788e-05	arginyltransferase 1 [Source:MGI Symbol;Acc:MGI:1333870]
Lrch3	ENSMUSG00000022801	ENSMUST00000023491	8.9635	1.06047	8.45236	0.000193674	0.000892037	leucine-rich repeats and calponin homology (CH) domain containing 3 [Source:MGI Symbol;Acc:MGI:1917394]
Cdh3	ENSMUSG00000061048	ENSMUST00000080797	89.998	10.6772	8.42902	2.52345e-06	5.86609e-05	cadherin 3 [Source:MGI Symbol;Acc:MGI:88356]
Spag5	ENSMUSG00000002055	ENSMUST00000045026	6.59959	0.784085	8.41693	8.70523e-05	0.000512289	sperm associated antigen 5 [Source:MGI Symbol;Acc:MGI:1927470]
Ear1	ENSMUSG00000072601	ENSMUST00000100691	25.1588	2.99269	8.40675	0.000141639	0.000716366	eosinophil-associated, ribonuclease A family, member 1 [Source:MGI Symbol;Acc:MGI:108021]
Slc25a30	ENSMUSG00000022003	ENSMUST00000022580	5.5589	0.661407	8.40465	0.0035334	0.00820391	solute carrier family 25, member 30 [Source:MGI Symbol;Acc:MGI:1914804]
Sh3pxd2a	ENSMUSG00000053617	ENSMUST00000081619	115.767	13.7877	8.39637	4.68448e-08	6.6868e-06	SH3 and PX domains 2A [Source:MGI Symbol;Acc:MGI:1298393]
Dnmt1	ENSMUSG00000004099	ENSMUST00000178110	47.7272	5.68465	8.3958	5.80832e-06	9.34961e-05	DNA methyltransferase (cytosine-5) 1 [Source:MGI Symbol;Acc:MGI:94912]
Nek4	ENSMUSG00000021918	ENSMUST00000050171	6.9949	0.834846	8.37867	0.000483898	0.00175535	NIMA (never in mitosis gene a)-related expressed kinase 4 [Source:MGI Symbol;Acc:MGI:1344404]
Pim1	ENSMUSG00000024014	ENSMUST00000024811	74.0722	8.84789	8.37174	2.62989e-05	0.000236682	proviral integration site 1 [Source:MGI Symbol;Acc:MGI:97584]
Ptpn4	ENSMUSG00000026384	ENSMUST00000064091	1.58373	0.189534	8.35588	0.000133821	0.000688518	protein tyrosine phosphatase, non-receptor type 4 [Source:MGI Symbol;Acc:MGI:1099792]
Tlr3	ENSMUSG00000031639	ENSMUST00000034056	17.0732	2.04652	8.34254	2.07592e-09	1.75583e-06	toll-like receptor 3 [Source:MGI Symbol;Acc:MGI:2156367]
Ccnt1	ENSMUSG00000011960	ENSMUST00000169707	12.0484	1.44442	8.34132	0.00175049	0.00468823	cyclin T1 [Source:MGI Symbol;Acc:MGI:1328363]
Fbn1	ENSMUSG00000027204	ENSMUST00000028633	124.724	14.9865	8.32241	1.34936e-09	1.66472e-06	fibrillin 1 [Source:MGI Symbol;Acc:MGI:95489]
Usp6nl	ENSMUSG00000039046	ENSMUST00000114937	12.9698	1.55999	8.31401	2.43585e-05	0.000225321	USP6 N-terminal like [Source:MGI Symbol;Acc:MGI:2138893]
Trim12a	ENSMUSG00000066258	ENSMUST00000142641	1.4874	0.179604	8.28155	0.00403038	0.00913914	tripartite motif-containing 12A [Source:MGI Symbol;Acc:MGI:1923931]
Arsj	ENSMUSG00000046561	ENSMUST00000093976	4.59497	0.557157	8.24718	0.000683918	0.0022526	arylsulfatase J [Source:MGI Symbol;Acc:MGI:2443513]
Trim56	ENSMUSG00000043279	ENSMUST00000054384	7.27318	0.88296	8.23727	0.00120538	0.00348133	tripartite motif-containing 56 [Source:MGI Symbol;Acc:MGI:2685298]
Unc5c	ENSMUSG00000059921	ENSMUST00000106236	1.37622	0.167759	8.20356	0.000365124	0.00142647	unc-5 netrin receptor C [Source:MGI Symbol;Acc:MGI:1095412]
Mki67	ENSMUSG00000031004	ENSMUST00000033310	24.8836	3.03757	8.19194	5.27927e-07	2.4711e-05	antigen identified by monoclonal antibody Ki 67 [Source:MGI Symbol;Acc:MGI:106035]
Ankrd52	ENSMUSG00000014498	ENSMUST00000167990	16.5864	2.03078	8.16747	1.93963e-05	0.000194662	ankyrin repeat domain 52 [Source:MGI Symbol;Acc:MGI:2444029]
Jmjd1c	ENSMUSG00000037876	ENSMUST00000174062	20.7957	2.54717	8.16426	3.92577e-06	7.51728e-05	jumonji domain containing 1C [Source:MGI Symbol;Acc:MGI:1918614]
Ago2	ENSMUSG00000036698	ENSMUST00000044113	7.76585	0.9515	8.1617	5.36958e-05	0.00037042	argonaute RISC catalytic subunit 2 [Source:MGI Symbol;Acc:MGI:2446632]
Pura	ENSMUSG00000043991	ENSMUST00000051301	23.9652	2.94051	8.15001	7.44477e-05	0.0004594	purine rich element binding protein A [Source:MGI Symbol;Acc:MGI:103079]
Irak3	ENSMUSG00000020227	ENSMUST00000020448	27.3269	3.3582	8.13738	1.52833e-05	0.000166758	interleukin-1 receptor-associated kinase 3 [Source:MGI Symbol;Acc:MGI:1921164]
Rbl1	ENSMUSG00000027641	ENSMUST00000029170	8.34694	1.02689	8.12833	0.00014236	0.000718456	retinoblastoma-like 1 (p107) [Source:MGI Symbol;Acc:MGI:103300]
Rnf11	ENSMUSG00000028557	ENSMUST00000030284	66.9931	8.25306	8.11737	5.19144e-06	8.74423e-05	ring finger protein 11 [Source:MGI Symbol;Acc:MGI:1352759]
Foxm1	ENSMUSG00000001517	ENSMUST00000123988	11.8332	1.45847	8.11346	3.20877e-06	6.70967e-05	forkhead box M1 [Source:MGI Symbol;Acc:MGI:1347487]
Slc20a1	ENSMUSG00000027397	ENSMUST00000028880	75.2488	9.27813	8.11033	3.87038e-06	7.46918e-05	solute carrier family 20, member 1 [Source:MGI Symbol;Acc:MGI:108392]
Slc2a3	ENSMUSG00000003153	ENSMUST00000032476	39.364	4.88446	8.05903	5.92817e-06	9.45812e-05	solute carrier family 2 (facilitated glucose transporter), member 3 [Source:MGI Symbol;Acc:MGI:95757]
Acsl1	ENSMUSG00000018796	ENSMUST00000034046	16.9056	2.09865	8.05548	3.18484e-06	6.67787e-05	acyl-CoA synthetase long-chain family member 1 [Source:MGI Symbol;Acc:MGI:102797]
Ippk	ENSMUSG00000021385	ENSMUST00000021817	30.7198	3.81817	8.04569	1.14419e-05	0.00013947	inositol 1,3,4,5,6-pentakisphosphate 2-kinase [Source:MGI Symbol;Acc:MGI:1922928]
Sema3d	ENSMUSG00000040254	ENSMUST00000030868	1.51271	0.189018	8.003	0.000118662	0.00063383	sema domain, immunoglobulin domain (Ig), short basic domain, secreted, (semaphorin) 3D [Source:MGI Symbol;Acc:MGI:1860118]
Rapgef2	ENSMUSG00000062232	ENSMUST00000118100	14.6923	1.84091	7.981	3.306e-05	0.000274261	Rap guanine nucleotide exchange factor (GEF) 2 [Source:MGI Symbol;Acc:MGI:2659071]
Sdk2	ENSMUSG00000041592	ENSMUST00000041627	2.56172	0.321384	7.9709	0.00144975	0.00403873	sidekick cell adhesion molecule 2 [Source:MGI Symbol;Acc:MGI:2443847]
Kazald1	ENSMUSG00000025213	ENSMUST00000111948	150.351	18.8826	7.96242	5.84892e-06	9.39137e-05	Kazal-type serine peptidase inhibitor domain 1 [Source:MGI Symbol;Acc:MGI:2147606]
Uba6	ENSMUSG00000035898	ENSMUST00000039373	3.94835	0.496112	7.95859	2.08255e-05	0.000204026	ubiquitin-like modifier activating enzyme 6 [Source:MGI Symbol;Acc:MGI:1913894]
Sptbn1	ENSMUSG00000020315	ENSMUST00000006629	160.664	20.2014	7.9531	4.28759e-07	2.20534e-05	spectrin beta, non-erythrocytic 1 [Source:MGI Symbol;Acc:MGI:98388]
Usp46	ENSMUSG00000054814	ENSMUST00000119154	10.3273	1.29965	7.94624	0.000471986	0.00172277	ubiquitin specific peptidase 46 [Source:MGI Symbol;Acc:MGI:1916977]
Notch4	ENSMUSG00000015468	ENSMUST00000015612	28.4281	3.57803	7.94518	1.51377e-05	0.000165795	notch 4 [Source:MGI Symbol;Acc:MGI:107471]
Kifc5b	ENSMUSG00000024301	ENSMUST00000078961	7.49954	0.946992	7.91933	5.68163e-05	0.000384202	kinesin family member C5B [Source:MGI Symbol;Acc:MGI:2137414]
Exo1	ENSMUSG00000039748	ENSMUST00000039725	2.33218	0.294864	7.90934	0.000120077	0.00063736	exonuclease 1 [Source:MGI Symbol;Acc:MGI:1349427]
Hnrnpul1	ENSMUSG00000040725	ENSMUST00000206832	88.2594	11.1635	7.90609	3.44337e-07	1.99577e-05	heterogeneous nuclear ribonucleoprotein U-like 1 [Source:MGI Symbol;Acc:MGI:2443517]
Prc1	ENSMUSG00000038943	ENSMUST00000163812	20.2595	2.57031	7.88213	8.33675e-05	0.00049704	protein regulator of cytokinesis 1 [Source:MGI Symbol;Acc:MGI:1858961]
Clcn6	ENSMUSG00000029016	ENSMUST00000137724	9.16465	1.16375	7.87513	0.00177058	0.00472667	chloride channel, voltage-sensitive 6 [Source:MGI Symbol;Acc:MGI:1347049]
S100a4	ENSMUSG00000001020	ENSMUST00000001046	1325.57	168.773	7.85412	1.17465e-08	3.71302e-06	S100 calcium binding protein A4 [Source:MGI Symbol;Acc:MGI:1330282]
Iqgap3	ENSMUSG00000028068	ENSMUST00000071812	4.39611	0.559729	7.85399	5.98343e-05	0.000396873	IQ motif containing GTPase activating protein 3 [Source:MGI Symbol;Acc:MGI:3028642]
Kif13b	ENSMUSG00000060012	ENSMUST00000100473	5.68708	0.72425	7.85237	0.000329156	0.00132029	kinesin family member 13B [Source:MGI Symbol;Acc:MGI:1098265]
Plcb4	ENSMUSG00000039943	ENSMUST00000144931	3.9677	0.506693	7.83058	0.00020256	0.000921416	phospholipase C, beta 4 [Source:MGI Symbol;Acc:MGI:107464]
L3mbtl3	ENSMUSG00000039089	ENSMUST00000105519	2.87669	0.367389	7.83009	0.00268001	0.00655518	l(3)mbt-like 3 (Drosophila) [Source:MGI Symbol;Acc:MGI:2143628]
Ccnf	ENSMUSG00000072082	ENSMUST00000115390	9.10288	1.16369	7.82245	0.000244508	0.00106243	cyclin F [Source:MGI Symbol;Acc:MGI:102551]
Sct	ENSMUSG00000038580	ENSMUST00000210928	82.107	10.4983	7.82097	0.00024516	0.00106392	secretin [Source:MGI Symbol;Acc:MGI:99466]
Adora2b	ENSMUSG00000018500	ENSMUST00000018644	16.4619	2.1068	7.81367	4.5138e-05	0.000333743	adenosine A2b receptor [Source:MGI Symbol;Acc:MGI:99403]
Lpgat1	ENSMUSG00000026623	ENSMUST00000133076	62.0173	7.95138	7.79957	9.45196e-07	3.34537e-05	lysophosphatidylglycerol acyltransferase 1 [Source:MGI Symbol;Acc:MGI:2446186]
Jarid2	ENSMUSG00000038518	ENSMUST00000173704	46.9299	6.01799	7.79826	1.52586e-06	4.38513e-05	jumonji, AT rich interactive domain 2 [Source:MGI Symbol;Acc:MGI:104813]
Psap	ENSMUSG00000004207	ENSMUST00000105465	5896.02	757.517	7.78335	1.54264e-10	6.66112e-07	prosaposin [Source:MGI Symbol;Acc:MGI:97783]
Slc25a36	ENSMUSG00000032449	ENSMUST00000085206	14.3514	1.84567	7.77568	6.80719e-05	0.000434003	solute carrier family 25, member 36 [Source:MGI Symbol;Acc:MGI:1924909]
Cep104	ENSMUSG00000039523	ENSMUST00000047497	9.11866	1.17296	7.77403	0.000123095	0.0006482	centrosomal protein 104 [Source:MGI Symbol;Acc:MGI:2687282]
Ncapd3	ENSMUSG00000035024	ENSMUST00000217311	8.32104	1.07075	7.7712	1.86837e-07	1.39699e-05	non-SMC condensin II complex, subunit D3 [Source:MGI Symbol;Acc:MGI:2142989]
Smad7	ENSMUSG00000025880	ENSMUST00000026999	19.6446	2.53187	7.75894	1.42161e-06	4.21167e-05	SMAD family member 7 [Source:MGI Symbol;Acc:MGI:1100518]
Tmtc1	ENSMUSG00000030306	ENSMUST00000060095	19.224	2.48107	7.74825	2.81807e-05	0.000247326	transmembrane and tetratricopeptide repeat containing 1 [Source:MGI Symbol;Acc:MGI:3039590]
Slc22a5	ENSMUSG00000018900	ENSMUST00000019044	114.093	14.7251	7.7482	2.91413e-06	6.37125e-05	solute carrier family 22 (organic cation transporter), member 5 [Source:MGI Symbol;Acc:MGI:1329012]
Ppm1h	ENSMUSG00000034613	ENSMUST00000162853	31.6146	4.08564	7.73797	1.01001e-06	3.48201e-05	protein phosphatase 1H (PP2C domain containing) [Source:MGI Symbol;Acc:MGI:2442087]
Prrg4	ENSMUSG00000027171	ENSMUST00000028593	1.76792	0.228996	7.72032	0.00147466	0.0040982	proline rich Gla (G-carboxyglutamic acid) 4 (transmembrane) [Source:MGI Symbol;Acc:MGI:2442211]
Slc6a8	ENSMUSG00000019558	ENSMUST00000033752	181.983	23.5759	7.71904	1.50006e-08	4.17888e-06	solute carrier family 6 (neurotransmitter transporter, creatine), member 8 [Source:MGI Symbol;Acc:MGI:2147834]
Ticrr	ENSMUSG00000046591	ENSMUST00000035977	1.9156	0.248253	7.71632	2.20901e-05	0.000210563	TOPBP1-interacting checkpoint and replication regulator [Source:MGI Symbol;Acc:MGI:1924261]
Ankrd13c	ENSMUSG00000039988	ENSMUST00000199727	21.3278	2.76438	7.71522	1.13024e-07	1.09671e-05	ankyrin repeat domain 13c [Source:MGI Symbol;Acc:MGI:2139746]
Zmiz1	ENSMUSG00000007817	ENSMUST00000161766	69.779	9.05417	7.70684	2.30206e-06	5.53777e-05	zinc finger, MIZ-type containing 1 [Source:MGI Symbol;Acc:MGI:3040693]
Trappc8	ENSMUSG00000033382	ENSMUST00000097658	14.4525	1.87708	7.69946	9.12927e-05	0.000528067	trafficking protein particle complex 8 [Source:MGI Symbol;Acc:MGI:2443008]
Spata5l1	ENSMUSG00000074876	ENSMUST00000149090	10.9247	1.41976	7.69477	5.06397e-05	0.000358463	spermatogenesis associated 5-like 1 [Source:MGI Symbol;Acc:MGI:3036261]
Zwilch	ENSMUSG00000032400	ENSMUST00000122091	7.36938	0.957792	7.69414	0.00159277	0.00434396	zwilch kinetochore protein [Source:MGI Symbol;Acc:MGI:1915264]
Fktn	ENSMUSG00000028414	ENSMUST00000128667	4.10886	0.535026	7.67975	0.000999966	0.00301053	fukutin [Source:MGI Symbol;Acc:MGI:2179507]
Fam129b	ENSMUSG00000026796	ENSMUST00000028135	213.192	27.8596	7.65239	1.44165e-08	4.17888e-06	family with sequence similarity 129, member B [Source:MGI Symbol;Acc:MGI:2442910]
Dtl	ENSMUSG00000037474	ENSMUST00000195650	6.20678	0.811559	7.64797	1.09908e-05	0.000135702	denticleless E3 ubiquitin protein ligase [Source:MGI Symbol;Acc:MGI:1924093]
Bora	ENSMUSG00000022070	ENSMUST00000022656	10.5959	1.39168	7.61373	4.24986e-05	0.00032068	bora, aurora kinase A activator [Source:MGI Symbol;Acc:MGI:1924994]
Cad	ENSMUSG00000013629	ENSMUST00000013773	58.2447	7.6694	7.59443	9.24549e-07	3.31498e-05	carbamoyl-phosphate synthetase 2, aspartate transcarbamylase, and dihydroorotase [Source:MGI Symbol;Acc:MGI:1916969]
Kif4	ENSMUSG00000034311	ENSMUST00000048962	5.33941	0.703458	7.59023	0.00213	0.00545593	kinesin family member 4 [Source:MGI Symbol;Acc:MGI:108389]
Scube1	ENSMUSG00000016763	ENSMUST00000144773	23.6554	3.11849	7.58554	8.33352e-07	3.1012e-05	signal peptide, CUB domain, EGF-like 1 [Source:MGI Symbol;Acc:MGI:1890616]
Apcdd1	ENSMUSG00000071847	ENSMUST00000096554	23.365	3.08369	7.57698	0.000173143	0.000823053	adenomatosis polyposis coli down-regulated 1 [Source:MGI Symbol;Acc:MGI:3513977]
Atxn1l	ENSMUSG00000069895	ENSMUST00000212605	12.4602	1.64771	7.56211	1.95496e-07	1.43552e-05	ataxin 1-like [Source:MGI Symbol;Acc:MGI:3694797]
Hopx	ENSMUSG00000059325	ENSMUST00000120827	227.957	30.2275	7.54138	1.24857e-06	3.87865e-05	HOP homeobox [Source:MGI Symbol;Acc:MGI:1916782]
Prkar2a	ENSMUSG00000032601	ENSMUST00000192344	20.0031	2.65467	7.53508	6.59038e-05	0.000423786	protein kinase, cAMP dependent regulatory, type II alpha [Source:MGI Symbol;Acc:MGI:108025]
Pdgfra	ENSMUSG00000029231	ENSMUST00000202681	158.565	21.073	7.52453	4.10866e-08	6.17085e-06	platelet derived growth factor receptor, alpha polypeptide [Source:MGI Symbol;Acc:MGI:97530]
Appbp2	ENSMUSG00000018481	ENSMUST00000018625	27.261	3.62996	7.50999	6.7806e-06	0.000101662	amyloid beta precursor protein (cytoplasmic tail) binding protein 2 [Source:MGI Symbol;Acc:MGI:1914134]
Ptprg	ENSMUSG00000021745	ENSMUST00000022264	21.5624	2.87229	7.50703	3.49581e-05	0.000284179	protein tyrosine phosphatase, receptor type, G [Source:MGI Symbol;Acc:MGI:97814]
Dync1li1	ENSMUSG00000032435	ENSMUST00000215345	28.5886	3.82257	7.47889	7.53844e-06	0.000108413	dynein cytoplasmic 1 light intermediate chain 1 [Source:MGI Symbol;Acc:MGI:2135610]
Fancm	ENSMUSG00000055884	ENSMUST00000058889	2.84961	0.381026	7.47877	0.000719222	0.0023346	Fanconi anemia, complementation group M [Source:MGI Symbol;Acc:MGI:2442306]
Cdc45	ENSMUSG00000000028	ENSMUST00000000028	19.1744	2.56862	7.46487	0.000114941	0.000622057	cell division cycle 45 [Source:MGI Symbol;Acc:MGI:1338073]
Btbd3	ENSMUSG00000062098	ENSMUST00000075410	52.7045	7.06263	7.46245	1.49771e-06	4.33307e-05	BTB (POZ) domain containing 3 [Source:MGI Symbol;Acc:MGI:2385155]
Ccnb2	ENSMUSG00000032218	ENSMUST00000034742	30.725	4.13247	7.43502	2.65435e-05	0.000237421	cyclin B2 [Source:MGI Symbol;Acc:MGI:88311]
Tfpi	ENSMUSG00000027082	ENSMUST00000111718	248.207	33.3935	7.4328	1.79488e-07	1.34788e-05	tissue factor pathway inhibitor [Source:MGI Symbol;Acc:MGI:1095418]
Cpne1	ENSMUSG00000074643	ENSMUST00000184265	30.0947	4.05137	7.42828	8.62327e-05	0.000508064	copine I [Source:MGI Symbol;Acc:MGI:2386621]
Arhgap11a	ENSMUSG00000041219	ENSMUST00000102545	9.53672	1.28551	7.41863	4.36994e-06	7.99797e-05	Rho GTPase activating protein 11A [Source:MGI Symbol;Acc:MGI:2444300]
Gm2a	ENSMUSG00000000594	ENSMUST00000000608	449.848	60.8661	7.39078	6.13948e-08	7.55801e-06	GM2 ganglioside activator protein [Source:MGI Symbol;Acc:MGI:95762]
Zfp366	ENSMUSG00000050919	ENSMUST00000056558	2.40137	0.325414	7.37943	5.73833e-05	0.000386815	zinc finger protein 366 [Source:MGI Symbol;Acc:MGI:2178429]
Ampd3	ENSMUSG00000005686	ENSMUST00000170374	41.3781	5.61231	7.37274	7.5535e-07	2.96613e-05	adenosine monophosphate deaminase 3 [Source:MGI Symbol;Acc:MGI:1096344]
Cd2ap	ENSMUSG00000061665	ENSMUST00000024709	70.7228	9.59693	7.36931	2.2625e-05	0.000214243	CD2-associated protein [Source:MGI Symbol;Acc:MGI:1330281]
Troap	ENSMUSG00000032783	ENSMUST00000039665	6.39947	0.870313	7.35307	0.00024618	0.00106701	trophinin associated protein [Source:MGI Symbol;Acc:MGI:1925983]
Yy2	ENSMUSG00000091736	ENSMUST00000065806	1.94108	0.264277	7.34488	0.00209441	0.00538955	Yy2 transcription factor [Source:MGI Symbol;Acc:MGI:3837947]
Cdh5	ENSMUSG00000031871	ENSMUST00000034339	101.826	13.917	7.3167	3.82061e-07	2.09322e-05	cadherin 5 [Source:MGI Symbol;Acc:MGI:105057]
Map3k3	ENSMUSG00000020700	ENSMUST00000002044	21.5645	2.95058	7.30855	1.58119e-05	0.00017037	mitogen-activated protein kinase kinase kinase 3 [Source:MGI Symbol;Acc:MGI:1346874]
Pdpk1	ENSMUSG00000024122	ENSMUST00000102927	12.5367	1.71698	7.30161	4.87258e-05	0.000349498	3-phosphoinositide dependent protein kinase 1 [Source:MGI Symbol;Acc:MGI:1338068]
Spats2	ENSMUSG00000051934	ENSMUST00000063517	15.8291	2.16939	7.29657	5.84649e-05	0.000391843	spermatogenesis associated, serine-rich 2 [Source:MGI Symbol;Acc:MGI:1919822]
Mcm10	ENSMUSG00000026669	ENSMUST00000102985	6.17882	0.846826	7.29645	0.000687711	0.00226163	minichromosome maintenance 10 replication initiation factor [Source:MGI Symbol;Acc:MGI:1917274]
Mcm5	ENSMUSG00000005410	ENSMUST00000164309	29.804	4.09922	7.27065	3.23304e-05	0.000270025	minichromosome maintenance complex component 5 [Source:MGI Symbol;Acc:MGI:103197]
Hmgcr	ENSMUSG00000021670	ENSMUST00000022176	24.514	3.37702	7.25906	6.12624e-05	0.000402512	3-hydroxy-3-methylglutaryl-Coenzyme A reductase [Source:MGI Symbol;Acc:MGI:96159]
Gda	ENSMUSG00000058624	ENSMUST00000087600	28.7156	3.98163	7.21204	6.98019e-06	0.000103382	guanine deaminase [Source:MGI Symbol;Acc:MGI:95678]
Fst	ENSMUSG00000021765	ENSMUST00000022287	278.099	38.5841	7.20761	4.86259e-07	2.36582e-05	follistatin [Source:MGI Symbol;Acc:MGI:95586]
Stra6	ENSMUSG00000032327	ENSMUST00000085677	110.928	15.404	7.20127	1.54122e-06	4.42192e-05	stimulated by retinoic acid gene 6 [Source:MGI Symbol;Acc:MGI:107742]
Recql4	ENSMUSG00000033762	ENSMUST00000036852	2.13794	0.296909	7.20067	3.94904e-05	0.000305123	RecQ protein-like 4 [Source:MGI Symbol;Acc:MGI:1931028]
Csrnp1	ENSMUSG00000032515	ENSMUST00000035101	25.5312	3.55535	7.18107	6.74089e-05	0.000430915	cysteine-serine-rich nuclear protein 1 [Source:MGI Symbol;Acc:MGI:2387989]
Ipmk	ENSMUSG00000060733	ENSMUST00000145521	21.5273	3.00151	7.17216	1.28051e-05	0.000149058	inositol polyphosphate multikinase [Source:MGI Symbol;Acc:MGI:1916968]
Atad2	ENSMUSG00000022360	ENSMUST00000038194	9.59044	1.33779	7.16887	4.73797e-06	8.32409e-05	ATPase family, AAA domain containing 2 [Source:MGI Symbol;Acc:MGI:1917722]
Ankib1	ENSMUSG00000040351	ENSMUST00000043551	12.1194	1.6911	7.16661	7.71581e-06	0.000110053	ankyrin repeat and IBR domain containing 1 [Source:MGI Symbol;Acc:MGI:1918047]
Arl1	ENSMUSG00000060904	ENSMUST00000170137	83.7503	11.698	7.15938	7.5238e-06	0.000108383	ADP-ribosylation factor-like 1 [Source:MGI Symbol;Acc:MGI:99436]
Acot11	ENSMUSG00000034853	ENSMUST00000102762	30.7289	4.2985	7.14876	6.3905e-05	0.000414712	acyl-CoA thioesterase 11 [Source:MGI Symbol;Acc:MGI:1913736]
Cdca2	ENSMUSG00000048922	ENSMUST00000150006	6.7016	0.937495	7.14841	2.09812e-05	0.000204912	cell division cycle associated 2 [Source:MGI Symbol;Acc:MGI:1919787]
Krt84	ENSMUSG00000044294	ENSMUST00000023720	14.5695	2.04143	7.13688	0.000318341	0.00128992	keratin 84 [Source:MGI Symbol;Acc:MGI:96700]
Vil1	ENSMUSG00000026175	ENSMUST00000027366	1.19634	0.167731	7.13251	0.00348799	0.00811373	villin 1 [Source:MGI Symbol;Acc:MGI:98930]
Edem3	ENSMUSG00000043019	ENSMUST00000188145	12.7805	1.79199	7.13201	3.82154e-05	0.00029918	ER degradation enhancer, mannosidase alpha-like 3 [Source:MGI Symbol;Acc:MGI:1914217]
Adnp2	ENSMUSG00000053950	ENSMUST00000066743	8.32343	1.1677	7.12805	5.38655e-05	0.000371255	ADNP homeobox 2 [Source:MGI Symbol;Acc:MGI:2448562]
Mitf	ENSMUSG00000035158	ENSMUST00000203884	38.6381	5.4263	7.12052	4.41532e-07	2.24332e-05	microphthalmia-associated transcription factor [Source:MGI Symbol;Acc:MGI:104554]
Cped1	ENSMUSG00000062980	ENSMUST00000115383	14.1055	1.98155	7.11843	2.63394e-05	0.000236698	cadherin-like and PC-esterase domain containing 1 [Source:MGI Symbol;Acc:MGI:2444814]
Evi5l	ENSMUSG00000011832	ENSMUST00000177499	9.22672	1.29699	7.11396	5.85258e-05	0.000391957	ecotropic viral integration site 5 like [Source:MGI Symbol;Acc:MGI:2442167]
Kirrel	ENSMUSG00000041734	ENSMUST00000159976	19.9692	2.80725	7.11343	1.84168e-05	0.000188222	kin of IRRE like (Drosophila) [Source:MGI Symbol;Acc:MGI:1891396]
Specc1	ENSMUSG00000042331	ENSMUST00000201866	6.62768	0.933913	7.09668	6.81327e-06	0.000102013	sperm antigen with calponin homology and coiled-coil domains 1 [Source:MGI Symbol;Acc:MGI:2442356]
E130308A19Rik	ENSMUSG00000045071	ENSMUST00000070150	6.27337	0.884424	7.09317	0.00175477	0.00469679	RIKEN cDNA E130308A19 gene [Source:MGI Symbol;Acc:MGI:2442164]
Serpina3i	ENSMUSG00000079014	ENSMUST00000109958	1.71339	0.241748	7.08751	0.00220876	0.00560856	serine (or cysteine) peptidase inhibitor, clade A, member 3I [Source:MGI Symbol;Acc:MGI:2182841]
Fam13b	ENSMUSG00000036501	ENSMUST00000040506	13.0911	1.84814	7.0834	0.00027264	0.00115335	family with sequence similarity 13, member B [Source:MGI Symbol;Acc:MGI:2447834]
Crebbp	ENSMUSG00000022521	ENSMUST00000023165	14.9025	2.10545	7.07806	1.0042e-06	3.47614e-05	CREB binding protein [Source:MGI Symbol;Acc:MGI:1098280]
Ppargc1b	ENSMUSG00000033871	ENSMUST00000075299	5.62515	0.795124	7.07456	0.0006536	0.00217331	peroxisome proliferative activated receptor, gamma, coactivator 1 beta [Source:MGI Symbol;Acc:MGI:2444934]
Zcchc6	ENSMUSG00000035248	ENSMUST00000071703	27.4217	3.8806	7.06636	6.95361e-07	2.88212e-05	zinc finger, CCHC domain containing 6 [Source:MGI Symbol;Acc:MGI:2387179]
Tnpo1	ENSMUSG00000009470	ENSMUST00000109399	20.6993	2.94087	7.0385	4.2529e-05	0.000320769	transportin 1 [Source:MGI Symbol;Acc:MGI:2681523]
Tfap2c	ENSMUSG00000028640	ENSMUST00000030391	13.7638	1.95556	7.03829	0.000346956	0.00137162	transcription factor AP-2, gamma [Source:MGI Symbol;Acc:MGI:106032]
Klhl11	ENSMUSG00000048732	ENSMUST00000056665	5.97149	0.848903	7.03436	8.54757e-05	0.000505768	kelch-like 11 [Source:MGI Symbol;Acc:MGI:2388648]
Csl	ENSMUSG00000046934	ENSMUST00000056085	16.3439	2.32768	7.02157	6.25652e-05	0.000408246	citrate synthase like [Source:MGI Symbol;Acc:MGI:1919082]
Snx7	ENSMUSG00000028007	ENSMUST00000029639	40.3338	5.74807	7.01693	8.17614e-05	0.000490853	sorting nexin 7 [Source:MGI Symbol;Acc:MGI:1923811]
Kif15	ENSMUSG00000036768	ENSMUST00000040717	5.58278	0.79683	7.00624	0.00105769	0.00314053	kinesin family member 15 [Source:MGI Symbol;Acc:MGI:1098258]
Tmem184c	ENSMUSG00000031617	ENSMUST00000034030	17.1262	2.4447	7.00544	9.11964e-06	0.000120979	transmembrane protein 184C [Source:MGI Symbol;Acc:MGI:2384562]
Gtse1	ENSMUSG00000022385	ENSMUST00000170629	7.25587	1.03642	7.0009	0.000570089	0.00197089	G two S phase expressed protein 1 [Source:MGI Symbol;Acc:MGI:1352755]
Usp1	ENSMUSG00000028560	ENSMUST00000030289	69.9825	10.0029	6.99619	7.5571e-06	0.000108501	ubiquitin specific peptidase 1 [Source:MGI Symbol;Acc:MGI:2385198]
Arap2	ENSMUSG00000037999	ENSMUST00000160620	3.79035	0.542276	6.98971	1.25753e-05	0.000147455	ArfGAP with RhoGAP domain, ankyrin repeat and PH domain 2 [Source:MGI Symbol;Acc:MGI:2684416]
Polr3g	ENSMUSG00000035834	ENSMUST00000048993	3.52548	0.506164	6.9651	0.000426081	0.00159326	polymerase (RNA) III (DNA directed) polypeptide G [Source:MGI Symbol;Acc:MGI:1914736]
Wdr62	ENSMUSG00000037020	ENSMUST00000134570	4.88133	0.701993	6.95353	0.000245317	0.00106433	WD repeat domain 62 [Source:MGI Symbol;Acc:MGI:1923696]
Gm13212	ENSMUSG00000078502	ENSMUST00000105739	4.86485	0.699904	6.95074	0.000385425	0.00148628	predicted gene 13212 [Source:MGI Symbol;Acc:MGI:3651014]
Tesk2	ENSMUSG00000033985	ENSMUST00000045542	16.9021	2.43442	6.94299	0.00019896	0.00090911	testis-specific kinase 2 [Source:MGI Symbol;Acc:MGI:2385204]
Aim1	ENSMUSG00000019866	ENSMUST00000200401	6.24802	0.901518	6.93055	8.77611e-05	0.000515231	absent in melanoma 1 [Source:MGI Symbol;Acc:MGI:109544]
Dsn1	ENSMUSG00000027635	ENSMUST00000103129	7.19655	1.04	6.91978	0.00220907	0.00560856	DSN1 homolog, MIS12 kinetochore complex component [Source:MGI Symbol;Acc:MGI:1914184]
Gas7	ENSMUSG00000033066	ENSMUST00000108681	60.9431	8.80885	6.9184	8.85208e-07	3.22344e-05	growth arrest specific 7 [Source:MGI Symbol;Acc:MGI:1202388]
Gbp9	ENSMUSG00000029298	ENSMUST00000031238	8.03308	1.16171	6.91486	0.000210032	0.00094742	guanylate-binding protein 9 [Source:MGI Symbol;Acc:MGI:3605620]
Creb3l3	ENSMUSG00000035041	ENSMUST00000117422	5.76702	0.834655	6.90947	8.33267e-05	0.00049704	cAMP responsive element binding protein 3-like 3 [Source:MGI Symbol;Acc:MGI:2384786]
Zkscan7	ENSMUSG00000063488	ENSMUST00000215872	3.32988	0.48297	6.89458	0.000411877	0.00155457	zinc finger with KRAB and SCAN domains 7 [Source:MGI Symbol;Acc:MGI:3040678]
Slc22a21	ENSMUSG00000063652	ENSMUST00000076493	14.2912	2.0757	6.88501	7.18439e-05	0.000448784	solute carrier family 22 (organic cation transporter), member 21 [Source:MGI Symbol;Acc:MGI:1929481]
Bmp2k	ENSMUSG00000034663	ENSMUST00000112974	8.48105	1.23277	6.87969	3.74889e-05	0.00029624	BMP2 inducible kinase [Source:MGI Symbol;Acc:MGI:2155456]
Tmem245	ENSMUSG00000055296	ENSMUST00000068792	4.51272	0.657335	6.86517	0.000147686	0.000737022	transmembrane protein 245 [Source:MGI Symbol;Acc:MGI:2445107]
Rif1	ENSMUSG00000036202	ENSMUST00000069794	7.7894	1.13651	6.85378	7.19842e-05	0.000449498	replication timing regulatory factor 1 [Source:MGI Symbol;Acc:MGI:1098622]
Lrrc3b	ENSMUSG00000045201	ENSMUST00000163937	2.22855	0.325896	6.83821	0.000520681	0.00183985	leucine rich repeat containing 3B [Source:MGI Symbol;Acc:MGI:2384996]
Ints7	ENSMUSG00000037461	ENSMUST00000045450	14.7195	2.153	6.83674	1.39346e-06	4.14963e-05	integrator complex subunit 7 [Source:MGI Symbol;Acc:MGI:1924315]
Efnb2	ENSMUSG00000001300	ENSMUST00000001319	35.2093	5.1518	6.83437	1.43325e-06	4.22442e-05	ephrin B2 [Source:MGI Symbol;Acc:MGI:105097]
Mettl7b	ENSMUSG00000025347	ENSMUST00000026398	7.10399	1.03986	6.83166	0.00192849	0.00504834	methyltransferase like 7B [Source:MGI Symbol;Acc:MGI:1918914]
Adamts4	ENSMUSG00000006403	ENSMUST00000111315	11.6829	1.71376	6.81712	0.000132523	0.000683265	a disintegrin-like and metallopeptidase (reprolysin type) with thrombospondin type 1 motif, 4 [Source:MGI Symbol;Acc:MGI:1339949]
Kcna1	ENSMUSG00000047976	ENSMUST00000055168	2.03966	0.299255	6.81578	0.000356665	0.00139999	potassium voltage-gated channel, shaker-related subfamily, member 1 [Source:MGI Symbol;Acc:MGI:96654]
Tjp1	ENSMUSG00000030516	ENSMUST00000102592	43.4327	6.38889	6.79816	4.78493e-06	8.35202e-05	tight junction protein 1 [Source:MGI Symbol;Acc:MGI:98759]
Mef2d	ENSMUSG00000001419	ENSMUST00000001455	28.9639	4.26452	6.79184	1.42827e-06	4.21694e-05	myocyte enhancer factor 2D [Source:MGI Symbol;Acc:MGI:99533]
Entpd7	ENSMUSG00000025192	ENSMUST00000081079	8.82663	1.30103	6.78433	1.81139e-05	0.000186785	ectonucleoside triphosphate diphosphohydrolase 7 [Source:MGI Symbol;Acc:MGI:2135885]
Alkbh8	ENSMUSG00000025899	ENSMUST00000212294	4.2035	0.619973	6.78013	0.000699067	0.00228723	alkB homolog 8, tRNA methyltransferase [Source:MGI Symbol;Acc:MGI:1914917]
Fnip2	ENSMUSG00000061175	ENSMUST00000133154	15.0285	2.21699	6.77879	2.45143e-06	5.72951e-05	folliculin interacting protein 2 [Source:MGI Symbol;Acc:MGI:2683054]
Bach1	ENSMUSG00000025612	ENSMUST00000026703	15.7516	2.32434	6.77681	5.00615e-05	0.00035602	BTB and CNC homology 1, basic leucine zipper transcription factor 1 [Source:MGI Symbol;Acc:MGI:894680]
Prdm10	ENSMUSG00000042496	ENSMUST00000117389	2.49099	0.367733	6.77391	0.000119974	0.000637205	PR domain containing 10 [Source:MGI Symbol;Acc:MGI:2682952]
Crim1	ENSMUSG00000024074	ENSMUST00000112498	29.6091	4.38455	6.75306	1.32935e-06	4.04144e-05	cysteine rich transmembrane BMP regulator 1 (chordin like) [Source:MGI Symbol;Acc:MGI:1354756]
Kank4	ENSMUSG00000035407	ENSMUST00000102790	13.3964	1.98434	6.75108	5.48405e-05	0.000375912	KN motif and ankyrin repeat domains 4 [Source:MGI Symbol;Acc:MGI:3043381]
Kdsr	ENSMUSG00000009905	ENSMUST00000010049	35.2293	5.22068	6.74803	5.3265e-06	8.86313e-05	3-ketodihydrosphingosine reductase [Source:MGI Symbol;Acc:MGI:1918000]
Zeb2	ENSMUSG00000026872	ENSMUST00000176438	17.7745	2.63483	6.74597	7.30366e-07	2.93319e-05	zinc finger E-box binding homeobox 2 [Source:MGI Symbol;Acc:MGI:1344407]
Myocd	ENSMUSG00000020542	ENSMUST00000102635	8.21849	1.21835	6.74557	0.000196764	0.000902418	myocardin [Source:MGI Symbol;Acc:MGI:2137495]
Scd4	ENSMUSG00000050195	ENSMUST00000058856	1.59985	0.237221	6.74416	0.00127137	0.00362841	stearoyl-coenzyme A desaturase 4 [Source:MGI Symbol;Acc:MGI:2670997]
Mms22l	ENSMUSG00000045751	ENSMUST00000173079	4.15579	0.6165	6.74094	8.27825e-05	0.00049509	MMS22-like, DNA repair protein [Source:MGI Symbol;Acc:MGI:2684980]
Adcy2	ENSMUSG00000021536	ENSMUST00000022013	7.38727	1.09654	6.73689	0.000235578	0.00103504	adenylate cyclase 2 [Source:MGI Symbol;Acc:MGI:99676]
Slc39a10	ENSMUSG00000025986	ENSMUST00000027131	20.3178	3.01946	6.72896	4.56304e-06	8.20077e-05	solute carrier family 39 (zinc transporter), member 10 [Source:MGI Symbol;Acc:MGI:1914515]
Lats2	ENSMUSG00000021959	ENSMUST00000174694	20.9431	3.11374	6.72603	2.00424e-05	0.000199179	large tumor suppressor 2 [Source:MGI Symbol;Acc:MGI:1354386]
Srd5a1	ENSMUSG00000021594	ENSMUST00000091514	112.84	16.8234	6.70736	2.71964e-06	6.11636e-05	steroid 5 alpha-reductase 1 [Source:MGI Symbol;Acc:MGI:98400]
Fat4	ENSMUSG00000046743	ENSMUST00000061260	3.15346	0.470464	6.70287	1.03141e-05	0.000130487	FAT atypical cadherin 4 [Source:MGI Symbol;Acc:MGI:3045256]
Pom121	ENSMUSG00000053293	ENSMUST00000111171	12.9766	1.93655	6.70087	1.21098e-05	0.00014382	nuclear pore membrane protein 121 [Source:MGI Symbol;Acc:MGI:2137624]
Lyve1	ENSMUSG00000030787	ENSMUST00000033050	35.2405	5.27386	6.6821	1.94797e-06	5.00534e-05	lymphatic vessel endothelial hyaluronan receptor 1 [Source:MGI Symbol;Acc:MGI:2136348]
Mcm4	ENSMUSG00000022673	ENSMUST00000023353	25.5713	3.82864	6.67896	2.41604e-06	5.68526e-05	minichromosome maintenance complex component 4 [Source:MGI Symbol;Acc:MGI:103199]
Pstpip2	ENSMUSG00000025429	ENSMUST00000114741	1.53686	0.230554	6.66594	0.000692686	0.00227281	proline-serine-threonine phosphatase-interacting protein 2 [Source:MGI Symbol;Acc:MGI:1335088]
Pag1	ENSMUSG00000027508	ENSMUST00000161949	3.38014	0.507536	6.65991	0.000688827	0.00226359	phosphoprotein associated with glycosphingolipid microdomains 1 [Source:MGI Symbol;Acc:MGI:2443160]
Inf2	ENSMUSG00000037679	ENSMUST00000101029	280.88	42.2115	6.65411	3.21396e-09	1.98255e-06	inverted formin, FH2 and WH2 domain containing [Source:MGI Symbol;Acc:MGI:1917685]
Apln	ENSMUSG00000037010	ENSMUST00000039026	4.20336	0.633739	6.63263	0.000198292	0.000907499	apelin [Source:MGI Symbol;Acc:MGI:1353624]
Ddx60	ENSMUSG00000037921	ENSMUST00000154398	1.53453	0.231707	6.6227	2.06567e-06	5.15582e-05	DEAD (Asp-Glu-Ala-Asp) box polypeptide 60 [Source:MGI Symbol;Acc:MGI:2384570]
Plk1	ENSMUSG00000030867	ENSMUST00000033154	23.1192	3.49987	6.60573	0.000298258	0.0012339	polo-like kinase 1 [Source:MGI Symbol;Acc:MGI:97621]
Znfx1	ENSMUSG00000039501	ENSMUST00000048988	6.02512	0.914004	6.59201	6.35095e-06	9.76791e-05	zinc finger, NFX1-type containing 1 [Source:MGI Symbol;Acc:MGI:2138982]
Casp8ap2	ENSMUSG00000028282	ENSMUST00000029950	4.92945	0.748953	6.58179	0.00193536	0.00506256	caspase 8 associated protein 2 [Source:MGI Symbol;Acc:MGI:1349399]
Gm4961	ENSMUSG00000104667	ENSMUST00000197982	1.21045	0.18415	6.57317	0.000731542	0.00236747	predicted pseudogene 4961 [Source:MGI Symbol;Acc:MGI:3645260]
Rarb	ENSMUSG00000017491	ENSMUST00000063750	6.11507	0.931368	6.56568	0.000342084	0.00135827	retinoic acid receptor, beta [Source:MGI Symbol;Acc:MGI:97857]
Gm12669	ENSMUSG00000100863	ENSMUST00000122162	52.7762	8.05034	6.55577	0.000157407	0.000769308	predicted gene 12669 [Source:MGI Symbol;Acc:MGI:3651683]
Kif23	ENSMUSG00000032254	ENSMUST00000213159	9.28637	1.41747	6.55139	0.00012483	0.000653551	kinesin family member 23 [Source:MGI Symbol;Acc:MGI:1919069]
Creb3l2	ENSMUSG00000038648	ENSMUST00000041093	34.3134	5.24954	6.53646	3.51163e-07	1.99692e-05	cAMP responsive element binding protein 3-like 2 [Source:MGI Symbol;Acc:MGI:2442695]
Snx30	ENSMUSG00000028385	ENSMUST00000030080	10.6029	1.62581	6.52162	8.24268e-07	3.08823e-05	sorting nexin family member 30 [Source:MGI Symbol;Acc:MGI:2443882]
Rev1	ENSMUSG00000026082	ENSMUST00000027251	3.7817	0.5816	6.50223	0.000703037	0.00229674	REV1, DNA directed polymerase [Source:MGI Symbol;Acc:MGI:1929074]
Rad18	ENSMUSG00000030254	ENSMUST00000077088	6.0296	0.927645	6.4999	0.000220907	0.000984807	RAD18 E3 ubiquitin protein ligase [Source:MGI Symbol;Acc:MGI:1890476]
Lrp11	ENSMUSG00000019796	ENSMUST00000134346	3.49291	0.537479	6.4987	0.000345224	0.00136635	low density lipoprotein receptor-related protein 11 [Source:MGI Symbol;Acc:MGI:2442989]
Fabp4	ENSMUSG00000062515	ENSMUST00000029041	350.77	54.1956	6.4723	1.17584e-05	0.000141527	fatty acid binding protein 4, adipocyte [Source:MGI Symbol;Acc:MGI:88038]
Hsd17b7	ENSMUSG00000026675	ENSMUST00000027989	6.94844	1.07544	6.46105	0.00231659	0.00582588	hydroxysteroid (17-beta) dehydrogenase 7 [Source:MGI Symbol;Acc:MGI:1330808]
Itpk1	ENSMUSG00000057963	ENSMUST00000046518	95.8891	14.855	6.45499	1.13748e-06	3.70044e-05	inositol 1,3,4-triphosphate 5/6 kinase [Source:MGI Symbol;Acc:MGI:2446159]
Ly6i	ENSMUSG00000022586	ENSMUST00000023250	57.594	8.92539	6.45282	0.000133403	0.000687187	lymphocyte antigen 6 complex, locus I [Source:MGI Symbol;Acc:MGI:1888480]
Mastl	ENSMUSG00000026779	ENSMUST00000028119	2.75746	0.427383	6.45196	0.000481525	0.00174909	microtubule associated serine/threonine kinase-like [Source:MGI Symbol;Acc:MGI:1914371]
Alpl	ENSMUSG00000028766	ENSMUST00000030551	61.4876	9.53466	6.44885	2.91412e-05	0.000251915	alkaline phosphatase, liver/bone/kidney [Source:MGI Symbol;Acc:MGI:87983]
Bzw1	ENSMUSG00000051223	ENSMUST00000050552	104.084	16.156	6.44246	3.97956e-07	2.13691e-05	basic leucine zipper and W2 domains 1 [Source:MGI Symbol;Acc:MGI:1914132]
Cep135	ENSMUSG00000036403	ENSMUST00000130651	3.10259	0.482236	6.43376	0.000960065	0.00291735	centrosomal protein 135 [Source:MGI Symbol;Acc:MGI:2681869]
Afap1l2	ENSMUSG00000025083	ENSMUST00000122359	21.3829	3.32802	6.42511	1.44885e-05	0.000161033	actin filament associated protein 1-like 2 [Source:MGI Symbol;Acc:MGI:2147658]
Lrp12	ENSMUSG00000022305	ENSMUST00000022916	9.79378	1.52443	6.42454	5.17213e-05	0.000364183	low density lipoprotein-related protein 12 [Source:MGI Symbol;Acc:MGI:2443132]
Wdhd1	ENSMUSG00000037572	ENSMUST00000111791	4.80349	0.748335	6.4189	0.000178342	0.000839325	WD repeat and HMG-box DNA binding protein 1 [Source:MGI Symbol;Acc:MGI:2443514]
Dna2	ENSMUSG00000036875	ENSMUST00000131422	3.21246	0.501391	6.40709	0.000763058	0.00244564	DNA replication helicase/nuclease 2 [Source:MGI Symbol;Acc:MGI:2443732]
Mcm9	ENSMUSG00000058298	ENSMUST00000075540	2.69567	0.421789	6.39103	0.000618341	0.0020839	minichromosome maintenance 9 homologous recombination repair factor [Source:MGI Symbol;Acc:MGI:1918817]
Tcf7	ENSMUSG00000000782	ENSMUST00000086844	6.8784	1.07823	6.37935	0.000234928	0.00103301	transcription factor 7, T cell specific [Source:MGI Symbol;Acc:MGI:98507]
P2ry2	ENSMUSG00000032860	ENSMUST00000037540	4.60597	0.722044	6.37907	0.00442711	0.00989199	purinergic receptor P2Y, G-protein coupled 2 [Source:MGI Symbol;Acc:MGI:105107]
Dbf4	ENSMUSG00000002297	ENSMUST00000002368	12.2381	1.92044	6.37258	0.000105756	0.000586771	DBF4 zinc finger [Source:MGI Symbol;Acc:MGI:1351328]
Adam9	ENSMUSG00000031555	ENSMUST00000208247	39.4457	6.19214	6.37029	1.01655e-06	3.49758e-05	a disintegrin and metallopeptidase domain 9 (meltrin gamma) [Source:MGI Symbol;Acc:MGI:105376]
Fam210b	ENSMUSG00000027495	ENSMUST00000028995	34.117	5.36843	6.35511	5.31317e-06	8.86313e-05	family with sequence similarity 210, member B [Source:MGI Symbol;Acc:MGI:1914267]
Sik1	ENSMUSG00000024042	ENSMUST00000024839	28.2848	4.45326	6.35147	8.49956e-06	0.000116419	salt inducible kinase 1 [Source:MGI Symbol;Acc:MGI:104754]
Ascc3	ENSMUSG00000038774	ENSMUST00000035606	7.91427	1.24611	6.3512	9.58592e-06	0.000124344	activating signal cointegrator 1 complex subunit 3 [Source:MGI Symbol;Acc:MGI:1925237]
Loxl4	ENSMUSG00000025185	ENSMUST00000026190	2.49663	0.394326	6.33139	0.000495393	0.0017763	lysyl oxidase-like 4 [Source:MGI Symbol;Acc:MGI:1914823]
Slc35a3	ENSMUSG00000027957	ENSMUST00000029569	8.27691	1.30757	6.33	5.17584e-06	8.73872e-05	solute carrier family 35 (UDP-N-acetylglucosamine (UDP-GlcNAc) transporter), member 3 [Source:MGI Symbol;Acc:MGI:1917648]
Ercc6l	ENSMUSG00000051220	ENSMUST00000056904	3.3368	0.528502	6.3137	0.000225577	0.00100081	excision repair cross-complementing rodent repair deficiency complementation group 6 like [Source:MGI Symbol;Acc:MGI:2654144]
Arl6ip6	ENSMUSG00000026960	ENSMUST00000028336	8.63565	1.36783	6.3134	4.36139e-05	0.000325671	ADP-ribosylation factor-like 6 interacting protein 6 [Source:MGI Symbol;Acc:MGI:1929507]
Prkci	ENSMUSG00000037643	ENSMUST00000108249	38.4942	6.10652	6.30378	1.19408e-06	3.76353e-05	protein kinase C, iota [Source:MGI Symbol;Acc:MGI:99260]
Fam57a	ENSMUSG00000069808	ENSMUST00000129853	13.8354	2.20217	6.28262	0.00279151	0.006767	family with sequence similarity 57, member A [Source:MGI Symbol;Acc:MGI:2151840]
Dlg5	ENSMUSG00000021782	ENSMUST00000166007	33.3162	5.30702	6.27776	2.8235e-06	6.28117e-05	discs, large homolog 5 (Drosophila) [Source:MGI Symbol;Acc:MGI:1918478]
Elf1	ENSMUSG00000036461	ENSMUST00000040131	22.1943	3.53743	6.27415	4.07601e-06	7.66059e-05	E74-like factor 1 [Source:MGI Symbol;Acc:MGI:107180]
Lrrc8c	ENSMUSG00000054720	ENSMUST00000067924	6.86482	1.09416	6.27407	0.000332238	0.00132772	leucine rich repeat containing 8 family, member C [Source:MGI Symbol;Acc:MGI:2140839]
Chm	ENSMUSG00000025531	ENSMUST00000026607	5.93926	0.946841	6.27271	0.000389757	0.00149597	choroidermia (RAB escort protein 1) [Source:MGI Symbol;Acc:MGI:892979]
Flt1	ENSMUSG00000029648	ENSMUST00000031653	8.61214	1.37302	6.27239	1.34464e-05	0.000153684	FMS-like tyrosine kinase 1 [Source:MGI Symbol;Acc:MGI:95558]
Zdhhc13	ENSMUSG00000030471	ENSMUST00000118927	31.247	4.98395	6.26953	5.31923e-06	8.86313e-05	zinc finger, DHHC domain containing 13 [Source:MGI Symbol;Acc:MGI:1919227]
Racgap1	ENSMUSG00000023015	ENSMUST00000171702	17.1758	2.74209	6.26377	3.21664e-05	0.000269045	Rac GTPase-activating protein 1 [Source:MGI Symbol;Acc:MGI:1349423]
Gm5434	ENSMUSG00000059301	ENSMUST00000071825	4.81174	0.768507	6.26115	0.00120685	0.00348377	predicted gene 5434 [Source:MGI Symbol;Acc:MGI:3646221]
Heca	ENSMUSG00000039879	ENSMUST00000217949	10.9451	1.75992	6.21909	0.000741342	0.00239112	hdc homolog, cell cycle regulator [Source:MGI Symbol;Acc:MGI:2685715]
Plxna1	ENSMUSG00000030084	ENSMUST00000163139	23.7582	3.8206	6.21843	3.25157e-06	6.7664e-05	plexin A1 [Source:MGI Symbol;Acc:MGI:107685]
Ppp1r14c	ENSMUSG00000040653	ENSMUST00000043374	1.1712	0.188695	6.20686	0.000819486	0.00258524	protein phosphatase 1, regulatory (inhibitor) subunit 14c [Source:MGI Symbol;Acc:MGI:1923392]
Ccna2	ENSMUSG00000027715	ENSMUST00000029270	30.9272	4.98631	6.20242	5.05086e-05	0.000357828	cyclin A2 [Source:MGI Symbol;Acc:MGI:108069]
Zfp711	ENSMUSG00000025529	ENSMUST00000151972	1.80051	0.290938	6.18864	0.00177409	0.00473382	zinc finger protein 711 [Source:MGI Symbol;Acc:MGI:3045342]
Bard1	ENSMUSG00000026196	ENSMUST00000027393	1.97176	0.318781	6.18532	0.00064037	0.00214309	BRCA1 associated RING domain 1 [Source:MGI Symbol;Acc:MGI:1328361]
Gpd1l	ENSMUSG00000050627	ENSMUST00000146623	72.0834	11.6985	6.16176	6.91086e-07	2.88212e-05	glycerol-3-phosphate dehydrogenase 1-like [Source:MGI Symbol;Acc:MGI:1289257]
BC030867	ENSMUSG00000034773	ENSMUST00000133930	4.15356	0.675213	6.15148	3.57586e-05	0.000287936	cDNA sequence BC030867 [Source:MGI Symbol;Acc:MGI:2387601]
Xpnpep1	ENSMUSG00000025027	ENSMUST00000183274	281.809	45.8235	6.14987	2.09964e-06	5.21049e-05	X-prolyl aminopeptidase (aminopeptidase P) 1, soluble [Source:MGI Symbol;Acc:MGI:2180003]
Kifc1	ENSMUSG00000079553	ENSMUST00000173492	11.7857	1.91941	6.1403	4.93562e-06	8.43205e-05	kinesin family member C1 [Source:MGI Symbol;Acc:MGI:109596]
Col6a5	ENSMUSG00000091345	ENSMUST00000190193	5.15301	0.839215	6.14027	7.41896e-06	0.00010759	collagen, type VI, alpha 5 [Source:MGI Symbol;Acc:MGI:3648134]
Bbx	ENSMUSG00000022641	ENSMUST00000138166	13.2794	2.16381	6.13707	6.08738e-06	9.55251e-05	bobby sox HMG box containing [Source:MGI Symbol;Acc:MGI:1917758]
Klf9	ENSMUSG00000033863	ENSMUST00000036884	32.6935	5.32749	6.13676	3.55347e-08	5.52933e-06	Kruppel-like factor 9 [Source:MGI Symbol;Acc:MGI:1333856]
Bscl2	ENSMUSG00000071657	ENSMUST00000159770	12.0612	1.96551	6.13642	6.27417e-05	0.000408946	Berardinelli-Seip congenital lipodystrophy 2 (seipin) [Source:MGI Symbol;Acc:MGI:1298392]
Sulf1	ENSMUSG00000016918	ENSMUST00000177608	94.731	15.4495	6.13167	6.14875e-07	2.70232e-05	sulfatase 1 [Source:MGI Symbol;Acc:MGI:2138563]
Mt4	ENSMUSG00000031757	ENSMUST00000034207	435.372	71.2358	6.1117	1.20892e-05	0.000143805	metallothionein 4 [Source:MGI Symbol;Acc:MGI:99692]
Cst9	ENSMUSG00000027445	ENSMUST00000028935	53.747	8.79736	6.10945	0.000425453	0.00159264	cystatin 9 [Source:MGI Symbol;Acc:MGI:1340053]
Ptch1	ENSMUSG00000021466	ENSMUST00000021921	3.15124	0.51703	6.09489	0.00038029	0.00147141	patched 1 [Source:MGI Symbol;Acc:MGI:105373]
Xxylt1	ENSMUSG00000047434	ENSMUST00000055389	7.68379	1.26085	6.09415	0.000356816	0.00140003	xyloside xylosyltransferase 1 [Source:MGI Symbol;Acc:MGI:2146443]
Slco5a1	ENSMUSG00000025938	ENSMUST00000188454	5.0282	0.826421	6.08431	8.13339e-05	0.000488796	solute carrier organic anion transporter family, member 5A1 [Source:MGI Symbol;Acc:MGI:2443431]
Kctd20	ENSMUSG00000005936	ENSMUST00000153462	31.7544	5.22894	6.07281	4.78229e-06	8.35202e-05	potassium channel tetramerisation domain containing 20 [Source:MGI Symbol;Acc:MGI:1914239]
Dsc2	ENSMUSG00000024331	ENSMUST00000039247	3.52789	0.584403	6.03673	0.000380216	0.00147141	desmocollin 2 [Source:MGI Symbol;Acc:MGI:103221]
Helz	ENSMUSG00000020721	ENSMUST00000100305	8.05682	1.33578	6.03153	1.26768e-05	0.000148142	helicase with zinc finger domain [Source:MGI Symbol;Acc:MGI:1925705]
Slc2a1	ENSMUSG00000028645	ENSMUST00000030398	191.433	31.7845	6.02283	1.70428e-07	1.34788e-05	solute carrier family 2 (facilitated glucose transporter), member 1 [Source:MGI Symbol;Acc:MGI:95755]
Kcnj2	ENSMUSG00000041695	ENSMUST00000042970	2.04256	0.339426	6.01768	0.00264637	0.00648803	potassium inwardly-rectifying channel, subfamily J, member 2 [Source:MGI Symbol;Acc:MGI:104744]
Ctso	ENSMUSG00000028015	ENSMUST00000029649	40.4743	6.7269	6.01679	9.7096e-06	0.000125433	cathepsin O [Source:MGI Symbol;Acc:MGI:2139628]
Smc4	ENSMUSG00000034349	ENSMUST00000042901	35.2943	5.86737	6.01534	4.51264e-05	0.000333743	structural maintenance of chromosomes 4 [Source:MGI Symbol;Acc:MGI:1917349]
Haus6	ENSMUSG00000038047	ENSMUST00000070607	4.87781	0.810906	6.01526	0.00106032	0.00314672	HAUS augmin-like complex, subunit 6 [Source:MGI Symbol;Acc:MGI:1923389]
Ranbp2	ENSMUSG00000003226	ENSMUST00000219332	18.6502	3.10284	6.01068	1.35264e-05	0.000154128	RAN binding protein 2 [Source:MGI Symbol;Acc:MGI:894323]
F2r	ENSMUSG00000048376	ENSMUST00000059193	102.194	17.0142	6.0064	6.94897e-07	2.88212e-05	coagulation factor II (thrombin) receptor [Source:MGI Symbol;Acc:MGI:101802]
Kcnip3	ENSMUSG00000079056	ENSMUST00000028850	11.9229	1.98599	6.00347	0.00105758	0.00314053	Kv channel interacting protein 3, calsenilin [Source:MGI Symbol;Acc:MGI:1929258]
Itsn2	ENSMUSG00000020640	ENSMUST00000218402	13.6327	2.27197	6.00038	9.22755e-05	0.000533023	intersectin 2 [Source:MGI Symbol;Acc:MGI:1338049]
Wwc2	ENSMUSG00000031563	ENSMUST00000057561	14.5406	2.42484	5.99653	4.89358e-06	8.40926e-05	WW, C2 and coiled-coil domain containing 2 [Source:MGI Symbol;Acc:MGI:1261872]
Lmnb1	ENSMUSG00000024590	ENSMUST00000025486	39.4338	6.60465	5.97061	3.40682e-06	6.97187e-05	lamin B1 [Source:MGI Symbol;Acc:MGI:96795]
Gm4070	ENSMUSG00000078606	ENSMUST00000106766	1.94175	0.325875	5.95856	9.39081e-05	0.000539761	predicted gene 4070 [Source:MGI Symbol;Acc:MGI:3782245]
Pole	ENSMUSG00000007080	ENSMUST00000007296	4.38737	0.736549	5.95666	6.40473e-05	0.00041525	polymerase (DNA directed), epsilon [Source:MGI Symbol;Acc:MGI:1196391]
Fan1	ENSMUSG00000033458	ENSMUST00000163289	2.64178	0.443884	5.95152	0.00125688	0.00359656	FANCD2/FANCI-associated nuclease 1 [Source:MGI Symbol;Acc:MGI:3045266]
Mtm1	ENSMUSG00000031337	ENSMUST00000114617	4.32584	0.727994	5.94214	0.000187187	0.000867945	X-linked myotubular myopathy gene 1 [Source:MGI Symbol;Acc:MGI:1099452]
Sync	ENSMUSG00000001333	ENSMUST00000102599	5.41863	0.912739	5.93667	0.000745858	0.00240255	syncoilin [Source:MGI Symbol;Acc:MGI:1916078]
Zbtb11	ENSMUSG00000022601	ENSMUST00000050248	8.20924	1.38617	5.92225	2.6246e-05	0.000236534	zinc finger and BTB domain containing 11 [Source:MGI Symbol;Acc:MGI:2443876]
Pcsk5	ENSMUSG00000024713	ENSMUST00000025618	79.1455	13.3944	5.90883	1.00932e-06	3.48201e-05	proprotein convertase subtilisin/kexin type 5 [Source:MGI Symbol;Acc:MGI:97515]
Pde4dip	ENSMUSG00000038170	ENSMUST00000168438	24.0563	4.07164	5.90827	2.08143e-05	0.000204026	phosphodiesterase 4D interacting protein (myomegalin) [Source:MGI Symbol;Acc:MGI:1891434]
Dmd	ENSMUSG00000045103	ENSMUST00000114000	7.20622	1.22385	5.88816	3.01369e-07	1.83931e-05	dystrophin, muscular dystrophy [Source:MGI Symbol;Acc:MGI:94909]
Spopl	ENSMUSG00000026771	ENSMUST00000132484	4.58011	0.778513	5.88315	5.99491e-06	9.49946e-05	speckle-type POZ protein-like [Source:MGI Symbol;Acc:MGI:1924107]
Aebp2	ENSMUSG00000030232	ENSMUST00000032359	45.5473	7.745	5.88087	6.90467e-05	0.000437321	AE binding protein 2 [Source:MGI Symbol;Acc:MGI:1338038]
Dennd4c	ENSMUSG00000038024	ENSMUST00000082026	10.2454	1.74293	5.87824	2.39337e-05	0.000222129	DENN/MADD domain containing 4C [Source:MGI Symbol;Acc:MGI:1914769]
Mdm4	ENSMUSG00000054387	ENSMUST00000186617	18.9332	3.2211	5.87787	6.18887e-05	0.000405056	transformed mouse 3T3 cell double minute 4 [Source:MGI Symbol;Acc:MGI:107934]
Cdk18	ENSMUSG00000026437	ENSMUST00000027697	5.16911	0.879539	5.87707	6.82384e-05	0.00043427	cyclin-dependent kinase 18 [Source:MGI Symbol;Acc:MGI:97518]
Add2	ENSMUSG00000030000	ENSMUST00000203529	1.29749	0.221338	5.86204	0.00179493	0.00477322	adducin 2 (beta) [Source:MGI Symbol;Acc:MGI:87919]
Pard3	ENSMUSG00000025812	ENSMUST00000162309	21.4218	3.66805	5.8401	7.85321e-05	0.000477104	par-3 family cell polarity regulator [Source:MGI Symbol;Acc:MGI:2135608]
Kif24	ENSMUSG00000028438	ENSMUST00000108055	1.57715	0.270931	5.82123	0.0025777	0.00635032	kinesin family member 24 [Source:MGI Symbol;Acc:MGI:1918345]
Atp6v0c	ENSMUSG00000024121	ENSMUST00000151061	198.746	34.1563	5.81871	0.00207804	0.0053562	ATPase, H+ transporting, lysosomal V0 subunit C [Source:MGI Symbol;Acc:MGI:88116]
Cpox	ENSMUSG00000022742	ENSMUST00000060077	11.0172	1.89342	5.81868	0.000991229	0.00299048	coproporphyrinogen oxidase [Source:MGI Symbol;Acc:MGI:104841]
Atl3	ENSMUSG00000024759	ENSMUST00000170373	28.9272	4.97802	5.81097	1.07832e-06	3.61645e-05	atlastin GTPase 3 [Source:MGI Symbol;Acc:MGI:1924270]
Abca5	ENSMUSG00000018800	ENSMUST00000043961	7.94294	1.36785	5.80686	0.000272646	0.00115335	ATP-binding cassette, sub-family A (ABC1), member 5 [Source:MGI Symbol;Acc:MGI:2386607]
Tet2	ENSMUSG00000040943	ENSMUST00000098603	12.1083	2.08909	5.79598	2.46823e-08	4.83996e-06	tet methylcytosine dioxygenase 2 [Source:MGI Symbol;Acc:MGI:2443298]
Slc7a8	ENSMUSG00000022180	ENSMUST00000022787	63.4717	10.9717	5.78506	1.14116e-06	3.70456e-05	solute carrier family 7 (cationic amino acid transporter, y+ system), member 8 [Source:MGI Symbol;Acc:MGI:1355323]
Chac1	ENSMUSG00000027313	ENSMUST00000028780	5.71587	0.989101	5.77885	0.001451	0.0040409	ChaC, cation transport regulator 1 [Source:MGI Symbol;Acc:MGI:1916315]
Abcd1	ENSMUSG00000031378	ENSMUST00000002084	41.4035	7.16972	5.77477	2.19526e-05	0.000209831	ATP-binding cassette, sub-family D (ALD), member 1 [Source:MGI Symbol;Acc:MGI:1349215]
Vgll3	ENSMUSG00000091243	ENSMUST00000168064	37.6625	6.52316	5.77366	2.60779e-05	0.000235574	vestigial like family member 3 [Source:MGI Symbol;Acc:MGI:1920819]
Ankrd44	ENSMUSG00000052331	ENSMUST00000189563	10.7958	1.86985	5.7736	2.94073e-07	1.81457e-05	ankyrin repeat domain 44 [Source:MGI Symbol;Acc:MGI:3045243]
Tmem150a	ENSMUSG00000055912	ENSMUST00000069695	180.645	31.2887	5.77349	3.0822e-06	6.57232e-05	transmembrane protein 150A [Source:MGI Symbol;Acc:MGI:2385244]
Fam129a	ENSMUSG00000026483	ENSMUST00000148810	5.84324	1.01539	5.75468	6.58569e-05	0.000423643	family with sequence similarity 129, member A [Source:MGI Symbol;Acc:MGI:2137237]
Cyp20a1	ENSMUSG00000049439	ENSMUST00000114202	26.7042	4.64054	5.75454	4.30432e-05	0.000322815	cytochrome P450, family 20, subfamily a, polypeptide 1 [Source:MGI Symbol;Acc:MGI:1925201]
Prex1	ENSMUSG00000039621	ENSMUST00000036719	14.4806	2.52104	5.7439	1.31777e-05	0.00015158	phosphatidylinositol-3,4,5-trisphosphate-dependent Rac exchange factor 1 [Source:MGI Symbol;Acc:MGI:3040696]
Mars2	ENSMUSG00000046994	ENSMUST00000061334	2.86137	0.498185	5.7436	0.00087534	0.0027158	methionine-tRNA synthetase 2 (mitochondrial) [Source:MGI Symbol;Acc:MGI:2444136]
Opa3	ENSMUSG00000052214	ENSMUST00000063976	14.3951	2.50751	5.74079	7.74567e-06	0.000110291	optic atrophy 3 [Source:MGI Symbol;Acc:MGI:2686271]
Arvcf	ENSMUSG00000000325	ENSMUST00000115614	30.3703	5.29123	5.73974	6.97445e-06	0.000103382	armadillo repeat gene deleted in velo-cardio-facial syndrome [Source:MGI Symbol;Acc:MGI:109620]
Pla2r1	ENSMUSG00000054580	ENSMUST00000112525	9.42733	1.64407	5.73416	2.91395e-07	1.81249e-05	phospholipase A2 receptor 1 [Source:MGI Symbol;Acc:MGI:102468]
Piezo1	ENSMUSG00000014444	ENSMUST00000156333	17.3194	3.02839	5.719	2.5114e-05	0.000229549	piezo-type mechanosensitive ion channel component 1 [Source:MGI Symbol;Acc:MGI:3603204]
Dido1	ENSMUSG00000038914	ENSMUST00000087517	9.95693	1.74262	5.71377	6.18228e-06	9.61875e-05	death inducer-obliterator 1 [Source:MGI Symbol;Acc:MGI:1344352]
Foxo6	ENSMUSG00000052135	ENSMUST00000102656	5.1751	0.906941	5.7061	0.000377821	0.00146448	forkhead box O6 [Source:MGI Symbol;Acc:MGI:2676586]
Cttnbp2nl	ENSMUSG00000062127	ENSMUST00000077548	22.9153	4.01843	5.70256	3.92605e-05	0.00030422	CTTNBP2 N-terminal like [Source:MGI Symbol;Acc:MGI:1933137]
Heatr5a	ENSMUSG00000035181	ENSMUST00000040583	12.1001	2.12498	5.6942	0.000170163	0.000813917	HEAT repeat containing 5A [Source:MGI Symbol;Acc:MGI:2444133]
Grid1	ENSMUSG00000041078	ENSMUST00000043349	2.68931	0.473122	5.68418	0.000198575	0.000908479	glutamate receptor, ionotropic, delta 1 [Source:MGI Symbol;Acc:MGI:95812]
Tstd2	ENSMUSG00000035495	ENSMUST00000107772	11.0276	1.94694	5.66409	0.000115106	0.000622647	thiosulfate sulfurtransferase (rhodanese)-like domain containing 2 [Source:MGI Symbol;Acc:MGI:3039624]
Clic4	ENSMUSG00000037242	ENSMUST00000037099	275.59	48.6689	5.66255	1.92952e-08	4.76095e-06	chloride intracellular channel 4 (mitochondrial) [Source:MGI Symbol;Acc:MGI:1352754]
Adssl1	ENSMUSG00000011148	ENSMUST00000180015	15.8255	2.79518	5.66171	8.40074e-05	0.000499819	adenylosuccinate synthetase like 1 [Source:MGI Symbol;Acc:MGI:87947]
Kcnf1	ENSMUSG00000051726	ENSMUST00000170580	3.20832	0.566714	5.66127	0.000152386	0.000754374	potassium voltage-gated channel, subfamily F, member 1 [Source:MGI Symbol;Acc:MGI:2687399]
Myh10	ENSMUSG00000020900	ENSMUST00000102611	62.6646	11.0731	5.65918	1.31247e-07	1.16251e-05	myosin, heavy polypeptide 10, non-muscle [Source:MGI Symbol;Acc:MGI:1930780]
Hand2	ENSMUSG00000038193	ENSMUST00000040104	634.525	112.148	5.65794	4.30135e-08	6.29519e-06	heart and neural crest derivatives expressed transcript 2 [Source:MGI Symbol;Acc:MGI:103580]
Gm4788	ENSMUSG00000070594	ENSMUST00000111986	4.77307	0.845007	5.64856	0.000822797	0.00259142	predicted gene 4788 [Source:MGI Symbol;Acc:MGI:3646434]
Npc1	ENSMUSG00000024413	ENSMUST00000025279	20.6896	3.66473	5.64561	6.72545e-06	0.000101275	Niemann-Pick type C1 [Source:MGI Symbol;Acc:MGI:1097712]
Polr2a	ENSMUSG00000005198	ENSMUST00000058470	18.1697	3.22105	5.64092	0.000797747	0.00253424	polymerase (RNA) II (DNA directed) polypeptide A [Source:MGI Symbol;Acc:MGI:98086]
Slc39a14	ENSMUSG00000022094	ENSMUST00000068044	42.2579	7.49761	5.63618	6.13899e-07	2.70232e-05	solute carrier family 39 (zinc transporter), member 14 [Source:MGI Symbol;Acc:MGI:2384851]
Eaf1	ENSMUSG00000021890	ENSMUST00000022446	27.401	4.86217	5.63556	5.91072e-07	2.67251e-05	ELL associated factor 1 [Source:MGI Symbol;Acc:MGI:1921677]
Zbtb32	ENSMUSG00000006310	ENSMUST00000108151	4.7521	0.843237	5.63554	1.16161e-05	0.000140612	zinc finger and BTB domain containing 32 [Source:MGI Symbol;Acc:MGI:1891838]
Rab5a	ENSMUSG00000017831	ENSMUST00000017975	27.9731	4.96433	5.63482	8.51388e-06	0.000116468	RAB5A, member RAS oncogene family [Source:MGI Symbol;Acc:MGI:105926]
Cox15	ENSMUSG00000040018	ENSMUST00000045562	7.24695	1.28739	5.6292	0.000387428	0.00149068	cytochrome c oxidase assembly protein 15 [Source:MGI Symbol;Acc:MGI:1920112]
Cryab	ENSMUSG00000032060	ENSMUST00000217475	789.551	140.312	5.62712	4.65728e-06	8.27578e-05	crystallin, alpha B [Source:MGI Symbol;Acc:MGI:88516]
Gnptab	ENSMUSG00000035311	ENSMUST00000127615	17.5009	3.1128	5.62224	7.68979e-05	0.00046982	N-acetylglucosamine-1-phosphate transferase, alpha and beta subunits [Source:MGI Symbol;Acc:MGI:3643902]
Ints6	ENSMUSG00000035161	ENSMUST00000053959	6.01439	1.07127	5.61425	0.000655838	0.00217923	integrator complex subunit 6 [Source:MGI Symbol;Acc:MGI:1202397]
Foxred2	ENSMUSG00000016552	ENSMUST00000016696	6.70365	1.19443	5.61241	3.80713e-05	0.000298759	FAD-dependent oxidoreductase domain containing 2 [Source:MGI Symbol;Acc:MGI:106315]
Chd1	ENSMUSG00000023852	ENSMUST00000024627	12.2377	2.18184	5.60887	3.69083e-06	7.24409e-05	chromodomain helicase DNA binding protein 1 [Source:MGI Symbol;Acc:MGI:88393]
Mtbp	ENSMUSG00000022369	ENSMUST00000022998	5.81455	1.03968	5.59263	0.000106336	0.000589043	Mdm2, transformed 3T3 cell double minute p53 binding protein [Source:MGI Symbol;Acc:MGI:2146005]
Sh2b2	ENSMUSG00000005057	ENSMUST00000196397	9.14628	1.63545	5.5925	0.00018042	0.000846108	SH2B adaptor protein 2 [Source:MGI Symbol;Acc:MGI:1345171]
Pask	ENSMUSG00000026274	ENSMUST00000128655	3.08162	0.551341	5.58931	0.000371141	0.0014454	PAS domain containing serine/threonine kinase [Source:MGI Symbol;Acc:MGI:2155936]
Neil3	ENSMUSG00000039396	ENSMUST00000047768	3.20766	0.575047	5.57809	0.00262871	0.00645572	nei like 3 (E. coli) [Source:MGI Symbol;Acc:MGI:2384588]
Has1	ENSMUSG00000003665	ENSMUST00000003762	3.3659	0.603709	5.57537	0.00395571	0.00900054	hyaluronan synthase1 [Source:MGI Symbol;Acc:MGI:106590]
Cep290	ENSMUSG00000019971	ENSMUST00000220346	1.77495	0.318662	5.57002	0.000103316	0.000577687	centrosomal protein 290 [Source:MGI Symbol;Acc:MGI:2384917]
Psat1	ENSMUSG00000024640	ENSMUST00000025542	21.3456	3.83535	5.56548	3.15891e-05	0.000266013	phosphoserine aminotransferase 1 [Source:MGI Symbol;Acc:MGI:2183441]
Pdlim5	ENSMUSG00000028273	ENSMUST00000029941	39.4731	7.09507	5.56346	1.59206e-05	0.000171114	PDZ and LIM domain 5 [Source:MGI Symbol;Acc:MGI:1927489]
Lpar4	ENSMUSG00000049929	ENSMUST00000060576	2.89478	0.521136	5.55475	0.000790671	0.00251593	lysophosphatidic acid receptor 4 [Source:MGI Symbol;Acc:MGI:1925384]
Nup153	ENSMUSG00000021374	ENSMUST00000021803	13.2945	2.39705	5.54618	2.00836e-05	0.000199473	nucleoporin 153 [Source:MGI Symbol;Acc:MGI:2385621]
Fam149a	ENSMUSG00000070044	ENSMUST00000135912	10.8406	1.95564	5.54324	2.68192e-06	6.06311e-05	family with sequence similarity 149, member A [Source:MGI Symbol;Acc:MGI:2387177]
Ttbk2	ENSMUSG00000090100	ENSMUST00000057135	3.90241	0.704121	5.54225	0.000479557	0.0017445	tau tubulin kinase 2 [Source:MGI Symbol;Acc:MGI:2155779]
Pxk	ENSMUSG00000033885	ENSMUST00000112689	46.0498	8.33133	5.5273	1.21238e-05	0.00014382	PX domain containing serine/threonine kinase [Source:MGI Symbol;Acc:MGI:1289230]
C530008M17Rik	ENSMUSG00000036377	ENSMUST00000128112	1.18575	0.214646	5.5242	0.000513758	0.00182247	RIKEN cDNA C530008M17 gene [Source:MGI Symbol;Acc:MGI:2444817]
Nvl	ENSMUSG00000026516	ENSMUST00000027797	14.4504	2.61792	5.51978	0.000154972	0.000762526	nuclear VCP-like [Source:MGI Symbol;Acc:MGI:1914709]
Cyth3	ENSMUSG00000018001	ENSMUST00000116456	29.9523	5.43075	5.51531	1.45113e-06	4.24245e-05	cytohesin 3 [Source:MGI Symbol;Acc:MGI:1335107]
Insrr	ENSMUSG00000005640	ENSMUST00000029711	2.52897	0.459628	5.50221	0.000366041	0.00142908	insulin receptor-related receptor [Source:MGI Symbol;Acc:MGI:1346037]
Aldh3a2	ENSMUSG00000010025	ENSMUST00000066277	93.8515	17.099	5.4887	1.49377e-05	0.000163936	aldehyde dehydrogenase family 3, subfamily A2 [Source:MGI Symbol;Acc:MGI:1353452]
Prdx6b	ENSMUSG00000050114	ENSMUST00000057072	5.19043	0.946349	5.48469	4.14097e-06	7.75736e-05	peroxiredoxin 6B [Source:MGI Symbol;Acc:MGI:1336888]
Etl4	ENSMUSG00000036617	ENSMUST00000114610	21.7682	3.96904	5.48451	1.55337e-05	0.000168423	enhancer trap locus 4 [Source:MGI Symbol;Acc:MGI:95454]
Fads3	ENSMUSG00000024664	ENSMUST00000115995	68.3045	12.4627	5.48073	1.73885e-07	1.34788e-05	fatty acid desaturase 3 [Source:MGI Symbol;Acc:MGI:1928740]
Synj2	ENSMUSG00000023805	ENSMUST00000146009	4.33548	0.792239	5.47243	0.00214899	0.00549967	synaptojanin 2 [Source:MGI Symbol;Acc:MGI:1201671]
Tns3	ENSMUSG00000020422	ENSMUST00000020695	38.8818	7.12048	5.46057	8.68351e-06	0.000117565	tensin 3 [Source:MGI Symbol;Acc:MGI:2443012]
Rgl1	ENSMUSG00000026482	ENSMUST00000111859	22.9548	4.2068	5.4566	2.54127e-06	5.88376e-05	ral guanine nucleotide dissociation stimulator,-like 1 [Source:MGI Symbol;Acc:MGI:107484]
Htr2b	ENSMUSG00000026228	ENSMUST00000027431	2.81786	0.516505	5.45563	0.000517346	0.00183082	5-hydroxytryptamine (serotonin) receptor 2B [Source:MGI Symbol;Acc:MGI:109323]
Fam181b	ENSMUSG00000051515	ENSMUST00000051179	20.4406	3.7539	5.44517	2.23665e-05	0.000212261	family with sequence similarity 181, member B [Source:MGI Symbol;Acc:MGI:1930951]
Tank	ENSMUSG00000064289	ENSMUST00000112502	13.6749	2.51266	5.44238	0.000142572	0.000719181	TRAF family member-associated Nf-kappa B activator [Source:MGI Symbol;Acc:MGI:107676]
Ube2c	ENSMUSG00000001403	ENSMUST00000088248	75.7887	13.9354	5.43857	6.52267e-05	0.00042052	ubiquitin-conjugating enzyme E2C [Source:MGI Symbol;Acc:MGI:1915862]
Gapvd1	ENSMUSG00000026867	ENSMUST00000102800	13.3563	2.45602	5.43818	1.58704e-05	0.000170787	GTPase activating protein and VPS9 domains 1 [Source:MGI Symbol;Acc:MGI:1913941]
Jak1	ENSMUSG00000028530	ENSMUST00000102781	119.951	22.0828	5.4319	2.93632e-06	6.38275e-05	Janus kinase 1 [Source:MGI Symbol;Acc:MGI:96628]
4932438A13Rik	ENSMUSG00000037270	ENSMUST00000198742	5.15721	0.949715	5.43027	7.14248e-05	0.000447298	RIKEN cDNA 4932438A13 gene [Source:MGI Symbol;Acc:MGI:2444631]
Foxn2	ENSMUSG00000034998	ENSMUST00000112238	5.84466	1.07871	5.41821	0.000493114	0.00177254	forkhead box N2 [Source:MGI Symbol;Acc:MGI:1347478]
Mcm3	ENSMUSG00000041859	ENSMUST00000053266	34.5162	6.38615	5.40484	1.49588e-07	1.24216e-05	minichromosome maintenance complex component 3 [Source:MGI Symbol;Acc:MGI:101845]
L1td1	ENSMUSG00000087166	ENSMUST00000152889	2.05784	0.381215	5.39811	0.00131896	0.00373829	LINE-1 type transposase domain containing 1 [Source:MGI Symbol;Acc:MGI:3578435]
St8sia4	ENSMUSG00000040710	ENSMUST00000043336	4.07221	0.755549	5.38974	0.00212659	0.00544911	ST8 alpha-N-acetyl-neuraminide alpha-2,8-sialyltransferase 4 [Source:MGI Symbol;Acc:MGI:106018]
Serpina3f	ENSMUSG00000066363	ENSMUST00000121337	4.47424	0.832335	5.37553	0.000149567	0.000744688	serine (or cysteine) peptidase inhibitor, clade A, member 3F [Source:MGI Symbol;Acc:MGI:2182838]
Pde7b	ENSMUSG00000019990	ENSMUST00000020165	2.89116	0.538172	5.37218	0.00218873	0.00557248	phosphodiesterase 7B [Source:MGI Symbol;Acc:MGI:1352752]
Golph3	ENSMUSG00000022200	ENSMUST00000059680	70.9898	13.2526	5.35667	2.25171e-05	0.000213455	golgi phosphoprotein 3 [Source:MGI Symbol;Acc:MGI:1913879]
Tusc3	ENSMUSG00000039530	ENSMUST00000209440	96.5673	18.0812	5.34075	4.0583e-06	7.64394e-05	tumor suppressor candidate 3 [Source:MGI Symbol;Acc:MGI:1933134]
Gm4349	ENSMUSG00000097532	ENSMUST00000181809	2.11708	0.396786	5.33558	0.00218711	0.00557	predicted gene 4349 [Source:MGI Symbol;Acc:MGI:3782533]
Xiap	ENSMUSG00000025860	ENSMUST00000141316	16.6474	3.12278	5.33096	2.69639e-06	6.07197e-05	X-linked inhibitor of apoptosis [Source:MGI Symbol;Acc:MGI:107572]
Mdm1	ENSMUSG00000020212	ENSMUST00000219827	8.97651	1.68975	5.31233	6.40162e-05	0.000415204	transformed mouse 3T3 cell double minute 1 [Source:MGI Symbol;Acc:MGI:96951]
Gprc5b	ENSMUSG00000008734	ENSMUST00000008878	21.1252	3.97665	5.31232	1.23044e-06	3.85003e-05	G protein-coupled receptor, family C, group 5, member B [Source:MGI Symbol;Acc:MGI:1927596]
Mad2l1	ENSMUSG00000029910	ENSMUST00000116605	19.3377	3.64811	5.30075	7.47413e-05	0.000460312	MAD2 mitotic arrest deficient-like 1 [Source:MGI Symbol;Acc:MGI:1860374]
Wnk1	ENSMUSG00000045962	ENSMUST00000159903	68.8957	12.9975	5.3007	2.99453e-06	6.43303e-05	WNK lysine deficient protein kinase 1 [Source:MGI Symbol;Acc:MGI:2442092]
Elovl6	ENSMUSG00000041220	ENSMUST00000199910	5.77728	1.09079	5.29643	5.52312e-05	0.000377497	ELOVL family member 6, elongation of long chain fatty acids (yeast) [Source:MGI Symbol;Acc:MGI:2156528]
Plcd3	ENSMUSG00000020937	ENSMUST00000128650	59.2422	11.1959	5.29142	1.21711e-06	3.82217e-05	phospholipase C, delta 3 [Source:MGI Symbol;Acc:MGI:107451]
Serpinb9	ENSMUSG00000045827	ENSMUST00000063191	29.0178	5.4868	5.28865	1.58353e-06	4.50589e-05	serine (or cysteine) peptidase inhibitor, clade B, member 9 [Source:MGI Symbol;Acc:MGI:106603]
3110021N24Rik	ENSMUSG00000094958	ENSMUST00000178992	1.57906	0.299037	5.28047	0.00225779	0.00570794	RIKEN cDNA 3110021N24 gene [Source:MGI Symbol;Acc:MGI:1920383]
Hectd1	ENSMUSG00000035247	ENSMUST00000042052	34.5259	6.54559	5.27468	6.50922e-07	2.79947e-05	HECT domain containing 1 [Source:MGI Symbol;Acc:MGI:2384768]
Pgm1	ENSMUSG00000029171	ENSMUST00000087324	39.1154	7.42475	5.26824	4.32109e-05	0.000323455	phosphoglucomutase 1 [Source:MGI Symbol;Acc:MGI:97564]
Als2	ENSMUSG00000026024	ENSMUST00000027178	4.24416	0.805619	5.2682	3.04324e-05	0.000259826	amyotrophic lateral sclerosis 2 (juvenile) [Source:MGI Symbol;Acc:MGI:1921268]
Sh3bp5	ENSMUSG00000021892	ENSMUST00000140002	32.2319	6.12023	5.26645	7.63928e-07	2.97175e-05	SH3-domain binding protein 5 (BTK-associated) [Source:MGI Symbol;Acc:MGI:1344391]
Zbtb33	ENSMUSG00000048047	ENSMUST00000115142	6.51712	1.24022	5.25481	7.70143e-05	0.000470365	zinc finger and BTB domain containing 33 [Source:MGI Symbol;Acc:MGI:1927290]
Pcdh7	ENSMUSG00000029108	ENSMUST00000191837	23.1842	4.41296	5.25367	1.29077e-05	0.000149625	protocadherin 7 [Source:MGI Symbol;Acc:MGI:1860487]
Cst7	ENSMUSG00000068129	ENSMUST00000089200	4.08654	0.777872	5.25348	0.000101659	0.000570453	cystatin F (leukocystatin) [Source:MGI Symbol;Acc:MGI:1298217]
Ccdc93	ENSMUSG00000026339	ENSMUST00000036025	11.6263	2.21839	5.24085	9.39787e-05	0.000539987	coiled-coil domain containing 93 [Source:MGI Symbol;Acc:MGI:1918079]
Capn15	ENSMUSG00000037326	ENSMUST00000212735	8.00247	1.52702	5.24058	9.56553e-06	0.000124344	calpain 15 [Source:MGI Symbol;Acc:MGI:1355075]
Kctd9	ENSMUSG00000034327	ENSMUST00000152243	23.9221	4.57327	5.23086	0.000468173	0.00171175	potassium channel tetramerisation domain containing 9 [Source:MGI Symbol;Acc:MGI:2145579]
Klhl15	ENSMUSG00000043929	ENSMUST00000113915	1.79375	0.343087	5.22825	0.000557486	0.00193585	kelch-like 15 [Source:MGI Symbol;Acc:MGI:1923400]
Wt1os	ENSMUSG00000074987	ENSMUST00000135153	5.36352	1.02602	5.2275	5.02173e-05	0.000356711	Wilms tumor 1 homolog, opposite strand [Source:MGI Symbol;Acc:MGI:2138884]
Cerk	ENSMUSG00000035891	ENSMUST00000044332	38.207	7.30977	5.22685	2.2342e-07	1.56231e-05	ceramide kinase [Source:MGI Symbol;Acc:MGI:2386052]
Skp2	ENSMUSG00000054115	ENSMUST00000096482	7.08801	1.35756	5.22114	0.000310545	0.00126892	S-phase kinase-associated protein 2 (p45) [Source:MGI Symbol;Acc:MGI:1351663]
Itgbl1	ENSMUSG00000032925	ENSMUST00000049681	18.4962	3.5436	5.21962	8.56002e-05	0.000506331	integrin, beta-like 1 [Source:MGI Symbol;Acc:MGI:2443439]
Kmt2c	ENSMUSG00000038056	ENSMUST00000174734	6.78381	1.304	5.20232	3.14353e-05	0.000265286	lysine (K)-specific methyltransferase 2C [Source:MGI Symbol;Acc:MGI:2444959]
Usp49	ENSMUSG00000090115	ENSMUST00000024779	2.95931	0.569108	5.1999	0.000325349	0.0013105	ubiquitin specific peptidase 49 [Source:MGI Symbol;Acc:MGI:2685391]
Ptx3	ENSMUSG00000027832	ENSMUST00000029421	8.02353	1.54582	5.19048	0.00105442	0.00313404	pentraxin related gene [Source:MGI Symbol;Acc:MGI:104641]
Zbtb16	ENSMUSG00000066687	ENSMUST00000093852	19.1016	3.68034	5.19017	5.12107e-05	0.000361172	zinc finger and BTB domain containing 16 [Source:MGI Symbol;Acc:MGI:103222]
Rreb1	ENSMUSG00000039087	ENSMUST00000162849	9.92697	1.91304	5.1891	3.31317e-06	6.84099e-05	ras responsive element binding protein 1 [Source:MGI Symbol;Acc:MGI:2443664]
4931406P16Rik	ENSMUSG00000066571	ENSMUST00000108074	17.9762	3.4647	5.18837	2.12962e-05	0.00020637	RIKEN cDNA 4931406P16 gene [Source:MGI Symbol;Acc:MGI:1924311]
Fem1c	ENSMUSG00000033319	ENSMUST00000036226	9.65708	1.86137	5.18817	0.000157849	0.000770842	fem-1 homolog c (C.elegans) [Source:MGI Symbol;Acc:MGI:2444737]
Itga1	ENSMUSG00000042284	ENSMUST00000061673	27.1168	5.23021	5.18465	8.62564e-06	0.000117242	integrin alpha 1 [Source:MGI Symbol;Acc:MGI:96599]
Dopey1	ENSMUSG00000034973	ENSMUST00000190957	3.43145	0.66217	5.18212	0.000457236	0.00168101	dopey family member 1 [Source:MGI Symbol;Acc:MGI:1289294]
Pola1	ENSMUSG00000006678	ENSMUST00000006856	5.17067	0.999885	5.17127	0.0019078	0.00500707	polymerase (DNA directed), alpha 1 [Source:MGI Symbol;Acc:MGI:99660]
Nars	ENSMUSG00000024587	ENSMUST00000025483	181.633	35.126	5.1709	4.49716e-07	2.26458e-05	asparaginyl-tRNA synthetase [Source:MGI Symbol;Acc:MGI:1917473]
Ar	ENSMUSG00000046532	ENSMUST00000052837	5.95145	1.15182	5.167	0.0010287	0.00307771	androgen receptor [Source:MGI Symbol;Acc:MGI:88064]
Fosl2	ENSMUSG00000029135	ENSMUST00000031017	125.585	24.3118	5.16559	4.63381e-07	2.29327e-05	fos-like antigen 2 [Source:MGI Symbol;Acc:MGI:102858]
Mettl4	ENSMUSG00000055660	ENSMUST00000171284	3.77824	0.731476	5.16523	4.93176e-05	0.000351698	methyltransferase like 4 [Source:MGI Symbol;Acc:MGI:1924031]
Plod2	ENSMUSG00000032374	ENSMUST00000070522	74.4268	14.4102	5.16486	5.93049e-06	9.45812e-05	procollagen lysine, 2-oxoglutarate 5-dioxygenase 2 [Source:MGI Symbol;Acc:MGI:1347007]
Plekhg1	ENSMUSG00000040624	ENSMUST00000120274	4.52108	0.875722	5.16269	0.00119862	0.00346311	pleckstrin homology domain containing, family G (with RhoGef domain) member 1 [Source:MGI Symbol;Acc:MGI:2676551]
Ythdc2	ENSMUSG00000034653	ENSMUST00000037763	3.02057	0.585118	5.16232	4.76896e-05	0.000344931	YTH domain containing 2 [Source:MGI Symbol;Acc:MGI:2448561]
4930402H24Rik	ENSMUSG00000027309	ENSMUST00000044766	8.30945	1.61142	5.15661	0.00048969	0.00176284	RIKEN cDNA 4930402H24 gene [Source:MGI Symbol;Acc:MGI:1923029]
Arhgef10	ENSMUSG00000071176	ENSMUST00000084207	19.3121	3.75119	5.14825	1.19143e-06	3.76204e-05	Rho guanine nucleotide exchange factor (GEF) 10 [Source:MGI Symbol;Acc:MGI:2444453]
Mob3b	ENSMUSG00000073910	ENSMUST00000102975	9.20066	1.78872	5.1437	0.00105564	0.00313659	MOB kinase activator 3B [Source:MGI Symbol;Acc:MGI:2664539]
Spen	ENSMUSG00000040761	ENSMUST00000078886	11.5569	2.24771	5.14165	1.70578e-07	1.34788e-05	SPEN homolog, transcriptional regulator (Drosophila) [Source:MGI Symbol;Acc:MGI:1891706]
Syt9	ENSMUSG00000062542	ENSMUST00000137663	7.94294	1.5453	5.14005	1.40698e-05	0.000157801	synaptotagmin IX [Source:MGI Symbol;Acc:MGI:1926373]
Amotl1	ENSMUSG00000013076	ENSMUST00000013220	65.0605	12.6634	5.13766	3.00624e-08	5.32384e-06	angiomotin-like 1 [Source:MGI Symbol;Acc:MGI:1922973]
Rdx	ENSMUSG00000032050	ENSMUST00000163153	55.3179	10.772	5.13535	5.50646e-06	9.08619e-05	radixin [Source:MGI Symbol;Acc:MGI:97887]
Slc25a32	ENSMUSG00000022299	ENSMUST00000022908	5.65355	1.10128	5.13361	0.00128192	0.00365488	solute carrier family 25, member 32 [Source:MGI Symbol;Acc:MGI:1917156]
Olfml2a	ENSMUSG00000046618	ENSMUST00000057279	6.11306	1.19143	5.13085	0.00443744	0.00990993	olfactomedin-like 2A [Source:MGI Symbol;Acc:MGI:2444741]
Foxn3	ENSMUSG00000033713	ENSMUST00000046859	9.71289	1.89591	5.12309	0.00104672	0.00311652	forkhead box N3 [Source:MGI Symbol;Acc:MGI:1918625]
Gcfc2	ENSMUSG00000035125	ENSMUST00000043195	2.00893	0.392586	5.11718	0.00181527	0.00481544	GC-rich sequence DNA binding factor 2 [Source:MGI Symbol;Acc:MGI:2141656]
Vcan	ENSMUSG00000021614	ENSMUST00000159910	40.9753	8.0189	5.10983	1.88583e-06	4.95485e-05	versican [Source:MGI Symbol;Acc:MGI:102889]
Rtn4rl2	ENSMUSG00000050896	ENSMUST00000151799	3.42622	0.67066	5.10873	0.00134002	0.00378864	reticulon 4 receptor-like 2 [Source:MGI Symbol;Acc:MGI:2669796]
Nudt5	ENSMUSG00000025817	ENSMUST00000026927	66.4662	13.0168	5.10618	1.08365e-05	0.000134556	nudix (nucleoside diphosphate linked moiety X)-type motif 5 [Source:MGI Symbol;Acc:MGI:1858232]
Kif14	ENSMUSG00000041498	ENSMUST00000187963	1.81627	0.35597	5.10233	2.63819e-05	0.000236905	kinesin family member 14 [Source:MGI Symbol;Acc:MGI:1098226]
Ntrk1	ENSMUSG00000028072	ENSMUST00000029712	27.1673	5.32521	5.10164	7.13408e-05	0.000447044	neurotrophic tyrosine kinase, receptor, type 1 [Source:MGI Symbol;Acc:MGI:97383]
Ncf2	ENSMUSG00000026480	ENSMUST00000186568	18.5848	3.64873	5.0935	2.82727e-05	0.00024763	neutrophil cytosolic factor 2 [Source:MGI Symbol;Acc:MGI:97284]
Bmp6	ENSMUSG00000039004	ENSMUST00000171970	3.51384	0.690024	5.09234	0.0016913	0.00456296	bone morphogenetic protein 6 [Source:MGI Symbol;Acc:MGI:88182]
Samd8	ENSMUSG00000021770	ENSMUST00000022292	11.9931	2.35736	5.08753	2.99501e-05	0.000256811	sterile alpha motif domain containing 8 [Source:MGI Symbol;Acc:MGI:1914880]
Adamts5	ENSMUSG00000022894	ENSMUST00000023611	18.8254	3.70385	5.08265	0.000119015	0.000634978	a disintegrin-like and metallopeptidase (reprolysin type) with thrombospondin type 1 motif, 5 (aggrecanase-2) [Source:MGI Symbol;Acc:MGI:1346321]
Ankrd49	ENSMUSG00000031931	ENSMUST00000216372	9.62531	1.89444	5.08082	0.000124411	0.000652346	ankyrin repeat domain 49 [Source:MGI Symbol;Acc:MGI:1930842]
Sept11	ENSMUSG00000058013	ENSMUST00000074733	42.9187	8.46965	5.06735	6.21852e-06	9.6415e-05	septin 11 [Source:MGI Symbol;Acc:MGI:1277214]
Kcnv2	ENSMUSG00000047298	ENSMUST00000056708	1.86026	0.367232	5.06563	0.00318208	0.00753198	potassium channel, subfamily V, member 2 [Source:MGI Symbol;Acc:MGI:2670981]
Gpam	ENSMUSG00000024978	ENSMUST00000061856	8.70059	1.71774	5.06513	2.48397e-05	0.000227966	glycerol-3-phosphate acyltransferase, mitochondrial [Source:MGI Symbol;Acc:MGI:109162]
Cacng7	ENSMUSG00000069806	ENSMUST00000092891	15.6043	3.0882	5.05286	0.000479363	0.00174417	calcium channel, voltage-dependent, gamma subunit 7 [Source:MGI Symbol;Acc:MGI:1932374]
Blm	ENSMUSG00000030528	ENSMUST00000206901	3.49047	0.691013	5.05124	0.00324738	0.00766135	Bloom syndrome, RecQ helicase-like [Source:MGI Symbol;Acc:MGI:1328362]
Ankrd33b	ENSMUSG00000022237	ENSMUST00000123325	1.77065	0.350762	5.04801	0.000284989	0.00119007	ankyrin repeat domain 33B [Source:MGI Symbol;Acc:MGI:1917904]
Tacc1	ENSMUSG00000065954	ENSMUST00000084512	104.63	20.7301	5.04726	2.02972e-07	1.46683e-05	transforming, acidic coiled-coil containing protein 1 [Source:MGI Symbol;Acc:MGI:2443510]
Pggt1b	ENSMUSG00000024477	ENSMUST00000025354	8.63891	1.71284	5.04361	0.000116562	0.000627379	protein geranylgeranyltransferase type I, beta subunit [Source:MGI Symbol;Acc:MGI:1917514]
Apc	ENSMUSG00000005871	ENSMUST00000171187	8.53714	1.69543	5.03538	1.73701e-05	0.000181448	adenomatosis polyposis coli [Source:MGI Symbol;Acc:MGI:88039]
2310007B03Rik	ENSMUSG00000034159	ENSMUST00000043718	2.80548	0.557791	5.02963	0.00296856	0.0071173	RIKEN cDNA 2310007B03 gene [Source:MGI Symbol;Acc:MGI:1919124]
Spc24	ENSMUSG00000074476	ENSMUST00000098942	28.7792	5.72416	5.02768	0.00173563	0.00465567	SPC24, NDC80 kinetochore complex component, homolog (S. cerevisiae) [Source:MGI Symbol;Acc:MGI:1914879]
Rnf24	ENSMUSG00000048911	ENSMUST00000059372	2.47502	0.493013	5.02019	0.00122028	0.00351276	ring finger protein 24 [Source:MGI Symbol;Acc:MGI:1261771]
Eif5a2	ENSMUSG00000050192	ENSMUST00000060500	2.53025	0.504732	5.01305	0.00144968	0.00403873	eukaryotic translation initiation factor 5A2 [Source:MGI Symbol;Acc:MGI:1933735]
Jade3	ENSMUSG00000037315	ENSMUST00000115384	5.28139	1.0544	5.00889	0.000300018	0.00123851	jade family PHD finger 3 [Source:MGI Symbol;Acc:MGI:2148019]
Mfap3l	ENSMUSG00000031647	ENSMUST00000161421	6.3791	1.2743	5.00596	0.000160241	0.000779648	microfibrillar-associated protein 3-like [Source:MGI Symbol;Acc:MGI:1918556]
Med12l	ENSMUSG00000056476	ENSMUST00000040846	1.18766	0.237501	5.00065	0.000997001	0.00300422	mediator complex subunit 12-like [Source:MGI Symbol;Acc:MGI:2139916]
Lin54	ENSMUSG00000035310	ENSMUST00000144030	4.52865	0.906109	4.9979	2.14065e-05	0.00020671	lin-54 homolog (C. elegans) [Source:MGI Symbol;Acc:MGI:2140902]
Rufy4	ENSMUSG00000061815	ENSMUST00000080167	3.93593	0.787855	4.99576	0.00321984	0.0076099	RUN and FYVE domain containing 4 [Source:MGI Symbol;Acc:MGI:3588214]
Prrg3	ENSMUSG00000033361	ENSMUST00000126362	7.22028	1.44548	4.99507	0.000407583	0.00154537	proline rich Gla (G-carboxyglutamic acid) 3 (transmembrane) [Source:MGI Symbol;Acc:MGI:2685214]
Mrs2	ENSMUSG00000021339	ENSMUST00000021772	9.45949	1.89566	4.99007	0.000112065	0.000611753	MRS2 magnesium transporter [Source:MGI Symbol;Acc:MGI:2685748]
Erlin2	ENSMUSG00000031483	ENSMUST00000209795	42.7555	8.56839	4.98991	3.98978e-06	7.58102e-05	ER lipid raft associated 2 [Source:MGI Symbol;Acc:MGI:2387215]
Lats1	ENSMUSG00000040021	ENSMUST00000165952	12.0929	2.42789	4.98082	3.97932e-05	0.000306697	large tumor suppressor [Source:MGI Symbol;Acc:MGI:1333883]
Trim16	ENSMUSG00000047821	ENSMUST00000055006	12.2585	2.46156	4.97999	0.0004586	0.00168423	tripartite motif-containing 16 [Source:MGI Symbol;Acc:MGI:2137356]
Naa25	ENSMUSG00000042719	ENSMUST00000173895	16.5948	3.33231	4.97996	6.74115e-05	0.000430915	N(alpha)-acetyltransferase 25, NatB auxiliary subunit [Source:MGI Symbol;Acc:MGI:2442563]
Cdc20	ENSMUSG00000006398	ENSMUST00000006565	38.1706	7.67287	4.97475	7.49775e-05	0.000461186	cell division cycle 20 [Source:MGI Symbol;Acc:MGI:1859866]
Tnfrsf22	ENSMUSG00000010751	ENSMUST00000075588	5.13722	1.03297	4.97327	0.000591657	0.00202038	tumor necrosis factor receptor superfamily, member 22 [Source:MGI Symbol;Acc:MGI:1930270]
Itpr3	ENSMUSG00000042644	ENSMUST00000049308	19.9971	4.02254	4.97127	1.01089e-05	0.000128857	inositol 1,4,5-triphosphate receptor 3 [Source:MGI Symbol;Acc:MGI:96624]
Azin1	ENSMUSG00000037458	ENSMUST00000065308	29.9307	6.02846	4.9649	2.05108e-05	0.000202551	antizyme inhibitor 1 [Source:MGI Symbol;Acc:MGI:1859169]
Zfp697	ENSMUSG00000050064	ENSMUST00000196741	1.88833	0.380701	4.96013	0.00209898	0.0053973	zinc finger protein 697 [Source:MGI Symbol;Acc:MGI:2139736]
Pif1	ENSMUSG00000041064	ENSMUST00000047099	2.15376	0.434257	4.95965	0.00257125	0.00633622	PIF1 5'-to-3' DNA helicase [Source:MGI Symbol;Acc:MGI:2143057]
Pfkfb4	ENSMUSG00000025648	ENSMUST00000198140	20.6658	4.17052	4.95521	1.18657e-06	3.75356e-05	6-phosphofructo-2-kinase/fructose-2,6-biphosphatase 4 [Source:MGI Symbol;Acc:MGI:2687284]
Ccne1	ENSMUSG00000002068	ENSMUST00000108023	10.4416	2.11208	4.94374	0.000185773	0.000864405	cyclin E1 [Source:MGI Symbol;Acc:MGI:88316]
Medag	ENSMUSG00000029659	ENSMUST00000093110	62.1911	12.5902	4.93965	7.92812e-07	3.05095e-05	mesenteric estrogen dependent adipogenesis [Source:MGI Symbol;Acc:MGI:1917967]
Dip2b	ENSMUSG00000023026	ENSMUST00000100203	8.37362	1.69881	4.92912	3.13366e-08	5.32384e-06	disco interacting protein 2 homolog B [Source:MGI Symbol;Acc:MGI:2145977]
Rock2	ENSMUSG00000020580	ENSMUST00000020904	47.0168	9.53917	4.92881	8.36669e-06	0.000115578	Rho-associated coiled-coil containing protein kinase 2 [Source:MGI Symbol;Acc:MGI:107926]
Kif20a	ENSMUSG00000003779	ENSMUST00000166044	19.0909	3.89517	4.90118	9.3051e-05	0.000536799	kinesin family member 20A [Source:MGI Symbol;Acc:MGI:1201682]
Cdh4	ENSMUSG00000000305	ENSMUST00000000314	7.05145	1.43925	4.89938	6.0456e-05	0.00039931	cadherin 4 [Source:MGI Symbol;Acc:MGI:99218]
Arfgef2	ENSMUSG00000074582	ENSMUST00000099078	13.2419	2.70416	4.89687	2.59766e-06	5.9407e-05	ADP-ribosylation factor guanine nucleotide-exchange factor 2 (brefeldin A-inhibited) [Source:MGI Symbol;Acc:MGI:2139354]
Cep170	ENSMUSG00000057335	ENSMUST00000192664	8.92868	1.82398	4.89517	2.5994e-05	0.000235185	centrosomal protein 170 [Source:MGI Symbol;Acc:MGI:1918348]
Spry4	ENSMUSG00000024427	ENSMUST00000025295	8.23543	1.68285	4.89373	0.00015085	0.000749995	sprouty homolog 4 (Drosophila) [Source:MGI Symbol;Acc:MGI:1345144]
Spire1	ENSMUSG00000024533	ENSMUST00000045105	18.7743	3.84067	4.88827	4.8961e-06	8.40926e-05	spire homolog 1 (Drosophila) [Source:MGI Symbol;Acc:MGI:1915416]
C77080	ENSMUSG00000050390	ENSMUST00000106051	42.5152	8.71196	4.88009	2.82616e-05	0.00024763	expressed sequence C77080 [Source:MGI Symbol;Acc:MGI:2140651]
Ikzf4	ENSMUSG00000002578	ENSMUST00000133342	2.21398	0.453701	4.87983	0.00175858	0.00470115	IKAROS family zinc finger 4 [Source:MGI Symbol;Acc:MGI:1343139]
Zcchc11	ENSMUSG00000034610	ENSMUST00000106673	5.58509	1.14789	4.86551	0.00121208	0.00349383	zinc finger, CCHC domain containing 11 [Source:MGI Symbol;Acc:MGI:2445126]
Vipr1	ENSMUSG00000032528	ENSMUST00000035115	7.72967	1.58933	4.86347	0.000182033	0.000852515	vasoactive intestinal peptide receptor 1 [Source:MGI Symbol;Acc:MGI:109272]
Pbx1	ENSMUSG00000052534	ENSMUST00000188912	24.0873	4.9653	4.85112	0.00135851	0.00383151	pre B cell leukemia homeobox 1 [Source:MGI Symbol;Acc:MGI:97495]
Nudcd2	ENSMUSG00000020328	ENSMUST00000020578	31.7557	6.56036	4.84054	0.000178069	0.000838497	NudC domain containing 2 [Source:MGI Symbol;Acc:MGI:1277103]
Dkk2	ENSMUSG00000028031	ENSMUST00000029665	19.2052	3.96803	4.83999	7.77693e-05	0.000472969	dickkopf WNT signaling pathway inhibitor 2 [Source:MGI Symbol;Acc:MGI:1890663]
Uxs1	ENSMUSG00000057363	ENSMUST00000126008	53.9749	11.1576	4.8375	9.47288e-05	0.000543212	UDP-glucuronate decarboxylase 1 [Source:MGI Symbol;Acc:MGI:1915133]
Abl2	ENSMUSG00000026596	ENSMUST00000173929	7.97499	1.6492	4.83568	8.54348e-06	0.000116651	v-abl Abelson murine leukemia viral oncogene 2 (arg, Abelson-related gene) [Source:MGI Symbol;Acc:MGI:87860]
Sqle	ENSMUSG00000022351	ENSMUST00000162142	33.1946	6.86796	4.83326	9.21006e-05	0.000532383	squalene epoxidase [Source:MGI Symbol;Acc:MGI:109296]
Atp8b2	ENSMUSG00000060671	ENSMUST00000069805	35.3222	7.30823	4.83321	1.24571e-06	3.87865e-05	ATPase, class I, type 8B, member 2 [Source:MGI Symbol;Acc:MGI:1859660]
Kcnk2	ENSMUSG00000037624	ENSMUST00000079451	11.6872	2.41834	4.83273	0.000553732	0.00192824	potassium channel, subfamily K, member 2 [Source:MGI Symbol;Acc:MGI:109366]
Slc2a12	ENSMUSG00000037490	ENSMUST00000042261	77.646	16.0737	4.83063	8.71798e-07	3.19019e-05	solute carrier family 2 (facilitated glucose transporter), member 12 [Source:MGI Symbol;Acc:MGI:3052471]
Idi1	ENSMUSG00000058258	ENSMUST00000169314	27.7741	5.76222	4.82004	7.60467e-05	0.000466269	isopentenyl-diphosphate delta isomerase [Source:MGI Symbol;Acc:MGI:2442264]
Arhgap42	ENSMUSG00000050730	ENSMUST00000093893	6.82198	1.41627	4.81686	1.31751e-06	4.02762e-05	Rho GTPase activating protein 42 [Source:MGI Symbol;Acc:MGI:1918794]
Man2a1	ENSMUSG00000024085	ENSMUST00000086723	37.5049	7.80613	4.80455	1.03673e-06	3.5139e-05	mannosidase 2, alpha 1 [Source:MGI Symbol;Acc:MGI:104669]
Rad51	ENSMUSG00000027323	ENSMUST00000140939	8.93969	1.86217	4.80069	1.48133e-05	0.000163169	RAD51 recombinase [Source:MGI Symbol;Acc:MGI:97890]
Gnai3	ENSMUSG00000000001	ENSMUST00000000001	96.1188	20.0231	4.8004	7.25498e-06	0.000106193	guanine nucleotide binding protein (G protein), alpha inhibiting 3 [Source:MGI Symbol;Acc:MGI:95773]
Gna14	ENSMUSG00000024697	ENSMUST00000025602	6.03348	1.25714	4.79935	0.00098337	0.00297248	guanine nucleotide binding protein, alpha 14 [Source:MGI Symbol;Acc:MGI:95769]
Rcn1	ENSMUSG00000005973	ENSMUST00000006128	234.413	48.9436	4.78945	3.28175e-08	5.34739e-06	reticulocalbin 1 [Source:MGI Symbol;Acc:MGI:104559]
Smg1	ENSMUSG00000030655	ENSMUST00000032891	19.3692	4.05435	4.77739	8.3869e-07	3.10855e-05	SMG1 homolog, phosphatidylinositol 3-kinase-related kinase (C. elegans) [Source:MGI Symbol;Acc:MGI:1919742]
Acvr2a	ENSMUSG00000052155	ENSMUST00000063886	4.63921	0.971292	4.77633	0.00030034	0.00123954	activin receptor IIA [Source:MGI Symbol;Acc:MGI:102806]
Ccnt2	ENSMUSG00000026349	ENSMUST00000027587	15.7745	3.30441	4.77378	0.000105289	0.000584931	cyclin T2 [Source:MGI Symbol;Acc:MGI:1920199]
Atp2a2	ENSMUSG00000029467	ENSMUST00000179939	95.5344	20.0348	4.76842	2.89777e-08	5.32384e-06	ATPase, Ca++ transporting, cardiac muscle, slow twitch 2 [Source:MGI Symbol;Acc:MGI:88110]
Prpf40a	ENSMUSG00000061136	ENSMUST00000076313	20.8687	4.37698	4.76783	3.52205e-07	1.99692e-05	pre-mRNA processing factor 40A [Source:MGI Symbol;Acc:MGI:1860512]
Srxn1	ENSMUSG00000032802	ENSMUST00000137751	57.0731	11.9884	4.7607	0.000106797	0.000591407	sulfiredoxin 1 homolog (S. cerevisiae) [Source:MGI Symbol;Acc:MGI:104971]
Lgals3	ENSMUSG00000050335	ENSMUST00000151405	125.458	26.3565	4.76005	1.50928e-06	4.35924e-05	lectin, galactose binding, soluble 3 [Source:MGI Symbol;Acc:MGI:96778]
Bcar3	ENSMUSG00000028121	ENSMUST00000196134	3.86685	0.812515	4.75911	0.000186159	0.000865735	breast cancer anti-estrogen resistance 3 [Source:MGI Symbol;Acc:MGI:1352501]
Dnaja4	ENSMUSG00000032285	ENSMUST00000120452	38.86	8.18492	4.74775	1.95749e-05	0.000195549	DnaJ heat shock protein family (Hsp40) member A4 [Source:MGI Symbol;Acc:MGI:1927638]
Gltp	ENSMUSG00000011884	ENSMUST00000012028	123.978	26.1351	4.74375	1.38622e-06	4.14235e-05	glycolipid transfer protein [Source:MGI Symbol;Acc:MGI:1929253]
Pde3b	ENSMUSG00000030671	ENSMUST00000032909	7.89675	1.6653	4.74194	7.22219e-05	0.000450361	phosphodiesterase 3B, cGMP-inhibited [Source:MGI Symbol;Acc:MGI:1333863]
Xpo5	ENSMUSG00000067150	ENSMUST00000087031	15.2135	3.20873	4.74127	0.000252669	0.00108993	exportin 5 [Source:MGI Symbol;Acc:MGI:1913789]
Mcm2	ENSMUSG00000002870	ENSMUST00000058011	31.4892	6.64454	4.73911	3.31355e-05	0.000274473	minichromosome maintenance complex component 2 [Source:MGI Symbol;Acc:MGI:105380]
Slc9a1	ENSMUSG00000028854	ENSMUST00000030669	50.2099	10.5952	4.73891	1.9158e-05	0.000192718	solute carrier family 9 (sodium/hydrogen exchanger), member 1 [Source:MGI Symbol;Acc:MGI:102462]
Uso1	ENSMUSG00000029407	ENSMUST00000031355	41.8191	8.82841	4.73687	5.0837e-07	2.418e-05	USO1 vesicle docking factor [Source:MGI Symbol;Acc:MGI:1929095]
Plk3	ENSMUSG00000028680	ENSMUST00000126135	11.9149	2.51734	4.73315	6.84908e-06	0.00010214	polo-like kinase 3 [Source:MGI Symbol;Acc:MGI:109604]
Ep300	ENSMUSG00000055024	ENSMUST00000185375	15.8489	3.35133	4.72914	1.83263e-05	0.000187684	E1A binding protein p300 [Source:MGI Symbol;Acc:MGI:1276116]
Slc7a1	ENSMUSG00000041313	ENSMUST00000048116	15.3197	3.24062	4.72739	2.34699e-07	1.58969e-05	solute carrier family 7 (cationic amino acid transporter, y+ system), member 1 [Source:MGI Symbol;Acc:MGI:88117]
Gfod1	ENSMUSG00000051335	ENSMUST00000055341	1.3092	0.276944	4.7273	3.78327e-05	0.000297833	glucose-fructose oxidoreductase domain containing 1 [Source:MGI Symbol;Acc:MGI:2145304]
Secisbp2l	ENSMUSG00000035093	ENSMUST00000053699	13.4547	2.84693	4.72605	0.000129165	0.000670153	SECIS binding protein 2-like [Source:MGI Symbol;Acc:MGI:1917604]
Ints2	ENSMUSG00000018068	ENSMUST00000018212	6.2683	1.32639	4.72583	9.26956e-05	0.000535106	integrator complex subunit 2 [Source:MGI Symbol;Acc:MGI:1917672]
Sipa1l1	ENSMUSG00000042700	ENSMUST00000166429	39.454	8.35581	4.72175	8.12025e-07	3.05562e-05	signal-induced proliferation-associated 1 like 1 [Source:MGI Symbol;Acc:MGI:2443679]
Cd38	ENSMUSG00000029084	ENSMUST00000030964	11.0325	2.3389	4.71697	0.000219153	0.000978849	CD38 antigen [Source:MGI Symbol;Acc:MGI:107474]
Cul4a	ENSMUSG00000031446	ENSMUST00000016680	43.9773	9.32807	4.71451	7.12147e-06	0.000104951	cullin 4A [Source:MGI Symbol;Acc:MGI:1914487]
Farp2	ENSMUSG00000034066	ENSMUST00000120301	2.97765	0.632203	4.70995	0.00211753	0.00543365	FERM, RhoGEF and pleckstrin domain protein 2 [Source:MGI Symbol;Acc:MGI:2385126]
Pikfyve	ENSMUSG00000025949	ENSMUST00000185317	4.54264	0.964591	4.7094	0.00025486	0.00109665	phosphoinositide kinase, FYVE finger containing [Source:MGI Symbol;Acc:MGI:1335106]
Tshz1	ENSMUSG00000046982	ENSMUST00000060303	36.336	7.7173	4.70838	1.15939e-06	3.71457e-05	teashirt zinc finger family member 1 [Source:MGI Symbol;Acc:MGI:1346031]
Klhl24	ENSMUSG00000062901	ENSMUST00000023509	11.518	2.44682	4.70732	1.79923e-05	0.000186197	kelch-like 24 [Source:MGI Symbol;Acc:MGI:1923035]
Ahr	ENSMUSG00000019256	ENSMUST00000116436	4.53201	0.963624	4.70309	0.000213398	0.000959597	aryl-hydrocarbon receptor [Source:MGI Symbol;Acc:MGI:105043]
Itpkb	ENSMUSG00000038855	ENSMUST00000070181	15.1409	3.21983	4.7024	0.000310337	0.00126867	inositol 1,4,5-trisphosphate 3-kinase B [Source:MGI Symbol;Acc:MGI:109235]
Rad21	ENSMUSG00000022314	ENSMUST00000022927	50.9891	10.8462	4.70111	4.49468e-06	8.09511e-05	RAD21 cohesin complex component [Source:MGI Symbol;Acc:MGI:108016]
Dag1	ENSMUSG00000039952	ENSMUST00000191899	80.379	17.1168	4.69592	7.95507e-07	3.05095e-05	dystroglycan 1 [Source:MGI Symbol;Acc:MGI:101864]
Il1rap	ENSMUSG00000022514	ENSMUST00000096129	4.4583	0.949852	4.69367	0.000409396	0.00154775	interleukin 1 receptor accessory protein [Source:MGI Symbol;Acc:MGI:104975]
Acsf2	ENSMUSG00000076435	ENSMUST00000103164	53.0612	11.3085	4.69214	7.0765e-08	7.94168e-06	acyl-CoA synthetase family member 2 [Source:MGI Symbol;Acc:MGI:2388287]
Hnrnpll	ENSMUSG00000024095	ENSMUST00000184635	26.9609	5.76871	4.67365	5.91757e-05	0.00039417	heterogeneous nuclear ribonucleoprotein L-like [Source:MGI Symbol;Acc:MGI:1919942]
Klhl21	ENSMUSG00000073700	ENSMUST00000097773	44.8031	9.59886	4.66754	3.97604e-07	2.13691e-05	kelch-like 21 [Source:MGI Symbol;Acc:MGI:1919288]
Eomes	ENSMUSG00000032446	ENSMUST00000111763	3.59684	0.771601	4.66152	0.00176642	0.00471846	eomesodermin [Source:MGI Symbol;Acc:MGI:1201683]
Apaf1	ENSMUSG00000019979	ENSMUST00000159110	9.5204	2.04541	4.65453	1.26531e-05	0.000147965	apoptotic peptidase activating factor 1 [Source:MGI Symbol;Acc:MGI:1306796]
Osbpl11	ENSMUSG00000022807	ENSMUST00000039733	24.8582	5.34401	4.65161	0.000179607	0.000843899	oxysterol binding protein-like 11 [Source:MGI Symbol;Acc:MGI:2146553]
Rbl2	ENSMUSG00000031666	ENSMUST00000034091	10.6511	2.29302	4.645	0.000577698	0.00198725	retinoblastoma-like 2 [Source:MGI Symbol;Acc:MGI:105085]
Fmo1	ENSMUSG00000040181	ENSMUST00000046049	152.359	32.8285	4.64105	6.9878e-07	2.88212e-05	flavin containing monooxygenase 1 [Source:MGI Symbol;Acc:MGI:1310002]
Itgam	ENSMUSG00000030786	ENSMUST00000064821	2.5989	0.560099	4.64007	0.000137979	0.000704456	integrin alpha M [Source:MGI Symbol;Acc:MGI:96607]
Cdc14a	ENSMUSG00000033502	ENSMUST00000106491	9.79954	2.11436	4.63475	3.47033e-05	0.000282867	CDC14 cell division cycle 14A [Source:MGI Symbol;Acc:MGI:2442676]
Mdm2	ENSMUSG00000020184	ENSMUST00000020408	50.1351	10.8286	4.62989	5.9938e-06	9.49946e-05	transformed mouse 3T3 cell double minute 2 [Source:MGI Symbol;Acc:MGI:96952]
Mis12	ENSMUSG00000040599	ENSMUST00000133413	13.3244	2.87936	4.62757	9.43315e-05	0.000541294	MIS12 kinetochore complex component [Source:MGI Symbol;Acc:MGI:1914389]
Zfp369	ENSMUSG00000021514	ENSMUST00000126879	7.82962	1.69268	4.62558	0.0008353	0.00261839	zinc finger protein 369 [Source:MGI Symbol;Acc:MGI:2176229]
Tada2b	ENSMUSG00000029196	ENSMUST00000031097	5.95111	1.29068	4.61082	0.00157508	0.00430592	transcriptional adaptor 2B [Source:MGI Symbol;Acc:MGI:3035274]
Sgk3	ENSMUSG00000025915	ENSMUST00000166384	17.8545	3.87307	4.6099	1.89476e-06	4.95485e-05	serum/glucocorticoid regulated kinase 3 [Source:MGI Symbol;Acc:MGI:2182368]
Lrat	ENSMUSG00000028003	ENSMUST00000029632	5.52071	1.19872	4.60549	5.41746e-05	0.00037279	lecithin-retinol acyltransferase (phosphatidylcholine-retinol-O-acyltransferase) [Source:MGI Symbol;Acc:MGI:1891259]
Pde10a	ENSMUSG00000023868	ENSMUST00000115715	2.42063	0.52613	4.60083	0.000110304	0.00060597	phosphodiesterase 10A [Source:MGI Symbol;Acc:MGI:1345143]
Pdzd8	ENSMUSG00000074746	ENSMUST00000099274	10.1153	2.20078	4.59621	2.77791e-05	0.00024513	PDZ domain containing 8 [Source:MGI Symbol;Acc:MGI:2677270]
Tnfrsf23	ENSMUSG00000037613	ENSMUST00000035742	17.6918	3.85113	4.59392	4.20404e-05	0.000318718	tumor necrosis factor receptor superfamily, member 23 [Source:MGI Symbol;Acc:MGI:1930269]
Skil	ENSMUSG00000027660	ENSMUST00000118470	7.12631	1.55262	4.58987	0.000471243	0.00172042	SKI-like [Source:MGI Symbol;Acc:MGI:106203]
Fam102a	ENSMUSG00000039157	ENSMUST00000136816	22.4793	4.89792	4.58956	1.82298e-05	0.000187198	family with sequence similarity 102, member A [Source:MGI Symbol;Acc:MGI:2138935]
Tmed5	ENSMUSG00000063406	ENSMUST00000118036	15.784	3.43915	4.58951	1.14676e-05	0.000139583	transmembrane p24 trafficking protein 5 [Source:MGI Symbol;Acc:MGI:1921586]
Fgfr3	ENSMUSG00000054252	ENSMUST00000201437	6.62905	1.44698	4.58131	0.000211672	0.000953076	fibroblast growth factor receptor 3 [Source:MGI Symbol;Acc:MGI:95524]
Igdcc4	ENSMUSG00000032816	ENSMUST00000213533	12.2831	2.68506	4.57461	1.17377e-06	3.74615e-05	immunoglobulin superfamily, DCC subclass, member 4 [Source:MGI Symbol;Acc:MGI:1858497]
Ceacam2	ENSMUSG00000054385	ENSMUST00000066503	8.63392	1.89053	4.56693	0.00224063	0.00567117	carcinoembryonic antigen-related cell adhesion molecule 2 [Source:MGI Symbol;Acc:MGI:1347246]
Stk24	ENSMUSG00000063410	ENSMUST00000079817	64.1524	14.0498	4.56606	9.7867e-06	0.000125958	serine/threonine kinase 24 [Source:MGI Symbol;Acc:MGI:2385007]
Fam64a	ENSMUSG00000020808	ENSMUST00000021164	11.3412	2.48552	4.56291	0.00204943	0.0052959	family with sequence similarity 64, member A [Source:MGI Symbol;Acc:MGI:1924434]
Rsbn1	ENSMUSG00000044098	ENSMUST00000051139	3.30615	0.725015	4.56011	0.000122015	0.000644872	rosbin, round spermatid basic protein 1 [Source:MGI Symbol;Acc:MGI:2444993]
Zfp800	ENSMUSG00000039841	ENSMUST00000115320	2.77516	0.609089	4.55625	0.000459237	0.00168621	zinc finger protein 800 [Source:MGI Symbol;Acc:MGI:1889334]
Usp32	ENSMUSG00000000804	ENSMUST00000108075	6.54752	1.4376	4.55449	3.74931e-05	0.00029624	ubiquitin specific peptidase 32 [Source:MGI Symbol;Acc:MGI:2144475]
Cep192	ENSMUSG00000024542	ENSMUST00000025425	6.02006	1.32262	4.55163	2.33063e-05	0.000218182	centrosomal protein 192 [Source:MGI Symbol;Acc:MGI:1918049]
Gna13	ENSMUSG00000020611	ENSMUST00000020930	19.4776	4.27973	4.55112	2.66673e-05	0.000238158	guanine nucleotide binding protein, alpha 13 [Source:MGI Symbol;Acc:MGI:95768]
Mybl2	ENSMUSG00000017861	ENSMUST00000018005	4.02025	0.883863	4.5485	0.00012899	0.000669647	myeloblastosis oncogene-like 2 [Source:MGI Symbol;Acc:MGI:101785]
Colec12	ENSMUSG00000036103	ENSMUST00000040069	37.0882	8.15451	4.54818	3.0355e-06	6.4968e-05	collectin sub-family member 12 [Source:MGI Symbol;Acc:MGI:2152907]
Tpr	ENSMUSG00000006005	ENSMUST00000124973	27.8947	6.1339	4.54763	2.38166e-06	5.65055e-05	translocated promoter region, nuclear basket protein [Source:MGI Symbol;Acc:MGI:1922066]
Sik2	ENSMUSG00000037112	ENSMUST00000176824	6.5859	1.4503	4.54105	0.000736098	0.00237732	salt inducible kinase 2 [Source:MGI Symbol;Acc:MGI:2445031]
Pbk	ENSMUSG00000022033	ENSMUST00000022612	12.773	2.81351	4.53986	0.000570035	0.00197089	PDZ binding kinase [Source:MGI Symbol;Acc:MGI:1289156]
Aff4	ENSMUSG00000049470	ENSMUST00000060945	18.5926	4.09598	4.53923	2.98527e-05	0.000256578	AF4/FMR2 family, member 4 [Source:MGI Symbol;Acc:MGI:2136171]
Prrg1	ENSMUSG00000047996	ENSMUST00000114025	2.79965	0.617637	4.53284	0.000168909	0.000809713	proline rich Gla (G-carboxyglutamic acid) 1 [Source:MGI Symbol;Acc:MGI:1917364]
Akap2	ENSMUSG00000038729	ENSMUST00000098065	54.296	11.9907	4.52816	9.83696e-06	0.000126511	A kinase (PRKA) anchor protein 2 [Source:MGI Symbol;Acc:MGI:1306795]
Atp2b1	ENSMUSG00000019943	ENSMUST00000219557	52.3417	11.5624	4.5269	5.88293e-05	0.00039262	ATPase, Ca++ transporting, plasma membrane 1 [Source:MGI Symbol;Acc:MGI:104653]
Hspa13	ENSMUSG00000032932	ENSMUST00000046283	25.2705	5.5838	4.52569	1.2824e-05	0.000149058	heat shock protein 70 family, member 13 [Source:MGI Symbol;Acc:MGI:1309463]
Galnt7	ENSMUSG00000031608	ENSMUST00000034021	6.00246	1.32718	4.52273	0.000172999	0.000823053	UDP-N-acetyl-alpha-D-galactosamine: polypeptide N-acetylgalactosaminyltransferase 7 [Source:MGI Symbol;Acc:MGI:1349449]
Ccne2	ENSMUSG00000028212	ENSMUST00000145430	3.33032	0.736462	4.52206	0.00245244	0.00609563	cyclin E2 [Source:MGI Symbol;Acc:MGI:1329034]
Wdfy3	ENSMUSG00000043940	ENSMUST00000053177	9.19363	2.03573	4.51614	1.57321e-05	0.000169722	WD repeat and FYVE domain containing 3 [Source:MGI Symbol;Acc:MGI:1096875]
Atp13a3	ENSMUSG00000022533	ENSMUST00000061350	17.852	3.96396	4.50358	1.90411e-05	0.000191766	ATPase type 13A3 [Source:MGI Symbol;Acc:MGI:2685387]
Zc3hav1	ENSMUSG00000029826	ENSMUST00000114900	13.6512	3.03211	4.50222	0.000330023	0.00132277	zinc finger CCCH type, antiviral 1 [Source:MGI Symbol;Acc:MGI:1926031]
Mthfd2	ENSMUSG00000005667	ENSMUST00000005810	20.7437	4.60747	4.50219	3.47249e-05	0.00028291	methylenetetrahydrofolate dehydrogenase (NAD+ dependent), methenyltetrahydrofolate cyclohydrolase [Source:MGI Symbol;Acc:MGI:1338850]
Atm	ENSMUSG00000034218	ENSMUST00000118282	4.41276	0.981223	4.4972	2.63239e-05	0.000236682	ataxia telangiectasia mutated [Source:MGI Symbol;Acc:MGI:107202]
Emilin2	ENSMUSG00000024053	ENSMUST00000024849	67.5894	15.0477	4.49166	4.69937e-06	8.30783e-05	elastin microfibril interfacer 2 [Source:MGI Symbol;Acc:MGI:2389136]
Prpf4b	ENSMUSG00000021413	ENSMUST00000077853	25.2928	5.63729	4.48669	5.18093e-05	0.000364183	pre-mRNA processing factor 4B [Source:MGI Symbol;Acc:MGI:109584]
Scyl2	ENSMUSG00000069539	ENSMUST00000174252	10.0129	2.23409	4.48187	0.000535037	0.00187752	SCY1-like 2 (S. cerevisiae) [Source:MGI Symbol;Acc:MGI:1289172]
Gabpa	ENSMUSG00000008976	ENSMUST00000114184	15.9568	3.56259	4.47899	2.43689e-05	0.000225321	GA repeat binding protein, alpha [Source:MGI Symbol;Acc:MGI:95610]
Elmsan1	ENSMUSG00000042507	ENSMUST00000110294	9.52607	2.12898	4.47448	0.00024212	0.00105364	ELM2 and Myb/SANT-like domain containing 1 [Source:MGI Symbol;Acc:MGI:2685106]
Cdyl	ENSMUSG00000059288	ENSMUST00000075220	9.58127	2.14142	4.47426	8.94966e-05	0.000521263	chromodomain protein, Y chromosome-like [Source:MGI Symbol;Acc:MGI:1339956]
Atp2c1	ENSMUSG00000032570	ENSMUST00000177293	34.3679	7.68223	4.47369	0.000758075	0.00243192	ATPase, Ca++-sequestering [Source:MGI Symbol;Acc:MGI:1889008]
Nhlrc2	ENSMUSG00000025078	ENSMUST00000071423	6.60497	1.47684	4.47235	0.00015936	0.000776436	NHL repeat containing 2 [Source:MGI Symbol;Acc:MGI:1914116]
Srgn	ENSMUSG00000020077	ENSMUST00000160987	1124.38	251.433	4.47189	6.58259e-08	7.68206e-06	serglycin [Source:MGI Symbol;Acc:MGI:97756]
Ppard	ENSMUSG00000002250	ENSMUST00000002320	41.6902	9.33068	4.46808	1.09916e-05	0.000135702	peroxisome proliferator activator receptor delta [Source:MGI Symbol;Acc:MGI:101884]
Hipk1	ENSMUSG00000008730	ENSMUST00000118317	32.6232	7.32268	4.45509	6.94663e-06	0.000103077	homeodomain interacting protein kinase 1 [Source:MGI Symbol;Acc:MGI:1314873]
Ubr1	ENSMUSG00000027272	ENSMUST00000028728	8.67565	1.9493	4.45064	0.000105893	0.000587342	ubiquitin protein ligase E3 component n-recognin 1 [Source:MGI Symbol;Acc:MGI:1277977]
Myo1d	ENSMUSG00000035441	ENSMUST00000041065	23.2397	5.22406	4.4486	3.62766e-06	7.17916e-05	myosin ID [Source:MGI Symbol;Acc:MGI:107728]
Lmcd1	ENSMUSG00000057604	ENSMUST00000032376	81.55	18.341	4.44632	2.6537e-06	6.03462e-05	LIM and cysteine-rich domains 1 [Source:MGI Symbol;Acc:MGI:1353635]
Utp14b	ENSMUSG00000079470	ENSMUST00000053760	3.36494	0.75686	4.44592	0.000580946	0.00199644	UTP14B small subunit processome component [Source:MGI Symbol;Acc:MGI:2445092]
Pitrm1	ENSMUSG00000021193	ENSMUST00000021611	46.5993	10.4944	4.4404	7.79859e-06	0.000110771	pitrilysin metallepetidase 1 [Source:MGI Symbol;Acc:MGI:1916867]
Raph1	ENSMUSG00000026014	ENSMUST00000140485	5.87728	1.32425	4.4382	0.000201869	0.00091984	Ras association (RalGDS/AF-6) and pleckstrin homology domains 1 [Source:MGI Symbol;Acc:MGI:1924550]
Rps6ka3	ENSMUSG00000031309	ENSMUST00000033671	22.9468	5.17422	4.43484	3.65077e-05	0.000291525	ribosomal protein S6 kinase polypeptide 3 [Source:MGI Symbol;Acc:MGI:104557]
Rad54b	ENSMUSG00000078773	ENSMUST00000179498	2.28967	0.517041	4.42841	0.001954	0.00510042	RAD54 homolog B (S. cerevisiae) [Source:MGI Symbol;Acc:MGI:3605986]
Zfyve16	ENSMUSG00000021706	ENSMUST00000022217	5.21751	1.17844	4.42747	0.00108419	0.00320104	zinc finger, FYVE domain containing 16 [Source:MGI Symbol;Acc:MGI:2145181]
Tmem154	ENSMUSG00000056498	ENSMUST00000107682	8.61234	1.95029	4.41594	5.5252e-05	0.000377497	transmembrane protein 154 [Source:MGI Symbol;Acc:MGI:2444725]
Ncoa4	ENSMUSG00000056234	ENSMUST00000163336	48.8631	11.0693	4.41429	9.30113e-07	3.31498e-05	nuclear receptor coactivator 4 [Source:MGI Symbol;Acc:MGI:1350932]
Sp3	ENSMUSG00000027109	ENSMUST00000102689	30.2603	6.85645	4.4134	3.5368e-05	0.000286527	trans-acting transcription factor 3 [Source:MGI Symbol;Acc:MGI:1277166]
Uhrf1	ENSMUSG00000001228	ENSMUST00000001258	18.3561	4.16131	4.41113	2.33963e-07	1.58969e-05	ubiquitin-like, containing PHD and RING finger domains, 1 [Source:MGI Symbol;Acc:MGI:1338889]
Fam122b	ENSMUSG00000036022	ENSMUST00000114838	2.19599	0.498236	4.40753	0.000695546	0.00227816	family with sequence similarity 122, member B [Source:MGI Symbol;Acc:MGI:1926005]
Pgr	ENSMUSG00000031870	ENSMUST00000070463	38.0581	8.64097	4.40437	9.47142e-08	9.79583e-06	progesterone receptor [Source:MGI Symbol;Acc:MGI:97567]
Abca9	ENSMUSG00000041797	ENSMUST00000044850	2.79093	0.633767	4.40372	3.94013e-05	0.000304795	ATP-binding cassette, sub-family A (ABC1), member 9 [Source:MGI Symbol;Acc:MGI:2386796]
Fbxw7	ENSMUSG00000028086	ENSMUST00000107679	23.0484	5.23534	4.40246	0.000316682	0.00128428	F-box and WD-40 domain protein 7 [Source:MGI Symbol;Acc:MGI:1354695]
Rab3gap2	ENSMUSG00000039318	ENSMUST00000194740	17.9498	4.07844	4.40114	2.09716e-05	0.000204912	RAB3 GTPase activating protein subunit 2 [Source:MGI Symbol;Acc:MGI:1916043]
Klhl29	ENSMUSG00000020627	ENSMUST00000020958	3.52867	0.802486	4.39718	0.000356725	0.00139999	kelch-like 29 [Source:MGI Symbol;Acc:MGI:2683857]
Asxl2	ENSMUSG00000037486	ENSMUST00000092003	5.93779	1.35117	4.39455	1.82028e-05	0.000187142	additional sex combs like 2 (Drosophila) [Source:MGI Symbol;Acc:MGI:1922552]
Pkn2	ENSMUSG00000004591	ENSMUST00000043812	16.0301	3.65191	4.38952	1.78382e-05	0.00018538	protein kinase N2 [Source:MGI Symbol;Acc:MGI:109211]
Col11a1	ENSMUSG00000027966	ENSMUST00000123619	13.86	3.16112	4.38451	3.30173e-06	6.8394e-05	collagen, type XI, alpha 1 [Source:MGI Symbol;Acc:MGI:88446]
Fbln2	ENSMUSG00000064080	ENSMUST00000113498	130.093	29.7118	4.37848	3.79441e-08	5.79974e-06	fibulin 2 [Source:MGI Symbol;Acc:MGI:95488]
Zbtb7b	ENSMUSG00000028042	ENSMUST00000107433	52.3261	11.955	4.37693	4.64658e-06	8.27578e-05	zinc finger and BTB domain containing 7B [Source:MGI Symbol;Acc:MGI:102755]
Slc41a2	ENSMUSG00000034591	ENSMUST00000039956	3.70952	0.848231	4.37325	0.000620988	0.00209119	solute carrier family 41, member 2 [Source:MGI Symbol;Acc:MGI:2442940]
Gpr155	ENSMUSG00000041762	ENSMUST00000076463	3.94758	0.903037	4.37145	2.28683e-05	0.000215624	G protein-coupled receptor 155 [Source:MGI Symbol;Acc:MGI:1915776]
Dr1	ENSMUSG00000029265	ENSMUST00000031190	16.9926	3.88723	4.3714	1.05052e-05	0.000132153	down-regulator of transcription 1 [Source:MGI Symbol;Acc:MGI:1100515]
Heatr5b	ENSMUSG00000039414	ENSMUST00000097281	8.87994	2.03164	4.37082	3.59149e-06	7.17135e-05	HEAT repeat containing 5B [Source:MGI Symbol;Acc:MGI:2444098]
Gdf7	ENSMUSG00000037660	ENSMUST00000220073	5.29395	1.21255	4.36598	0.00296124	0.0071027	growth differentiation factor 7 [Source:MGI Symbol;Acc:MGI:95690]
Tob1	ENSMUSG00000037573	ENSMUST00000041589	24.0872	5.5208	4.36299	7.65548e-05	0.00046822	transducer of ErbB-2.1 [Source:MGI Symbol;Acc:MGI:1349721]
Slc4a4	ENSMUSG00000060961	ENSMUST00000148750	3.83987	0.880756	4.35974	0.00259327	0.00638139	solute carrier family 4 (anion exchanger), member 4 [Source:MGI Symbol;Acc:MGI:1927555]
Ndfip1	ENSMUSG00000024425	ENSMUST00000025293	161.604	37.1251	4.35295	2.85617e-05	0.000249368	Nedd4 family interacting protein 1 [Source:MGI Symbol;Acc:MGI:1929601]
Galc	ENSMUSG00000021003	ENSMUST00000021390	25.204	5.80784	4.33964	6.41025e-05	0.000415355	galactosylceramidase [Source:MGI Symbol;Acc:MGI:95636]
Il12rb1	ENSMUSG00000000791	ENSMUST00000211936	3.01956	0.696923	4.3327	0.00170838	0.00459757	interleukin 12 receptor, beta 1 [Source:MGI Symbol;Acc:MGI:104579]
Pdik1l	ENSMUSG00000050890	ENSMUST00000105877	4.29061	0.991328	4.32815	0.00187194	0.00492644	PDLIM1 interacting kinase 1 like [Source:MGI Symbol;Acc:MGI:2385213]
Cdca5	ENSMUSG00000024791	ENSMUST00000025704	7.50689	1.73636	4.32335	0.000881106	0.00272977	cell division cycle associated 5 [Source:MGI Symbol;Acc:MGI:1915099]
Ttk	ENSMUSG00000038379	ENSMUST00000188445	4.86841	1.12765	4.31731	0.00113494	0.00331686	Ttk protein kinase [Source:MGI Symbol;Acc:MGI:1194921]
Hinfp	ENSMUSG00000032119	ENSMUST00000216508	6.30732	1.46116	4.31666	6.56077e-06	9.95761e-05	histone H4 transcription factor [Source:MGI Symbol;Acc:MGI:2429620]
Dnajb12	ENSMUSG00000020109	ENSMUST00000146590	21.4997	4.98146	4.31594	4.51368e-05	0.000333743	DnaJ heat shock protein family (Hsp40) member B12 [Source:MGI Symbol;Acc:MGI:1931881]
Thap2	ENSMUSG00000020137	ENSMUST00000218842	4.92555	1.14196	4.31325	0.000505398	0.00179965	THAP domain containing, apoptosis associated protein 2 [Source:MGI Symbol;Acc:MGI:1914066]
Trpm7	ENSMUSG00000027365	ENSMUST00000103224	18.1965	4.2236	4.30829	3.17939e-06	6.67787e-05	transient receptor potential cation channel, subfamily M, member 7 [Source:MGI Symbol;Acc:MGI:1929996]
Map2	ENSMUSG00000015222	ENSMUST00000156636	6.23654	1.44891	4.30429	4.07044e-06	7.65846e-05	microtubule-associated protein 2 [Source:MGI Symbol;Acc:MGI:97175]
Gramd1b	ENSMUSG00000040111	ENSMUST00000137454	8.68499	2.01792	4.30392	2.94936e-06	6.39707e-05	GRAM domain containing 1B [Source:MGI Symbol;Acc:MGI:1925037]
Zfp36l2	ENSMUSG00000045817	ENSMUST00000060366	47.0791	10.9416	4.30276	1.79335e-07	1.34788e-05	zinc finger protein 36, C3H type-like 2 [Source:MGI Symbol;Acc:MGI:107945]
Lfng	ENSMUSG00000029570	ENSMUST00000031555	52.6129	12.241	4.29808	7.44649e-07	2.96613e-05	LFNG O-fucosylpeptide 3-beta-N-acetylglucosaminyltransferase [Source:MGI Symbol;Acc:MGI:1095413]
Epg5	ENSMUSG00000039840	ENSMUST00000044622	4.70092	1.09457	4.29476	6.43594e-05	0.000416491	ectopic P-granules autophagy protein 5 homolog (C. elegans) [Source:MGI Symbol;Acc:MGI:1918673]
Serpini1	ENSMUSG00000027834	ENSMUST00000161776	4.15269	0.968682	4.28695	0.00405965	0.00919101	serine (or cysteine) peptidase inhibitor, clade I, member 1 [Source:MGI Symbol;Acc:MGI:1194506]
Arrdc4	ENSMUSG00000042659	ENSMUST00000048068	53.1159	12.4117	4.27951	7.15227e-05	0.000447749	arrestin domain containing 4 [Source:MGI Symbol;Acc:MGI:1913662]
Gtf3c3	ENSMUSG00000041303	ENSMUST00000041638	6.02416	1.40854	4.27688	0.00151947	0.00418971	general transcription factor IIIC, polypeptide 3 [Source:MGI Symbol;Acc:MGI:2138383]
Prrc2c	ENSMUSG00000040225	ENSMUST00000182149	43.171	10.0972	4.27552	5.48599e-08	7.34521e-06	proline-rich coiled-coil 2C [Source:MGI Symbol;Acc:MGI:1913754]
Perp	ENSMUSG00000019851	ENSMUST00000019998	75.4916	17.6625	4.27413	6.05945e-09	2.69929e-06	PERP, TP53 apoptosis effector [Source:MGI Symbol;Acc:MGI:1929938]
Taok1	ENSMUSG00000017291	ENSMUST00000017435	11.3319	2.65152	4.27374	1.15398e-05	0.000140264	TAO kinase 1 [Source:MGI Symbol;Acc:MGI:1914490]
Papolg	ENSMUSG00000020273	ENSMUST00000020513	4.21361	0.986519	4.27119	0.00200171	0.00519589	poly(A) polymerase gamma [Source:MGI Symbol;Acc:MGI:2442119]
Dgkq	ENSMUSG00000004815	ENSMUST00000053913	5.36798	1.25827	4.26617	0.00043684	0.00162435	diacylglycerol kinase, theta [Source:MGI Symbol;Acc:MGI:102918]
Socs3	ENSMUSG00000053113	ENSMUST00000054002	29.5625	6.9408	4.25923	9.92809e-05	0.000561182	suppressor of cytokine signaling 3 [Source:MGI Symbol;Acc:MGI:1201791]
Serpinb6c	ENSMUSG00000052180	ENSMUST00000110273	10.0201	2.3557	4.25357	0.00136107	0.00383617	serine (or cysteine) peptidase inhibitor, clade B, member 6c [Source:MGI Symbol;Acc:MGI:2145481]
Atxn7l1	ENSMUSG00000020564	ENSMUST00000077456	13.5877	3.19525	4.25245	5.67863e-05	0.000384181	ataxin 7-like 1 [Source:MGI Symbol;Acc:MGI:3584458]
Runx2	ENSMUSG00000039153	ENSMUST00000162816	6.15786	1.44902	4.24966	0.000186478	0.000866403	runt related transcription factor 2 [Source:MGI Symbol;Acc:MGI:99829]
Sez6l2	ENSMUSG00000030683	ENSMUST00000106335	5.43021	1.27803	4.24889	5.10457e-05	0.000360156	seizure related 6 homolog like 2 [Source:MGI Symbol;Acc:MGI:2385295]
Myh9	ENSMUSG00000022443	ENSMUST00000016771	169.21	39.8309	4.24821	3.82423e-10	9.43601e-07	myosin, heavy polypeptide 9, non-muscle [Source:MGI Symbol;Acc:MGI:107717]
Cdk1	ENSMUSG00000019942	ENSMUST00000020099	24.3144	5.72591	4.24638	3.89819e-06	7.50608e-05	cyclin-dependent kinase 1 [Source:MGI Symbol;Acc:MGI:88351]
C7	ENSMUSG00000079105	ENSMUST00000110689	1.63539	0.385149	4.24613	0.0029938	0.00716984	complement component 7 [Source:MGI Symbol;Acc:MGI:88235]
Tuba8	ENSMUSG00000030137	ENSMUST00000032233	1.25443	0.295629	4.24324	0.00210713	0.0054118	tubulin, alpha 8 [Source:MGI Symbol;Acc:MGI:1858225]
Cd55	ENSMUSG00000026399	ENSMUST00000027650	46.2657	10.9099	4.2407	1.4182e-05	0.00015875	CD55 molecule, decay accelerating factor for complement [Source:MGI Symbol;Acc:MGI:104850]
Dctd	ENSMUSG00000031562	ENSMUST00000174278	14.7588	3.48063	4.24027	0.00234216	0.00587991	dCMP deaminase [Source:MGI Symbol;Acc:MGI:2444529]
Slc38a2	ENSMUSG00000022462	ENSMUST00000023099	65.3837	15.4295	4.23759	3.62226e-06	7.17916e-05	solute carrier family 38, member 2 [Source:MGI Symbol;Acc:MGI:1915010]
Tnfsf9	ENSMUSG00000035678	ENSMUST00000039490	17.8817	4.22145	4.23593	0.000370584	0.00144356	tumor necrosis factor (ligand) superfamily, member 9 [Source:MGI Symbol;Acc:MGI:1101058]
Qk	ENSMUSG00000062078	ENSMUST00000042296	36.1974	8.54821	4.2345	1.63954e-05	0.000174158	quaking [Source:MGI Symbol;Acc:MGI:97837]
Gm5803	ENSMUSG00000021927	ENSMUST00000022493	101.925	24.071	4.23432	2.13037e-05	0.00020637	predicted gene 5803 [Source:MGI Symbol;Acc:MGI:3645633]
Mex3c	ENSMUSG00000037253	ENSMUST00000091852	14.2956	3.37718	4.23299	0.000322072	0.00129973	mex3 RNA binding family member C [Source:MGI Symbol;Acc:MGI:2652843]
Cenpk	ENSMUSG00000021714	ENSMUST00000070761	4.59815	1.08787	4.22674	0.00196963	0.00513347	centromere protein K [Source:MGI Symbol;Acc:MGI:1926210]
Prrx2	ENSMUSG00000039476	ENSMUST00000113592	58.0938	13.7476	4.22575	2.1371e-06	5.28069e-05	paired related homeobox 2 [Source:MGI Symbol;Acc:MGI:98218]
Spin2c	ENSMUSG00000046550	ENSMUST00000148708	9.98761	2.36406	4.22476	0.0029994	0.00718225	spindlin family, member 2C [Source:MGI Symbol;Acc:MGI:3605548]
Tube1	ENSMUSG00000019845	ENSMUST00000213237	2.09276	0.495411	4.2243	0.0017914	0.00476749	epsilon-tubulin 1 [Source:MGI Symbol;Acc:MGI:1919174]
Usp42	ENSMUSG00000051306	ENSMUST00000053287	5.68016	1.34489	4.22352	1.36427e-05	0.000154719	ubiquitin specific peptidase 42 [Source:MGI Symbol;Acc:MGI:1924050]
Ceacam1	ENSMUSG00000074272	ENSMUST00000098666	11.848	2.80827	4.21896	7.23049e-06	0.000106193	carcinoembryonic antigen-related cell adhesion molecule 1 [Source:MGI Symbol;Acc:MGI:1347245]
Arhgef11	ENSMUSG00000041977	ENSMUST00000136072	10.4608	2.48111	4.21616	0.000217121	0.000971976	Rho guanine nucleotide exchange factor (GEF) 11 [Source:MGI Symbol;Acc:MGI:2441869]
Bend4	ENSMUSG00000092060	ENSMUST00000201705	1.49806	0.355434	4.21474	0.000890166	0.00275295	BEN domain containing 4 [Source:MGI Symbol;Acc:MGI:3648414]
Sh3bp1	ENSMUSG00000022436	ENSMUST00000134703	21.9363	5.21287	4.20811	1.22806e-05	0.000144884	SH3-domain binding protein 1 [Source:MGI Symbol;Acc:MGI:104603]
Dbt	ENSMUSG00000000340	ENSMUST00000000349	12.7982	3.04302	4.20576	0.000202158	0.000920314	dihydrolipoamide branched chain transacylase E2 [Source:MGI Symbol;Acc:MGI:105386]
Atp8a1	ENSMUSG00000037685	ENSMUST00000135930	29.9306	7.12265	4.20217	1.46932e-06	4.27241e-05	ATPase, aminophospholipid transporter (APLT), class I, type 8A, member 1 [Source:MGI Symbol;Acc:MGI:1330848]
Iqsec1	ENSMUSG00000034312	ENSMUST00000101153	28.8442	6.87126	4.1978	2.73598e-05	0.000242338	IQ motif and Sec7 domain 1 [Source:MGI Symbol;Acc:MGI:1196356]
Nsf	ENSMUSG00000034187	ENSMUST00000103075	26.989	6.43006	4.19732	1.9868e-05	0.000197787	N-ethylmaleimide sensitive fusion protein [Source:MGI Symbol;Acc:MGI:104560]
Dnajc13	ENSMUSG00000032560	ENSMUST00000035170	14.0954	3.36798	4.18513	4.90299e-05	0.000350805	DnaJ heat shock protein family (Hsp40) member C13 [Source:MGI Symbol;Acc:MGI:2676368]
Dennd4a	ENSMUSG00000053641	ENSMUST00000038890	7.77546	1.8582	4.18441	8.3491e-07	3.1012e-05	DENN/MADD domain containing 4A [Source:MGI Symbol;Acc:MGI:2142979]
Atp7a	ENSMUSG00000033792	ENSMUST00000055941	6.72413	1.60736	4.18334	9.67794e-06	0.000125305	ATPase, Cu++ transporting, alpha polypeptide [Source:MGI Symbol;Acc:MGI:99400]
Wars	ENSMUSG00000021266	ENSMUST00000109848	213.283	51.0866	4.17494	5.32405e-06	8.86313e-05	tryptophanyl-tRNA synthetase [Source:MGI Symbol;Acc:MGI:104630]
Pde12	ENSMUSG00000043702	ENSMUST00000052932	5.92694	1.42015	4.17345	0.000350694	0.00138224	phosphodiesterase 12 [Source:MGI Symbol;Acc:MGI:2443226]
Chn1	ENSMUSG00000056486	ENSMUST00000112024	11.8053	2.83387	4.1658	0.00153604	0.0042234	chimerin 1 [Source:MGI Symbol;Acc:MGI:1915674]
Ptpn13	ENSMUSG00000034573	ENSMUST00000199412	15.6841	3.76572	4.16497	3.52395e-06	7.0749e-05	protein tyrosine phosphatase, non-receptor type 13 [Source:MGI Symbol;Acc:MGI:103293]
Fgfr1	ENSMUSG00000031565	ENSMUST00000155564	64.7951	15.5574	4.16491	3.15239e-06	6.66439e-05	fibroblast growth factor receptor 1 [Source:MGI Symbol;Acc:MGI:95522]
Herc2	ENSMUSG00000030451	ENSMUST00000076226	11.4609	2.75186	4.16477	4.37328e-06	7.99797e-05	HECT and RLD domain containing E3 ubiquitin protein ligase 2 [Source:MGI Symbol;Acc:MGI:103234]
Grb10	ENSMUSG00000020176	ENSMUST00000150972	118.59	28.4861	4.16307	1.29834e-07	1.15592e-05	growth factor receptor bound protein 10 [Source:MGI Symbol;Acc:MGI:103232]
Tnfrsf21	ENSMUSG00000023915	ENSMUST00000024708	40.5706	9.7561	4.15848	1.3702e-05	0.000154952	tumor necrosis factor receptor superfamily, member 21 [Source:MGI Symbol;Acc:MGI:2151075]
Btaf1	ENSMUSG00000040565	ENSMUST00000099494	9.47379	2.28072	4.15387	3.71868e-05	0.000294629	B-TFIID TATA-box binding protein associated factor 1 [Source:MGI Symbol;Acc:MGI:2147538]
Dcaf17	ENSMUSG00000041966	ENSMUST00000130292	5.14234	1.23804	4.1536	0.00298343	0.00714703	DDB1 and CUL4 associated factor 17 [Source:MGI Symbol;Acc:MGI:1923013]
Mark4	ENSMUSG00000030397	ENSMUST00000085715	14.6651	3.53287	4.15105	9.73359e-05	0.000553354	MAP/microtubule affinity regulating kinase 4 [Source:MGI Symbol;Acc:MGI:1920955]
Nedd9	ENSMUSG00000021365	ENSMUST00000021794	29.1008	7.017	4.14719	7.97265e-06	0.000111954	neural precursor cell expressed, developmentally down-regulated gene 9 [Source:MGI Symbol;Acc:MGI:97302]
Nusap1	ENSMUSG00000027306	ENSMUST00000068225	9.3279	2.25111	4.14368	0.000597198	0.00203142	nucleolar and spindle associated protein 1 [Source:MGI Symbol;Acc:MGI:2675669]
Tpp2	ENSMUSG00000041763	ENSMUST00000185579	21.3558	5.1562	4.14178	0.000120619	0.000639255	tripeptidyl peptidase II [Source:MGI Symbol;Acc:MGI:102724]
Myo19	ENSMUSG00000020527	ENSMUST00000093969	5.14204	1.24162	4.14138	0.00206842	0.00533538	myosin XIX [Source:MGI Symbol;Acc:MGI:1913446]
Npr3	ENSMUSG00000022206	ENSMUST00000066529	7.29722	1.76528	4.13374	5.25514e-05	0.000365553	natriuretic peptide receptor 3 [Source:MGI Symbol;Acc:MGI:97373]
Prdm1	ENSMUSG00000038151	ENSMUST00000039174	16.7304	4.04807	4.13293	3.22188e-05	0.000269353	PR domain containing 1, with ZNF domain [Source:MGI Symbol;Acc:MGI:99655]
Pnpt1	ENSMUSG00000020464	ENSMUST00000154924	22.8872	5.53783	4.13289	0.000160422	0.00078007	polyribonucleotide nucleotidyltransferase 1 [Source:MGI Symbol;Acc:MGI:1918951]
Adamts17	ENSMUSG00000058145	ENSMUST00000156396	3.01504	0.729711	4.13183	0.00232482	0.00584148	a disintegrin-like and metallopeptidase (reprolysin type) with thrombospondin type 1 motif, 17 [Source:MGI Symbol;Acc:MGI:3588195]
Rin3	ENSMUSG00000044456	ENSMUST00000056950	34.3018	8.30537	4.13008	1.51517e-05	0.000165843	Ras and Rab interactor 3 [Source:MGI Symbol;Acc:MGI:2385708]
Ubr3	ENSMUSG00000044308	ENSMUST00000055758	13.1907	3.20009	4.12197	1.14422e-05	0.00013947	ubiquitin protein ligase E3 component n-recognin 3 [Source:MGI Symbol;Acc:MGI:1861100]
Slc39a13	ENSMUSG00000002105	ENSMUST00000111436	25.1166	6.09503	4.12084	0.000828352	0.00260227	solute carrier family 39 (metal ion transporter), member 13 [Source:MGI Symbol;Acc:MGI:1915677]
Tacstd2	ENSMUSG00000051397	ENSMUST00000058178	52.7812	12.8257	4.11528	0.000262592	0.00112209	tumor-associated calcium signal transducer 2 [Source:MGI Symbol;Acc:MGI:1861606]
Vegfa	ENSMUSG00000023951	ENSMUST00000024747	75.5567	18.3677	4.11355	6.28965e-05	0.000409788	vascular endothelial growth factor A [Source:MGI Symbol;Acc:MGI:103178]
Coro2b	ENSMUSG00000041729	ENSMUST00000048043	4.8455	1.17801	4.1133	0.00239396	0.00598213	coronin, actin binding protein, 2B [Source:MGI Symbol;Acc:MGI:2444283]
B230219D22Rik	ENSMUSG00000045767	ENSMUST00000057844	32.98	8.02118	4.11162	7.60462e-05	0.000466269	RIKEN cDNA B230219D22 gene [Source:MGI Symbol;Acc:MGI:1925771]
Dnajc16	ENSMUSG00000040697	ENSMUST00000038014	5.93824	1.44487	4.10987	3.95494e-05	0.000305123	DnaJ heat shock protein family (Hsp40) member C16 [Source:MGI Symbol;Acc:MGI:2442146]
Herc1	ENSMUSG00000038664	ENSMUST00000144280	7.18892	1.75255	4.10197	6.03952e-05	0.000399061	HECT and RLD domain containing E3 ubiquitin protein ligase family member 1 [Source:MGI Symbol;Acc:MGI:2384589]
Smarca5-ps	ENSMUSG00000052912	ENSMUST00000171805	5.38996	1.315	4.09883	0.000229507	0.00101413	SWI/SNF related, matrix associated, actin depenent ragulator of chromatin, subfamily a, member 5, pseudogene [Source:MGI Symbol;Acc:MGI:2443330]
Desi2	ENSMUSG00000026502	ENSMUST00000161075	12.0375	2.93721	4.09826	0.000709635	0.00231173	desumoylating isopeptidase 2 [Source:MGI Symbol;Acc:MGI:1926075]
Shank3	ENSMUSG00000022623	ENSMUST00000109309	10.6344	2.59601	4.09642	0.00063314	0.00212215	SH3/ankyrin domain gene 3 [Source:MGI Symbol;Acc:MGI:1930016]
Lman1	ENSMUSG00000041891	ENSMUST00000048260	101.417	24.7717	4.09405	2.00227e-06	5.07608e-05	lectin, mannose-binding, 1 [Source:MGI Symbol;Acc:MGI:1917611]
Clca1	ENSMUSG00000028255	ENSMUST00000029919	5.99911	1.46617	4.09168	0.00114432	0.00333928	chloride channel accessory 1 [Source:MGI Symbol;Acc:MGI:1346342]
Vwce	ENSMUSG00000043789	ENSMUST00000055115	2.7449	0.671044	4.09048	0.00156651	0.00428522	von Willebrand factor C and EGF domains [Source:MGI Symbol;Acc:MGI:1919018]
Knstrn	ENSMUSG00000027331	ENSMUST00000134661	13.4654	3.29225	4.09002	7.00647e-05	0.000441019	kinetochore-localized astrin/SPAG5 binding [Source:MGI Symbol;Acc:MGI:1289298]
Slc25a16	ENSMUSG00000071253	ENSMUST00000044977	6.86655	1.68028	4.08654	0.00246967	0.00613053	solute carrier family 25 (mitochondrial carrier, Graves disease autoantigen), member 16 [Source:MGI Symbol;Acc:MGI:1920382]
Sbno2	ENSMUSG00000035673	ENSMUST00000219260	28.2288	6.91424	4.0827	5.2892e-05	0.000366975	strawberry notch homolog 2 (Drosophila) [Source:MGI Symbol;Acc:MGI:2448490]
Sbf2	ENSMUSG00000038371	ENSMUST00000164759	15.7095	3.84925	4.08118	2.18378e-05	0.000209081	SET binding factor 2 [Source:MGI Symbol;Acc:MGI:1921831]
Apmap	ENSMUSG00000033096	ENSMUST00000046399	62.4698	15.3089	4.08062	3.20229e-07	1.90894e-05	adipocyte plasma membrane associated protein [Source:MGI Symbol;Acc:MGI:1919131]
Ifit2	ENSMUSG00000045932	ENSMUST00000102826	7.6038	1.86626	4.07436	0.000198775	0.000908697	interferon-induced protein with tetratricopeptide repeats 2 [Source:MGI Symbol;Acc:MGI:99449]
Dhx29	ENSMUSG00000042426	ENSMUST00000038574	10.7199	2.63133	4.07397	1.49395e-05	0.000163936	DEAH (Asp-Glu-Ala-His) box polypeptide 29 [Source:MGI Symbol;Acc:MGI:2145374]
Wt1	ENSMUSG00000016458	ENSMUST00000143043	153.913	37.8131	4.07037	2.13382e-07	1.50891e-05	Wilms tumor 1 homolog [Source:MGI Symbol;Acc:MGI:98968]
Sass6	ENSMUSG00000027959	ENSMUST00000198311	2.567	0.631044	4.06785	3.35474e-05	0.000276975	SAS-6 centriolar assembly protein [Source:MGI Symbol;Acc:MGI:1920026]
Nuak2	ENSMUSG00000009772	ENSMUST00000072177	4.72269	1.16119	4.06713	5.34783e-05	0.000369892	NUAK family, SNF1-like kinase, 2 [Source:MGI Symbol;Acc:MGI:1921387]
Usp24	ENSMUSG00000028514	ENSMUST00000106798	15.2812	3.75937	4.06483	0.000122361	0.000645516	ubiquitin specific peptidase 24 [Source:MGI Symbol;Acc:MGI:1919936]
Sec24d	ENSMUSG00000039234	ENSMUST00000047923	40.6693	10.0135	4.06146	4.48871e-07	2.26458e-05	Sec24 related gene family, member D (S. cerevisiae) [Source:MGI Symbol;Acc:MGI:1916858]
Stac2	ENSMUSG00000017400	ENSMUST00000017544	31.4197	7.73832	4.06028	7.49207e-07	2.96613e-05	SH3 and cysteine rich domain 2 [Source:MGI Symbol;Acc:MGI:2144518]
Tmod3	ENSMUSG00000058587	ENSMUST00000072232	27.7758	6.84251	4.0593	6.87537e-05	0.000436105	tropomodulin 3 [Source:MGI Symbol;Acc:MGI:1355315]
Kpna2	ENSMUSG00000018362	ENSMUST00000145331	61.6921	15.2017	4.05824	3.19173e-05	0.00026748	karyopherin (importin) alpha 2 [Source:MGI Symbol;Acc:MGI:103561]
Pcdhgc3	ENSMUSG00000102918	ENSMUST00000194447	31.5471	7.77463	4.0577	0.00027355	0.00115576	protocadherin gamma subfamily C, 3 [Source:MGI Symbol;Acc:MGI:1935201]
Styx	ENSMUSG00000053205	ENSMUST00000111835	5.31215	1.30948	4.05667	0.000375798	0.00145881	serine/threonine/tyrosine interaction protein [Source:MGI Symbol;Acc:MGI:1891150]
Eif2ak3	ENSMUSG00000031668	ENSMUST00000034093	11.7472	2.8962	4.05608	1.60962e-05	0.000172165	eukaryotic translation initiation factor 2 alpha kinase 3 [Source:MGI Symbol;Acc:MGI:1341830]
Rin1	ENSMUSG00000024883	ENSMUST00000025818	8.2858	2.04583	4.0501	7.40313e-06	0.000107579	Ras and Rab interactor 1 [Source:MGI Symbol;Acc:MGI:2385695]
Ugcg	ENSMUSG00000028381	ENSMUST00000030074	40.8134	10.0806	4.04869	2.1191e-05	0.000206087	UDP-glucose ceramide glucosyltransferase [Source:MGI Symbol;Acc:MGI:1332243]
Kdm6a	ENSMUSG00000037369	ENSMUST00000044484	9.29765	2.29692	4.04787	0.000652135	0.00217136	lysine (K)-specific demethylase 6A [Source:MGI Symbol;Acc:MGI:1095419]
Usp8	ENSMUSG00000027363	ENSMUST00000138859	33.9399	8.38543	4.04748	5.64487e-06	9.20663e-05	ubiquitin specific peptidase 8 [Source:MGI Symbol;Acc:MGI:1934029]
Timeless	ENSMUSG00000039994	ENSMUST00000055539	9.53485	2.35727	4.04487	0.000423703	0.00158712	timeless circadian clock 1 [Source:MGI Symbol;Acc:MGI:1321393]
Rcc2	ENSMUSG00000040945	ENSMUST00000071169	158.897	39.3194	4.0412	2.46061e-08	4.83996e-06	regulator of chromosome condensation 2 [Source:MGI Symbol;Acc:MGI:1919784]
Gtf2e1	ENSMUSG00000022828	ENSMUST00000023525	8.73703	2.16313	4.03907	0.00209937	0.00539748	general transcription factor II E, polypeptide 1 (alpha subunit) [Source:MGI Symbol;Acc:MGI:1921447]
Etv1	ENSMUSG00000004151	ENSMUST00000160244	2.6972	0.667868	4.03853	0.000871355	0.0027049	ets variant 1 [Source:MGI Symbol;Acc:MGI:99254]
Arhgap31	ENSMUSG00000022799	ENSMUST00000023487	13.4998	3.34289	4.03837	3.57883e-05	0.000288041	Rho GTPase activating protein 31 [Source:MGI Symbol;Acc:MGI:1333857]
Gopc	ENSMUSG00000019861	ENSMUST00000217995	11.447	2.83686	4.0351	2.41764e-05	0.000224021	golgi associated PDZ and coiled-coil motif containing [Source:MGI Symbol;Acc:MGI:2149946]
Cdca8	ENSMUSG00000028873	ENSMUST00000084296	19.2827	4.78552	4.02938	3.8047e-05	0.000298704	cell division cycle associated 8 [Source:MGI Symbol;Acc:MGI:1196274]
Birc6	ENSMUSG00000024073	ENSMUST00000180037	12.0859	3.00368	4.02369	1.82138e-06	4.86561e-05	baculoviral IAP repeat-containing 6 [Source:MGI Symbol;Acc:MGI:1276108]
Itga6	ENSMUSG00000027111	ENSMUST00000028522	17.5444	4.36202	4.02207	0.000391729	0.00150021	integrin alpha 6 [Source:MGI Symbol;Acc:MGI:96605]
Cspp1	ENSMUSG00000056763	ENSMUST00000190610	12.1363	3.02086	4.01751	0.000124116	0.000651986	centrosome and spindle pole associated protein 1 [Source:MGI Symbol;Acc:MGI:2681832]
Atrn	ENSMUSG00000027312	ENSMUST00000028781	8.27641	2.06158	4.01459	0.000700562	0.00229039	attractin [Source:MGI Symbol;Acc:MGI:1341628]
Limk2	ENSMUSG00000020451	ENSMUST00000110029	102.877	25.6266	4.01448	1.144e-06	3.70456e-05	LIM motif-containing protein kinase 2 [Source:MGI Symbol;Acc:MGI:1197517]
Tnrc6b	ENSMUSG00000047888	ENSMUST00000067689	7.27001	1.8132	4.00948	6.13643e-06	9.57438e-05	trinucleotide repeat containing 6b [Source:MGI Symbol;Acc:MGI:2443730]
4931440F15Rik	ENSMUSG00000078157	ENSMUST00000104962	2.00491	0.500051	4.00942	0.00226396	0.00572022	RIKEN cDNA 4931440F15 gene [Source:MGI Symbol;Acc:MGI:2441689]
Kmt2e	ENSMUSG00000029004	ENSMUST00000196889	17.3571	4.33158	4.00712	5.12408e-07	2.42474e-05	lysine (K)-specific methyltransferase 2E [Source:MGI Symbol;Acc:MGI:1924825]
Suz12	ENSMUSG00000017548	ENSMUST00000017692	14.7445	3.68118	4.00536	6.05889e-05	0.000399735	suppressor of zeste 12 homolog (Drosophila) [Source:MGI Symbol;Acc:MGI:1261758]
Man1a	ENSMUSG00000003746	ENSMUST00000003843	23.0994	5.76776	4.00493	0.000527412	0.0018568	mannosidase 1, alpha [Source:MGI Symbol;Acc:MGI:104677]
Cda	ENSMUSG00000028755	ENSMUST00000144986	34.8963	8.71354	4.00483	0.00103695	0.00309596	cytidine deaminase [Source:MGI Symbol;Acc:MGI:1919519]
Plcg1	ENSMUSG00000016933	ENSMUST00000151590	16.7028	4.17074	4.00475	4.73281e-05	0.000343467	phospholipase C, gamma 1 [Source:MGI Symbol;Acc:MGI:97615]
Exoc2	ENSMUSG00000021357	ENSMUST00000102946	9.12301	2.27834	4.00423	4.02705e-05	0.000308936	exocyst complex component 2 [Source:MGI Symbol;Acc:MGI:1913732]
Nup160	ENSMUSG00000051329	ENSMUST00000057481	5.53971	1.38393	4.00288	0.000877635	0.00272097	nucleoporin 160 [Source:MGI Symbol;Acc:MGI:1926227]
Ankrd28	ENSMUSG00000014496	ENSMUST00000014640	6.79255	1.69692	4.00287	0.00138633	0.0038947	ankyrin repeat domain 28 [Source:MGI Symbol;Acc:MGI:2145661]
Nsl1	ENSMUSG00000062510	ENSMUST00000076952	4.4696	1.11663	4.00275	0.000156425	0.000766549	NSL1, MIS12 kinetochore complex component [Source:MGI Symbol;Acc:MGI:2685830]
Rell1	ENSMUSG00000047881	ENSMUST00000154169	31.3478	7.83161	4.00273	2.61842e-06	5.97429e-05	RELT-like 1 [Source:MGI Symbol;Acc:MGI:2140767]
Nrp1	ENSMUSG00000025810	ENSMUST00000212833	26.1825	6.54483	4.00048	8.83325e-06	0.000119008	neuropilin 1 [Source:MGI Symbol;Acc:MGI:106206]
Etv3	ENSMUSG00000003382	ENSMUST00000119109	8.77385	2.19474	3.99767	0.000157944	0.000770842	ets variant 3 [Source:MGI Symbol;Acc:MGI:1350926]
Ppfibp1	ENSMUSG00000016487	ENSMUST00000016631	26.6689	6.6755	3.99504	0.000112112	0.000611776	PTPRF interacting protein, binding protein 1 (liprin beta 1) [Source:MGI Symbol;Acc:MGI:1914783]
Edem1	ENSMUSG00000030104	ENSMUST00000204804	36.563	9.16794	3.98814	4.45386e-06	8.05896e-05	ER degradation enhancer, mannosidase alpha-like 1 [Source:MGI Symbol;Acc:MGI:2180139]
Nedd4	ENSMUSG00000032216	ENSMUST00000034740	234.248	58.7987	3.9839	7.12691e-08	7.94168e-06	neural precursor cell expressed, developmentally down-regulated 4 [Source:MGI Symbol;Acc:MGI:97297]
Snx24	ENSMUSG00000024535	ENSMUST00000025417	19.9051	4.9968	3.98357	0.000327258	0.00131538	sorting nexing 24 [Source:MGI Symbol;Acc:MGI:1916476]
Trak2	ENSMUSG00000026028	ENSMUST00000027186	20.5236	5.15902	3.97819	1.56493e-06	4.46768e-05	trafficking protein, kinesin binding 2 [Source:MGI Symbol;Acc:MGI:1918077]
Ercc6l2	ENSMUSG00000021470	ENSMUST00000021926	5.87704	1.47766	3.97726	0.00121529	0.00350075	excision repair cross-complementing rodent repair deficiency, complementation group 6 like 2 [Source:MGI Symbol;Acc:MGI:1923501]
Ankhd1	ENSMUSG00000024483	ENSMUST00000134146	12.2706	3.08648	3.9756	0.000145675	0.00073015	ankyrin repeat and KH domain containing 1 [Source:MGI Symbol;Acc:MGI:1921733]
Klhl2	ENSMUSG00000031605	ENSMUST00000034017	34.8318	8.76453	3.97417	2.25986e-06	5.48978e-05	kelch-like 2, Mayven [Source:MGI Symbol;Acc:MGI:1924363]
Slit3	ENSMUSG00000056427	ENSMUST00000069837	63.6926	16.0309	3.97312	1.55506e-06	4.45423e-05	slit homolog 3 (Drosophila) [Source:MGI Symbol;Acc:MGI:1315202]
G6pdx	ENSMUSG00000031400	ENSMUST00000004327	64.8976	16.3365	3.97256	4.25955e-05	0.000321106	glucose-6-phosphate dehydrogenase X-linked [Source:MGI Symbol;Acc:MGI:105979]
Dgcr8	ENSMUSG00000022718	ENSMUST00000009321	9.46828	2.3852	3.9696	0.000361129	0.0014131	DiGeorge syndrome critical region gene 8 [Source:MGI Symbol;Acc:MGI:2151114]
Lrp4	ENSMUSG00000027253	ENSMUST00000028689	5.24694	1.32223	3.96825	0.000174643	0.000827327	low density lipoprotein receptor-related protein 4 [Source:MGI Symbol;Acc:MGI:2442252]
Hhat	ENSMUSG00000037375	ENSMUST00000128619	7.16553	1.81184	3.95485	0.00181899	0.00482384	hedgehog acyltransferase [Source:MGI Symbol;Acc:MGI:2444681]
Pign	ENSMUSG00000056536	ENSMUST00000186485	8.18427	2.07235	3.94926	5.29046e-05	0.000366975	phosphatidylinositol glycan anchor biosynthesis, class N [Source:MGI Symbol;Acc:MGI:1351629]
Tshz2	ENSMUSG00000047907	ENSMUST00000109159	55.2879	14.0205	3.94335	3.00533e-07	1.83931e-05	teashirt zinc finger family member 2 [Source:MGI Symbol;Acc:MGI:2153084]
Zfp185	ENSMUSG00000031351	ENSMUST00000114546	3.56555	0.905668	3.93693	0.000176243	0.000832523	zinc finger protein 185 [Source:MGI Symbol;Acc:MGI:108095]
Usp31	ENSMUSG00000063317	ENSMUST00000046929	3.65363	0.929352	3.93138	0.000166525	0.000800729	ubiquitin specific peptidase 31 [Source:MGI Symbol;Acc:MGI:1923429]
Ppfia1	ENSMUSG00000037519	ENSMUST00000168134	23.7592	6.04441	3.93078	1.73758e-05	0.000181448	protein tyrosine phosphatase, receptor type, f polypeptide (PTPRF), interacting protein (liprin), alpha 1 [Source:MGI Symbol;Acc:MGI:1924750]
Otud4	ENSMUSG00000036990	ENSMUST00000173078	12.4597	3.17305	3.92672	2.24387e-05	0.000212829	OTU domain containing 4 [Source:MGI Symbol;Acc:MGI:1098801]
Zfp738	ENSMUSG00000048280	ENSMUST00000137496	2.39143	0.609301	3.92487	0.00021257	0.00095662	zinc finger protein 738 [Source:MGI Symbol;Acc:MGI:3040706]
Klf4	ENSMUSG00000003032	ENSMUST00000132746	45.1621	11.5224	3.9195	4.92322e-05	0.000351424	Kruppel-like factor 4 (gut) [Source:MGI Symbol;Acc:MGI:1342287]
Ikzf1	ENSMUSG00000018654	ENSMUST00000126058	2.68434	0.685093	3.91821	0.000328671	0.00131896	IKAROS family zinc finger 1 [Source:MGI Symbol;Acc:MGI:1342540]
Xrcc3	ENSMUSG00000021287	ENSMUST00000127281	9.99341	2.55167	3.91642	0.000105564	0.000585894	X-ray repair complementing defective repair in Chinese hamster cells 3 [Source:MGI Symbol;Acc:MGI:1921585]
Zbtb46	ENSMUSG00000027583	ENSMUST00000029106	5.24081	1.33891	3.91423	0.00271554	0.00662749	zinc finger and BTB domain containing 46 [Source:MGI Symbol;Acc:MGI:1919397]
Adam11	ENSMUSG00000020926	ENSMUST00000103081	6.22858	1.5918	3.91293	0.00030245	0.00124527	a disintegrin and metallopeptidase domain 11 [Source:MGI Symbol;Acc:MGI:1098667]
Them4	ENSMUSG00000028145	ENSMUST00000049822	13.292	3.40144	3.90777	6.26993e-05	0.000408946	thioesterase superfamily member 4 [Source:MGI Symbol;Acc:MGI:1923028]
Chaf1a	ENSMUSG00000002835	ENSMUST00000002914	12.9516	3.31437	3.9077	0.000243512	0.00105863	chromatin assembly factor 1, subunit A (p150) [Source:MGI Symbol;Acc:MGI:1351331]
Ptpn11	ENSMUSG00000043733	ENSMUST00000100770	57.7215	14.7806	3.90522	1.96146e-07	1.43552e-05	protein tyrosine phosphatase, non-receptor type 11 [Source:MGI Symbol;Acc:MGI:99511]
Tmem106b	ENSMUSG00000029571	ENSMUST00000124234	50.0172	12.8081	3.90512	1.30257e-05	0.000150287	transmembrane protein 106B [Source:MGI Symbol;Acc:MGI:1919150]
Kctd11	ENSMUSG00000046731	ENSMUST00000050555	33.4693	8.58892	3.8968	1.80928e-05	0.000186785	potassium channel tetramerisation domain containing 11 [Source:MGI Symbol;Acc:MGI:2448712]
Ssfa2	ENSMUSG00000027007	ENSMUST00000111785	26.2277	6.7341	3.89476	3.19771e-05	0.000267851	sperm specific antigen 2 [Source:MGI Symbol;Acc:MGI:1917849]
Ncaph	ENSMUSG00000034906	ENSMUST00000110387	11.4996	2.954	3.89288	0.000382281	0.00147697	non-SMC condensin I complex, subunit H [Source:MGI Symbol;Acc:MGI:2444777]
Rasal2	ENSMUSG00000070565	ENSMUST00000078308	3.081	0.792567	3.88737	0.000331543	0.00132586	RAS protein activator like 2 [Source:MGI Symbol;Acc:MGI:2443881]
Crk	ENSMUSG00000017776	ENSMUST00000017920	32.1105	8.26351	3.88581	4.19608e-07	2.20403e-05	v-crk avian sarcoma virus CT10 oncogene homolog [Source:MGI Symbol;Acc:MGI:88508]
Lonrf1	ENSMUSG00000039633	ENSMUST00000065297	4.48013	1.15382	3.88288	0.00147411	0.00409799	LON peptidase N-terminal domain and ring finger 1 [Source:MGI Symbol;Acc:MGI:3609241]
Slc7a6	ENSMUSG00000031904	ENSMUST00000034378	22.7197	5.85818	3.87829	6.62146e-06	0.000100145	solute carrier family 7 (cationic amino acid transporter, y+ system), member 6 [Source:MGI Symbol;Acc:MGI:2142598]
Kcnab2	ENSMUSG00000028931	ENSMUST00000159840	10.3351	2.666	3.87662	0.000461209	0.00169201	potassium voltage-gated channel, shaker-related subfamily, beta member 2 [Source:MGI Symbol;Acc:MGI:109239]
Acsl3	ENSMUSG00000032883	ENSMUST00000035779	15.5473	4.01388	3.87338	0.0020414	0.00527899	acyl-CoA synthetase long-chain family member 3 [Source:MGI Symbol;Acc:MGI:1921455]
Maml3	ENSMUSG00000061143	ENSMUST00000118075	2.9382	0.758668	3.87284	0.000167979	0.000805702	mastermind like 3 (Drosophila) [Source:MGI Symbol;Acc:MGI:2389461]
Bcl3	ENSMUSG00000053175	ENSMUST00000135609	28.7639	7.43094	3.87082	0.000975891	0.0029566	B cell leukemia/lymphoma 3 [Source:MGI Symbol;Acc:MGI:88140]
Flrt2	ENSMUSG00000047414	ENSMUST00000057324	8.76276	2.26383	3.87077	5.07274e-05	0.000358936	fibronectin leucine rich transmembrane protein 2 [Source:MGI Symbol;Acc:MGI:3603594]
Osmr	ENSMUSG00000022146	ENSMUST00000022746	17.1122	4.42097	3.87068	3.4698e-05	0.000282867	oncostatin M receptor [Source:MGI Symbol;Acc:MGI:1330819]
Sptlc1	ENSMUSG00000021468	ENSMUST00000021920	84.4396	21.82	3.86982	2.65877e-06	6.03462e-05	serine palmitoyltransferase, long chain base subunit 1 [Source:MGI Symbol;Acc:MGI:1099431]
Zhx3	ENSMUSG00000035877	ENSMUST00000133937	8.22902	2.12665	3.86948	3.04534e-05	0.000259832	zinc fingers and homeoboxes 3 [Source:MGI Symbol;Acc:MGI:2444772]
Dhfr	ENSMUSG00000021707	ENSMUST00000022218	5.40858	1.39877	3.86668	0.00234624	0.00588758	dihydrofolate reductase [Source:MGI Symbol;Acc:MGI:94890]
G2e3	ENSMUSG00000035293	ENSMUST00000054308	5.08638	1.31573	3.86584	7.42893e-05	0.00045922	G2/M-phase specific E3 ubiquitin ligase [Source:MGI Symbol;Acc:MGI:2444298]
Prosc	ENSMUSG00000031485	ENSMUST00000033875	57.0604	14.7643	3.86475	1.7989e-05	0.000186197	proline synthetase co-transcribed [Source:MGI Symbol;Acc:MGI:1891207]
Efna3	ENSMUSG00000028039	ENSMUST00000029673	3.14417	0.814135	3.86198	0.00150431	0.00416208	ephrin A3 [Source:MGI Symbol;Acc:MGI:106644]
Ppp1r15b	ENSMUSG00000046062	ENSMUST00000052529	44.8671	11.6219	3.86057	5.99317e-06	9.49946e-05	protein phosphatase 1, regulatory (inhibitor) subunit 15b [Source:MGI Symbol;Acc:MGI:2444211]
Elf4	ENSMUSG00000031103	ENSMUST00000114958	10.82	2.80539	3.85685	2.42319e-06	5.68946e-05	E74-like factor 4 (ets domain transcription factor) [Source:MGI Symbol;Acc:MGI:1928377]
Rasl11a	ENSMUSG00000029641	ENSMUST00000031646	32.7834	8.50765	3.8534	9.50648e-05	0.000544777	RAS-like, family 11, member A [Source:MGI Symbol;Acc:MGI:1916145]
Zfp568	ENSMUSG00000074221	ENSMUST00000148442	5.85948	1.5226	3.84835	0.000351209	0.00138369	zinc finger protein 568 [Source:MGI Symbol;Acc:MGI:2142347]
Col14a1	ENSMUSG00000022371	ENSMUST00000023053	102.873	26.7542	3.84512	5.41727e-07	2.50179e-05	collagen, type XIV, alpha 1 [Source:MGI Symbol;Acc:MGI:1341272]
Cenpc1	ENSMUSG00000029253	ENSMUST00000031170	6.84206	1.78296	3.83748	7.96265e-06	0.000111905	centromere protein C1 [Source:MGI Symbol;Acc:MGI:99700]
Myof	ENSMUSG00000048612	ENSMUST00000041475	50.6421	13.2017	3.83603	4.95208e-06	8.45181e-05	myoferlin [Source:MGI Symbol;Acc:MGI:1919192]
Pi15	ENSMUSG00000067780	ENSMUST00000088476	46.5379	12.1427	3.83257	7.18419e-07	2.92913e-05	peptidase inhibitor 15 [Source:MGI Symbol;Acc:MGI:1934659]
Sertad4	ENSMUSG00000016262	ENSMUST00000155579	25.8113	6.73912	3.83007	0.000191014	0.000882609	SERTA domain containing 4 [Source:MGI Symbol;Acc:MGI:2443496]
Pdgfc	ENSMUSG00000028019	ENSMUST00000029652	61.3471	16.0248	3.82827	9.86019e-06	0.000126527	platelet-derived growth factor, C polypeptide [Source:MGI Symbol;Acc:MGI:1859631]
Ptafr	ENSMUSG00000056529	ENSMUST00000070690	2.85891	0.746832	3.82805	0.0014308	0.00399689	platelet-activating factor receptor [Source:MGI Symbol;Acc:MGI:106066]
Eea1	ENSMUSG00000036499	ENSMUST00000219207	11.3592	2.96789	3.82736	3.2815e-06	6.81227e-05	early endosome antigen 1 [Source:MGI Symbol;Acc:MGI:2442192]
Cdc73	ENSMUSG00000026361	ENSMUST00000018337	12.5054	3.26804	3.82657	0.000252568	0.00108977	cell division cycle 73, Paf1/RNA polymerase II complex component [Source:MGI Symbol;Acc:MGI:2384876]
Fkbp5	ENSMUSG00000024222	ENSMUST00000079413	85.8361	22.443	3.82462	3.97851e-06	7.57278e-05	FK506 binding protein 5 [Source:MGI Symbol;Acc:MGI:104670]
Nabp1	ENSMUSG00000026107	ENSMUST00000189542	15.0338	3.93145	3.82399	0.00051277	0.00181972	nucleic acid binding protein 1 [Source:MGI Symbol;Acc:MGI:1923258]
Cdca3	ENSMUSG00000023505	ENSMUST00000150120	20.9777	5.48632	3.82363	0.000424325	0.00158876	cell division cycle associated 3 [Source:MGI Symbol;Acc:MGI:1315198]
Zfp871	ENSMUSG00000024298	ENSMUST00000159086	10.1229	2.65003	3.81994	5.85913e-05	0.000392092	zinc finger protein 871 [Source:MGI Symbol;Acc:MGI:1921793]
Net1	ENSMUSG00000021215	ENSMUST00000091853	85.8786	22.5075	3.81556	6.09836e-07	2.69388e-05	neuroepithelial cell transforming gene 1 [Source:MGI Symbol;Acc:MGI:1927138]
Mkl2	ENSMUSG00000009569	ENSMUST00000149359	18.7937	4.92886	3.81299	6.99623e-05	0.000440844	MKL/myocardin-like 2 [Source:MGI Symbol;Acc:MGI:3050795]
Tbc1d2	ENSMUSG00000039813	ENSMUST00000084621	5.32096	1.39681	3.80935	0.000234482	0.00103131	TBC1 domain family, member 2 [Source:MGI Symbol;Acc:MGI:2652885]
Tyro3	ENSMUSG00000027298	ENSMUST00000110783	17.1329	4.50107	3.80641	0.000712466	0.00231921	TYRO3 protein tyrosine kinase 3 [Source:MGI Symbol;Acc:MGI:104294]
Gpc6	ENSMUSG00000058571	ENSMUST00000125435	21.8564	5.74304	3.80572	2.38807e-07	1.60773e-05	glypican 6 [Source:MGI Symbol;Acc:MGI:1346322]
Phf8	ENSMUSG00000041229	ENSMUST00000112666	7.81477	2.05422	3.80426	0.000157889	0.000770842	PHD finger protein 8 [Source:MGI Symbol;Acc:MGI:2444341]
Kcnn4	ENSMUSG00000054342	ENSMUST00000205428	16.4242	4.31771	3.80391	0.000250688	0.00108261	potassium intermediate/small conductance calcium-activated channel, subfamily N, member 4 [Source:MGI Symbol;Acc:MGI:1277957]
Rbm26	ENSMUSG00000022119	ENSMUST00000172122	12.0197	3.16038	3.80325	0.000112462	0.000612437	RNA binding motif protein 26 [Source:MGI Symbol;Acc:MGI:1921463]
Dock8	ENSMUSG00000052085	ENSMUST00000025831	3.92688	1.03319	3.80072	0.000165444	0.000797752	dedicator of cytokinesis 8 [Source:MGI Symbol;Acc:MGI:1921396]
Cdk14	ENSMUSG00000028926	ENSMUST00000115451	6.69447	1.76286	3.79751	0.000319162	0.00129191	cyclin-dependent kinase 14 [Source:MGI Symbol;Acc:MGI:894318]
Taf2	ENSMUSG00000037343	ENSMUST00000041733	10.1302	2.66777	3.79724	7.55051e-06	0.000108496	TATA-box binding protein associated factor 2 [Source:MGI Symbol;Acc:MGI:2443028]
Osbpl8	ENSMUSG00000020189	ENSMUST00000105275	6.2328	1.64382	3.79165	0.000717653	0.00233082	oxysterol binding protein-like 8 [Source:MGI Symbol;Acc:MGI:2443807]
Aldh9a1	ENSMUSG00000026687	ENSMUST00000028004	95.8014	25.2776	3.78997	4.69531e-06	8.30783e-05	aldehyde dehydrogenase 9, subfamily A1 [Source:MGI Symbol;Acc:MGI:1861622]
Mgat2	ENSMUSG00000043998	ENSMUST00000060579	55.7304	14.7052	3.78985	5.31541e-07	2.48129e-05	mannoside acetylglucosaminyltransferase 2 [Source:MGI Symbol;Acc:MGI:2384966]
Cd47	ENSMUSG00000055447	ENSMUST00000084838	92.1925	24.3264	3.78982	2.86583e-05	0.000249741	CD47 antigen (Rh-related antigen, integrin-associated signal transducer) [Source:MGI Symbol;Acc:MGI:96617]
Ttc39b	ENSMUSG00000038172	ENSMUST00000102823	7.34519	1.93824	3.78961	0.000101408	0.0005696	tetratricopeptide repeat domain 39B [Source:MGI Symbol;Acc:MGI:1917113]
Efcab14	ENSMUSG00000034210	ENSMUST00000106525	14.13	3.72904	3.78918	2.20837e-05	0.000210563	EF-hand calcium binding domain 14 [Source:MGI Symbol;Acc:MGI:2442397]
Il1r1	ENSMUSG00000026072	ENSMUST00000027241	16.214	4.28221	3.78637	1.87465e-05	0.000190017	interleukin 1 receptor, type I [Source:MGI Symbol;Acc:MGI:96545]
Pole2	ENSMUSG00000020974	ENSMUST00000021359	6.33165	1.6724	3.78596	0.000943055	0.00287578	polymerase (DNA directed), epsilon 2 (p59 subunit) [Source:MGI Symbol;Acc:MGI:1197514]
Nup107	ENSMUSG00000052798	ENSMUST00000218576	16.1526	4.26672	3.78571	0.000635232	0.00212713	nucleoporin 107 [Source:MGI Symbol;Acc:MGI:2143854]
Dnajb9	ENSMUSG00000014905	ENSMUST00000015049	53.1815	14.048	3.78571	0.000337532	0.00134359	DnaJ heat shock protein family (Hsp40) member B9 [Source:MGI Symbol;Acc:MGI:1351618]
Uevld	ENSMUSG00000043262	ENSMUST00000094398	4.77969	1.26264	3.78549	0.000128929	0.000669531	UEV and lactate/malate dehyrogenase domains [Source:MGI Symbol;Acc:MGI:1860490]
Vill	ENSMUSG00000038775	ENSMUST00000135872	38.8843	10.2739	3.78474	1.71725e-05	0.000180467	villin-like [Source:MGI Symbol;Acc:MGI:1201781]
Hlf	ENSMUSG00000003949	ENSMUST00000004051	2.70843	0.716603	3.77954	0.0016341	0.00443706	hepatic leukemia factor [Source:MGI Symbol;Acc:MGI:96108]
Acad11	ENSMUSG00000090150	ENSMUST00000120854	13.87	3.67333	3.77587	0.000873493	0.00271056	acyl-Coenzyme A dehydrogenase family, member 11 [Source:MGI Symbol;Acc:MGI:2143169]
Hpse	ENSMUSG00000035273	ENSMUST00000045617	15.2631	4.04404	3.77423	0.000668144	0.00221119	heparanase [Source:MGI Symbol;Acc:MGI:1343124]
Dhx9	ENSMUSG00000042699	ENSMUST00000186380	40.2264	10.6631	3.77249	1.77422e-06	4.77848e-05	DEAH (Asp-Glu-Ala-His) box polypeptide 9 [Source:MGI Symbol;Acc:MGI:108177]
Gclc	ENSMUSG00000032350	ENSMUST00000034905	9.90475	2.62888	3.76767	1.8887e-05	0.000190881	glutamate-cysteine ligase, catalytic subunit [Source:MGI Symbol;Acc:MGI:104990]
Srebf2	ENSMUSG00000022463	ENSMUST00000023100	42.9281	11.3975	3.76645	3.84191e-06	7.42254e-05	sterol regulatory element binding factor 2 [Source:MGI Symbol;Acc:MGI:107585]
Tmem2	ENSMUSG00000024754	ENSMUST00000096194	8.08983	2.14848	3.76537	1.35785e-05	0.000154498	transmembrane protein 2 [Source:MGI Symbol;Acc:MGI:1890373]
Dnajc3	ENSMUSG00000022136	ENSMUST00000022734	65.9193	17.5071	3.76529	3.52628e-07	1.99692e-05	DnaJ heat shock protein family (Hsp40) member C3 [Source:MGI Symbol;Acc:MGI:107373]
Ncapd2	ENSMUSG00000038252	ENSMUST00000188119	19.3038	5.12919	3.76351	2.26125e-05	0.000214242	non-SMC condensin I complex, subunit D2 [Source:MGI Symbol;Acc:MGI:1915548]
4930427A07Rik	ENSMUSG00000037466	ENSMUST00000049271	3.9011	1.03678	3.76272	0.00113649	0.00332027	RIKEN cDNA 4930427A07 gene [Source:MGI Symbol;Acc:MGI:2144738]
Cast	ENSMUSG00000021585	ENSMUST00000065629	24.9991	6.64426	3.76252	1.72767e-05	0.000180926	calpastatin [Source:MGI Symbol;Acc:MGI:1098236]
Sphk1	ENSMUSG00000061878	ENSMUST00000106388	172.161	45.7986	3.75908	2.19742e-05	0.000209922	sphingosine kinase 1 [Source:MGI Symbol;Acc:MGI:1316649]
Ireb2	ENSMUSG00000032293	ENSMUST00000034843	18.6638	4.96568	3.75855	2.79984e-05	0.000246312	iron responsive element binding protein 2 [Source:MGI Symbol;Acc:MGI:1928268]
Dpp8	ENSMUSG00000032393	ENSMUST00000034960	23.2131	6.17674	3.75814	9.56205e-05	0.000546268	dipeptidylpeptidase 8 [Source:MGI Symbol;Acc:MGI:1921638]
Lemd3	ENSMUSG00000048661	ENSMUST00000119944	4.68768	1.24864	3.75422	8.76057e-05	0.000514669	LEM domain containing 3 [Source:MGI Symbol;Acc:MGI:3580376]
Atf7ip	ENSMUSG00000030213	ENSMUST00000203988	14.0041	3.73428	3.75014	0.000177059	0.000835021	activating transcription factor 7 interacting protein [Source:MGI Symbol;Acc:MGI:1858965]
Stc1	ENSMUSG00000014813	ENSMUST00000014957	4.27734	1.1409	3.74909	0.000687516	0.00226163	stanniocalcin 1 [Source:MGI Symbol;Acc:MGI:109131]
Mpp5	ENSMUSG00000021112	ENSMUST00000219197	8.28427	2.21388	3.74197	0.00115953	0.00337446	membrane protein, palmitoylated 5 (MAGUK p55 subfamily member 5) [Source:MGI Symbol;Acc:MGI:1927339]
Sash1	ENSMUSG00000015305	ENSMUST00000015449	11.4	3.05041	3.73721	3.55602e-06	7.10875e-05	SAM and SH3 domain containing 1 [Source:MGI Symbol;Acc:MGI:1917347]
Hcfc2	ENSMUSG00000020246	ENSMUST00000160845	8.48658	2.27214	3.73506	0.000115183	0.000622868	host cell factor C2 [Source:MGI Symbol;Acc:MGI:1915183]
Has2	ENSMUSG00000022367	ENSMUST00000050544	1.47379	0.395009	3.73102	0.00110859	0.00325694	hyaluronan synthase 2 [Source:MGI Symbol;Acc:MGI:107821]
Isg20	ENSMUSG00000039236	ENSMUST00000118867	38.6284	10.3576	3.72949	0.0015964	0.0043518	interferon-stimulated protein [Source:MGI Symbol;Acc:MGI:1928895]
Spag9	ENSMUSG00000020859	ENSMUST00000132772	23.0215	6.17554	3.72785	1.62401e-05	0.000173103	sperm associated antigen 9 [Source:MGI Symbol;Acc:MGI:1918084]
Txnrd1	ENSMUSG00000020250	ENSMUST00000219368	46.3444	12.4332	3.72746	7.9836e-07	3.05095e-05	thioredoxin reductase 1 [Source:MGI Symbol;Acc:MGI:1354175]
Lacc1	ENSMUSG00000044350	ENSMUST00000062789	3.90595	1.04794	3.72726	0.00223275	0.00565628	laccase (multicopper oxidoreductase) domain containing 1 [Source:MGI Symbol;Acc:MGI:2445077]
Magi1	ENSMUSG00000045095	ENSMUST00000204347	25.5402	6.85619	3.72512	1.40185e-05	0.000157328	membrane associated guanylate kinase, WW and PDZ domain containing 1 [Source:MGI Symbol;Acc:MGI:1203522]
Thbs1	ENSMUSG00000040152	ENSMUST00000039559	15.5621	4.17826	3.72455	4.88956e-06	8.40926e-05	thrombospondin 1 [Source:MGI Symbol;Acc:MGI:98737]
March8	ENSMUSG00000025702	ENSMUST00000079012	43.8789	11.7818	3.72431	0.000143536	0.000722555	membrane-associated ring finger (C3HC4) 8 [Source:MGI Symbol;Acc:MGI:1919029]
Kif5b	ENSMUSG00000006740	ENSMUST00000025083	35.6976	9.5867	3.72365	1.09479e-05	0.00013555	kinesin family member 5B [Source:MGI Symbol;Acc:MGI:1098268]
Akap10	ENSMUSG00000047804	ENSMUST00000102650	7.17703	1.93203	3.71477	0.000157224	0.000769308	A kinase (PRKA) anchor protein 10 [Source:MGI Symbol;Acc:MGI:1890218]
Agrn	ENSMUSG00000041936	ENSMUST00000154494	42.1748	11.3693	3.70954	8.37473e-08	8.98437e-06	agrin [Source:MGI Symbol;Acc:MGI:87961]
Cstb	ENSMUSG00000005054	ENSMUST00000005185	864.136	232.975	3.70914	2.52149e-07	1.66226e-05	cystatin B [Source:MGI Symbol;Acc:MGI:109514]
Tom1l1	ENSMUSG00000020541	ENSMUST00000020849	10.134	2.73298	3.70803	6.01796e-05	0.00039813	target of myb1-like 1 (chicken) [Source:MGI Symbol;Acc:MGI:1919193]
Cbx4	ENSMUSG00000039989	ENSMUST00000026665	15.5125	4.18353	3.70799	0.000108441	0.000598018	chromobox 4 [Source:MGI Symbol;Acc:MGI:1195985]
Pkdcc	ENSMUSG00000024247	ENSMUST00000170794	282.985	76.3483	3.7065	3.63595e-07	2.03897e-05	protein kinase domain containing, cytoplasmic [Source:MGI Symbol;Acc:MGI:2147077]
Klhl20	ENSMUSG00000026705	ENSMUST00000111611	9.03709	2.43982	3.704	2.70484e-05	0.000240072	kelch-like 20 [Source:MGI Symbol;Acc:MGI:2444855]
Fras1	ENSMUSG00000034687	ENSMUST00000036019	1.89372	0.51127	3.70395	0.00304666	0.00727223	Fraser extracellular matrix complex subunit 1 [Source:MGI Symbol;Acc:MGI:2385368]
Ccdc8	ENSMUSG00000041117	ENSMUST00000094805	15.2899	4.134	3.69857	0.000260204	0.00111464	coiled-coil domain containing 8 [Source:MGI Symbol;Acc:MGI:3612184]
Bean1	ENSMUSG00000031872	ENSMUST00000164076	2.96209	0.801298	3.69662	0.000787738	0.00250798	brain expressed, associated with Nedd4, 1 [Source:MGI Symbol;Acc:MGI:1929597]
Gch1	ENSMUSG00000037580	ENSMUST00000089959	3.84378	1.03982	3.69659	9.98676e-05	0.000562594	GTP cyclohydrolase 1 [Source:MGI Symbol;Acc:MGI:95675]
Vps35	ENSMUSG00000031696	ENSMUST00000034131	43.5437	11.7862	3.69447	6.34525e-06	9.76791e-05	VPS35 retromer complex component [Source:MGI Symbol;Acc:MGI:1890467]
Fgd1	ENSMUSG00000025265	ENSMUST00000112685	4.78558	1.29667	3.69066	6.34443e-05	0.00041258	FYVE, RhoGEF and PH domain containing 1 [Source:MGI Symbol;Acc:MGI:104566]
Zfp382	ENSMUSG00000074220	ENSMUST00000098596	2.22727	0.603565	3.6902	0.00171463	0.00461223	zinc finger protein 382 [Source:MGI Symbol;Acc:MGI:3588204]
Nid1	ENSMUSG00000005397	ENSMUST00000005532	116.612	31.6062	3.68954	1.13545e-06	3.70044e-05	nidogen 1 [Source:MGI Symbol;Acc:MGI:97342]
Adam10	ENSMUSG00000054693	ENSMUST00000067880	47.851	12.9714	3.68895	2.36695e-06	5.62338e-05	a disintegrin and metallopeptidase domain 10 [Source:MGI Symbol;Acc:MGI:109548]
Gm10509	ENSMUSG00000073448	ENSMUST00000097384	1.87186	0.507443	3.6888	0.00285488	0.0068868	predicted gene 10509 [Source:MGI Symbol;Acc:MGI:3796835]
Agfg1	ENSMUSG00000026159	ENSMUST00000189220	19.4389	5.26975	3.68878	0.000387541	0.00149078	ArfGAP with FG repeats 1 [Source:MGI Symbol;Acc:MGI:1333754]
Tacc3	ENSMUSG00000037313	ENSMUST00000074849	24.56	6.66063	3.68735	4.89336e-05	0.000350329	transforming, acidic coiled-coil containing protein 3 [Source:MGI Symbol;Acc:MGI:1341163]
Zbtb7c	ENSMUSG00000044646	ENSMUST00000058997	9.47255	2.56954	3.68647	0.000480634	0.00174732	zinc finger and BTB domain containing 7C [Source:MGI Symbol;Acc:MGI:2443302]
Ackr3	ENSMUSG00000044337	ENSMUST00000065587	65.3661	17.7366	3.68537	1.31559e-05	0.000151486	atypical chemokine receptor 3 [Source:MGI Symbol;Acc:MGI:109562]
Mcm6	ENSMUSG00000026355	ENSMUST00000027601	33.5799	9.12095	3.68162	6.76754e-06	0.000101643	minichromosome maintenance complex component 6 [Source:MGI Symbol;Acc:MGI:1298227]
Egfr	ENSMUSG00000020122	ENSMUST00000020329	17.4137	4.73022	3.68138	5.90249e-05	0.000393621	epidermal growth factor receptor [Source:MGI Symbol;Acc:MGI:95294]
Fam134b	ENSMUSG00000022270	ENSMUST00000110438	24.9023	6.7699	3.67838	7.83804e-06	0.000110966	family with sequence similarity 134, member B [Source:MGI Symbol;Acc:MGI:1913520]
Dcbld2	ENSMUSG00000035107	ENSMUST00000046663	31.8018	8.64925	3.67683	2.2178e-05	0.000211018	discoidin, CUB and LCCL domain containing 2 [Source:MGI Symbol;Acc:MGI:1920629]
Vcpip1	ENSMUSG00000045210	ENSMUST00000057438	8.82555	2.40133	3.67527	6.1032e-05	0.000401796	valosin containing protein (p97)/p47 complex interacting protein 1 [Source:MGI Symbol;Acc:MGI:1917925]
Ggcx	ENSMUSG00000053460	ENSMUST00000065906	22.8207	6.21368	3.67265	3.53171e-06	7.0749e-05	gamma-glutamyl carboxylase [Source:MGI Symbol;Acc:MGI:1927655]
Plxna4	ENSMUSG00000029765	ENSMUST00000115096	1.90385	0.518394	3.6726	9.74047e-05	0.000553412	plexin A4 [Source:MGI Symbol;Acc:MGI:2179061]
Nfatc2ip	ENSMUSG00000030722	ENSMUST00000075671	5.58928	1.52203	3.67225	0.000639208	0.00213961	nuclear factor of activated T cells, cytoplasmic, calcineurin dependent 2 interacting protein [Source:MGI Symbol;Acc:MGI:1329015]
Sesn2	ENSMUSG00000028893	ENSMUST00000030724	5.08462	1.38503	3.67113	0.0012972	0.0036875	sestrin 2 [Source:MGI Symbol;Acc:MGI:2651874]
Isyna1	ENSMUSG00000019139	ENSMUST00000211117	454.187	123.899	3.66579	1.15377e-06	3.70456e-05	myo-inositol 1-phosphate synthase A1 [Source:MGI Symbol;Acc:MGI:1919030]
Mpzl2	ENSMUSG00000032092	ENSMUST00000217097	12.2105	3.33527	3.66101	3.93741e-06	7.52289e-05	myelin protein zero-like 2 [Source:MGI Symbol;Acc:MGI:1289160]
Gnl3l	ENSMUSG00000025266	ENSMUST00000112691	14.9206	4.07702	3.65969	2.82641e-05	0.00024763	guanine nucleotide binding protein-like 3 (nucleolar)-like [Source:MGI Symbol;Acc:MGI:2448557]
Snx18	ENSMUSG00000042364	ENSMUST00000109241	25.9422	7.09232	3.65778	1.29593e-05	0.000149748	sorting nexin 18 [Source:MGI Symbol;Acc:MGI:2137642]
Lama1	ENSMUSG00000032796	ENSMUST00000035471	5.56355	1.52294	3.65315	4.79613e-09	2.3986e-06	laminin, alpha 1 [Source:MGI Symbol;Acc:MGI:99892]
Dmxl1	ENSMUSG00000037416	ENSMUST00000180611	3.23522	0.886199	3.65067	0.000180721	0.000847289	Dmx-like 1 [Source:MGI Symbol;Acc:MGI:2443926]
Piga	ENSMUSG00000031381	ENSMUST00000208741	5.02679	1.37833	3.647	0.000166163	0.000799879	phosphatidylinositol glycan anchor biosynthesis, class A [Source:MGI Symbol;Acc:MGI:99461]
Incenp	ENSMUSG00000024660	ENSMUST00000025562	18.5263	5.08016	3.64679	0.000667131	0.00220868	inner centromere protein [Source:MGI Symbol;Acc:MGI:1313288]
Gpld1	ENSMUSG00000021340	ENSMUST00000021773	9.1822	2.51804	3.64657	1.48571e-05	0.000163306	glycosylphosphatidylinositol specific phospholipase D1 [Source:MGI Symbol;Acc:MGI:106604]
Zfp26	ENSMUSG00000063108	ENSMUST00000159569	3.55237	0.974273	3.64618	0.000484376	0.0017562	zinc finger protein 26 [Source:MGI Symbol;Acc:MGI:99173]
Rad54l	ENSMUSG00000028702	ENSMUST00000139147	5.02401	1.37986	3.64094	0.00380265	0.00872237	RAD54 like (S. cerevisiae) [Source:MGI Symbol;Acc:MGI:894697]
Cdh11	ENSMUSG00000031673	ENSMUST00000075190	63.7225	17.5355	3.63392	7.66397e-06	0.00010958	cadherin 11 [Source:MGI Symbol;Acc:MGI:99217]
Rap2c	ENSMUSG00000050029	ENSMUST00000053593	15.9831	4.40105	3.63165	0.000278831	0.00117291	RAP2C, member of RAS oncogene family [Source:MGI Symbol;Acc:MGI:1919315]
Rnd3	ENSMUSG00000017144	ENSMUST00000017288	21.0311	5.79657	3.62819	0.000129618	0.000671293	Rho family GTPase 3 [Source:MGI Symbol;Acc:MGI:1921444]
Dera	ENSMUSG00000030225	ENSMUST00000204100	34.3691	9.474	3.62773	6.13178e-05	0.000402667	deoxyribose-phosphate aldolase (putative) [Source:MGI Symbol;Acc:MGI:1913762]
Gab2	ENSMUSG00000004508	ENSMUST00000004622	14.6875	4.05436	3.62264	4.8896e-06	8.40926e-05	growth factor receptor bound protein 2-associated protein 2 [Source:MGI Symbol;Acc:MGI:1333854]
Kif21b	ENSMUSG00000041642	ENSMUST00000075164	2.38842	0.659308	3.62261	0.000253783	0.0010931	kinesin family member 21B [Source:MGI Symbol;Acc:MGI:109234]
Tmem221	ENSMUSG00000043664	ENSMUST00000052072	17.6366	4.86858	3.62253	0.000217164	0.000971976	transmembrane protein 221 [Source:MGI Symbol;Acc:MGI:3525074]
Gpt2	ENSMUSG00000031700	ENSMUST00000034136	33.8586	9.34697	3.62241	3.87181e-05	0.000301641	glutamic pyruvate transaminase (alanine aminotransferase) 2 [Source:MGI Symbol;Acc:MGI:1915391]
Galnt1	ENSMUSG00000000420	ENSMUST00000000430	65.5371	18.0944	3.62195	2.33274e-05	0.000218262	UDP-N-acetyl-alpha-D-galactosamine:polypeptide N-acetylgalactosaminyltransferase 1 [Source:MGI Symbol;Acc:MGI:894693]
Slc35e3	ENSMUSG00000060181	ENSMUST00000079041	18.6037	5.13895	3.62013	9.74749e-06	0.000125821	solute carrier family 35, member E3 [Source:MGI Symbol;Acc:MGI:2448489]
Zfp652	ENSMUSG00000075595	ENSMUST00000107717	8.25374	2.28133	3.61795	0.00216039	0.00551904	zinc finger protein 652 [Source:MGI Symbol;Acc:MGI:2442221]
Tchh	ENSMUSG00000052415	ENSMUST00000064257	2.78709	0.770575	3.61689	0.00367962	0.00847958	trichohyalin [Source:MGI Symbol;Acc:MGI:2177944]
Prkaa2	ENSMUSG00000028518	ENSMUST00000030243	2.82854	0.782759	3.61355	4.32697e-05	0.00032367	protein kinase, AMP-activated, alpha 2 catalytic subunit [Source:MGI Symbol;Acc:MGI:1336173]
Phlpp1	ENSMUSG00000044340	ENSMUST00000061047	6.27183	1.73819	3.60825	0.000366237	0.00142952	PH domain and leucine rich repeat protein phosphatase 1 [Source:MGI Symbol;Acc:MGI:2138327]
Armcx4	ENSMUSG00000049804	ENSMUST00000124226	5.43949	1.50797	3.60716	1.71218e-05	0.000180102	armadillo repeat containing, X-linked 4 [Source:MGI Symbol;Acc:MGI:2147887]
Ppp1r3b	ENSMUSG00000046794	ENSMUST00000210337	5.90313	1.6369	3.6063	0.00126543	0.00361505	protein phosphatase 1, regulatory (inhibitor) subunit 3B [Source:MGI Symbol;Acc:MGI:2177268]
Zfp445	ENSMUSG00000047036	ENSMUST00000214626	20.1057	5.58178	3.60201	4.85083e-05	0.000348227	zinc finger protein 445 [Source:MGI Symbol;Acc:MGI:2143340]
Mfsd12	ENSMUSG00000034854	ENSMUST00000044844	10.9742	3.04843	3.59997	8.60472e-05	0.000507584	major facilitator superfamily domain containing 12 [Source:MGI Symbol;Acc:MGI:3604804]
Cep128	ENSMUSG00000061533	ENSMUST00000141429	6.19062	1.71967	3.59988	0.000544437	0.00190239	centrosomal protein 128 [Source:MGI Symbol;Acc:MGI:1922466]
Ash1l	ENSMUSG00000028053	ENSMUST00000186583	10.3616	2.87842	3.59976	4.44854e-05	0.000330332	ash1 (absent, small, or homeotic)-like (Drosophila) [Source:MGI Symbol;Acc:MGI:2183158]
Ywhag	ENSMUSG00000051391	ENSMUST00000198270	105.507	29.3213	3.5983	5.6419e-06	9.20663e-05	tyrosine 3-monooxygenase/tryptophan 5-monooxygenase activation protein, gamma polypeptide [Source:MGI Symbol;Acc:MGI:108109]
Camsap2	ENSMUSG00000041570	ENSMUST00000194808	9.4178	2.61817	3.59709	1.36275e-05	0.000154648	calmodulin regulated spectrin-associated protein family, member 2 [Source:MGI Symbol;Acc:MGI:1922434]
Zzef1	ENSMUSG00000055670	ENSMUST00000150551	10.7587	2.99365	3.59385	0.000179829	0.000844253	zinc finger, ZZ-type with EF hand domain 1 [Source:MGI Symbol;Acc:MGI:2444286]
Fam46c	ENSMUSG00000044468	ENSMUST00000128107	19.4403	5.41593	3.58947	8.99034e-05	0.000522305	family with sequence similarity 46, member C [Source:MGI Symbol;Acc:MGI:1921895]
Smchd1	ENSMUSG00000024054	ENSMUST00000138193	10.278	2.86352	3.5893	0.000312426	0.00127269	SMC hinge domain containing 1 [Source:MGI Symbol;Acc:MGI:1921605]
Ndfip2	ENSMUSG00000053253	ENSMUST00000181969	27.2981	7.60624	3.58891	1.11049e-05	0.00013671	Nedd4 family interacting protein 2 [Source:MGI Symbol;Acc:MGI:1923523]
Dmxl2	ENSMUSG00000041268	ENSMUST00000118163	3.0656	0.854266	3.58858	2.55025e-06	5.8851e-05	Dmx-like 2 [Source:MGI Symbol;Acc:MGI:2444630]
Usp22	ENSMUSG00000042506	ENSMUST00000041683	38.4466	10.7317	3.58252	5.971e-07	2.68305e-05	ubiquitin specific peptidase 22 [Source:MGI Symbol;Acc:MGI:2144157]
Trio	ENSMUSG00000022263	ENSMUST00000090247	12.9605	3.61797	3.58225	4.39425e-06	7.99797e-05	triple functional domain (PTPRF interacting) [Source:MGI Symbol;Acc:MGI:1927230]
Ctnnal1	ENSMUSG00000038816	ENSMUST00000045142	35.3119	9.87137	3.57721	5.7878e-06	9.32877e-05	catenin (cadherin associated protein), alpha-like 1 [Source:MGI Symbol;Acc:MGI:1859649]
Fstl1	ENSMUSG00000022816	ENSMUST00000114763	434.143	121.494	3.57338	8.05895e-07	3.0525e-05	follistatin-like 1 [Source:MGI Symbol;Acc:MGI:102793]
Clock	ENSMUSG00000029238	ENSMUST00000202651	10.8629	3.04033	3.57292	9.7214e-05	0.000553354	circadian locomotor output cycles kaput [Source:MGI Symbol;Acc:MGI:99698]
Dcaf4	ENSMUSG00000021222	ENSMUST00000021645	27.1054	7.59289	3.56983	0.000773621	0.00247078	DDB1 and CUL4 associated factor 4 [Source:MGI Symbol;Acc:MGI:1921078]
Slc44a2	ENSMUSG00000057193	ENSMUST00000217461	119.162	33.3818	3.56966	1.21961e-05	0.000144369	solute carrier family 44, member 2 [Source:MGI Symbol;Acc:MGI:1915932]
Col5a2	ENSMUSG00000026042	ENSMUST00000086430	157.563	44.1417	3.56949	1.17083e-07	1.1068e-05	collagen, type V, alpha 2 [Source:MGI Symbol;Acc:MGI:88458]
Sorbs1	ENSMUSG00000025006	ENSMUST00000099467	64.4349	18.0538	3.56905	2.7442e-06	6.15556e-05	sorbin and SH3 domain containing 1 [Source:MGI Symbol;Acc:MGI:700014]
Fchsd2	ENSMUSG00000030691	ENSMUST00000208439	14.7961	4.14789	3.56713	0.000433538	0.00161555	FCH and double SH3 domains 2 [Source:MGI Symbol;Acc:MGI:2448475]
Tet3	ENSMUSG00000034832	ENSMUST00000089622	8.83208	2.47597	3.56712	9.56411e-05	0.000546268	tet methylcytosine dioxygenase 3 [Source:MGI Symbol;Acc:MGI:2446229]
Ercc6	ENSMUSG00000054051	ENSMUST00000066807	3.6651	1.02864	3.56305	0.000136307	0.000697569	excision repair cross-complementing rodent repair deficiency, complementation group 6 [Source:MGI Symbol;Acc:MGI:1100494]
Dcp2	ENSMUSG00000024472	ENSMUST00000202306	12.0729	3.38999	3.56132	3.49421e-05	0.000284179	decapping mRNA 2 [Source:MGI Symbol;Acc:MGI:1917890]
Katnal1	ENSMUSG00000041298	ENSMUST00000047257	4.76605	1.33904	3.55931	8.79097e-05	0.000515578	katanin p60 subunit A-like 1 [Source:MGI Symbol;Acc:MGI:2387638]
Ggt1	ENSMUSG00000006345	ENSMUST00000134503	36.8504	10.3539	3.5591	6.88772e-05	0.000436568	gamma-glutamyltransferase 1 [Source:MGI Symbol;Acc:MGI:95706]
Atad2b	ENSMUSG00000052812	ENSMUST00000219187	5.07946	1.4273	3.5588	9.32423e-05	0.000537364	ATPase family, AAA domain containing 2B [Source:MGI Symbol;Acc:MGI:2444798]
Gfpt1	ENSMUSG00000029992	ENSMUST00000113657	28.3335	7.96646	3.5566	9.06701e-06	0.000120744	glutamine fructose-6-phosphate transaminase 1 [Source:MGI Symbol;Acc:MGI:95698]
Lrrc59	ENSMUSG00000020869	ENSMUST00000021239	106.738	30.0124	3.55648	3.16174e-06	6.67599e-05	leucine rich repeat containing 59 [Source:MGI Symbol;Acc:MGI:2138133]
Lrrc8d	ENSMUSG00000046079	ENSMUST00000060531	10.8947	3.06677	3.5525	2.44204e-05	0.000225556	leucine rich repeat containing 8D [Source:MGI Symbol;Acc:MGI:1922368]
Pik3cb	ENSMUSG00000032462	ENSMUST00000035037	5.78323	1.63038	3.54718	1.13844e-05	0.00013906	phosphatidylinositol 3-kinase, catalytic, beta polypeptide [Source:MGI Symbol;Acc:MGI:1922019]
Hcfc1	ENSMUSG00000031386	ENSMUST00000033761	21.1698	5.97507	3.54302	5.20602e-06	8.74692e-05	host cell factor C1 [Source:MGI Symbol;Acc:MGI:105942]
Zfp367	ENSMUSG00000044934	ENSMUST00000059817	5.63561	1.59311	3.53749	0.000175605	0.00083029	zinc finger protein 367 [Source:MGI Symbol;Acc:MGI:2442266]
Scd2	ENSMUSG00000025203	ENSMUST00000026221	145.587	41.158	3.53727	4.8826e-07	2.36803e-05	stearoyl-Coenzyme A desaturase 2 [Source:MGI Symbol;Acc:MGI:98240]
Ubxn2b	ENSMUSG00000028243	ENSMUST00000029907	4.4005	1.24516	3.53407	0.00289966	0.00697728	UBX domain protein 2B [Source:MGI Symbol;Acc:MGI:1915303]
Shprh	ENSMUSG00000090112	ENSMUST00000159810	4.70254	1.33132	3.53224	0.00149617	0.00414266	SNF2 histone linker PHD RING helicase [Source:MGI Symbol;Acc:MGI:1917581]
Cep72	ENSMUSG00000021572	ENSMUST00000036456	1.72432	0.488589	3.52918	0.0010716	0.00317146	centrosomal protein 72 [Source:MGI Symbol;Acc:MGI:1921720]
Epm2aip1	ENSMUSG00000046785	ENSMUST00000135807	13.008	3.68802	3.5271	0.0017831	0.00475127	EPM2A (laforin) interacting protein 1 [Source:MGI Symbol;Acc:MGI:1925031]
Dock9	ENSMUSG00000025558	ENSMUST00000211803	10.2982	2.92597	3.5196	1.2199e-05	0.000144369	dedicator of cytokinesis 9 [Source:MGI Symbol;Acc:MGI:106321]
Calml3	ENSMUSG00000063130	ENSMUST00000077698	2.02401	0.575982	3.51402	0.00115142	0.0033548	calmodulin-like 3 [Source:MGI Symbol;Acc:MGI:1917655]
Kdm3b	ENSMUSG00000038773	ENSMUST00000043775	20.685	5.89151	3.51098	1.86147e-05	0.000189536	KDM3B lysine (K)-specific demethylase 3B [Source:MGI Symbol;Acc:MGI:1923356]
Chaf1b	ENSMUSG00000022945	ENSMUST00000023666	9.75363	2.77807	3.51094	0.000114961	0.000622057	chromatin assembly factor 1, subunit B (p60) [Source:MGI Symbol;Acc:MGI:1314881]
Col4a5	ENSMUSG00000031274	ENSMUST00000112931	26.1445	7.44837	3.51009	2.1803e-05	0.00020898	collagen, type IV, alpha 5 [Source:MGI Symbol;Acc:MGI:88456]
Gli3	ENSMUSG00000021318	ENSMUST00000130065	8.89735	2.53581	3.50868	6.52976e-05	0.000420671	GLI-Kruppel family member GLI3 [Source:MGI Symbol;Acc:MGI:95729]
Gp1bb	ENSMUSG00000050761	ENSMUST00000051160	5.64588	1.61127	3.504	0.000771186	0.00246528	glycoprotein Ib, beta polypeptide [Source:MGI Symbol;Acc:MGI:107852]
Shc1	ENSMUSG00000042626	ENSMUST00000039110	163.878	46.7958	3.50198	2.01995e-06	5.07641e-05	src homology 2 domain-containing transforming protein C1 [Source:MGI Symbol;Acc:MGI:98296]
Lox	ENSMUSG00000024529	ENSMUST00000025409	94.8486	27.0867	3.50166	4.23503e-06	7.83587e-05	lysyl oxidase [Source:MGI Symbol;Acc:MGI:96817]
Slc5a6	ENSMUSG00000006641	ENSMUST00000202520	13.0435	3.72526	3.50137	2.53517e-05	0.000230777	solute carrier family 5 (sodium-dependent vitamin transporter), member 6 [Source:MGI Symbol;Acc:MGI:2660847]
Pfkfb2	ENSMUSG00000026409	ENSMUST00000171479	12.459	3.56292	3.49686	0.000827399	0.00260057	6-phosphofructo-2-kinase/fructose-2,6-biphosphatase 2 [Source:MGI Symbol;Acc:MGI:107815]
Abhd5	ENSMUSG00000032540	ENSMUST00000156520	27.9075	7.98122	3.49664	2.76178e-05	0.000244122	abhydrolase domain containing 5 [Source:MGI Symbol;Acc:MGI:1914719]
Kidins220	ENSMUSG00000036333	ENSMUST00000066652	28.4319	8.13217	3.49622	4.64035e-06	8.27578e-05	kinase D-interacting substrate 220 [Source:MGI Symbol;Acc:MGI:1924730]
Nup93	ENSMUSG00000032939	ENSMUST00000079961	24.8034	7.09739	3.49472	0.000957923	0.00291238	nucleoporin 93 [Source:MGI Symbol;Acc:MGI:1919055]
Usp16	ENSMUSG00000025616	ENSMUST00000026710	21.3446	6.11241	3.49201	0.000459868	0.00168781	ubiquitin specific peptidase 16 [Source:MGI Symbol;Acc:MGI:1921362]
Pdzrn3	ENSMUSG00000035357	ENSMUST00000075994	32.3768	9.27418	3.49106	5.92316e-05	0.00039439	PDZ domain containing RING finger 3 [Source:MGI Symbol;Acc:MGI:1933157]
Jph1	ENSMUSG00000042686	ENSMUST00000186024	2.4387	0.698678	3.49044	0.000202002	0.00091991	junctophilin 1 [Source:MGI Symbol;Acc:MGI:1891495]
Itga3	ENSMUSG00000001507	ENSMUST00000107739	59.1691	16.9539	3.49	2.71229e-07	1.72096e-05	integrin alpha 3 [Source:MGI Symbol;Acc:MGI:96602]
Rpia	ENSMUSG00000053604	ENSMUST00000066134	89.3621	25.6115	3.48914	7.38395e-05	0.000457773	ribose 5-phosphate isomerase A [Source:MGI Symbol;Acc:MGI:103254]
Lig4	ENSMUSG00000049717	ENSMUST00000095476	2.42006	0.693941	3.48741	0.00224007	0.00567061	ligase IV, DNA, ATP-dependent [Source:MGI Symbol;Acc:MGI:1335098]
Rdh10	ENSMUSG00000025921	ENSMUST00000027053	48.3574	13.8732	3.48567	1.10199e-06	3.6603e-05	retinol dehydrogenase 10 (all-trans) [Source:MGI Symbol;Acc:MGI:1924238]
Socs7	ENSMUSG00000038485	ENSMUST00000045540	11.642	3.34674	3.4786	2.04235e-05	0.000201805	suppressor of cytokine signaling 7 [Source:MGI Symbol;Acc:MGI:2651588]
Kpna1	ENSMUSG00000022905	ENSMUST00000172991	11.9908	3.44843	3.47718	0.000263338	0.00112472	karyopherin (importin) alpha 1 [Source:MGI Symbol;Acc:MGI:103560]
Vasn	ENSMUSG00000039646	ENSMUST00000038770	42.0895	12.105	3.47703	1.02564e-05	0.000130065	vasorin [Source:MGI Symbol;Acc:MGI:2177651]
Atp6v1a	ENSMUSG00000052459	ENSMUST00000114666	56.9099	16.3765	3.4751	8.62433e-06	0.000117242	ATPase, H+ transporting, lysosomal V1 subunit A [Source:MGI Symbol;Acc:MGI:1201780]
Kat2b	ENSMUSG00000000708	ENSMUST00000163648	20.2829	5.83696	3.47492	8.60472e-05	0.000507584	K(lysine) acetyltransferase 2B [Source:MGI Symbol;Acc:MGI:1343094]
Gpd2	ENSMUSG00000026827	ENSMUST00000141536	5.60504	1.61455	3.47157	0.000157072	0.000769194	glycerol phosphate dehydrogenase 2, mitochondrial [Source:MGI Symbol;Acc:MGI:99778]
Magt1	ENSMUSG00000031232	ENSMUST00000151689	29.7806	8.57968	3.47107	1.09974e-06	3.65987e-05	magnesium transporter 1 [Source:MGI Symbol;Acc:MGI:1914325]
Irs3	ENSMUSG00000047182	ENSMUST00000196511	3.39529	0.979251	3.46724	0.000492843	0.00177231	insulin receptor substrate 3 [Source:MGI Symbol;Acc:MGI:1194882]
Gdpd5	ENSMUSG00000035314	ENSMUST00000037528	22.1413	6.38814	3.46601	1.42568e-06	4.2165e-05	glycerophosphodiester phosphodiesterase domain containing 5 [Source:MGI Symbol;Acc:MGI:2686926]
Gabpb2	ENSMUSG00000038766	ENSMUST00000107209	11.7097	3.37924	3.46519	2.2957e-05	0.000216009	GA repeat binding protein, beta 2 [Source:MGI Symbol;Acc:MGI:95612]
Stat1	ENSMUSG00000026104	ENSMUST00000186574	25.7995	7.44609	3.46484	0.000120061	0.00063736	signal transducer and activator of transcription 1 [Source:MGI Symbol;Acc:MGI:103063]
Nsdhl	ENSMUSG00000031349	ENSMUST00000033715	16.2195	4.68152	3.46457	0.000720873	0.00233801	NAD(P) dependent steroid dehydrogenase-like [Source:MGI Symbol;Acc:MGI:1099438]
Dhcr7	ENSMUSG00000058454	ENSMUST00000139748	22.6009	6.52466	3.46392	2.63175e-05	0.000236682	7-dehydrocholesterol reductase [Source:MGI Symbol;Acc:MGI:1298378]
Pdcd6ip	ENSMUSG00000032504	ENSMUST00000035086	51.832	14.9695	3.4625	1.24236e-05	0.000146172	programmed cell death 6 interacting protein [Source:MGI Symbol;Acc:MGI:1333753]
Zfp236	ENSMUSG00000041258	ENSMUST00000171071	5.30492	1.53274	3.46108	0.000722515	0.00234265	zinc finger protein 236 [Source:MGI Symbol;Acc:MGI:1926950]
Icam5	ENSMUSG00000032174	ENSMUST00000019616	1.60639	0.464257	3.46013	0.00418553	0.0094288	intercellular adhesion molecule 5, telencephalin [Source:MGI Symbol;Acc:MGI:109430]
Ttll4	ENSMUSG00000033257	ENSMUST00000042125	6.47538	1.8715	3.45999	0.00117344	0.00340517	tubulin tyrosine ligase-like family, member 4 [Source:MGI Symbol;Acc:MGI:1914784]
Trappc10	ENSMUSG00000000374	ENSMUST00000000384	13.9843	4.04208	3.45969	3.81889e-05	0.000299138	trafficking protein particle complex 10 [Source:MGI Symbol;Acc:MGI:1336209]
Map2k7	ENSMUSG00000002948	ENSMUST00000110998	23.423	6.77085	3.45938	0.00214582	0.00549321	mitogen-activated protein kinase kinase 7 [Source:MGI Symbol;Acc:MGI:1346871]
Nipa2	ENSMUSG00000030452	ENSMUST00000119041	10.7477	3.10741	3.45875	0.00386714	0.00884093	non imprinted in Prader-Willi/Angelman syndrome 2 homolog (human) [Source:MGI Symbol;Acc:MGI:1913918]
Adamts2	ENSMUSG00000036545	ENSMUST00000040523	108.153	31.2813	3.45743	6.81061e-09	2.80078e-06	a disintegrin-like and metallopeptidase (reprolysin type) with thrombospondin type 1 motif, 2 [Source:MGI Symbol;Acc:MGI:1347356]
Ncoa2	ENSMUSG00000005886	ENSMUST00000081713	7.32171	2.11828	3.45644	0.000923076	0.00282479	nuclear receptor coactivator 2 [Source:MGI Symbol;Acc:MGI:1276533]
Itgal	ENSMUSG00000030830	ENSMUST00000117762	4.23541	1.22747	3.45051	0.00249093	0.0061762	integrin alpha L [Source:MGI Symbol;Acc:MGI:96606]
Ipp	ENSMUSG00000028696	ENSMUST00000030461	5.72148	1.65861	3.44956	0.00130295	0.00370201	IAP promoted placental gene [Source:MGI Symbol;Acc:MGI:96581]
Nav1	ENSMUSG00000009418	ENSMUST00000067414	17.7424	5.14359	3.44941	9.38062e-08	9.76037e-06	neuron navigator 1 [Source:MGI Symbol;Acc:MGI:2183683]
Ganc	ENSMUSG00000062646	ENSMUST00000135074	3.2206	0.933682	3.44936	0.000716403	0.00232807	glucosidase, alpha; neutral C [Source:MGI Symbol;Acc:MGI:1923301]
Utrn	ENSMUSG00000019820	ENSMUST00000219003	18.6857	5.41783	3.44893	4.76718e-06	8.35202e-05	utrophin [Source:MGI Symbol;Acc:MGI:104631]
Igsf6	ENSMUSG00000035004	ENSMUST00000047194	3.72161	1.07953	3.44743	0.000408653	0.00154617	immunoglobulin superfamily, member 6 [Source:MGI Symbol;Acc:MGI:1891393]
Map3k8	ENSMUSG00000024235	ENSMUST00000025078	3.40314	0.987236	3.44714	0.000111931	0.000611641	mitogen-activated protein kinase kinase kinase 8 [Source:MGI Symbol;Acc:MGI:1346878]
Fbxo34	ENSMUSG00000037536	ENSMUST00000163324	9.30015	2.6983	3.44668	0.000153578	0.000758512	F-box protein 34 [Source:MGI Symbol;Acc:MGI:1926188]
Acer3	ENSMUSG00000030760	ENSMUST00000033020	10.5033	3.05021	3.44347	0.000145338	0.000728884	alkaline ceramidase 3 [Source:MGI Symbol;Acc:MGI:1913440]
Col12a1	ENSMUSG00000032332	ENSMUST00000135009	25.8885	7.52379	3.44089	6.20039e-06	9.62202e-05	collagen, type XII, alpha 1 [Source:MGI Symbol;Acc:MGI:88448]
Scaf8	ENSMUSG00000046201	ENSMUST00000076734	17.0941	4.96938	3.43989	9.65525e-05	0.0005502	SR-related CTD-associated factor 8 [Source:MGI Symbol;Acc:MGI:1925212]
Auts2	ENSMUSG00000029673	ENSMUST00000161226	3.54892	1.03215	3.43838	0.00033031	0.00132339	autism susceptibility candidate 2 [Source:MGI Symbol;Acc:MGI:1919847]
Ero1l	ENSMUSG00000021831	ENSMUST00000022378	24.5378	7.13804	3.43761	6.47662e-06	9.87327e-05	ERO1-like (S. cerevisiae) [Source:MGI Symbol;Acc:MGI:1354385]
Thsd4	ENSMUSG00000032289	ENSMUST00000098660	5.41987	1.57684	3.43718	0.000117759	0.000631068	thrombospondin, type I, domain containing 4 [Source:MGI Symbol;Acc:MGI:2672033]
Vkorc1l1	ENSMUSG00000066735	ENSMUST00000051758	16.974	4.94052	3.43568	1.81874e-05	0.000187142	vitamin K epoxide reductase complex, subunit 1-like 1 [Source:MGI Symbol;Acc:MGI:1916818]
Nup98	ENSMUSG00000063550	ENSMUST00000210682	15.8404	4.61061	3.43565	2.47889e-05	0.000227692	nucleoporin 98 [Source:MGI Symbol;Acc:MGI:109404]
Sipa1l2	ENSMUSG00000001995	ENSMUST00000212168	12.7372	3.70752	3.4355	6.94818e-05	0.000439111	signal-induced proliferation-associated 1 like 2 [Source:MGI Symbol;Acc:MGI:2676970]
Kat6b	ENSMUSG00000021767	ENSMUST00000182996	10.4248	3.03515	3.43469	0.000116873	0.000628661	K(lysine) acetyltransferase 6B [Source:MGI Symbol;Acc:MGI:1858746]
Trim34a	ENSMUSG00000056144	ENSMUST00000060315	2.54199	0.740463	3.43297	0.00110934	0.00325803	tripartite motif-containing 34A [Source:MGI Symbol;Acc:MGI:2137359]
Papd4	ENSMUSG00000042167	ENSMUST00000048702	18.7965	5.47775	3.43143	9.83895e-07	3.4331e-05	PAP associated domain containing 4 [Source:MGI Symbol;Acc:MGI:2140950]
Pkd1	ENSMUSG00000032855	ENSMUST00000035565	16.5785	4.83185	3.43109	6.34587e-06	9.76791e-05	polycystic kidney disease 1 homolog [Source:MGI Symbol;Acc:MGI:97603]
Pcdh1	ENSMUSG00000051375	ENSMUST00000160721	11.5212	3.35802	3.43096	1.83458e-05	0.000187718	protocadherin 1 [Source:MGI Symbol;Acc:MGI:104692]
Ulk3	ENSMUSG00000032308	ENSMUST00000053230	20.1126	5.86447	3.42957	3.85926e-05	0.000301064	unc-51-like kinase 3 [Source:MGI Symbol;Acc:MGI:1918992]
Zfp516	ENSMUSG00000058881	ENSMUST00000171238	16.2944	4.75298	3.42825	4.0455e-05	0.000309999	zinc finger protein 516 [Source:MGI Symbol;Acc:MGI:2443957]
Nostrin	ENSMUSG00000034738	ENSMUST00000041865	6.77251	1.97652	3.42647	0.00275152	0.00669167	nitric oxide synthase trafficker [Source:MGI Symbol;Acc:MGI:3606242]
Tor1aip2	ENSMUSG00000050565	ENSMUST00000111757	99.1532	28.9449	3.42558	1.39663e-06	4.15191e-05	torsin A interacting protein 2 [Source:MGI Symbol;Acc:MGI:3582695]
Cachd1	ENSMUSG00000028532	ENSMUST00000030257	6.18351	1.80576	3.42432	0.000344379	0.00136362	cache domain containing 1 [Source:MGI Symbol;Acc:MGI:2444177]
Adamts9	ENSMUSG00000030022	ENSMUST00000113438	43.8568	12.8152	3.42225	9.583e-06	0.000124344	a disintegrin-like and metallopeptidase (reprolysin type) with thrombospondin type 1 motif, 9 [Source:MGI Symbol;Acc:MGI:1916320]
Asap2	ENSMUSG00000052632	ENSMUST00000064595	4.80775	1.40505	3.42177	7.95324e-06	0.000111905	ArfGAP with SH3 domain, ankyrin repeat and PH domain 2 [Source:MGI Symbol;Acc:MGI:2685438]
Tmem87b	ENSMUSG00000014353	ENSMUST00000110325	20.3214	5.94007	3.42108	4.92588e-05	0.000351424	transmembrane protein 87B [Source:MGI Symbol;Acc:MGI:1919727]
Egln3	ENSMUSG00000035105	ENSMUST00000039516	7.30873	2.13716	3.41983	0.0017153	0.00461233	egl-9 family hypoxia-inducible factor 3 [Source:MGI Symbol;Acc:MGI:1932288]
Impact	ENSMUSG00000024423	ENSMUST00000025290	24.0086	7.02123	3.41943	9.31526e-05	0.0005372	impact, RWD domain protein [Source:MGI Symbol;Acc:MGI:1098233]
Fads2	ENSMUSG00000024665	ENSMUST00000025567	35.4649	10.3729	3.419	0.000237723	0.00104133	fatty acid desaturase 2 [Source:MGI Symbol;Acc:MGI:1930079]
Arfgef1	ENSMUSG00000067851	ENSMUST00000088615	21.9194	6.41432	3.41727	5.87412e-05	0.000392183	ADP-ribosylation factor guanine nucleotide-exchange factor 1(brefeldin A-inhibited) [Source:MGI Symbol;Acc:MGI:2442988]
Aldh1a2	ENSMUSG00000013584	ENSMUST00000034723	123.228	36.0754	3.41584	9.0717e-07	3.27796e-05	aldehyde dehydrogenase family 1, subfamily A2 [Source:MGI Symbol;Acc:MGI:107928]
Capza1	ENSMUSG00000070372	ENSMUST00000094028	66.001	19.3226	3.41574	2.3219e-05	0.000217483	capping protein (actin filament) muscle Z-line, alpha 1 [Source:MGI Symbol;Acc:MGI:106227]
Zfp719	ENSMUSG00000030469	ENSMUST00000058104	3.00602	0.880285	3.41483	0.00174252	0.00467124	zinc finger protein 719 [Source:MGI Symbol;Acc:MGI:2444708]
Tcf20	ENSMUSG00000041852	ENSMUST00000109510	9.37971	2.75039	3.41032	3.04906e-05	0.000259832	transcription factor 20 [Source:MGI Symbol;Acc:MGI:108399]
Nab1	ENSMUSG00000002881	ENSMUST00000186764	10.2781	3.01681	3.40694	3.61673e-05	0.00029028	Ngfi-A binding protein 1 [Source:MGI Symbol;Acc:MGI:107564]
Cntln	ENSMUSG00000038070	ENSMUST00000047023	5.03929	1.48055	3.40367	0.000494488	0.00177502	centlein, centrosomal protein [Source:MGI Symbol;Acc:MGI:2443104]
Cdk12	ENSMUSG00000003119	ENSMUST00000107539	9.69278	2.84889	3.4023	2.36313e-05	0.000220032	cyclin-dependent kinase 12 [Source:MGI Symbol;Acc:MGI:1098802]
Fam117a	ENSMUSG00000038893	ENSMUST00000037502	21.943	6.4512	3.40138	0.000435785	0.00162147	family with sequence similarity 117, member A [Source:MGI Symbol;Acc:MGI:2144564]
Cbx1	ENSMUSG00000018666	ENSMUST00000018810	48.5215	14.266	3.40121	9.99218e-06	0.000127652	chromobox 1 [Source:MGI Symbol;Acc:MGI:105369]
Pno1	ENSMUSG00000020116	ENSMUST00000020317	28.2885	8.31865	3.40061	6.8171e-05	0.000434003	partner of NOB1 homolog [Source:MGI Symbol;Acc:MGI:1913499]
Syt8	ENSMUSG00000031098	ENSMUST00000150192	1.01825	0.29945	3.40039	0.000542252	0.00189744	synaptotagmin VIII [Source:MGI Symbol;Acc:MGI:1859867]
Parp4	ENSMUSG00000054509	ENSMUST00000161553	12.8341	3.7743	3.40038	6.78932e-05	0.000433192	poly (ADP-ribose) polymerase family, member 4 [Source:MGI Symbol;Acc:MGI:2685589]
Rnf6	ENSMUSG00000029634	ENSMUST00000161859	26.6083	7.82853	3.39889	2.46009e-05	0.000226738	ring finger protein (C3H2C3 type) 6 [Source:MGI Symbol;Acc:MGI:1921382]
Klf10	ENSMUSG00000037465	ENSMUST00000074043	43.2811	12.7415	3.39685	1.86354e-05	0.000189559	Kruppel-like factor 10 [Source:MGI Symbol;Acc:MGI:1101353]
Abcc5	ENSMUSG00000022822	ENSMUST00000079158	81.7984	24.084	3.39637	2.89725e-05	0.000250978	ATP-binding cassette, sub-family C (CFTR/MRP), member 5 [Source:MGI Symbol;Acc:MGI:1351644]
Lin7c	ENSMUSG00000027162	ENSMUST00000028583	25.4066	7.48655	3.39364	1.37087e-06	4.11786e-05	lin-7 homolog C (C. elegans) [Source:MGI Symbol;Acc:MGI:1330839]
Kif16b	ENSMUSG00000038844	ENSMUST00000043589	4.21823	1.24307	3.39339	0.000146975	0.00073496	kinesin family member 16B [Source:MGI Symbol;Acc:MGI:1098240]
AW822252	ENSMUSG00000085998	ENSMUST00000192662	2.7233	0.802631	3.39296	0.00328348	0.00773073	expressed sequence AW822252 [Source:MGI Symbol;Acc:MGI:2148030]
Runx3	ENSMUSG00000070691	ENSMUST00000056977	3.8658	1.14071	3.38895	0.0035781	0.00828987	runt related transcription factor 3 [Source:MGI Symbol;Acc:MGI:102672]
Acvr1b	ENSMUSG00000000532	ENSMUST00000000544	6.30303	1.86206	3.38498	0.000421566	0.00158117	activin A receptor, type 1B [Source:MGI Symbol;Acc:MGI:1338944]
Ggta1	ENSMUSG00000035778	ENSMUST00000079424	39.5534	11.6889	3.38385	6.97749e-07	2.88212e-05	glycoprotein galactosyltransferase alpha 1, 3 [Source:MGI Symbol;Acc:MGI:95704]
Plcl1	ENSMUSG00000038349	ENSMUST00000042986	2.33409	0.689817	3.38364	0.00187049	0.00492444	phospholipase C-like 1 [Source:MGI Symbol;Acc:MGI:3036262]
Sc5d	ENSMUSG00000032018	ENSMUST00000052725	7.54596	2.23293	3.3794	0.000482663	0.00175248	sterol-C5-desaturase [Source:MGI Symbol;Acc:MGI:1353611]
Mx1	ENSMUSG00000000386	ENSMUST00000135184	1.57982	0.46753	3.37908	0.00264204	0.00647832	MX dynamin-like GTPase 1 [Source:MGI Symbol;Acc:MGI:97243]
Synj1	ENSMUSG00000022973	ENSMUST00000121759	5.96258	1.76532	3.37762	0.000231236	0.00102094	synaptojanin 1 [Source:MGI Symbol;Acc:MGI:1354961]
Ifih1	ENSMUSG00000026896	ENSMUST00000028259	3.45023	1.02193	3.37618	0.000502923	0.00179381	interferon induced with helicase C domain 1 [Source:MGI Symbol;Acc:MGI:1918836]
Med13l	ENSMUSG00000018076	ENSMUST00000201614	9.39901	2.78544	3.37433	6.13839e-05	0.000402667	mediator complex subunit 13-like [Source:MGI Symbol;Acc:MGI:2670178]
Itga4	ENSMUSG00000027009	ENSMUST00000155105	1.91972	0.569305	3.37204	0.000324081	0.0013066	integrin alpha 4 [Source:MGI Symbol;Acc:MGI:96603]
Caprin1	ENSMUSG00000027184	ENSMUST00000028607	80.1057	23.7578	3.37177	1.18945e-05	0.000142569	cell cycle associated protein 1 [Source:MGI Symbol;Acc:MGI:1858234]
Pdcl	ENSMUSG00000009030	ENSMUST00000009174	16.6951	4.95174	3.37155	0.000447236	0.00165321	phosducin-like [Source:MGI Symbol;Acc:MGI:1914716]
Cd109	ENSMUSG00000046186	ENSMUST00000093812	3.96878	1.17788	3.36942	0.0012601	0.00360435	CD109 antigen [Source:MGI Symbol;Acc:MGI:2445221]
Dph1	ENSMUSG00000078789	ENSMUST00000044949	10.6536	3.163	3.36818	6.94641e-05	0.000439111	diphthamide biosynthesis 1 [Source:MGI Symbol;Acc:MGI:2151233]
Rnf39	ENSMUSG00000036492	ENSMUST00000040498	6.9211	2.05631	3.36579	0.00350346	0.00814645	ring finger protein 39 [Source:MGI Symbol;Acc:MGI:2156378]
Aaed1	ENSMUSG00000021482	ENSMUST00000021938	30.0009	8.91626	3.36474	2.80151e-05	0.000246312	AhpC/TSA antioxidant enzyme domain containing 1 [Source:MGI Symbol;Acc:MGI:1913379]
Dip2a	ENSMUSG00000020231	ENSMUST00000162524	9.16848	2.72634	3.36293	4.53065e-05	0.000334416	disco interacting protein 2 homolog A [Source:MGI Symbol;Acc:MGI:2385920]
Brwd1	ENSMUSG00000022914	ENSMUST00000023631	30.7531	9.14995	3.36102	0.000573868	0.0019796	bromodomain and WD repeat domain containing 1 [Source:MGI Symbol;Acc:MGI:1890651]
Rasa1	ENSMUSG00000021549	ENSMUST00000109552	13.2516	3.94477	3.35928	3.12165e-05	0.0002643	RAS p21 protein activator 1 [Source:MGI Symbol;Acc:MGI:97860]
1700109K24Rik	ENSMUSG00000097267	ENSMUST00000181870	1.38163	0.41163	3.3565	0.00218928	0.00557278	RIKEN cDNA 1700109K24 gene [Source:MGI Symbol;Acc:MGI:1921553]
Mlph	ENSMUSG00000026303	ENSMUST00000027528	11.566	3.446	3.35637	2.3519e-06	5.60825e-05	melanophilin [Source:MGI Symbol;Acc:MGI:2176380]
Rybp	ENSMUSG00000072872	ENSMUST00000101118	32.1449	9.57915	3.35572	8.52105e-05	0.000505051	RING1 and YY1 binding protein [Source:MGI Symbol;Acc:MGI:1929059]
Ifrd1	ENSMUSG00000001627	ENSMUST00000001672	51.5832	15.3748	3.35505	1.62459e-05	0.000173103	interferon-related developmental regulator 1 [Source:MGI Symbol;Acc:MGI:1316717]
Khnyn	ENSMUSG00000047153	ENSMUST00000022831	14.4157	4.29675	3.35502	0.00171547	0.00461233	KH and NYN domain containing [Source:MGI Symbol;Acc:MGI:2451333]
Nipsnap3b	ENSMUSG00000015247	ENSMUST00000015391	26.2735	7.83276	3.35431	3.92272e-05	0.00030422	nipsnap homolog 3B (C. elegans) [Source:MGI Symbol;Acc:MGI:1913786]
Csnk1a1	ENSMUSG00000024576	ENSMUST00000165123	173.191	51.666	3.35213	2.79244e-06	6.23946e-05	casein kinase 1, alpha 1 [Source:MGI Symbol;Acc:MGI:1934950]
Gcc2	ENSMUSG00000038039	ENSMUST00000057659	6.33231	1.88961	3.35112	2.43866e-05	0.000225364	GRIP and coiled-coil domain containing 2 [Source:MGI Symbol;Acc:MGI:1917547]
Hyou1	ENSMUSG00000032115	ENSMUST00000066601	96.8002	28.8945	3.35012	2.33276e-06	5.59603e-05	hypoxia up-regulated 1 [Source:MGI Symbol;Acc:MGI:108030]
Vps4b	ENSMUSG00000009907	ENSMUST00000112736	33.9571	10.1376	3.34961	1.10424e-05	0.000136134	vacuolar protein sorting 4B [Source:MGI Symbol;Acc:MGI:1100499]
Mrgpre	ENSMUSG00000048965	ENSMUST00000054048	2.19989	0.657901	3.3438	0.00429779	0.00964045	MAS-related GPR, member E [Source:MGI Symbol;Acc:MGI:2441884]
Fam184a	ENSMUSG00000019856	ENSMUST00000020003	1.21664	0.363864	3.34367	0.00298345	0.00714703	family with sequence similarity 184, member A [Source:MGI Symbol;Acc:MGI:1923156]
Nup205	ENSMUSG00000038759	ENSMUST00000201374	14.7103	4.4055	3.33907	3.95739e-06	7.54438e-05	nucleoporin 205 [Source:MGI Symbol;Acc:MGI:2141625]
Bcor	ENSMUSG00000040363	ENSMUST00000115513	9.1546	2.74437	3.33577	3.6603e-05	0.000292012	BCL6 interacting corepressor [Source:MGI Symbol;Acc:MGI:1918708]
Pias2	ENSMUSG00000025423	ENSMUST00000114777	17.0301	5.10963	3.33294	5.09597e-05	0.000359843	protein inhibitor of activated STAT 2 [Source:MGI Symbol;Acc:MGI:1096566]
Tmf1	ENSMUSG00000030059	ENSMUST00000095664	10.4711	3.14398	3.33052	0.000221986	0.000988661	TATA element modulatory factor 1 [Source:MGI Symbol;Acc:MGI:2684999]
Sec23a	ENSMUSG00000020986	ENSMUST00000021375	27.0775	8.13239	3.32959	3.62243e-06	7.17916e-05	SEC23 homolog A, COPII coat complex component [Source:MGI Symbol;Acc:MGI:1349635]
Cep350	ENSMUSG00000033671	ENSMUST00000138762	5.10818	1.5401	3.31678	1.24847e-05	0.000146691	centrosomal protein 350 [Source:MGI Symbol;Acc:MGI:1921331]
Dstyk	ENSMUSG00000042046	ENSMUST00000045110	12.9688	3.913	3.31428	6.82938e-05	0.00043427	dual serine/threonine and tyrosine protein kinase [Source:MGI Symbol;Acc:MGI:1925064]
Sel1l	ENSMUSG00000020964	ENSMUST00000021347	26.518	8.00338	3.31335	2.77886e-05	0.00024513	sel-1 suppressor of lin-12-like (C. elegans) [Source:MGI Symbol;Acc:MGI:1329016]
Kif22	ENSMUSG00000030677	ENSMUST00000205754	18.5032	5.58813	3.31117	0.00346659	0.00807376	kinesin family member 22 [Source:MGI Symbol;Acc:MGI:109233]
Nfxl1	ENSMUSG00000072889	ENSMUST00000087216	14.7474	4.45645	3.30923	0.000396339	0.00151451	nuclear transcription factor, X-box binding-like 1 [Source:MGI Symbol;Acc:MGI:1923646]
Ube3a	ENSMUSG00000025326	ENSMUST00000202945	12.5615	3.79654	3.30867	8.3361e-05	0.00049704	ubiquitin protein ligase E3A [Source:MGI Symbol;Acc:MGI:105098]
Hic2	ENSMUSG00000050240	ENSMUST00000090190	1.66027	0.501898	3.30799	0.00190863	0.00500773	hypermethylated in cancer 2 [Source:MGI Symbol;Acc:MGI:1929869]
Tmed7	ENSMUSG00000033184	ENSMUST00000036030	46.9158	14.1966	3.30473	1.77308e-06	4.77848e-05	transmembrane p24 trafficking protein 7 [Source:MGI Symbol;Acc:MGI:1913926]
Il17rb	ENSMUSG00000015966	ENSMUST00000135888	14.189	4.29523	3.30342	0.00108878	0.00321132	interleukin 17 receptor B [Source:MGI Symbol;Acc:MGI:1355292]
Kif26b	ENSMUSG00000026494	ENSMUST00000193931	1.03646	0.314339	3.29727	0.00378754	0.00869117	kinesin family member 26B [Source:MGI Symbol;Acc:MGI:2447076]
Mtdh	ENSMUSG00000022255	ENSMUST00000172082	36.4158	11.0492	3.2958	2.15589e-06	5.3195e-05	metadherin [Source:MGI Symbol;Acc:MGI:1914404]
Acap2	ENSMUSG00000049076	ENSMUST00000058033	13.1963	4.0061	3.29406	1.18307e-05	0.0001421	ArfGAP with coiled-coil, ankyrin repeat and PH domains 2 [Source:MGI Symbol;Acc:MGI:1925868]
Prep	ENSMUSG00000019849	ENSMUST00000099858	23.7727	7.21943	3.29287	4.57461e-05	0.000336797	prolyl endopeptidase [Source:MGI Symbol;Acc:MGI:1270863]
Ccbe1	ENSMUSG00000046318	ENSMUST00000130300	6.12053	1.85998	3.29064	0.00024798	0.00107346	collagen and calcium binding EGF domains 1 [Source:MGI Symbol;Acc:MGI:2445053]
Dhx15	ENSMUSG00000029169	ENSMUST00000031061	50.4344	15.3277	3.29041	5.1661e-06	8.73081e-05	DEAH (Asp-Glu-Ala-His) box polypeptide 15 [Source:MGI Symbol;Acc:MGI:1099786]
Gucy1b3	ENSMUSG00000028005	ENSMUST00000029635	11.2178	3.41062	3.28909	0.00018153	0.00085062	guanylate cyclase 1, soluble, beta 3 [Source:MGI Symbol;Acc:MGI:1860604]
Pex1	ENSMUSG00000005907	ENSMUST00000006061	4.84526	1.4739	3.28738	8.66831e-06	0.000117519	peroxisomal biogenesis factor 1 [Source:MGI Symbol;Acc:MGI:1918632]
Amfr	ENSMUSG00000031751	ENSMUST00000053766	70.4459	21.4355	3.28641	3.04095e-05	0.00025978	autocrine motility factor receptor [Source:MGI Symbol;Acc:MGI:1345634]
Wipf3	ENSMUSG00000086040	ENSMUST00000132855	9.24457	2.81411	3.28508	2.50796e-05	0.000229549	WAS/WASL interacting protein family, member 3 [Source:MGI Symbol;Acc:MGI:3044681]
Ppp1r12a	ENSMUSG00000019907	ENSMUST00000219263	44.732	13.6179	3.2848	1.64949e-05	0.000174827	protein phosphatase 1, regulatory (inhibitor) subunit 12A [Source:MGI Symbol;Acc:MGI:1309528]
Rapgef4	ENSMUSG00000049044	ENSMUST00000090826	1.46099	0.445183	3.28178	0.00362806	0.00837861	Rap guanine nucleotide exchange factor (GEF) 4 [Source:MGI Symbol;Acc:MGI:1917723]
Coro2a	ENSMUSG00000028337	ENSMUST00000107757	7.41226	2.26061	3.27887	0.000391369	0.00149916	coronin, actin binding protein 2A [Source:MGI Symbol;Acc:MGI:1345966]
2210408I21Rik	ENSMUSG00000071252	ENSMUST00000168779	2.15037	0.656153	3.27724	0.00337101	0.00789479	RIKEN cDNA 2210408I21 gene [Source:MGI Symbol;Acc:MGI:1919621]
Sulf2	ENSMUSG00000006800	ENSMUST00000109249	114.169	34.837	3.27723	2.99603e-05	0.000256811	sulfatase 2 [Source:MGI Symbol;Acc:MGI:1919293]
Huwe1	ENSMUSG00000025261	ENSMUST00000129714	37.8459	11.5574	3.27461	7.20655e-07	2.92913e-05	HECT, UBA and WWE domain containing 1 [Source:MGI Symbol;Acc:MGI:1926884]
Eif4g3	ENSMUSG00000028760	ENSMUST00000139759	49.6414	15.1595	3.2746	8.13008e-06	0.000113244	eukaryotic translation initiation factor 4 gamma, 3 [Source:MGI Symbol;Acc:MGI:1923935]
Thoc2	ENSMUSG00000037475	ENSMUST00000124458	15.5896	4.76128	3.27425	6.91735e-06	0.00010282	THO complex 2 [Source:MGI Symbol;Acc:MGI:2442413]
Mxd4	ENSMUSG00000037235	ENSMUST00000201189	68.907	21.0461	3.2741	0.00054798	0.00191168	Max dimerization protein 4 [Source:MGI Symbol;Acc:MGI:104991]
Mlkl	ENSMUSG00000012519	ENSMUST00000056157	6.40593	1.95803	3.27162	0.0017242	0.00463147	mixed lineage kinase domain-like [Source:MGI Symbol;Acc:MGI:1921818]
Hmox1	ENSMUSG00000005413	ENSMUST00000005548	41.5924	12.7293	3.26745	0.000413814	0.00156023	heme oxygenase 1 [Source:MGI Symbol;Acc:MGI:96163]
Patl1	ENSMUSG00000046139	ENSMUST00000061618	11.9921	3.67074	3.26693	0.000155786	0.000764631	protein associated with topoisomerase II homolog 1 (yeast) [Source:MGI Symbol;Acc:MGI:2147679]
Ndp	ENSMUSG00000040138	ENSMUST00000040134	9.79481	2.99967	3.2653	0.000152439	0.00075442	Norrie disease (pseudoglioma) (human) [Source:MGI Symbol;Acc:MGI:102570]
Fmo2	ENSMUSG00000040170	ENSMUST00000045902	8.44734	2.58732	3.2649	0.00034308	0.00136097	flavin containing monooxygenase 2 [Source:MGI Symbol;Acc:MGI:1916776]
Arhgdib	ENSMUSG00000030220	ENSMUST00000111892	157.846	48.3722	3.26315	5.08247e-07	2.418e-05	Rho, GDP dissociation inhibitor (GDI) beta [Source:MGI Symbol;Acc:MGI:101940]
Cgn	ENSMUSG00000068876	ENSMUST00000107272	11.7751	3.61121	3.26071	4.59892e-05	0.000337853	cingulin [Source:MGI Symbol;Acc:MGI:1927237]
Scfd2	ENSMUSG00000062110	ENSMUST00000072857	7.99894	2.45533	3.25779	0.00346708	0.0080738	Sec1 family domain containing 2 [Source:MGI Symbol;Acc:MGI:2443446]
Ube3c	ENSMUSG00000039000	ENSMUST00000049453	18.6278	5.72012	3.25654	8.04005e-05	0.000485212	ubiquitin protein ligase E3C [Source:MGI Symbol;Acc:MGI:2140998]
Mpdz	ENSMUSG00000028402	ENSMUST00000102830	4.52251	1.38931	3.25521	0.00230164	0.00580094	multiple PDZ domain protein [Source:MGI Symbol;Acc:MGI:1343489]
Fam188a	ENSMUSG00000026767	ENSMUST00000155530	16.9316	5.20511	3.25289	5.87396e-05	0.000392183	family with sequence similarity 188, member A [Source:MGI Symbol;Acc:MGI:1914210]
Cyfip1	ENSMUSG00000030447	ENSMUST00000032629	28.8802	8.87893	3.25266	3.51769e-05	0.000285393	cytoplasmic FMR1 interacting protein 1 [Source:MGI Symbol;Acc:MGI:1338801]
Myzap	ENSMUSG00000041361	ENSMUST00000163708	23.1578	7.13872	3.24398	0.000515261	0.00182631	myocardial zonula adherens protein [Source:MGI Symbol;Acc:MGI:2142908]
Copb1	ENSMUSG00000030754	ENSMUST00000033012	63.0418	19.4346	3.24379	0.000254125	0.0010943	coatomer protein complex, subunit beta 1 [Source:MGI Symbol;Acc:MGI:1917599]
Cln5	ENSMUSG00000022125	ENSMUST00000022721	29.713	9.16258	3.24287	0.000164899	0.000796356	ceroid-lipofuscinosis, neuronal 5 [Source:MGI Symbol;Acc:MGI:2442253]
Arhgap19	ENSMUSG00000025154	ENSMUST00000026150	5.82597	1.79698	3.2421	5.37003e-05	0.00037042	Rho GTPase activating protein 19 [Source:MGI Symbol;Acc:MGI:1918335]
Golga3	ENSMUSG00000029502	ENSMUST00000112512	17.9507	5.53973	3.24036	0.000105181	0.000584519	golgi autoantigen, golgin subfamily a, 3 [Source:MGI Symbol;Acc:MGI:96958]
Prps1l3	ENSMUSG00000079104	ENSMUST00000139049	13.1902	4.07283	3.23859	5.42675e-05	0.000373281	phosphoribosyl pyrophosphate synthetase 1-like 3 [Source:MGI Symbol;Acc:MGI:3779453]
Col4a1	ENSMUSG00000031502	ENSMUST00000033898	352.673	108.981	3.2361	3.43434e-08	5.43661e-06	collagen, type IV, alpha 1 [Source:MGI Symbol;Acc:MGI:88454]
Snap23	ENSMUSG00000027287	ENSMUST00000110711	27.8937	8.62058	3.23571	7.45259e-05	0.000459718	synaptosomal-associated protein 23 [Source:MGI Symbol;Acc:MGI:109356]
Lima1	ENSMUSG00000023022	ENSMUST00000109024	85.7947	26.5331	3.2335	2.27567e-08	4.79334e-06	LIM domain and actin binding 1 [Source:MGI Symbol;Acc:MGI:1920992]
Papola	ENSMUSG00000021111	ENSMUST00000109901	58.2472	18.015	3.23325	2.47496e-05	0.000227692	poly (A) polymerase alpha [Source:MGI Symbol;Acc:MGI:109301]
Tead1	ENSMUSG00000055320	ENSMUST00000084705	17.3585	5.37115	3.2318	5.10509e-06	8.64462e-05	TEA domain family member 1 [Source:MGI Symbol;Acc:MGI:101876]
Gpkow	ENSMUSG00000031148	ENSMUST00000049896	15.855	4.9072	3.23096	4.13164e-05	0.000315063	G patch domain and KOW motifs [Source:MGI Symbol;Acc:MGI:1859610]
Mdfic	ENSMUSG00000041390	ENSMUST00000101663	11.5451	3.57443	3.22993	0.000154032	0.000759475	MyoD family inhibitor domain containing [Source:MGI Symbol;Acc:MGI:104611]
Pik3c2a	ENSMUSG00000030660	ENSMUST00000170430	8.14969	2.52375	3.22919	0.0011467	0.00334445	phosphatidylinositol 3-kinase, C2 domain containing, alpha polypeptide [Source:MGI Symbol;Acc:MGI:1203729]
Fam179b	ENSMUSG00000035614	ENSMUST00000066296	8.01347	2.48291	3.22745	0.00182915	0.00484256	family with sequence similarity 179, member B [Source:MGI Symbol;Acc:MGI:2684313]
Npat	ENSMUSG00000033054	ENSMUST00000035850	4.13271	1.28071	3.22689	0.00141779	0.00396889	nuclear protein in the AT region [Source:MGI Symbol;Acc:MGI:107605]
Nup188	ENSMUSG00000052533	ENSMUST00000148969	16.2484	5.03572	3.22663	0.000387833	0.00149091	nucleoporin 188 [Source:MGI Symbol;Acc:MGI:2446190]
Nln	ENSMUSG00000021710	ENSMUST00000109315	10.7191	3.32394	3.22483	0.000235954	0.00103542	neurolysin (metallopeptidase M3 family) [Source:MGI Symbol;Acc:MGI:1923055]
Ptbp3	ENSMUSG00000028382	ENSMUST00000030076	30.1386	9.34863	3.22385	4.80962e-05	0.000346756	polypyrimidine tract binding protein 3 [Source:MGI Symbol;Acc:MGI:1923334]
Tcf12	ENSMUSG00000032228	ENSMUST00000183404	19.6312	6.09007	3.22347	0.000141816	0.000717051	transcription factor 12 [Source:MGI Symbol;Acc:MGI:101877]
Siglec1	ENSMUSG00000027322	ENSMUST00000028794	2.96495	0.920224	3.22199	0.00222666	0.00564327	sialic acid binding Ig-like lectin 1, sialoadhesin [Source:MGI Symbol;Acc:MGI:99668]
Cnn3	ENSMUSG00000053931	ENSMUST00000029773	473.898	147.105	3.22149	1.09593e-07	1.07551e-05	calponin 3, acidic [Source:MGI Symbol;Acc:MGI:1919244]
Cenpn	ENSMUSG00000031756	ENSMUST00000212184	7.2135	2.23966	3.2208	0.000325437	0.00131055	centromere protein N [Source:MGI Symbol;Acc:MGI:1919405]
Kdm5c	ENSMUSG00000025332	ENSMUST00000112584	24.6708	7.6608	3.2204	1.92344e-05	0.000193374	lysine (K)-specific demethylase 5C [Source:MGI Symbol;Acc:MGI:99781]
Lrp6	ENSMUSG00000030201	ENSMUST00000032322	14.0585	4.36583	3.22013	0.000137135	0.00070076	low density lipoprotein receptor-related protein 6 [Source:MGI Symbol;Acc:MGI:1298218]
Tbc1d24	ENSMUSG00000036473	ENSMUST00000168410	2.71815	0.844317	3.21935	0.00119353	0.00345178	TBC1 domain family, member 24 [Source:MGI Symbol;Acc:MGI:2443456]
Cdc27	ENSMUSG00000020687	ENSMUST00000093923	17.2752	5.36609	3.21932	2.06953e-05	0.000203703	cell division cycle 27 [Source:MGI Symbol;Acc:MGI:102685]
Rhobtb3	ENSMUSG00000021589	ENSMUST00000022078	6.66995	2.07274	3.21794	0.000141967	0.000717185	Rho-related BTB domain containing 3 [Source:MGI Symbol;Acc:MGI:1920546]
Dse	ENSMUSG00000039497	ENSMUST00000048010	16.6374	5.17172	3.217	0.000119912	0.000637205	dermatan sulfate epimerase [Source:MGI Symbol;Acc:MGI:2443455]
Vps13a	ENSMUSG00000046230	ENSMUST00000068156	2.31073	0.718735	3.215	0.000405951	0.00154236	vacuolar protein sorting 13A [Source:MGI Symbol;Acc:MGI:2444304]
Maml1	ENSMUSG00000050567	ENSMUST00000135868	10.7739	3.35313	3.21308	2.36169e-06	5.61861e-05	mastermind like 1 (Drosophila) [Source:MGI Symbol;Acc:MGI:1890504]
Herc6	ENSMUSG00000029798	ENSMUST00000031817	2.82819	0.880232	3.21301	8.52874e-05	0.000505173	hect domain and RLD 6 [Source:MGI Symbol;Acc:MGI:1914388]
Zswim6	ENSMUSG00000032846	ENSMUST00000105097	2.67955	0.834463	3.21111	0.000171882	0.000818964	zinc finger SWIM-type containing 6 [Source:MGI Symbol;Acc:MGI:1914513]
Pknox2	ENSMUSG00000035934	ENSMUST00000177218	39.1565	12.1982	3.21003	1.37793e-05	0.000155475	Pbx/knotted 1 homeobox 2 [Source:MGI Symbol;Acc:MGI:2445415]
Zdhhc15	ENSMUSG00000033906	ENSMUST00000042070	2.27861	0.710139	3.20868	0.000869233	0.00270122	zinc finger, DHHC domain containing 15 [Source:MGI Symbol;Acc:MGI:1915336]
Mapk1	ENSMUSG00000063358	ENSMUST00000069107	67.9531	21.195	3.20609	1.264e-05	0.000147965	mitogen-activated protein kinase 1 [Source:MGI Symbol;Acc:MGI:1346858]
Zfp36	ENSMUSG00000044786	ENSMUST00000051241	70.6251	22.0383	3.20465	5.5079e-06	9.08619e-05	zinc finger protein 36 [Source:MGI Symbol;Acc:MGI:99180]
Ankrd11	ENSMUSG00000035569	ENSMUST00000172906	21.1326	6.59844	3.20267	1.94319e-06	5.00534e-05	ankyrin repeat domain 11 [Source:MGI Symbol;Acc:MGI:1924337]
Spsb1	ENSMUSG00000039911	ENSMUST00000038562	40.3448	12.5993	3.20216	6.96798e-05	0.000439558	splA/ryanodine receptor domain and SOCS box containing 1 [Source:MGI Symbol;Acc:MGI:1921896]
Slc25a29	ENSMUSG00000021265	ENSMUST00000021693	62.2897	19.4627	3.20047	2.72481e-05	0.000241472	solute carrier family 25 (mitochondrial carrier, palmitoylcarnitine transporter), member 29 [Source:MGI Symbol;Acc:MGI:2444911]
Mtmr6	ENSMUSG00000021987	ENSMUST00000022563	20.8895	6.53135	3.19834	8.663e-05	0.000510151	myotubularin related protein 6 [Source:MGI Symbol;Acc:MGI:2145637]
Helz2	ENSMUSG00000027580	ENSMUST00000094203	8.74678	2.73742	3.19526	4.92587e-05	0.000351424	helicase with zinc finger 2, transcriptional coactivator [Source:MGI Symbol;Acc:MGI:2385169]
Fbxl18	ENSMUSG00000066640	ENSMUST00000110766	5.60926	1.75749	3.19163	0.000218971	0.000978289	F-box and leucine-rich repeat protein 18 [Source:MGI Symbol;Acc:MGI:2444450]
Dlk1	ENSMUSG00000040856	ENSMUST00000174539	1.79763	0.563336	3.19104	0.00110793	0.00325555	delta-like 1 homolog (Drosophila) [Source:MGI Symbol;Acc:MGI:94900]
Gltscr1	ENSMUSG00000070808	ENSMUST00000210713	6.82795	2.13988	3.1908	0.000196552	0.000901686	glioma tumor suppressor candidate region gene 1 [Source:MGI Symbol;Acc:MGI:2154263]
Myo9a	ENSMUSG00000039585	ENSMUST00000136740	5.33174	1.67319	3.18658	0.000196377	0.000901255	myosin IXa [Source:MGI Symbol;Acc:MGI:107735]
Pam	ENSMUSG00000026335	ENSMUST00000159041	78.6028	24.6838	3.18439	2.85292e-07	1.78535e-05	peptidylglycine alpha-amidating monooxygenase [Source:MGI Symbol;Acc:MGI:97475]
Ctnnb1	ENSMUSG00000006932	ENSMUST00000130466	429.041	134.761	3.18373	5.58148e-09	2.6055e-06	catenin (cadherin associated protein), beta 1 [Source:MGI Symbol;Acc:MGI:88276]
Eif3a	ENSMUSG00000024991	ENSMUST00000025955	111.496	35.0285	3.18301	3.46257e-06	7.00299e-05	eukaryotic translation initiation factor 3, subunit A [Source:MGI Symbol;Acc:MGI:95301]
Ccnd2	ENSMUSG00000000184	ENSMUST00000000188	3.23718	1.01748	3.18155	0.00171662	0.00461471	cyclin D2 [Source:MGI Symbol;Acc:MGI:88314]
Eva1c	ENSMUSG00000039903	ENSMUST00000138064	96.0629	30.1954	3.18137	3.348e-05	0.000276651	eva-1 homolog C (C. elegans) [Source:MGI Symbol;Acc:MGI:1918217]
Tnfaip8	ENSMUSG00000062210	ENSMUST00000148989	75.1002	23.6085	3.18107	9.75422e-06	0.000125821	tumor necrosis factor, alpha-induced protein 8 [Source:MGI Symbol;Acc:MGI:2147191]
5730416F02Rik	ENSMUSG00000081793	ENSMUST00000120648	25.6406	8.06044	3.18105	0.00161531	0.00439225	RIKEN cDNA 5730416F02 gene [Source:MGI Symbol;Acc:MGI:1917800]
4931428F04Rik	ENSMUSG00000014837	ENSMUST00000212922	2.42293	0.761716	3.18088	0.000397148	0.00151594	RIKEN cDNA 4931428F04 gene [Source:MGI Symbol;Acc:MGI:1921606]
Rad51c	ENSMUSG00000007646	ENSMUST00000067692	1.83192	0.576254	3.17902	0.000343649	0.00136164	RAD51 paralog C [Source:MGI Symbol;Acc:MGI:2150020]
Amotl2	ENSMUSG00000032531	ENSMUST00000145913	27.5224	8.65924	3.17838	7.64205e-06	0.000109447	angiomotin-like 2 [Source:MGI Symbol;Acc:MGI:1929286]
Idh3a	ENSMUSG00000032279	ENSMUST00000217484	49.7004	15.6445	3.17686	2.18316e-05	0.000209081	isocitrate dehydrogenase 3 (NAD+) alpha [Source:MGI Symbol;Acc:MGI:1915084]
Lonrf3	ENSMUSG00000016239	ENSMUST00000135758	4.40272	1.38631	3.17587	7.51836e-05	0.000462125	LON peptidase N-terminal domain and ring finger 3 [Source:MGI Symbol;Acc:MGI:1921615]
Mtss1	ENSMUSG00000022353	ENSMUST00000080371	15.2269	4.79962	3.17253	4.6985e-05	0.000342717	metastasis suppressor 1 [Source:MGI Symbol;Acc:MGI:2384818]
Mmachc	ENSMUSG00000028690	ENSMUST00000030453	7.59711	2.39648	3.17011	0.000842756	0.00263602	methylmalonic aciduria cblC type, with homocystinuria [Source:MGI Symbol;Acc:MGI:1914346]
Iws1	ENSMUSG00000024384	ENSMUST00000025243	7.04998	2.22474	3.1689	1.13764e-06	3.70044e-05	IWS1, SUPT6 interacting protein [Source:MGI Symbol;Acc:MGI:1920723]
Ccnj	ENSMUSG00000025010	ENSMUST00000025983	2.19776	0.693595	3.16865	0.00365317	0.00842986	cyclin J [Source:MGI Symbol;Acc:MGI:2443297]
Hnrnpf	ENSMUSG00000042079	ENSMUST00000177743	150.695	47.5601	3.16852	2.3451e-06	5.60229e-05	heterogeneous nuclear ribonucleoprotein F [Source:MGI Symbol;Acc:MGI:2138741]
Kpna3	ENSMUSG00000021929	ENSMUST00000022496	25.0407	7.91009	3.16566	6.50195e-08	7.68206e-06	karyopherin (importin) alpha 3 [Source:MGI Symbol;Acc:MGI:1100863]
Stam	ENSMUSG00000026718	ENSMUST00000102960	8.76763	2.77317	3.1616	0.000103377	0.000577841	signal transducing adaptor molecule (SH3 domain and ITAM motif) 1 [Source:MGI Symbol;Acc:MGI:1329014]
Lrrc47	ENSMUSG00000029028	ENSMUST00000169622	29.0096	9.19281	3.15568	6.63185e-05	0.000425503	leucine rich repeat containing 47 [Source:MGI Symbol;Acc:MGI:1920196]
St6galnac3	ENSMUSG00000052544	ENSMUST00000200397	5.2547	1.66517	3.15566	0.000168557	0.00080825	ST6 (alpha-N-acetyl-neuraminyl-2,3-beta-galactosyl-1,3)-N-acetylgalactosaminide alpha-2,6-sialyltransferase 3 [Source:MGI Symbol;Acc:MGI:1341828]
Mfsd7b	ENSMUSG00000066595	ENSMUST00000194917	4.25089	1.34723	3.15529	9.97231e-05	0.000562147	major facilitator superfamily domain containing 7B [Source:MGI Symbol;Acc:MGI:2444881]
Abhd13	ENSMUSG00000040396	ENSMUST00000139793	8.37614	2.6567	3.15284	0.000172722	0.000822286	abhydrolase domain containing 13 [Source:MGI Symbol;Acc:MGI:1916154]
Ets1	ENSMUSG00000032035	ENSMUST00000183879	16.6516	5.28181	3.15263	1.36837e-05	0.000154879	E26 avian leukemia oncogene 1, 5' domain [Source:MGI Symbol;Acc:MGI:95455]
Gpatch2l	ENSMUSG00000021254	ENSMUST00000071106	7.1639	2.27385	3.15056	4.46894e-05	0.000331419	G patch domain containing 2 like [Source:MGI Symbol;Acc:MGI:1917623]
Fli1	ENSMUSG00000016087	ENSMUST00000016231	15.026	4.77455	3.14709	1.50443e-05	0.000164981	Friend leukemia integration 1 [Source:MGI Symbol;Acc:MGI:95554]
Got1	ENSMUSG00000025190	ENSMUST00000026196	37.2509	11.8402	3.14614	6.8158e-06	0.000102013	glutamic-oxaloacetic transaminase 1, soluble [Source:MGI Symbol;Acc:MGI:95791]
Drp2	ENSMUSG00000000223	ENSMUST00000113228	1.26137	0.401077	3.14495	0.00361171	0.0083498	dystrophin related protein 2 [Source:MGI Symbol;Acc:MGI:107432]
Smad2	ENSMUSG00000024563	ENSMUST00000168423	6.5897	2.10053	3.13716	0.000105176	0.000584519	SMAD family member 2 [Source:MGI Symbol;Acc:MGI:108051]
Pcdhb16	ENSMUSG00000047910	ENSMUST00000051442	1.04647	0.33376	3.13539	0.000315575	0.00128129	protocadherin beta 16 [Source:MGI Symbol;Acc:MGI:2136752]
Herc3	ENSMUSG00000029804	ENSMUST00000141600	2.57559	0.821886	3.13375	0.000749614	0.0024111	hect domain and RLD 3 [Source:MGI Symbol;Acc:MGI:1921248]
Rnf111	ENSMUSG00000032217	ENSMUST00000213208	12.0969	3.8616	3.13262	2.68846e-05	0.00023911	ring finger 111 [Source:MGI Symbol;Acc:MGI:1934919]
Top1	ENSMUSG00000070544	ENSMUST00000109468	46.4833	14.8393	3.13245	2.99405e-05	0.000256811	topoisomerase (DNA) I [Source:MGI Symbol;Acc:MGI:98788]
Arih1	ENSMUSG00000025234	ENSMUST00000171975	20.0413	6.40086	3.13103	3.16372e-05	0.000266165	ariadne RBR E3 ubiquitin protein ligase 1 [Source:MGI Symbol;Acc:MGI:1344363]
Ankrd17	ENSMUSG00000055204	ENSMUST00000014421	17.2595	5.51481	3.12966	5.97552e-06	9.49547e-05	ankyrin repeat domain 17 [Source:MGI Symbol;Acc:MGI:1932101]
Pik3cg	ENSMUSG00000020573	ENSMUST00000156904	1.71465	0.547927	3.12933	0.000400903	0.00152688	phosphoinositide-3-kinase, catalytic, gamma polypeptide [Source:MGI Symbol;Acc:MGI:1353576]
Kctd12b	ENSMUSG00000041633	ENSMUST00000039424	6.97458	2.22906	3.12893	1.32411e-05	0.000151889	potassium channel tetramerisation domain containing 12b [Source:MGI Symbol;Acc:MGI:2444667]
Tk1	ENSMUSG00000025574	ENSMUST00000026661	31.1053	9.95181	3.12559	8.80855e-05	0.000515962	thymidine kinase 1 [Source:MGI Symbol;Acc:MGI:98763]
Pcnx	ENSMUSG00000021140	ENSMUST00000021567	16.2734	5.20657	3.12554	6.62826e-05	0.00042543	pecanex homolog (Drosophila) [Source:MGI Symbol;Acc:MGI:1891924]
Aak1	ENSMUSG00000057230	ENSMUST00000089519	6.82811	2.18897	3.11932	0.000104594	0.000582569	AP2 associated kinase 1 [Source:MGI Symbol;Acc:MGI:1098687]
Sec23ip	ENSMUSG00000055319	ENSMUST00000042942	28.288	9.07254	3.11798	5.52052e-06	9.08965e-05	Sec23 interacting protein [Source:MGI Symbol;Acc:MGI:2450915]
Gins2	ENSMUSG00000031821	ENSMUST00000146526	23.9004	7.6654	3.11795	0.00016682	0.000801925	GINS complex subunit 2 (Psf2 homolog) [Source:MGI Symbol;Acc:MGI:1921019]
Atrnl1	ENSMUSG00000054843	ENSMUST00000077282	17.7901	5.70578	3.1179	4.91254e-06	8.40926e-05	attractin like 1 [Source:MGI Symbol;Acc:MGI:2147749]
Tbc1d8b	ENSMUSG00000042473	ENSMUST00000096313	5.07917	1.62914	3.1177	0.000151183	0.000750786	TBC1 domain family, member 8B [Source:MGI Symbol;Acc:MGI:1918101]
Rnf13	ENSMUSG00000036503	ENSMUST00000041826	34.1056	10.9505	3.11453	0.000156121	0.000765622	ring finger protein 13 [Source:MGI Symbol;Acc:MGI:1346341]
Slain2	ENSMUSG00000036087	ENSMUST00000144843	12.704	4.08137	3.11268	2.93787e-06	6.38275e-05	SLAIN motif family, member 2 [Source:MGI Symbol;Acc:MGI:1923241]
Spidr	ENSMUSG00000041974	ENSMUST00000040248	5.57725	1.79189	3.1125	0.000439786	0.00163249	scaffolding protein involved in DNA repair [Source:MGI Symbol;Acc:MGI:1924834]
Anapc1	ENSMUSG00000014355	ENSMUST00000014499	19.9057	6.39597	3.11223	3.72405e-05	0.000294919	anaphase promoting complex subunit 1 [Source:MGI Symbol;Acc:MGI:103097]
Siae	ENSMUSG00000001942	ENSMUST00000213126	7.29165	2.34386	3.11096	0.00152741	0.0042042	sialic acid acetylesterase [Source:MGI Symbol;Acc:MGI:104803]
St3gal6	ENSMUSG00000022747	ENSMUST00000137035	10.6891	3.43923	3.10798	0.00111207	0.00326385	ST3 beta-galactoside alpha-2,3-sialyltransferase 6 [Source:MGI Symbol;Acc:MGI:1888707]
Cdt1	ENSMUSG00000006585	ENSMUST00000006760	17.4093	5.60249	3.10742	0.0010792	0.0031885	chromatin licensing and DNA replication factor 1 [Source:MGI Symbol;Acc:MGI:1914427]
Phf20l1	ENSMUSG00000072501	ENSMUST00000048188	12.5218	4.0301	3.10708	7.09646e-06	0.000104671	PHD finger protein 20-like 1 [Source:MGI Symbol;Acc:MGI:2444412]
Fam89a	ENSMUSG00000043068	ENSMUST00000055257	2.34115	0.753889	3.10543	0.002679	0.00655405	family with sequence similarity 89, member A [Source:MGI Symbol;Acc:MGI:1916877]
Manea	ENSMUSG00000040520	ENSMUST00000041374	7.16292	2.30818	3.10328	0.0002536	0.00109284	mannosidase, endo-alpha [Source:MGI Symbol;Acc:MGI:2444484]
Clic5	ENSMUSG00000023959	ENSMUST00000024755	6.46031	2.08316	3.10121	4.64155e-06	8.27578e-05	chloride intracellular channel 5 [Source:MGI Symbol;Acc:MGI:1917912]
Bdp1	ENSMUSG00000049658	ENSMUST00000038104	5.31506	1.71403	3.10091	3.74567e-05	0.000296223	B double prime 1, subunit of RNA polymerase III transcription initiation factor IIIB [Source:MGI Symbol;Acc:MGI:1347077]
Tpsab1	ENSMUSG00000024173	ENSMUST00000153118	19.6502	6.3492	3.09491	2.65119e-06	6.03462e-05	tryptase alpha/beta 1 [Source:MGI Symbol;Acc:MGI:96943]
Il6st	ENSMUSG00000021756	ENSMUST00000183663	106.96	34.5628	3.09467	4.17367e-08	6.21445e-06	interleukin 6 signal transducer [Source:MGI Symbol;Acc:MGI:96560]
Mid2	ENSMUSG00000000266	ENSMUST00000112990	4.34796	1.40586	3.09274	0.000679549	0.00223967	midline 2 [Source:MGI Symbol;Acc:MGI:1344333]
Fmnl2	ENSMUSG00000036053	ENSMUST00000090952	6.47998	2.09587	3.09179	0.00109723	0.00323015	formin-like 2 [Source:MGI Symbol;Acc:MGI:1918659]
Dgkh	ENSMUSG00000034731	ENSMUST00000074729	3.17981	1.02848	3.09177	4.38099e-05	0.00032672	diacylglycerol kinase, eta [Source:MGI Symbol;Acc:MGI:2444188]
Rock1	ENSMUSG00000024290	ENSMUST00000067947	13.3732	4.33099	3.08778	0.000496459	0.00177827	Rho-associated coiled-coil containing protein kinase 1 [Source:MGI Symbol;Acc:MGI:107927]
Tmem30a	ENSMUSG00000032328	ENSMUST00000034878	46.5122	15.0675	3.08692	3.14813e-06	6.66439e-05	transmembrane protein 30A [Source:MGI Symbol;Acc:MGI:106402]
Zfp955b	ENSMUSG00000096910	ENSMUST00000099414	4.49533	1.45729	3.08471	0.000406904	0.00154463	zinc finger protein 955B [Source:MGI Symbol;Acc:MGI:4834573]
Cdk13	ENSMUSG00000041297	ENSMUST00000042365	10.6556	3.45442	3.08464	0.000428762	0.0016019	cyclin-dependent kinase 13 [Source:MGI Symbol;Acc:MGI:1916812]
Rnft1	ENSMUSG00000020521	ENSMUST00000020827	10.2781	3.33697	3.08007	3.07001e-05	0.000261079	ring finger protein, transmembrane 1 [Source:MGI Symbol;Acc:MGI:1924142]
Zbtb20	ENSMUSG00000022708	ENSMUST00000126354	8.23855	2.67533	3.07945	0.000204856	0.000929168	zinc finger and BTB domain containing 20 [Source:MGI Symbol;Acc:MGI:1929213]
Icam1	ENSMUSG00000037405	ENSMUST00000215003	37.7001	12.2444	3.07896	7.65027e-05	0.00046822	intercellular adhesion molecule 1 [Source:MGI Symbol;Acc:MGI:96392]
Tinagl1	ENSMUSG00000028776	ENSMUST00000030560	178.47	57.9648	3.07894	4.84827e-07	2.36552e-05	tubulointerstitial nephritis antigen-like 1 [Source:MGI Symbol;Acc:MGI:2137617]
Pik3r3	ENSMUSG00000028698	ENSMUST00000147292	14.1277	4.58968	3.07814	2.07485e-05	0.000204026	phosphatidylinositol 3 kinase, regulatory subunit, polypeptide 3 (p55) [Source:MGI Symbol;Acc:MGI:109277]
Nav2	ENSMUSG00000052512	ENSMUST00000184336	11.3902	3.70195	3.07681	7.30659e-06	0.000106497	neuron navigator 2 [Source:MGI Symbol;Acc:MGI:2183691]
Mex3d	ENSMUSG00000048696	ENSMUST00000105350	9.63002	3.12988	3.0768	0.000904171	0.00278226	mex3 RNA binding family member D [Source:MGI Symbol;Acc:MGI:2681847]
Cdr2l	ENSMUSG00000050910	ENSMUST00000053288	30.1848	9.8113	3.07654	3.0875e-05	0.000262078	cerebellar degeneration-related protein 2-like [Source:MGI Symbol;Acc:MGI:2684867]
Ehbp1	ENSMUSG00000042302	ENSMUST00000045167	14.1214	4.59006	3.07652	8.75411e-06	0.000118098	EH domain binding protein 1 [Source:MGI Symbol;Acc:MGI:2667252]
Ddx21	ENSMUSG00000020075	ENSMUST00000045866	33.8477	11.0073	3.07503	9.88675e-06	0.000126774	DEAD (Asp-Glu-Ala-Asp) box polypeptide 21 [Source:MGI Symbol;Acc:MGI:1860494]
Zfp935	ENSMUSG00000055228	ENSMUST00000076195	5.45623	1.77676	3.07089	0.000841359	0.00263241	zinc finger protein 935 [Source:MGI Symbol;Acc:MGI:1918758]
Ska2	ENSMUSG00000020492	ENSMUST00000020794	13.6649	4.45036	3.07053	0.000974181	0.00295343	spindle and kinetochore associated complex subunit 2 [Source:MGI Symbol;Acc:MGI:1913390]
Serinc1	ENSMUSG00000019877	ENSMUST00000020027	99.2059	32.3201	3.06948	4.88901e-06	8.40926e-05	serine incorporator 1 [Source:MGI Symbol;Acc:MGI:1926228]
Psip1	ENSMUSG00000028484	ENSMUST00000030207	14.3676	4.68139	3.06909	0.0012543	0.00359098	PC4 and SFRS1 interacting protein 1 [Source:MGI Symbol;Acc:MGI:2142116]
Gmnn	ENSMUSG00000006715	ENSMUST00000006898	17.7777	5.79293	3.06886	0.00041885	0.0015744	geminin [Source:MGI Symbol;Acc:MGI:1927344]
Klf13	ENSMUSG00000052040	ENSMUST00000063694	18.6237	6.07505	3.0656	0.000415814	0.00156367	Kruppel-like factor 13 [Source:MGI Symbol;Acc:MGI:1354948]
Tpbg	ENSMUSG00000035274	ENSMUST00000006559	9.11274	2.97753	3.0605	0.0014833	0.00411757	trophoblast glycoprotein [Source:MGI Symbol;Acc:MGI:1341264]
Fam111a	ENSMUSG00000024691	ENSMUST00000139270	18.2527	5.96429	3.06034	0.000495118	0.00177568	family with sequence similarity 111, member A [Source:MGI Symbol;Acc:MGI:1915508]
Ppip5k2	ENSMUSG00000040648	ENSMUST00000137758	6.59886	2.15704	3.05922	0.000437951	0.0016277	diphosphoinositol pentakisphosphate kinase 2 [Source:MGI Symbol;Acc:MGI:2142810]
Ppp1r2-ps3	ENSMUSG00000058816	ENSMUST00000078012	21.6168	7.06989	3.05759	0.00162316	0.00441153	protein phosphatase 1, regulatory (inhibitor) subunit 2, pseudogene 3 [Source:MGI Symbol;Acc:MGI:3645534]
Fam13c	ENSMUSG00000043259	ENSMUST00000218542	4.96928	1.62639	3.05541	0.0015077	0.0041679	family with sequence similarity 13, member C [Source:MGI Symbol;Acc:MGI:1918971]
Klf7	ENSMUSG00000025959	ENSMUST00000114086	7.19842	2.35599	3.05537	0.00236626	0.0059242	Kruppel-like factor 7 (ubiquitous) [Source:MGI Symbol;Acc:MGI:1935151]
Flnb	ENSMUSG00000025278	ENSMUST00000052678	32.8994	10.7723	3.05408	8.27022e-06	0.000114458	filamin, beta [Source:MGI Symbol;Acc:MGI:2446089]
Zdhhc21	ENSMUSG00000028403	ENSMUST00000030110	4.36609	1.4301	3.053	0.000241071	0.00105093	zinc finger, DHHC domain containing 21 [Source:MGI Symbol;Acc:MGI:1915518]
Tirap	ENSMUSG00000032041	ENSMUST00000175765	7.2232	2.36611	3.05277	0.000199376	0.000910529	toll-interleukin 1 receptor (TIR) domain-containing adaptor protein [Source:MGI Symbol;Acc:MGI:2152213]
Sh3bgrl2	ENSMUSG00000032261	ENSMUST00000188241	4.38741	1.43916	3.04858	0.000652608	0.00217142	SH3 domain binding glutamic acid-rich protein like 2 [Source:MGI Symbol;Acc:MGI:1915350]
Msn	ENSMUSG00000031207	ENSMUST00000117399	117.879	38.6737	3.04803	4.32655e-06	7.93293e-05	moesin [Source:MGI Symbol;Acc:MGI:97167]
Tmem168	ENSMUSG00000029569	ENSMUST00000031554	11.6443	3.82269	3.04609	0.000689702	0.00226535	transmembrane protein 168 [Source:MGI Symbol;Acc:MGI:1921794]
Arcn1	ENSMUSG00000032096	ENSMUST00000034607	83.7145	27.4871	3.04559	1.08202e-05	0.000134556	archain 1 [Source:MGI Symbol;Acc:MGI:2387591]
Mdn1	ENSMUSG00000058006	ENSMUST00000071642	4.49667	1.47661	3.04527	2.34772e-05	0.00021907	midasin AAA ATPase 1 [Source:MGI Symbol;Acc:MGI:1926159]
Ubxn2a	ENSMUSG00000020634	ENSMUST00000020962	8.53299	2.80342	3.04378	0.000562959	0.00195132	UBX domain protein 2A [Source:MGI Symbol;Acc:MGI:2442310]
Dennd2a	ENSMUSG00000038456	ENSMUST00000036877	18.9906	6.24715	3.03989	8.56507e-05	0.000506456	DENN/MADD domain containing 2A [Source:MGI Symbol;Acc:MGI:2444961]
Yeats2	ENSMUSG00000041215	ENSMUST00000090052	11.2444	3.69913	3.03973	1.36671e-05	0.000154792	YEATS domain containing 2 [Source:MGI Symbol;Acc:MGI:2447762]
Stam2	ENSMUSG00000055371	ENSMUST00000102759	14.526	4.78189	3.03771	0.000901415	0.00277675	signal transducing adaptor molecule (SH3 domain and ITAM motif) 2 [Source:MGI Symbol;Acc:MGI:1929100]
Zfp518a	ENSMUSG00000049164	ENSMUST00000050092	2.95515	0.974028	3.03395	0.000735143	0.00237556	zinc finger protein 518A [Source:MGI Symbol;Acc:MGI:1919922]
Zc3h7b	ENSMUSG00000022390	ENSMUST00000109554	38.7722	12.7863	3.03233	3.17447e-05	0.00026668	zinc finger CCCH type containing 7B [Source:MGI Symbol;Acc:MGI:1328310]
Zfp318	ENSMUSG00000015597	ENSMUST00000113481	4.86836	1.6055	3.03231	8.10883e-05	0.000487829	zinc finger protein 318 [Source:MGI Symbol;Acc:MGI:1889348]
Snx13	ENSMUSG00000020590	ENSMUST00000048519	7.18775	2.37087	3.03169	3.15698e-05	0.000266013	sorting nexin 13 [Source:MGI Symbol;Acc:MGI:2661416]
Zfp62	ENSMUSG00000046311	ENSMUST00000109198	7.92738	2.61584	3.03053	0.00021745	0.000972529	zinc finger protein 62 [Source:MGI Symbol;Acc:MGI:99662]
Nt5e	ENSMUSG00000032420	ENSMUST00000034992	29.0975	9.60164	3.03047	1.96788e-05	0.000196356	5' nucleotidase, ecto [Source:MGI Symbol;Acc:MGI:99782]
Sos2	ENSMUSG00000034801	ENSMUST00000182123	5.9775	1.97248	3.03045	0.00375881	0.00863328	son of sevenless homolog 2 (Drosophila) [Source:MGI Symbol;Acc:MGI:98355]
Tubgcp6	ENSMUSG00000051786	ENSMUST00000109353	5.29002	1.74569	3.03033	0.00070625	0.00230331	tubulin, gamma complex associated protein 6 [Source:MGI Symbol;Acc:MGI:2146071]
Antxr1	ENSMUSG00000033420	ENSMUST00000042025	78.8373	26.0218	3.02966	6.52566e-08	7.68206e-06	anthrax toxin receptor 1 [Source:MGI Symbol;Acc:MGI:1916788]
Rgmb	ENSMUSG00000048027	ENSMUST00000170578	8.17667	2.69927	3.02921	0.00044533	0.00164953	repulsive guidance molecule family member B [Source:MGI Symbol;Acc:MGI:1916049]
Lypla1	ENSMUSG00000025903	ENSMUST00000134384	23.3253	7.71034	3.0252	0.000271859	0.00115087	lysophospholipase 1 [Source:MGI Symbol;Acc:MGI:1344588]
Smcr8	ENSMUSG00000049323	ENSMUST00000102667	8.78873	2.90719	3.0231	0.000119648	0.000636844	Smith-Magenis syndrome chromosome region, candidate 8 homolog (human) [Source:MGI Symbol;Acc:MGI:2444720]
Nol8	ENSMUSG00000021392	ENSMUST00000021824	7.59188	2.51145	3.02291	0.000232184	0.00102381	nucleolar protein 8 [Source:MGI Symbol;Acc:MGI:1918180]
Bcl2l13	ENSMUSG00000009112	ENSMUST00000203584	9.6631	3.19693	3.02262	0.00030557	0.00125393	BCL2-like 13 (apoptosis facilitator) [Source:MGI Symbol;Acc:MGI:2136959]
5031439G07Rik	ENSMUSG00000036046	ENSMUST00000047144	36.6404	12.1264	3.02155	6.0751e-06	9.55035e-05	RIKEN cDNA 5031439G07 gene [Source:MGI Symbol;Acc:MGI:2444899]
Hmgb2	ENSMUSG00000054717	ENSMUST00000067925	70.8044	23.446	3.01989	5.72056e-06	9.26881e-05	high mobility group box 2 [Source:MGI Symbol;Acc:MGI:96157]
Wdr26	ENSMUSG00000038733	ENSMUST00000162819	35.8799	11.8951	3.01635	6.1044e-06	9.55251e-05	WD repeat domain 26 [Source:MGI Symbol;Acc:MGI:1923825]
Hspa4l	ENSMUSG00000025757	ENSMUST00000203904	3.92279	1.30059	3.01617	0.000396104	0.00151394	heat shock protein 4 like [Source:MGI Symbol;Acc:MGI:107422]
Alox5	ENSMUSG00000025701	ENSMUST00000026795	2.99155	0.991856	3.01611	0.00132115	0.00374388	arachidonate 5-lipoxygenase [Source:MGI Symbol;Acc:MGI:87999]
Cpd	ENSMUSG00000020841	ENSMUST00000021201	24.422	8.09736	3.01605	1.24082e-06	3.87549e-05	carboxypeptidase D [Source:MGI Symbol;Acc:MGI:107265]
Rhob	ENSMUSG00000054364	ENSMUST00000067384	215.315	71.3972	3.01573	1.84307e-06	4.88994e-05	ras homolog family member B [Source:MGI Symbol;Acc:MGI:107949]
Pttg1ip	ENSMUSG00000009291	ENSMUST00000009435	304.709	101.055	3.01527	8.40229e-06	0.00011578	pituitary tumor-transforming 1 interacting protein [Source:MGI Symbol;Acc:MGI:2652132]
Phactr4	ENSMUSG00000066043	ENSMUST00000102568	10.6327	3.52798	3.01383	8.95128e-05	0.000521263	phosphatase and actin regulator 4 [Source:MGI Symbol;Acc:MGI:2140327]
Zfand2a	ENSMUSG00000053581	ENSMUST00000079996	12.5981	4.18293	3.01179	0.000356272	0.00139915	zinc finger, AN1-type domain 2A [Source:MGI Symbol;Acc:MGI:2140729]
Fam65a	ENSMUSG00000038604	ENSMUST00000043531	54.6003	18.1328	3.01113	4.32188e-05	0.000323455	family with sequence similarity 65, member A [Source:MGI Symbol;Acc:MGI:1922937]
Fnip1	ENSMUSG00000035992	ENSMUST00000046835	8.04872	2.67318	3.01092	0.001515	0.00418072	folliculin interacting protein 1 [Source:MGI Symbol;Acc:MGI:2444668]
Slbp	ENSMUSG00000004642	ENSMUST00000075670	23.8933	7.9365	3.01056	0.000102803	0.00057575	stem-loop binding protein [Source:MGI Symbol;Acc:MGI:108402]
Glul	ENSMUSG00000026473	ENSMUST00000086199	396.017	131.573	3.00987	6.99098e-07	2.88212e-05	glutamate-ammonia ligase (glutamine synthetase) [Source:MGI Symbol;Acc:MGI:95739]
Krit1	ENSMUSG00000000600	ENSMUST00000199845	7.52765	2.5014	3.00937	0.000223793	0.000994943	KRIT1, ankyrin repeat containing [Source:MGI Symbol;Acc:MGI:1930618]
Cdh13	ENSMUSG00000031841	ENSMUST00000117160	4.41169	1.46689	3.00752	0.00300964	0.00720378	cadherin 13 [Source:MGI Symbol;Acc:MGI:99551]
Sall1	ENSMUSG00000031665	ENSMUST00000034090	22.0444	7.33132	3.00689	0.000141911	0.000717111	sal-like 1 (Drosophila) [Source:MGI Symbol;Acc:MGI:1889585]
Atp11c	ENSMUSG00000062949	ENSMUST00000154051	5.09352	1.69565	3.00387	0.000164925	0.000796356	ATPase, class VI, type 11C [Source:MGI Symbol;Acc:MGI:1859661]
Ckap5	ENSMUSG00000040549	ENSMUST00000111338	13.397	4.46054	3.00346	3.41929e-06	6.9775e-05	cytoskeleton associated protein 5 [Source:MGI Symbol;Acc:MGI:1923036]
E2f3	ENSMUSG00000016477	ENSMUST00000102948	6.8479	2.28048	3.00283	0.00414493	0.00935222	E2F transcription factor 3 [Source:MGI Symbol;Acc:MGI:1096340]
Dpp4	ENSMUSG00000035000	ENSMUST00000047812	16.8245	5.60819	2.99998	0.000260352	0.001115	dipeptidylpeptidase 4 [Source:MGI Symbol;Acc:MGI:94919]
Myo5a	ENSMUSG00000034593	ENSMUST00000149823	9.38518	3.12954	2.9989	2.77512e-05	0.00024513	myosin VA [Source:MGI Symbol;Acc:MGI:105976]
Luzp1	ENSMUSG00000001089	ENSMUST00000170102	14.7538	4.92236	2.99731	7.05404e-06	0.000104224	leucine zipper protein 1 [Source:MGI Symbol;Acc:MGI:107629]
Rab10	ENSMUSG00000020671	ENSMUST00000021001	57.7248	19.262	2.99682	8.0407e-06	0.000112492	RAB10, member RAS oncogene family [Source:MGI Symbol;Acc:MGI:105066]
Eps8	ENSMUSG00000015766	ENSMUST00000058210	21.1095	7.04666	2.99568	3.84235e-05	0.000300102	epidermal growth factor receptor pathway substrate 8 [Source:MGI Symbol;Acc:MGI:104684]
Ammecr1l	ENSMUSG00000041915	ENSMUST00000115808	18.3019	6.11239	2.99423	5.26307e-05	0.000365663	AMME chromosomal region gene 1-like [Source:MGI Symbol;Acc:MGI:2442711]
[truncated: 3,279 more rows]
