# Supplementary material for: Comparative Analysis of Mouse Decidualization Models at the Molecular Level
Source: Genes (Basel). 2020 Aug 13;11(8):935. doi: 10.3390/genes11080935 (PMC7465532; doi:10.3390/genes11080935)
Supplement: Supplementary file 1 [file genes-11-00935-s001.zip › Supplementary Table 3.xlsx]

## Sheet: Supplementary Table 3
Supplementary Table 3. The complete list of differentially expressed genes between AD and control (fold change > 2 and FDR < 0.01).
Gene	GeneID	TranscriptID	Average-of-AD	Average-of-Control	Fold(AD/Control)	Pvalue	FDR	Gene description
Wnt10a	ENSMUSG00000026167	ENSMUST00000006718	29.1613	0	80000	9.56593e-09	3.92013e-06	wingless-type MMTV integration site family, member 10A [Source:MGI Symbol;Acc:MGI:108071]
Cyp11a1	ENSMUSG00000032323	ENSMUST00000188116	478.777	0	80000	4.19541e-08	8.05168e-06	cytochrome P450, family 11, subfamily a, polypeptide 1 [Source:MGI Symbol;Acc:MGI:88582]
Krtdap	ENSMUSG00000074199	ENSMUST00000190480	539.164	0	80000	4.26123e-08	8.05168e-06	keratinocyte differentiation associated protein [Source:MGI Symbol;Acc:MGI:1928282]
Prl3c1	ENSMUSG00000017922	ENSMUST00000018066	401.626	0	80000	5.89013e-08	9.43948e-06	prolactin family 3, subfamily c, member 1 [Source:MGI Symbol;Acc:MGI:1351649]
Mrgprg	ENSMUSG00000050276	ENSMUST00000058092	60.3826	0	80000	5.98858e-08	9.50921e-06	MAS-related GPR, member G [Source:MGI Symbol;Acc:MGI:3033145]
Kcnk12	ENSMUSG00000050138	ENSMUST00000055221	12.7886	0	80000	7.86017e-08	1.07971e-05	potassium channel, subfamily K, member 12 [Source:MGI Symbol;Acc:MGI:2684043]
Cbln1	ENSMUSG00000031654	ENSMUST00000034076	44.0203	0	80000	9.75083e-08	1.21521e-05	cerebellin 1 precursor protein [Source:MGI Symbol;Acc:MGI:88281]
Prl8a9	ENSMUSG00000006490	ENSMUST00000006662	56.3155	0	80000	1.93229e-07	1.6371e-05	prolactin family8, subfamily a, member 9 [Source:MGI Symbol;Acc:MGI:1914560]
S100a8	ENSMUSG00000056054	ENSMUST00000069927	317.832	0	80000	2.27208e-07	1.81222e-05	S100 calcium binding protein A8 (calgranulin A) [Source:MGI Symbol;Acc:MGI:88244]
Ctsg	ENSMUSG00000040314	ENSMUST00000015583	26.4299	0	80000	2.46955e-07	1.89128e-05	cathepsin G [Source:MGI Symbol;Acc:MGI:88563]
Serpinb9f	ENSMUSG00000038327	ENSMUST00000075515	2.30477	0	80000	3.47088e-07	2.28053e-05	serine (or cysteine) peptidase inhibitor, clade B, member 9f [Source:MGI Symbol;Acc:MGI:894671]
Fnd3c2	ENSMUSG00000073012	ENSMUST00000091282	2.10971	0	80000	1.08045e-06	4.37595e-05	fibronectin type III domain containing 3C2 [Source:MGI Symbol;Acc:MGI:2685621]
Btbd16	ENSMUSG00000040298	ENSMUST00000207155	1.08233	0	80000	1.53861e-06	5.46557e-05	BTB (POZ) domain containing 16 [Source:MGI Symbol;Acc:MGI:3045247]
Gng13	ENSMUSG00000025739	ENSMUST00000172002	5.57218	0	80000	2.95735e-06	7.89939e-05	guanine nucleotide binding protein (G protein), gamma 13 [Source:MGI Symbol;Acc:MGI:1925616]
Gm12505	ENSMUSG00000087070	ENSMUST00000146041	3.33812	0	80000	3.64865e-06	8.90796e-05	predicted gene 12505 [Source:MGI Symbol;Acc:MGI:3651173]
Hephl1	ENSMUSG00000031936	ENSMUST00000159985	38.5732	0	80000	4.48761e-06	0.000101399	hephaestin-like 1 [Source:MGI Symbol;Acc:MGI:2685355]
Mt4	ENSMUSG00000031757	ENSMUST00000034207	467.701	0	80000	5.81785e-06	0.000119166	metallothionein 4 [Source:MGI Symbol;Acc:MGI:99692]
Scgb1a1	ENSMUSG00000024653	ENSMUST00000025554	21.0366	0	80000	6.9916e-06	0.000132979	secretoglobin, family 1A, member 1 (uteroglobin) [Source:MGI Symbol;Acc:MGI:98919]
Sprr2b	ENSMUSG00000050092	ENSMUST00000061038	9.96095	0	80000	7.03637e-06	0.000133136	small proline-rich protein 2B [Source:MGI Symbol;Acc:MGI:1330352]
Gml	ENSMUSG00000068349	ENSMUST00000096400	9.87849	0	80000	1.02873e-05	0.000165785	glycosylphosphatidylinositol anchored molecule like [Source:MGI Symbol;Acc:MGI:3644767]
Klk7	ENSMUSG00000030713	ENSMUST00000032955	34.8528	0	80000	1.04673e-05	0.000167283	kallikrein related-peptidase 7 (chymotryptic, stratum corneum) [Source:MGI Symbol;Acc:MGI:1346336]
Sprr2d	ENSMUSG00000042212	ENSMUST00000047477	85.3442	0	80000	1.09448e-05	0.000170506	small proline-rich protein 2D [Source:MGI Symbol;Acc:MGI:1330347]
Ceacam18	ENSMUSG00000030472	ENSMUST00000032663	1.79226	0	80000	1.14333e-05	0.000175277	carcinoembryonic antigen-related cell adhesion molecule 18 [Source:MGI Symbol;Acc:MGI:1919681]
Crct1	ENSMUSG00000027913	ENSMUST00000029521	41.463	0	80000	1.18426e-05	0.000179485	cysteine-rich C-terminal 1 [Source:MGI Symbol;Acc:MGI:1921425]
Musk	ENSMUSG00000057280	ENSMUST00000102893	2.50994	0	80000	2.31315e-05	0.000278608	muscle, skeletal, receptor tyrosine kinase [Source:MGI Symbol;Acc:MGI:103581]
Ereg	ENSMUSG00000029377	ENSMUST00000031324	1.13993	0	80000	2.57825e-05	0.000298958	epiregulin [Source:MGI Symbol;Acc:MGI:107508]
Gpr50	ENSMUSG00000056380	ENSMUST00000070449	2.43213	0	80000	3.00272e-05	0.000327068	G-protein-coupled receptor 50 [Source:MGI Symbol;Acc:MGI:1333877]
Sprr2h	ENSMUSG00000046259	ENSMUST00000059845	183.858	0	80000	3.51184e-05	0.000366825	small proline-rich protein 2H [Source:MGI Symbol;Acc:MGI:1330343]
Gzmk	ENSMUSG00000042385	ENSMUST00000038212	4.14294	0	80000	4.03464e-05	0.000399723	granzyme K [Source:MGI Symbol;Acc:MGI:1298232]
Mir8104	ENSMUSG00000099225	ENSMUST00000185165	694.032	0	80000	4.1443e-05	0.000405302	microRNA 8104 [Source:MGI Symbol;Acc:MGI:5530762]
Golga7b	ENSMUSG00000042532	ENSMUST00000122375	20.9221	0	80000	4.78935e-05	0.000443097	golgi autoantigen, golgin subfamily a, 7B [Source:MGI Symbol;Acc:MGI:1918396]
Fa2h	ENSMUSG00000033579	ENSMUST00000038475	3.36721	0	80000	7.12247e-05	0.000576324	fatty acid 2-hydroxylase [Source:MGI Symbol;Acc:MGI:2443327]
Cnga1	ENSMUSG00000067220	ENSMUST00000201463	1.2244	0	80000	7.41368e-05	0.00059105	cyclic nucleotide gated channel alpha 1 [Source:MGI Symbol;Acc:MGI:88436]
Calm4	ENSMUSG00000033765	ENSMUST00000042219	34.0223	0	80000	8.04327e-05	0.000624474	calmodulin 4 [Source:MGI Symbol;Acc:MGI:1931464]
Bdnf	ENSMUSG00000048482	ENSMUST00000053317	5.41642	0	80000	8.27665e-05	0.000638664	brain derived neurotrophic factor [Source:MGI Symbol;Acc:MGI:88145]
AA467197	ENSMUSG00000033213	ENSMUST00000142767	22.9543	0	80000	8.44034e-05	0.000648116	expressed sequence AA467197 [Source:MGI Symbol;Acc:MGI:3034182]
Cckbr	ENSMUSG00000030898	ENSMUST00000033189	1.06975	0	80000	9.36805e-05	0.000694399	cholecystokinin B receptor [Source:MGI Symbol;Acc:MGI:99479]
Pyy	ENSMUSG00000017311	ENSMUST00000177304	41.9108	0	80000	9.68912e-05	0.000710945	peptide YY [Source:MGI Symbol;Acc:MGI:99924]
Serpinb9e	ENSMUSG00000062342	ENSMUST00000071873	7.81206	0	80000	0.000110003	0.000768334	serine (or cysteine) peptidase inhibitor, clade B, member 9e [Source:MGI Symbol;Acc:MGI:894672]
Cyp11b2	ENSMUSG00000022589	ENSMUST00000167634	3.55129	0	80000	0.000150898	0.000955632	cytochrome P450, family 11, subfamily b, polypeptide 2 [Source:MGI Symbol;Acc:MGI:88584]
Enpp7	ENSMUSG00000046697	ENSMUST00000106273	23.2597	0	80000	0.000154578	0.000969712	ectonucleotide pyrophosphatase/phosphodiesterase 7 [Source:MGI Symbol;Acc:MGI:3027917]
Ear6	ENSMUSG00000062148	ENSMUST00000169070	57.3193	0	80000	0.000166626	0.00102413	eosinophil-associated, ribonuclease A family, member 6 [Source:MGI Symbol;Acc:MGI:1890463]
Myoz2	ENSMUSG00000028116	ENSMUST00000029761	2.86215	0	80000	0.000174299	0.00105851	myozenin 2 [Source:MGI Symbol;Acc:MGI:1913063]
Cyp2b10	ENSMUSG00000030483	ENSMUST00000072438	6.57824	0	80000	0.00018347	0.00109576	cytochrome P450, family 2, subfamily b, polypeptide 10 [Source:MGI Symbol;Acc:MGI:88598]
4932415M13Rik	ENSMUSG00000062036	ENSMUST00000184645	2.3891	0	80000	0.000217108	0.001226	RIKEN cDNA 4932415M13 gene [Source:MGI Symbol;Acc:MGI:3608328]
Drd4	ENSMUSG00000025496	ENSMUST00000026569	36.8235	0	80000	0.000246438	0.00132588	dopamine receptor D4 [Source:MGI Symbol;Acc:MGI:94926]
Doxl2	ENSMUSG00000068536	ENSMUST00000184917	23.136	0	80000	0.000292631	0.00149074	diamine oxidase-like protein 2 [Source:MGI Symbol;Acc:MGI:3618290]
Pou3f1	ENSMUSG00000090125	ENSMUST00000053491	1.35356	0	80000	0.000300029	0.00151618	POU domain, class 3, transcription factor 1 [Source:MGI Symbol;Acc:MGI:101896]
Oxct2a	ENSMUSG00000076436	ENSMUST00000102640	6.48164	0	80000	0.000321838	0.00159427	3-oxoacid CoA transferase 2A [Source:MGI Symbol;Acc:MGI:1891061]
Gfy	ENSMUSG00000095276	ENSMUST00000179443	4.97288	0	80000	0.000452084	0.00203344	golgi-associated olfactory signaling regulator [Source:MGI Symbol;Acc:MGI:2685427]
Wfdc5	ENSMUSG00000040154	ENSMUST00000045127	2.80156	0	80000	0.00047617	0.00210831	WAP four-disulfide core domain 5 [Source:MGI Symbol;Acc:MGI:2384800]
Mrap	ENSMUSG00000039956	ENSMUST00000133973	11.295	0	80000	0.000512189	0.00222013	melanocortin 2 receptor accessory protein [Source:MGI Symbol;Acc:MGI:1924287]
Pla2g4f	ENSMUSG00000046971	ENSMUST00000054651	3.07577	0	80000	0.000617166	0.00255365	phospholipase A2, group IVF [Source:MGI Symbol;Acc:MGI:2685493]
Ntn5	ENSMUSG00000070564	ENSMUST00000182750	8.05503	0	80000	0.000707022	0.00281184	netrin 5 [Source:MGI Symbol;Acc:MGI:2685330]
Tchhl1	ENSMUSG00000027908	ENSMUST00000029516	8.14034	0	80000	0.000767721	0.00298399	trichohyalin-like 1 [Source:MGI Symbol;Acc:MGI:1918575]
Slc18a3	ENSMUSG00000100241	ENSMUST00000191501	1.96789	0	80000	0.000838071	0.00315608	solute carrier family 18 (vesicular monoamine), member 3 [Source:MGI Symbol;Acc:MGI:1101061]
Sprr2i	ENSMUSG00000042157	ENSMUST00000047264	9.0168	0	80000	0.000838764	0.00315663	small proline-rich protein 2I [Source:MGI Symbol;Acc:MGI:1330309]
Hsd3b6	ENSMUSG00000027869	ENSMUST00000029463	4.41414	0	80000	0.000842151	0.00316593	hydroxy-delta-5-steroid dehydrogenase, 3 beta- and steroid delta-isomerase 6 [Source:MGI Symbol;Acc:MGI:109598]
2610528A11Rik	ENSMUSG00000096001	ENSMUST00000191317	69.8462	0	80000	0.000911024	0.00335704	RIKEN cDNA 2610528A11 gene [Source:MGI Symbol;Acc:MGI:1917295]
Zyg11a	ENSMUSG00000034645	ENSMUST00000106690	3.09339	0	80000	0.000926135	0.00339793	zyg-11 family member A, cell cycle regulator [Source:MGI Symbol;Acc:MGI:2446208]
Cst9	ENSMUSG00000027445	ENSMUST00000028935	2.80959	0	80000	0.00098061	0.0035396	cystatin 9 [Source:MGI Symbol;Acc:MGI:1340053]
Gm2694	ENSMUSG00000097248	ENSMUST00000210935	16.9058	0	80000	0.00115205	0.00399833	predicted gene 2694 [Source:MGI Symbol;Acc:MGI:3780864]
Sprr1b	ENSMUSG00000048455	ENSMUST00000062160	4.41545	0	80000	0.00115778	0.00401339	small proline-rich protein 1B [Source:MGI Symbol;Acc:MGI:106659]
Kcnj12	ENSMUSG00000042529	ENSMUST00000089184	4.11236	0	80000	0.00120362	0.00414408	potassium inwardly-rectifying channel, subfamily J, member 12 [Source:MGI Symbol;Acc:MGI:108495]
Ear10	ENSMUSG00000090166	ENSMUST00000159175	7.58335	0	80000	0.00150449	0.00490349	eosinophil-associated, ribonuclease A family, member 10 [Source:MGI Symbol;Acc:MGI:1890464]
Tcam1	ENSMUSG00000020712	ENSMUST00000142472	3.86649	0	80000	0.00258238	0.00740118	testicular cell adhesion molecule 1 [Source:MGI Symbol;Acc:MGI:1923120]
Ear2	ENSMUSG00000072596	ENSMUST00000074839	15.6007	0	80000	0.00284678	0.00798058	eosinophil-associated, ribonuclease A family, member 2 [Source:MGI Symbol;Acc:MGI:108020]
Il1f10	ENSMUSG00000046845	ENSMUST00000058056	3.18066	0	80000	0.00290247	0.00809095	interleukin 1 family, member 10 [Source:MGI Symbol;Acc:MGI:2652548]
Hist1h1a	ENSMUSG00000049539	ENSMUST00000055770	1.96277	0	80000	0.00290252	0.00809095	histone cluster 1, H1a [Source:MGI Symbol;Acc:MGI:1931523]
Vgf	ENSMUSG00000037428	ENSMUST00000190827	3.25151	0	80000	0.00301362	0.00832958	VGF nerve growth factor inducible [Source:MGI Symbol;Acc:MGI:1343180]
Nags	ENSMUSG00000048217	ENSMUST00000129799	1.52816	0	80000	0.00304131	0.00838333	N-acetylglutamate synthase [Source:MGI Symbol;Acc:MGI:2387600]
F7	ENSMUSG00000031443	ENSMUST00000033820	1.76527	0	80000	0.00321337	0.00873796	coagulation factor VII [Source:MGI Symbol;Acc:MGI:109325]
Prl7a2	ENSMUSG00000046899	ENSMUST00000006660	2.18869	0	80000	0.00322903	0.0087591	prolactin family 7, subfamily a, member 2 [Source:MGI Symbol;Acc:MGI:1206571]
L1td1	ENSMUSG00000087166	ENSMUST00000152889	1.10149	0	80000	0.00340705	0.00913969	LINE-1 type transposase domain containing 1 [Source:MGI Symbol;Acc:MGI:3578435]
Chat	ENSMUSG00000021919	ENSMUST00000070125	1.45558	0	80000	0.00347864	0.00927994	choline acetyltransferase [Source:MGI Symbol;Acc:MGI:88392]
Kif2c	ENSMUSG00000028678	ENSMUST00000065896	4.64026	0.000660426	7026.16	0.00224121	0.00663318	kinesin family member 2C [Source:MGI Symbol;Acc:MGI:1921054]
Prl8a2	ENSMUSG00000018259	ENSMUST00000110363	12328.3	2.07102	5952.78	2.41881e-10	6.97746e-07	prolactin family 8, subfamily a, member 2 [Source:MGI Symbol;Acc:MGI:894281]
Erv3	ENSMUSG00000037482	ENSMUST00000040941	1160.89	0.292443	3969.62	1.08541e-09	1.34188e-06	endogenous retroviral sequence 3 [Source:MGI Symbol;Acc:MGI:1919245]
Psca	ENSMUSG00000022598	ENSMUST00000023265	902.784	0.327325	2758.06	6.20478e-08	9.63597e-06	prostate stem cell antigen [Source:MGI Symbol;Acc:MGI:1919623]
Nccrp1	ENSMUSG00000047586	ENSMUST00000057974	417.467	0.160898	2594.61	5.86718e-12	1.01549e-07	non-specific cytotoxic cell receptor protein 1 homolog (zebrafish) [Source:MGI Symbol;Acc:MGI:2685009]
Serpinb9b	ENSMUSG00000021403	ENSMUST00000006392	266.116	0.11506	2312.84	7.09798e-09	3.51005e-06	serine (or cysteine) peptidase inhibitor, clade B, member 9b [Source:MGI Symbol;Acc:MGI:894668]
Rimklb	ENSMUSG00000040649	ENSMUST00000146274	91.584	0.0559427	1637.1	3.3845e-07	2.25451e-05	ribosomal modification protein rimK-like family member B [Source:MGI Symbol;Acc:MGI:1918325]
Sfrp5	ENSMUSG00000018822	ENSMUST00000018966	324.289	0.202023	1605.21	1.21404e-07	1.28781e-05	secreted frizzled-related sequence protein 5 [Source:MGI Symbol;Acc:MGI:1860298]
Tdo2	ENSMUSG00000028011	ENSMUST00000029645	612.63	0.479322	1278.12	5.53825e-09	2.9452e-06	tryptophan 2,3-dioxygenase [Source:MGI Symbol;Acc:MGI:1928486]
A2m	ENSMUSG00000030111	ENSMUST00000204850	3563.91	2.79746	1273.98	3.30823e-11	2.86294e-07	alpha-2-macroglobulin [Source:MGI Symbol;Acc:MGI:2449119]
Olr1	ENSMUSG00000030162	ENSMUST00000032265	40.6968	0.0339133	1200.02	6.37008e-06	0.000125151	oxidized low density lipoprotein (lectin-like) receptor 1 [Source:MGI Symbol;Acc:MGI:1261434]
Dmkn	ENSMUSG00000060962	ENSMUST00000165887	1693.16	1.78277	949.736	2.91865e-08	6.3229e-06	dermokine [Source:MGI Symbol;Acc:MGI:1920962]
Gzmd	ENSMUSG00000059256	ENSMUST00000082093	301.501	0.592198	509.122	6.24121e-07	3.16783e-05	granzyme D [Source:MGI Symbol;Acc:MGI:109255]
Rrm2	ENSMUSG00000020649	ENSMUST00000020980	1738.65	3.51665	494.406	9.08507e-11	3.93111e-07	ribonucleotide reductase M2 [Source:MGI Symbol;Acc:MGI:98181]
Ceacam10	ENSMUSG00000054169	ENSMUST00000038069	90.0708	0.193793	464.778	2.27073e-06	6.93153e-05	carcinoembryonic antigen-related cell adhesion molecule 10 [Source:MGI Symbol;Acc:MGI:1347248]
Hcn4	ENSMUSG00000032338	ENSMUST00000034889	17.9825	0.0401037	448.401	6.75908e-05	0.000558406	hyperpolarization-activated, cyclic nucleotide-gated K+ 4 [Source:MGI Symbol;Acc:MGI:1298209]
Gzme	ENSMUSG00000022156	ENSMUST00000089549	190.116	0.42401	448.375	3.48201e-06	8.68395e-05	granzyme E [Source:MGI Symbol;Acc:MGI:109265]
Acsbg1	ENSMUSG00000032281	ENSMUST00000034822	56.0975	0.150724	372.188	3.19535e-06	8.24219e-05	acyl-CoA synthetase bubblegum family member 1 [Source:MGI Symbol;Acc:MGI:2385656]
Slc6a12	ENSMUSG00000030109	ENSMUST00000166457	124.442	0.380754	326.829	2.59935e-05	0.000300531	solute carrier family 6 (neurotransmitter transporter, betaine/GABA), member 12 [Source:MGI Symbol;Acc:MGI:95628]
Tnnc1	ENSMUSG00000091898	ENSMUST00000169169	193.027	0.687016	280.965	8.48242e-06	0.000148147	troponin C, cardiac/slow skeletal [Source:MGI Symbol;Acc:MGI:98779]
Gzmg	ENSMUSG00000040284	ENSMUST00000015578	301.571	1.08917	276.882	6.63588e-07	3.25365e-05	granzyme G [Source:MGI Symbol;Acc:MGI:109253]
Notum	ENSMUSG00000042988	ENSMUST00000106177	60.6254	0.251637	240.924	4.28118e-05	0.000412576	notum pectinacetylesterase homolog (Drosophila) [Source:MGI Symbol;Acc:MGI:1924833]
Aloxe3	ENSMUSG00000020892	ENSMUST00000021268	19.1598	0.0850333	225.321	0.000343231	0.00167558	arachidonate lipoxygenase 3 [Source:MGI Symbol;Acc:MGI:1345140]
Cdsn	ENSMUSG00000039518	ENSMUST00000044804	44.1428	0.230713	191.332	1.07671e-05	0.000169879	corneodesmosin [Source:MGI Symbol;Acc:MGI:3505689]
Ear1	ENSMUSG00000072601	ENSMUST00000100691	37.3149	0.19546	190.908	0.000254796	0.00135985	eosinophil-associated, ribonuclease A family, member 1 [Source:MGI Symbol;Acc:MGI:108021]
Ccdc155	ENSMUSG00000038292	ENSMUST00000121017	36.6084	0.193184	189.5	0.000103817	0.000739755	coiled-coil domain containing 155 [Source:MGI Symbol;Acc:MGI:2687329]
4930502E18Rik	ENSMUSG00000055555	ENSMUST00000069209	18.172	0.0993553	182.899	0.000132268	0.00087178	RIKEN cDNA 4930502E18 gene [Source:MGI Symbol;Acc:MGI:1922263]
Il1r2	ENSMUSG00000026073	ENSMUST00000191671	50.6426	0.287508	176.144	4.72455e-08	8.6992e-06	interleukin 1 receptor, type II [Source:MGI Symbol;Acc:MGI:96546]
Fosl1	ENSMUSG00000024912	ENSMUST00000025850	17.542	0.102763	170.703	7.92096e-06	0.000142068	fos-like antigen 1 [Source:MGI Symbol;Acc:MGI:107179]
Bmp8a	ENSMUSG00000032726	ENSMUST00000102641	47.3653	0.277857	170.466	1.53324e-06	5.46557e-05	bone morphogenetic protein 8a [Source:MGI Symbol;Acc:MGI:104515]
Gpnmb	ENSMUSG00000029816	ENSMUST00000205103	665.233	4.0136	165.745	1.98085e-08	5.62042e-06	glycoprotein (transmembrane) nmb [Source:MGI Symbol;Acc:MGI:1934765]
Gdpd2	ENSMUSG00000019359	ENSMUST00000144912	41.3301	0.251291	164.471	1.84035e-07	1.60228e-05	glycerophosphodiester phosphodiesterase domain containing 2 [Source:MGI Symbol;Acc:MGI:1918834]
Cyp11b1	ENSMUSG00000075604	ENSMUST00000170259	27.7322	0.183399	151.213	4.81206e-06	0.000105688	cytochrome P450, family 11, subfamily b, polypeptide 1 [Source:MGI Symbol;Acc:MGI:88583]
Gzmf	ENSMUSG00000015441	ENSMUST00000022757	228.719	1.55921	146.689	3.66269e-06	8.90796e-05	granzyme F [Source:MGI Symbol;Acc:MGI:109254]
Dlk2	ENSMUSG00000047428	ENSMUST00000188223	40.0892	0.282678	141.82	3.61999e-06	8.89771e-05	delta-like 2 homolog (Drosophila) [Source:MGI Symbol;Acc:MGI:2146838]
Cryaa	ENSMUSG00000024041	ENSMUST00000019192	58.2353	0.430157	135.382	1.61728e-07	1.46432e-05	crystallin, alpha A [Source:MGI Symbol;Acc:MGI:88515]
Ada	ENSMUSG00000017697	ENSMUST00000017841	535.585	3.98379	134.441	8.41943e-10	1.21436e-06	adenosine deaminase [Source:MGI Symbol;Acc:MGI:87916]
S100a3	ENSMUSG00000001021	ENSMUST00000199225	28.9716	0.224722	128.922	0.00166406	0.00528761	S100 calcium binding protein A3 [Source:MGI Symbol;Acc:MGI:1338849]
Lipg	ENSMUSG00000053846	ENSMUST00000066532	422.46	3.30848	127.69	2.85245e-08	6.3229e-06	lipase, endothelial [Source:MGI Symbol;Acc:MGI:1341803]
Map7d2	ENSMUSG00000041020	ENSMUST00000112471	36.2658	0.297859	121.755	1.04481e-05	0.000167283	MAP7 domain containing 2 [Source:MGI Symbol;Acc:MGI:1917474]
Slc5a5	ENSMUSG00000000792	ENSMUST00000000809	10.2097	0.0893427	114.276	1.78313e-05	0.000237586	solute carrier family 5 (sodium iodide symporter), member 5 [Source:MGI Symbol;Acc:MGI:2149330]
Angpt4	ENSMUSG00000027460	ENSMUST00000028955	67.481	0.614078	109.89	1.43982e-05	0.000206717	angiopoietin 4 [Source:MGI Symbol;Acc:MGI:1336887]
Slc30a2	ENSMUSG00000028836	ENSMUST00000105873	17.0678	0.156446	109.097	0.000720907	0.00284914	solute carrier family 30 (zinc transporter), member 2 [Source:MGI Symbol;Acc:MGI:106637]
Mt3	ENSMUSG00000031760	ENSMUST00000034211	908.755	8.57067	106.031	7.02703e-07	3.36956e-05	metallothionein 3 [Source:MGI Symbol;Acc:MGI:97173]
Orm1	ENSMUSG00000039196	ENSMUST00000030044	10.1268	0.101197	100.071	0.00149053	0.00487309	orosomucoid 1 [Source:MGI Symbol;Acc:MGI:97443]
Gjb3	ENSMUSG00000042367	ENSMUST00000106091	29.7055	0.297786	99.7545	6.71503e-05	0.000555828	gap junction protein, beta 3 [Source:MGI Symbol;Acc:MGI:95721]
Shisa3	ENSMUSG00000050010	ENSMUST00000087241	11.8127	0.120175	98.2955	1.61475e-05	0.000222694	shisa family member 3 [Source:MGI Symbol;Acc:MGI:3041225]
Gzmn	ENSMUSG00000015443	ENSMUST00000015587	6.50262	0.0661793	98.2576	0.000568815	0.00240407	granzyme N [Source:MGI Symbol;Acc:MGI:2675494]
Cdhr5	ENSMUSG00000025497	ENSMUST00000080654	16.0334	0.184361	86.9672	0.000268027	0.00140704	cadherin-related family member 5 [Source:MGI Symbol;Acc:MGI:1919290]
Sbsn	ENSMUSG00000046056	ENSMUST00000182229	1275.21	15.2184	83.7938	2.43683e-08	6.11256e-06	suprabasin [Source:MGI Symbol;Acc:MGI:2446326]
Nppb	ENSMUSG00000029019	ENSMUST00000103231	14.8922	0.198825	74.9011	0.00136996	0.00457042	natriuretic peptide type B [Source:MGI Symbol;Acc:MGI:97368]
Prkg2	ENSMUSG00000029334	ENSMUST00000161490	50.7745	0.680677	74.5941	1.9748e-07	1.6512e-05	protein kinase, cGMP-dependent, type II [Source:MGI Symbol;Acc:MGI:108173]
Ddn	ENSMUSG00000059213	ENSMUST00000075444	2.91422	0.0407617	71.4941	0.000374763	0.00178639	dendrin [Source:MGI Symbol;Acc:MGI:108101]
Klhdc8a	ENSMUSG00000042115	ENSMUST00000046071	5.14969	0.0768844	66.9796	2.79e-05	0.000313364	kelch domain containing 8A [Source:MGI Symbol;Acc:MGI:2442630]
Frmpd1	ENSMUSG00000035615	ENSMUST00000107804	14.5729	0.217693	66.9426	3.52238e-05	0.000367075	FERM and PDZ domain containing 1 [Source:MGI Symbol;Acc:MGI:2446274]
Zbtb8b	ENSMUSG00000048485	ENSMUST00000106046	6.4616	0.096527	66.9408	2.51126e-05	0.000293682	zinc finger and BTB domain containing 8b [Source:MGI Symbol;Acc:MGI:2387181]
Gzmc	ENSMUSG00000079186	ENSMUST00000015585	197.61	3.04988	64.7926	2.67538e-06	7.61603e-05	granzyme C [Source:MGI Symbol;Acc:MGI:109256]
S100a4	ENSMUSG00000001020	ENSMUST00000001046	1875.48	29.1074	64.433	2.08401e-09	2.12177e-06	S100 calcium binding protein A4 [Source:MGI Symbol;Acc:MGI:1330282]
Prl6a1	ENSMUSG00000069259	ENSMUST00000091680	23.1332	0.366684	63.0874	0.000233219	0.00128226	prolactin family 6, subfamily a, member 1 [Source:MGI Symbol;Acc:MGI:1206579]
Pappa2	ENSMUSG00000073530	ENSMUST00000159861	1.05158	0.0171965	61.151	0.000375426	0.00178808	pappalysin 2 [Source:MGI Symbol;Acc:MGI:3051647]
Muc13	ENSMUSG00000022824	ENSMUST00000023520	2.47728	0.041261	60.0393	0.00252232	0.00726878	mucin 13, epithelial transmembrane [Source:MGI Symbol;Acc:MGI:103190]
Sct	ENSMUSG00000038580	ENSMUST00000210928	122.519	2.06795	59.2466	7.35818e-06	0.000136867	secretin [Source:MGI Symbol;Acc:MGI:99466]
Slc30a3	ENSMUSG00000029151	ENSMUST00000031037	3.73334	0.063552	58.7447	0.000101071	0.000730717	solute carrier family 30 (zinc transporter), member 3 [Source:MGI Symbol;Acc:MGI:1345280]
Sez6l	ENSMUSG00000058153	ENSMUST00000079491	20.1517	0.344248	58.5382	1.48993e-05	0.000211292	seizure related 6 homolog like [Source:MGI Symbol;Acc:MGI:1935121]
Plekhg4	ENSMUSG00000014782	ENSMUST00000160650	7.69086	0.132688	57.9618	1.58517e-05	0.000219841	pleckstrin homology domain containing, family G (with RhoGef domain) member 4 [Source:MGI Symbol;Acc:MGI:2142544]
Gpr151	ENSMUSG00000042816	ENSMUST00000054738	4.53099	0.0798473	56.7457	0.00111565	0.00389903	G protein-coupled receptor 151 [Source:MGI Symbol;Acc:MGI:2441887]
Gjb4	ENSMUSG00000046623	ENSMUST00000106090	54.5012	0.991926	54.9449	0.000114263	0.000791382	gap junction protein, beta 4 [Source:MGI Symbol;Acc:MGI:95722]
Itgbl1	ENSMUSG00000032925	ENSMUST00000049681	17.7806	0.325166	54.6817	2.87883e-05	0.000318179	integrin, beta-like 1 [Source:MGI Symbol;Acc:MGI:2443439]
Lman1l	ENSMUSG00000056271	ENSMUST00000093832	7.49229	0.139166	53.837	0.00234463	0.00687113	lectin, mannose-binding 1 like [Source:MGI Symbol;Acc:MGI:2667537]
Parpbp	ENSMUSG00000035365	ENSMUST00000048518	5.5755	0.104394	53.4082	9.52273e-05	0.000703755	PARP1 binding protein [Source:MGI Symbol;Acc:MGI:1922567]
Aldh1a3	ENSMUSG00000015134	ENSMUST00000015278	9.03018	0.16929	53.3414	4.73068e-05	0.000439971	aldehyde dehydrogenase family 1, subfamily A3 [Source:MGI Symbol;Acc:MGI:1861722]
Bmp2	ENSMUSG00000027358	ENSMUST00000028836	100.312	1.91645	52.3426	1.76834e-07	1.56956e-05	bone morphogenetic protein 2 [Source:MGI Symbol;Acc:MGI:88177]
Spink2	ENSMUSG00000053030	ENSMUST00000120429	31.2167	0.613587	50.8757	3.62427e-06	8.89771e-05	serine peptidase inhibitor, Kazal type 2 [Source:MGI Symbol;Acc:MGI:1917232]
Ehd3	ENSMUSG00000024065	ENSMUST00000024860	86.6029	1.72655	50.1594	2.37399e-07	1.84142e-05	EH-domain containing 3 [Source:MGI Symbol;Acc:MGI:1928900]
Atoh8	ENSMUSG00000037621	ENSMUST00000206425	158.139	3.18131	49.7088	2.02063e-06	6.46071e-05	atonal bHLH transcription factor 8 [Source:MGI Symbol;Acc:MGI:1918343]
Neu2	ENSMUSG00000079434	ENSMUST00000166055	5.09232	0.104534	48.7146	0.00088063	0.00327361	neuraminidase 2 [Source:MGI Symbol;Acc:MGI:1344417]
Prf1	ENSMUSG00000037202	ENSMUST00000219375	51.0289	1.0572	48.2678	1.36148e-05	0.000198459	perforin 1 (pore forming protein) [Source:MGI Symbol;Acc:MGI:97551]
Fam65c	ENSMUSG00000074577	ENSMUST00000123782	67.0635	1.40888	47.6007	1.91278e-06	6.19044e-05	family with sequence similarity 65, member C [Source:MGI Symbol;Acc:MGI:1916803]
Anxa8	ENSMUSG00000021950	ENSMUST00000022519	198.427	4.19652	47.2837	1.10197e-06	4.39985e-05	annexin A8 [Source:MGI Symbol;Acc:MGI:1201374]
Tnfrsf9	ENSMUSG00000028965	ENSMUST00000135169	27.8702	0.605926	45.996	7.0377e-06	0.000133136	tumor necrosis factor receptor superfamily, member 9 [Source:MGI Symbol;Acc:MGI:1101059]
Aif1l	ENSMUSG00000001864	ENSMUST00000001920	128.075	2.80772	45.6151	1.13751e-08	4.18894e-06	allograft inflammatory factor 1-like [Source:MGI Symbol;Acc:MGI:1919598]
Fabp4	ENSMUSG00000062515	ENSMUST00000029041	694.419	15.9367	43.5736	9.18809e-06	0.0001553	fatty acid binding protein 4, adipocyte [Source:MGI Symbol;Acc:MGI:88038]
Dio3	ENSMUSG00000075707	ENSMUST00000173014	766.245	17.6003	43.5359	8.82961e-09	3.72739e-06	deiodinase, iodothyronine type III [Source:MGI Symbol;Acc:MGI:1306782]
Paqr3	ENSMUSG00000055725	ENSMUST00000069453	27.9281	0.644054	43.363	5.82882e-05	0.000507329	progestin and adipoQ receptor family member III [Source:MGI Symbol;Acc:MGI:2679683]
Gzma	ENSMUSG00000023132	ENSMUST00000023897	89.8611	2.07823	43.2392	3.1804e-06	8.21588e-05	granzyme A [Source:MGI Symbol;Acc:MGI:109266]
Klk15	ENSMUSG00000055193	ENSMUST00000068625	8.12798	0.203477	39.9454	6.04743e-05	0.000519146	kallikrein related-peptidase 15 [Source:MGI Symbol;Acc:MGI:2447533]
Aoc1	ENSMUSG00000029811	ENSMUST00000204856	611.539	15.397	39.718	2.98168e-08	6.3229e-06	amine oxidase, copper-containing 1 [Source:MGI Symbol;Acc:MGI:1923757]
Havcr2	ENSMUSG00000020399	ENSMUST00000020668	31.9398	0.813299	39.2719	3.32117e-06	8.4658e-05	hepatitis A virus cellular receptor 2 [Source:MGI Symbol;Acc:MGI:2159682]
Adra2b	ENSMUSG00000058620	ENSMUST00000104934	2.24178	0.057157	39.2215	0.000306999	0.00153748	adrenergic receptor, alpha 2b [Source:MGI Symbol;Acc:MGI:87935]
Ptx3	ENSMUSG00000027832	ENSMUST00000029421	16.4595	0.424814	38.7452	0.00012356	0.000835054	pentraxin related gene [Source:MGI Symbol;Acc:MGI:104641]
Glis1	ENSMUSG00000034762	ENSMUST00000046005	15.292	0.397175	38.5019	7.79383e-06	0.000140663	GLIS family zinc finger 1 [Source:MGI Symbol;Acc:MGI:2386723]
Tead4	ENSMUSG00000030353	ENSMUST00000130454	66.3637	1.83727	36.1209	1.87138e-08	5.51707e-06	TEA domain family member 4 [Source:MGI Symbol;Acc:MGI:106907]
Pkd2l1	ENSMUSG00000037578	ENSMUST00000042026	8.78155	0.243762	36.0252	0.00086533	0.00323124	polycystic kidney disease 2-like 1 [Source:MGI Symbol;Acc:MGI:1352448]
Fcrl6	ENSMUSG00000070504	ENSMUST00000094303	5.24751	0.151022	34.7468	0.000669057	0.00270309	Fc receptor-like 6 [Source:MGI Symbol;Acc:MGI:3618339]
4930539E08Rik	ENSMUSG00000048905	ENSMUST00000062357	3.50012	0.104023	33.6474	0.00261695	0.00747676	RIKEN cDNA 4930539E08 gene [Source:MGI Symbol;Acc:MGI:1925441]
Mfsd2a	ENSMUSG00000028655	ENSMUST00000152308	27.5348	0.828799	33.2225	1.91583e-05	0.000249505	major facilitator superfamily domain containing 2A [Source:MGI Symbol;Acc:MGI:1923824]
Nipal1	ENSMUSG00000067219	ENSMUST00000087212	25.5585	0.816172	31.3151	1.03117e-05	0.000166023	NIPA-like domain containing 1 [Source:MGI Symbol;Acc:MGI:1917951]
Adamts5	ENSMUSG00000022894	ENSMUST00000023611	89.1431	2.87619	30.9935	9.29059e-08	1.19112e-05	a disintegrin-like and metallopeptidase (reprolysin type) with thrombospondin type 1 motif, 5 (aggrecanase-2) [Source:MGI Symbol;Acc:MGI:1346321]
Gatm	ENSMUSG00000027199	ENSMUST00000028624	871.903	28.4313	30.667	1.20049e-09	1.38521e-06	glycine amidinotransferase (L-arginine:glycine amidinotransferase) [Source:MGI Symbol;Acc:MGI:1914342]
Card14	ENSMUSG00000013483	ENSMUST00000106250	11.1933	0.366438	30.5462	4.05542e-06	9.56284e-05	caspase recruitment domain family, member 14 [Source:MGI Symbol;Acc:MGI:2386258]
Phospho1	ENSMUSG00000050860	ENSMUST00000150134	73.775	2.41923	30.4952	6.54231e-06	0.000126944	phosphatase, orphan 1 [Source:MGI Symbol;Acc:MGI:2447348]
Icam4	ENSMUSG00000001014	ENSMUST00000001040	9.00419	0.303566	29.6614	8.50723e-06	0.000148431	intercellular adhesion molecule 4, Landsteiner-Wiener blood group [Source:MGI Symbol;Acc:MGI:1925619]
Oxct2b	ENSMUSG00000076438	ENSMUST00000102648	1.85504	0.0640687	28.9539	0.000338114	0.00165969	3-oxoacid CoA transferase 2B [Source:MGI Symbol;Acc:MGI:2664115]
Serpine1	ENSMUSG00000037411	ENSMUST00000041388	83.6128	2.92082	28.6265	7.69755e-08	1.07971e-05	serine (or cysteine) peptidase inhibitor, clade E, member 1 [Source:MGI Symbol;Acc:MGI:97608]
Rhov	ENSMUSG00000034226	ENSMUST00000037360	12.0193	0.423785	28.3619	7.14049e-05	0.000577026	ras homolog family member V [Source:MGI Symbol;Acc:MGI:2444227]
Grip2	ENSMUSG00000030098	ENSMUST00000162300	15.3043	0.549843	27.8339	5.33531e-06	0.000112614	glutamate receptor interacting protein 2 [Source:MGI Symbol;Acc:MGI:2681173]
Gm5424	ENSMUSG00000046687	ENSMUST00000053865	185.225	6.81044	27.1972	4.34823e-07	2.57737e-05	predicted gene 5424 [Source:MGI Symbol;Acc:MGI:3643173]
Cdc45	ENSMUSG00000000028	ENSMUST00000000028	20.5286	0.771064	26.6237	2.37156e-05	0.000282887	cell division cycle 45 [Source:MGI Symbol;Acc:MGI:1338073]
Slc39a2	ENSMUSG00000072572	ENSMUST00000160668	36.4474	1.37254	26.5547	4.99591e-07	2.7538e-05	solute carrier family 39 (zinc transporter), member 2 [Source:MGI Symbol;Acc:MGI:2684326]
Ass1	ENSMUSG00000076441	ENSMUST00000102840	85.3436	3.21998	26.5044	1.87887e-06	6.15899e-05	argininosuccinate synthetase 1 [Source:MGI Symbol;Acc:MGI:88090]
Kazald1	ENSMUSG00000025213	ENSMUST00000111948	114.266	4.3662	26.1707	1.53154e-07	1.42516e-05	Kazal-type serine peptidase inhibitor domain 1 [Source:MGI Symbol;Acc:MGI:2147606]
Kng2	ENSMUSG00000060459	ENSMUST00000100046	30.5842	1.18148	25.8864	1.79161e-06	5.9759e-05	kininogen 2 [Source:MGI Symbol;Acc:MGI:3027157]
Lgals3	ENSMUSG00000050335	ENSMUST00000151405	312.522	12.2154	25.5842	8.87732e-07	3.89322e-05	lectin, galactose binding, soluble 3 [Source:MGI Symbol;Acc:MGI:96778]
Kng1	ENSMUSG00000022875	ENSMUST00000023589	15.0223	0.597218	25.1538	0.000134966	0.000883173	kininogen 1 [Source:MGI Symbol;Acc:MGI:1097705]
Psap	ENSMUSG00000004207	ENSMUST00000105465	12508.9	498.378	25.0993	3.06232e-10	7.10435e-07	prosaposin [Source:MGI Symbol;Acc:MGI:97783]
Gata3	ENSMUSG00000015619	ENSMUST00000102976	16.5474	0.664421	24.905	8.66388e-07	3.86388e-05	GATA binding protein 3 [Source:MGI Symbol;Acc:MGI:95663]
Wnt4	ENSMUSG00000036856	ENSMUST00000045747	71.5877	2.94025	24.3475	4.16486e-05	0.00040616	wingless-type MMTV integration site family, member 4 [Source:MGI Symbol;Acc:MGI:98957]
Kcnn4	ENSMUSG00000054342	ENSMUST00000205428	48.301	1.99476	24.2139	2.75216e-06	7.75804e-05	potassium intermediate/small conductance calcium-activated channel, subfamily N, member 4 [Source:MGI Symbol;Acc:MGI:1277957]
E2f8	ENSMUSG00000046179	ENSMUST00000058745	25.7055	1.08635	23.6623	3.21077e-05	0.000343461	E2F transcription factor 8 [Source:MGI Symbol;Acc:MGI:1922038]
BC030867	ENSMUSG00000034773	ENSMUST00000133930	3.85997	0.165676	23.2983	6.33079e-05	0.000534243	cDNA sequence BC030867 [Source:MGI Symbol;Acc:MGI:2387601]
Spc24	ENSMUSG00000074476	ENSMUST00000098942	16.6014	0.716232	23.1787	0.000767631	0.00298399	SPC24, NDC80 kinetochore complex component, homolog (S. cerevisiae) [Source:MGI Symbol;Acc:MGI:1914879]
Otogl	ENSMUSG00000091455	ENSMUST00000165341	1.21805	0.0527176	23.1052	1.28462e-05	0.000190688	otogelin-like [Source:MGI Symbol;Acc:MGI:3647600]
Pkd1l2	ENSMUSG00000034416	ENSMUST00000109093	1.97681	0.0857179	23.0618	9.80794e-07	4.13078e-05	polycystic kidney disease 1 like 2 [Source:MGI Symbol;Acc:MGI:2664668]
Coch	ENSMUSG00000020953	ENSMUST00000164782	69.9361	3.07247	22.7622	1.26707e-07	1.28781e-05	cochlin [Source:MGI Symbol;Acc:MGI:1278313]
Cd177	ENSMUSG00000052212	ENSMUST00000063956	4.1179	0.18195	22.6321	5.88277e-05	0.000510371	CD177 antigen [Source:MGI Symbol;Acc:MGI:1916141]
4930486L24Rik	ENSMUSG00000050345	ENSMUST00000091569	43.3848	1.91964	22.6004	2.86899e-06	7.89939e-05	RIKEN cDNA 4930486L24 gene [Source:MGI Symbol;Acc:MGI:1922258]
Spink8	ENSMUSG00000050074	ENSMUST00000198988	34.9662	1.5687	22.2899	3.94597e-05	0.000393642	serine peptidase inhibitor, Kazal type 8 [Source:MGI Symbol;Acc:MGI:1925959]
Parm1	ENSMUSG00000034981	ENSMUST00000040576	160.817	7.21778	22.2806	2.56012e-06	7.44715e-05	prostate androgen-regulated mucin-like protein 1 [Source:MGI Symbol;Acc:MGI:2443349]
Usp53	ENSMUSG00000039701	ENSMUST00000090379	104.911	4.776	21.9663	1.83748e-06	6.06929e-05	ubiquitin specific peptidase 53 [Source:MGI Symbol;Acc:MGI:2139607]
Rtkn2	ENSMUSG00000037846	ENSMUST00000068994	2.27733	0.103941	21.9098	0.000293436	0.00149223	rhotekin 2 [Source:MGI Symbol;Acc:MGI:2158417]
Igsf11	ENSMUSG00000022790	ENSMUST00000210186	48.2964	2.20985	21.855	5.13822e-07	2.80544e-05	immunoglobulin superfamily, member 11 [Source:MGI Symbol;Acc:MGI:2388477]
Creb3l3	ENSMUSG00000035041	ENSMUST00000117422	10.1921	0.494232	20.6221	0.000280255	0.00144666	cAMP responsive element binding protein 3-like 3 [Source:MGI Symbol;Acc:MGI:2384786]
Mreg	ENSMUSG00000039395	ENSMUST00000048860	3.93659	0.193029	20.3937	0.000234105	0.00128468	melanoregulin [Source:MGI Symbol;Acc:MGI:2151839]
Cdkn3	ENSMUSG00000037628	ENSMUST00000067426	5.10481	0.253457	20.1408	0.000752137	0.00293482	cyclin-dependent kinase inhibitor 3 [Source:MGI Symbol;Acc:MGI:1919641]
Cdh3	ENSMUSG00000061048	ENSMUST00000080797	140.639	7.08394	19.8532	2.75757e-08	6.3229e-06	cadherin 3 [Source:MGI Symbol;Acc:MGI:88356]
Runx1	ENSMUSG00000022952	ENSMUST00000023673	34.9565	1.78196	19.6169	1.97421e-06	6.36306e-05	runt related transcription factor 1 [Source:MGI Symbol;Acc:MGI:99852]
Nmnat2	ENSMUSG00000042751	ENSMUST00000186368	15.9918	0.827671	19.3215	5.21344e-07	2.82866e-05	nicotinamide nucleotide adenylyltransferase 2 [Source:MGI Symbol;Acc:MGI:2444155]
Dpep1	ENSMUSG00000019278	ENSMUST00000019422	145.53	7.54905	19.2779	3.84849e-07	2.40468e-05	dipeptidase 1 (renal) [Source:MGI Symbol;Acc:MGI:94917]
Itga2	ENSMUSG00000015533	ENSMUST00000056117	8.55702	0.452728	18.901	1.04181e-05	0.000167114	integrin alpha 2 [Source:MGI Symbol;Acc:MGI:96600]
Ptges	ENSMUSG00000050737	ENSMUST00000102852	108.686	5.76376	18.8567	7.50351e-08	1.07971e-05	prostaglandin E synthase [Source:MGI Symbol;Acc:MGI:1927593]
Clcnkb	ENSMUSG00000006216	ENSMUST00000135486	1.00464	0.0534137	18.8087	0.000401288	0.00186712	chloride channel, voltage-sensitive Kb [Source:MGI Symbol;Acc:MGI:1930643]
Rnf182	ENSMUSG00000044164	ENSMUST00000059986	6.44724	0.343558	18.7661	0.00055765	0.00237087	ring finger protein 182 [Source:MGI Symbol;Acc:MGI:3045355]
Suox	ENSMUSG00000049858	ENSMUST00000054764	98.9666	5.31412	18.6233	8.38531e-07	3.81929e-05	sulfite oxidase [Source:MGI Symbol;Acc:MGI:2446117]
Smad9	ENSMUSG00000027796	ENSMUST00000029371	5.95034	0.323304	18.4048	3.45824e-05	0.00036232	SMAD family member 9 [Source:MGI Symbol;Acc:MGI:1859993]
Ccl27a	ENSMUSG00000093828	ENSMUST00000177905	203.554	11.2083	18.161	1.2425e-07	1.28781e-05	chemokine (C-C motif) ligand 27A [Source:MGI Symbol;Acc:MGI:1343459]
Cpne6	ENSMUSG00000022212	ENSMUST00000165262	1.15077	0.0633857	18.155	0.000348574	0.00169422	copine VI [Source:MGI Symbol;Acc:MGI:1334445]
Dlgap3	ENSMUSG00000042388	ENSMUST00000046659	1.29322	0.0714687	18.0949	0.000788579	0.00303913	discs, large (Drosophila) homolog-associated protein 3 [Source:MGI Symbol;Acc:MGI:3039563]
Gzmb	ENSMUSG00000015437	ENSMUST00000015581	50.2386	2.80638	17.9016	2.26082e-05	0.000274993	granzyme B [Source:MGI Symbol;Acc:MGI:109267]
Diras2	ENSMUSG00000047842	ENSMUST00000057442	5.37648	0.303068	17.7402	0.000377169	0.00179391	DIRAS family, GTP-binding RAS-like 2 [Source:MGI Symbol;Acc:MGI:1915453]
Gja1	ENSMUSG00000050953	ENSMUST00000068581	1010.51	57.8752	17.4602	9.36184e-10	1.24642e-06	gap junction protein, alpha 1 [Source:MGI Symbol;Acc:MGI:95713]
Kcnf1	ENSMUSG00000051726	ENSMUST00000170580	4.6735	0.268548	17.4029	7.27768e-05	0.000585013	potassium voltage-gated channel, subfamily F, member 1 [Source:MGI Symbol;Acc:MGI:2687399]
Tnfrsf11b	ENSMUSG00000063727	ENSMUST00000079772	44.2852	2.56398	17.2721	9.12276e-07	3.97725e-05	tumor necrosis factor receptor superfamily, member 11b (osteoprotegerin) [Source:MGI Symbol;Acc:MGI:109587]
C1qtnf1	ENSMUSG00000017446	ENSMUST00000124861	149.009	8.67206	17.1827	8.49792e-07	3.83026e-05	C1q and tumor necrosis factor related protein 1 [Source:MGI Symbol;Acc:MGI:1919254]
Stac2	ENSMUSG00000017400	ENSMUST00000017544	32.8827	1.9334	17.0078	2.50101e-07	1.90694e-05	SH3 and cysteine rich domain 2 [Source:MGI Symbol;Acc:MGI:2144518]
Bmp8b	ENSMUSG00000002384	ENSMUST00000002457	2.1892	0.129656	16.8847	6.51461e-05	0.00054395	bone morphogenetic protein 8b [Source:MGI Symbol;Acc:MGI:107335]
Tpbpa	ENSMUSG00000033834	ENSMUST00000021885	1.42142	0.0849747	16.7276	0.000767681	0.00298399	trophoblast specific protein alpha [Source:MGI Symbol;Acc:MGI:98795]
Tfpi	ENSMUSG00000027082	ENSMUST00000111718	377.562	22.9157	16.4761	1.15607e-07	1.28781e-05	tissue factor pathway inhibitor [Source:MGI Symbol;Acc:MGI:1095418]
Limk1	ENSMUSG00000029674	ENSMUST00000015137	129.085	7.85773	16.4278	1.90662e-07	1.6365e-05	LIM-domain containing, protein kinase [Source:MGI Symbol;Acc:MGI:104572]
Alpk2	ENSMUSG00000032845	ENSMUST00000035548	2.54073	0.156513	16.2334	0.00058049	0.00243808	alpha-kinase 2 [Source:MGI Symbol;Acc:MGI:2449492]
Angpt2	ENSMUSG00000031465	ENSMUST00000033846	167.584	10.4094	16.0993	1.06508e-07	1.24541e-05	angiopoietin 2 [Source:MGI Symbol;Acc:MGI:1202890]
Mbnl3	ENSMUSG00000036109	ENSMUST00000114875	8.09506	0.504807	16.0359	6.0579e-05	0.000519261	muscleblind-like 3 (Drosophila) [Source:MGI Symbol;Acc:MGI:2444912]
Wnt6	ENSMUSG00000033227	ENSMUST00000006716	28.1751	1.76296	15.9817	0.00014688	0.000937735	wingless-type MMTV integration site family, member 6 [Source:MGI Symbol;Acc:MGI:98960]
S100a6	ENSMUSG00000001025	ENSMUST00000001051	6413.82	406.577	15.7752	4.52939e-09	2.81989e-06	S100 calcium binding protein A6 (calcyclin) [Source:MGI Symbol;Acc:MGI:1339467]
Smpd1	ENSMUSG00000037049	ENSMUST00000046983	317.964	20.1796	15.7567	2.51491e-07	1.90913e-05	sphingomyelin phosphodiesterase 1, acid lysosomal [Source:MGI Symbol;Acc:MGI:98325]
Plekha7	ENSMUSG00000045659	ENSMUST00000182834	56.488	3.58974	15.7359	2.24019e-06	6.91145e-05	pleckstrin homology domain containing, family A member 7 [Source:MGI Symbol;Acc:MGI:2445094]
Sgk1	ENSMUSG00000019970	ENSMUST00000120509	338.346	21.6774	15.6082	2.57543e-09	2.30767e-06	serum/glucocorticoid regulated kinase 1 [Source:MGI Symbol;Acc:MGI:1340062]
Col22a1	ENSMUSG00000079022	ENSMUST00000159410	11.741	0.752455	15.6036	5.11602e-07	2.80215e-05	collagen, type XXII, alpha 1 [Source:MGI Symbol;Acc:MGI:1916950]
Adora2b	ENSMUSG00000018500	ENSMUST00000018644	17.0222	1.10471	15.4087	0.000117773	0.000806894	adenosine A2b receptor [Source:MGI Symbol;Acc:MGI:99403]
Uchl1	ENSMUSG00000029223	ENSMUST00000031131	8.76128	0.573926	15.2655	0.000716619	0.00283589	ubiquitin carboxy-terminal hydrolase L1 [Source:MGI Symbol;Acc:MGI:103149]
Plk3	ENSMUSG00000028680	ENSMUST00000126135	31.1879	2.049	15.2211	6.07629e-05	0.000519864	polo-like kinase 3 [Source:MGI Symbol;Acc:MGI:109604]
Chd5	ENSMUSG00000005045	ENSMUST00000005175	3.9035	0.2575	15.1592	0.000161353	0.00100204	chromodomain helicase DNA binding protein 5 [Source:MGI Symbol;Acc:MGI:3036258]
Dlgap5	ENSMUSG00000037544	ENSMUST00000043296	5.59124	0.372268	15.0194	0.000600656	0.00250088	discs, large (Drosophila) homolog-associated protein 5 [Source:MGI Symbol;Acc:MGI:2183453]
Cldn1	ENSMUSG00000022512	ENSMUST00000023154	18.9376	1.26478	14.9731	1.44666e-05	0.000207103	claudin 1 [Source:MGI Symbol;Acc:MGI:1276109]
Cryab	ENSMUSG00000032060	ENSMUST00000217475	721.638	48.3269	14.9324	2.30904e-07	1.822e-05	crystallin, alpha B [Source:MGI Symbol;Acc:MGI:88516]
Htra1	ENSMUSG00000006205	ENSMUST00000150717	1013.34	68.2544	14.8465	3.69742e-10	7.11055e-07	HtrA serine peptidase 1 [Source:MGI Symbol;Acc:MGI:1929076]
Adam12	ENSMUSG00000054555	ENSMUST00000067680	44.0117	2.99212	14.7092	6.38136e-06	0.000125225	a disintegrin and metallopeptidase domain 12 (meltrin alpha) [Source:MGI Symbol;Acc:MGI:105378]
Sphk1	ENSMUSG00000061878	ENSMUST00000106388	312.753	21.3062	14.6789	5.6499e-07	2.98136e-05	sphingosine kinase 1 [Source:MGI Symbol;Acc:MGI:1316649]
Slco2a1	ENSMUSG00000032548	ENSMUST00000185215	111.926	7.85133	14.2557	5.61542e-09	2.9452e-06	solute carrier organic anion transporter family, member 2a1 [Source:MGI Symbol;Acc:MGI:1346021]
Hopx	ENSMUSG00000059325	ENSMUST00000120827	246.135	17.2829	14.2415	1.53656e-08	5.15569e-06	HOP homeobox [Source:MGI Symbol;Acc:MGI:1916782]
Adam19	ENSMUSG00000011256	ENSMUST00000011400	199.427	14.228	14.0165	5.38855e-08	8.98996e-06	a disintegrin and metallopeptidase domain 19 (meltrin beta) [Source:MGI Symbol;Acc:MGI:105377]
Vsig8	ENSMUSG00000049598	ENSMUST00000061835	4.50327	0.322259	13.9741	0.0012891	0.00437227	V-set and immunoglobulin domain containing 8 [Source:MGI Symbol;Acc:MGI:3642995]
Tnfrsf1b	ENSMUSG00000028599	ENSMUST00000030336	54.0863	3.88752	13.9128	2.7716e-07	2.01464e-05	tumor necrosis factor receptor superfamily, member 1b [Source:MGI Symbol;Acc:MGI:1314883]
Rrm1	ENSMUSG00000030978	ENSMUST00000033283	82.1653	5.91384	13.8937	1.00934e-06	4.20405e-05	ribonucleotide reductase M1 [Source:MGI Symbol;Acc:MGI:98180]
Crabp1	ENSMUSG00000032291	ENSMUST00000034830	6.16922	0.446317	13.8225	0.00101543	0.00363798	cellular retinoic acid binding protein I [Source:MGI Symbol;Acc:MGI:88490]
Kcnk2	ENSMUSG00000037624	ENSMUST00000079451	8.55819	0.623316	13.7301	0.000125722	0.000841127	potassium channel, subfamily K, member 2 [Source:MGI Symbol;Acc:MGI:109366]
Nav3	ENSMUSG00000020181	ENSMUST00000032719	4.58792	0.336087	13.651	5.80854e-06	0.000119116	neuron navigator 3 [Source:MGI Symbol;Acc:MGI:2183703]
Thbs4	ENSMUSG00000021702	ENSMUST00000022213	10.9143	0.799583	13.6499	8.45017e-05	0.000648296	thrombospondin 4 [Source:MGI Symbol;Acc:MGI:1101779]
2010204K13Rik	ENSMUSG00000063018	ENSMUST00000154346	33.0753	2.43622	13.5765	0.00014251	0.000918988	RIKEN cDNA 2010204K13 gene [Source:MGI Symbol;Acc:MGI:1922859]
Wee1	ENSMUSG00000031016	ENSMUST00000033326	36.6281	2.70981	13.5169	1.64547e-06	5.61732e-05	WEE 1 homolog 1 (S. pombe) [Source:MGI Symbol;Acc:MGI:103075]
Eva1c	ENSMUSG00000039903	ENSMUST00000138064	105.427	7.81342	13.4931	2.13468e-07	1.74278e-05	eva-1 homolog C (C. elegans) [Source:MGI Symbol;Acc:MGI:1918217]
Serpinb6b	ENSMUSG00000042842	ENSMUST00000110293	122.68	9.15196	13.4048	3.80966e-07	2.38904e-05	serine (or cysteine) peptidase inhibitor, clade B, member 6b [Source:MGI Symbol;Acc:MGI:894688]
Sh2d5	ENSMUSG00000045349	ENSMUST00000105824	4.94559	0.370304	13.3555	0.000871598	0.00324492	SH2 domain containing 5 [Source:MGI Symbol;Acc:MGI:2446215]
Lmcd1	ENSMUSG00000057604	ENSMUST00000032376	113.529	8.61544	13.1774	1.20727e-05	0.000182016	LIM and cysteine-rich domains 1 [Source:MGI Symbol;Acc:MGI:1353635]
Sprr2g	ENSMUSG00000046203	ENSMUST00000189634	312.556	24.0923	12.9733	9.30113e-07	4.01456e-05	small proline-rich protein 2G [Source:MGI Symbol;Acc:MGI:1330348]
Tlr5	ENSMUSG00000079164	ENSMUST00000193687	5.99411	0.46422	12.9122	0.000181489	0.0010873	toll-like receptor 5 [Source:MGI Symbol;Acc:MGI:1858171]
Rtn4r	ENSMUSG00000043811	ENSMUST00000059589	6.92727	0.541342	12.7965	7.90512e-05	0.000616592	reticulon 4 receptor [Source:MGI Symbol;Acc:MGI:2136886]
Vwce	ENSMUSG00000043789	ENSMUST00000055115	4.69025	0.369206	12.7036	1.1178e-05	0.000173049	von Willebrand factor C and EGF domains [Source:MGI Symbol;Acc:MGI:1919018]
Prrx2	ENSMUSG00000039476	ENSMUST00000113592	47.9917	3.81104	12.5928	0.000101424	0.000732046	paired related homeobox 2 [Source:MGI Symbol;Acc:MGI:98218]
Dbi	ENSMUSG00000026385	ENSMUST00000027634	1636.14	130.246	12.5619	1.03292e-07	1.23295e-05	diazepam binding inhibitor [Source:MGI Symbol;Acc:MGI:94865]
Unc5b	ENSMUSG00000020099	ENSMUST00000077925	35.4984	2.84218	12.4899	6.52823e-05	0.000544533	unc-5 netrin receptor B [Source:MGI Symbol;Acc:MGI:894703]
Procr	ENSMUSG00000027611	ENSMUST00000029140	387.542	31.4576	12.3195	2.32262e-06	7.04026e-05	protein C receptor, endothelial [Source:MGI Symbol;Acc:MGI:104596]
Gm2a	ENSMUSG00000000594	ENSMUST00000000608	504.449	41.1771	12.2507	4.94067e-08	8.72583e-06	GM2 ganglioside activator protein [Source:MGI Symbol;Acc:MGI:95762]
Fanca	ENSMUSG00000032815	ENSMUST00000035495	3.32784	0.272493	12.2126	0.00129858	0.00439839	Fanconi anemia, complementation group A [Source:MGI Symbol;Acc:MGI:1341823]
Dpf3	ENSMUSG00000021221	ENSMUST00000147469	4.02703	0.330113	12.199	0.000306189	0.0015349	D4, zinc and double PHD fingers, family 3 [Source:MGI Symbol;Acc:MGI:1917377]
Hk2	ENSMUSG00000000628	ENSMUST00000000642	58.1233	4.76689	12.1931	2.86981e-06	7.89939e-05	hexokinase 2 [Source:MGI Symbol;Acc:MGI:1315197]
Chac1	ENSMUSG00000027313	ENSMUST00000028780	17.4826	1.43985	12.142	0.000223731	0.00124914	ChaC, cation transport regulator 1 [Source:MGI Symbol;Acc:MGI:1916315]
Inf2	ENSMUSG00000037679	ENSMUST00000101029	334.96	27.7145	12.0861	5.41003e-09	2.9452e-06	inverted formin, FH2 and WH2 domain containing [Source:MGI Symbol;Acc:MGI:1917685]
Kcna1	ENSMUSG00000047976	ENSMUST00000055168	1.29948	0.107613	12.0755	0.00189556	0.00584195	potassium voltage-gated channel, shaker-related subfamily, member 1 [Source:MGI Symbol;Acc:MGI:96654]
Klrg1	ENSMUSG00000030114	ENSMUST00000032207	4.61617	0.382283	12.0753	0.000169198	0.00103504	killer cell lectin-like receptor subfamily G, member 1 [Source:MGI Symbol;Acc:MGI:1355294]
B3galnt1	ENSMUSG00000043300	ENSMUST00000061826	89.0474	7.41848	12.0034	1.8503e-05	0.000244093	UDP-GalNAc:betaGlcNAc beta 1,3-galactosaminyltransferase, polypeptide 1 [Source:MGI Symbol;Acc:MGI:1349405]
Rasgrp1	ENSMUSG00000027347	ENSMUST00000102534	5.04407	0.421181	11.976	3.54027e-05	0.000368018	RAS guanyl releasing protein 1 [Source:MGI Symbol;Acc:MGI:1314635]
Gp1bb	ENSMUSG00000050761	ENSMUST00000051160	7.50721	0.628391	11.9467	0.0010282	0.00367108	glycoprotein Ib, beta polypeptide [Source:MGI Symbol;Acc:MGI:107852]
Sptlc2	ENSMUSG00000021036	ENSMUST00000021424	147.114	12.3246	11.9366	5.4703e-07	2.93127e-05	serine palmitoyltransferase, long chain base subunit 2 [Source:MGI Symbol;Acc:MGI:108074]
Sorcs1	ENSMUSG00000043531	ENSMUST00000209413	1.29705	0.109397	11.8564	0.000409492	0.00189708	sortilin-related VPS10 domain containing receptor 1 [Source:MGI Symbol;Acc:MGI:1929666]
Dck	ENSMUSG00000029366	ENSMUST00000031311	40.8349	3.47261	11.7592	3.80939e-07	2.38904e-05	deoxycytidine kinase [Source:MGI Symbol;Acc:MGI:102726]
Hand2	ENSMUSG00000038193	ENSMUST00000040104	783.56	67.2179	11.657	4.7573e-07	2.68997e-05	heart and neural crest derivatives expressed transcript 2 [Source:MGI Symbol;Acc:MGI:103580]
Masp1	ENSMUSG00000022887	ENSMUST00000089883	17.6102	1.5176	11.6039	2.37338e-06	7.08249e-05	mannan-binding lectin serine peptidase 1 [Source:MGI Symbol;Acc:MGI:88492]
Anln	ENSMUSG00000036777	ENSMUST00000040912	10.0111	0.866718	11.5506	8.92149e-06	0.000152884	anillin, actin binding protein [Source:MGI Symbol;Acc:MGI:1920174]
Ccne1	ENSMUSG00000002068	ENSMUST00000108023	6.40457	0.56067	11.4231	0.00158555	0.00509482	cyclin E1 [Source:MGI Symbol;Acc:MGI:88316]
9430020K01Rik	ENSMUSG00000033960	ENSMUST00000037029	122.098	10.943	11.1576	1.91255e-08	5.51707e-06	RIKEN cDNA 9430020K01 gene [Source:MGI Symbol;Acc:MGI:2685174]
Scd3	ENSMUSG00000025202	ENSMUST00000026220	18.5674	1.68939	10.9906	1.35624e-06	5.05901e-05	stearoyl-coenzyme A desaturase 3 [Source:MGI Symbol;Acc:MGI:1353437]
Stx11	ENSMUSG00000039232	ENSMUST00000042861	32.3908	2.95324	10.9679	6.11039e-06	0.000122016	syntaxin 11 [Source:MGI Symbol;Acc:MGI:1921982]
Arhgef6	ENSMUSG00000031133	ENSMUST00000151768	28.1853	2.57103	10.9626	6.88963e-08	1.01919e-05	Rac/Cdc42 guanine nucleotide exchange factor (GEF) 6 [Source:MGI Symbol;Acc:MGI:1920591]
Capn6	ENSMUSG00000067276	ENSMUST00000087316	22.2506	2.03777	10.9191	1.57317e-05	0.00021923	calpain 6 [Source:MGI Symbol;Acc:MGI:1100850]
Cdh23	ENSMUSG00000012819	ENSMUST00000073242	1.67401	0.154024	10.8685	0.00162505	0.00519895	cadherin 23 (otocadherin) [Source:MGI Symbol;Acc:MGI:1890219]
Pmaip1	ENSMUSG00000024521	ENSMUST00000025399	29.7244	2.73948	10.8504	2.04518e-06	6.50698e-05	phorbol-12-myristate-13-acetate-induced protein 1 [Source:MGI Symbol;Acc:MGI:1930146]
Slc22a5	ENSMUSG00000018900	ENSMUST00000019044	109.138	10.0719	10.8358	2.69587e-07	1.99183e-05	solute carrier family 22 (organic cation transporter), member 5 [Source:MGI Symbol;Acc:MGI:1329012]
Olfm2	ENSMUSG00000032172	ENSMUST00000034692	14.7591	1.36443	10.8171	5.65136e-05	0.000497021	olfactomedin 2 [Source:MGI Symbol;Acc:MGI:3045350]
Spsb4	ENSMUSG00000046997	ENSMUST00000055433	8.5976	0.795616	10.8062	0.00322027	0.00874984	splA/ryanodine receptor domain and SOCS box containing 4 [Source:MGI Symbol;Acc:MGI:2183445]
Nuf2	ENSMUSG00000026683	ENSMUST00000111368	5.67389	0.525572	10.7956	0.000467554	0.00208299	NUF2, NDC80 kinetochore complex component [Source:MGI Symbol;Acc:MGI:1914227]
Aurkb	ENSMUSG00000020897	ENSMUST00000108666	8.15926	0.755803	10.7955	5.13958e-05	0.00046662	aurora kinase B [Source:MGI Symbol;Acc:MGI:107168]
Dock5	ENSMUSG00000044447	ENSMUST00000039135	30.1971	2.80398	10.7694	1.2293e-07	1.28781e-05	dedicator of cytokinesis 5 [Source:MGI Symbol;Acc:MGI:2652871]
Kif18b	ENSMUSG00000051378	ENSMUST00000021311	3.47621	0.325148	10.6912	0.000139898	0.000905857	kinesin family member 18B [Source:MGI Symbol;Acc:MGI:2446979]
Spp1	ENSMUSG00000029304	ENSMUST00000086833	146.017	13.7144	10.647	4.75186e-07	2.68997e-05	secreted phosphoprotein 1 [Source:MGI Symbol;Acc:MGI:98389]
Orm2	ENSMUSG00000061540	ENSMUST00000075341	8.49044	0.800005	10.613	0.00295633	0.00820266	orosomucoid 2 [Source:MGI Symbol;Acc:MGI:97444]
Cyfip2	ENSMUSG00000020340	ENSMUST00000093166	22.1207	2.09067	10.5807	9.63439e-07	4.0971e-05	cytoplasmic FMR1 interacting protein 2 [Source:MGI Symbol;Acc:MGI:1924134]
Nrcam	ENSMUSG00000020598	ENSMUST00000218940	4.16392	0.394389	10.5579	0.000713616	0.00282809	neuronal cell adhesion molecule [Source:MGI Symbol;Acc:MGI:104750]
Sgol1	ENSMUSG00000023940	ENSMUST00000024736	4.70797	0.446144	10.5526	9.8428e-05	0.000715648	shugoshin-like 1 (S. pombe) [Source:MGI Symbol;Acc:MGI:1919665]
Arhgdib	ENSMUSG00000030220	ENSMUST00000111892	133.327	12.9172	10.3217	1.01885e-05	0.00016496	Rho, GDP dissociation inhibitor (GDI) beta [Source:MGI Symbol;Acc:MGI:101940]
Gda	ENSMUSG00000058624	ENSMUST00000087600	39.2525	3.80369	10.3196	3.29687e-07	2.23786e-05	guanine deaminase [Source:MGI Symbol;Acc:MGI:95678]
Crabp2	ENSMUSG00000004885	ENSMUST00000005019	31.6332	3.08233	10.2628	0.000375832	0.00178853	cellular retinoic acid binding protein II [Source:MGI Symbol;Acc:MGI:88491]
E2f7	ENSMUSG00000020185	ENSMUST00000173294	4.40234	0.435978	10.0976	4.18737e-05	0.00040625	E2F transcription factor 7 [Source:MGI Symbol;Acc:MGI:1289147]
Adcy2	ENSMUSG00000021536	ENSMUST00000022013	6.07827	0.602014	10.0966	0.000327493	0.00161716	adenylate cyclase 2 [Source:MGI Symbol;Acc:MGI:99676]
Exo1	ENSMUSG00000039748	ENSMUST00000039725	1.10606	0.110447	10.0144	0.00112407	0.00392245	exonuclease 1 [Source:MGI Symbol;Acc:MGI:1349427]
Alox12b	ENSMUSG00000032807	ENSMUST00000036424	1.13619	0.113569	10.0044	0.000252286	0.0013483	arachidonate 12-lipoxygenase, 12R type [Source:MGI Symbol;Acc:MGI:1274782]
Jade1	ENSMUSG00000025764	ENSMUST00000026865	79.1182	7.92746	9.98027	1.39833e-06	5.12339e-05	jade family PHD finger 1 [Source:MGI Symbol;Acc:MGI:1925835]
Fndc9	ENSMUSG00000048721	ENSMUST00000060185	1.94243	0.194691	9.97699	0.000402576	0.00187205	fibronectin type III domain containing 9 [Source:MGI Symbol;Acc:MGI:2443410]
Tfpi2	ENSMUSG00000029664	ENSMUST00000031674	11.8477	1.19139	9.94439	1.93778e-05	0.000251041	tissue factor pathway inhibitor 2 [Source:MGI Symbol;Acc:MGI:108543]
Prps2	ENSMUSG00000025742	ENSMUST00000026839	96.8405	9.86416	9.8174	7.37409e-07	3.47768e-05	phosphoribosyl pyrophosphate synthetase 2 [Source:MGI Symbol;Acc:MGI:97776]
Mir1892	ENSMUSG00000106344	ENSMUST00000197752	6381.3	653.822	9.76	0.000279608	0.00144461	microRNA 1892 [Source:MGI Symbol;Acc:MGI:3811416]
Rassf8	ENSMUSG00000030259	ENSMUST00000111704	88.3486	9.11128	9.69661	9.74138e-08	1.21521e-05	Ras association (RalGDS/AF-6) domain family (N-terminal) member 8 [Source:MGI Symbol;Acc:MGI:1918573]
Slc20a1	ENSMUSG00000027397	ENSMUST00000028880	95.0508	9.81189	9.68731	3.71477e-07	2.35514e-05	solute carrier family 20, member 1 [Source:MGI Symbol;Acc:MGI:108392]
Tnfrsf12a	ENSMUSG00000023905	ENSMUST00000167059	202.434	20.9041	9.68392	1.04619e-05	0.000167283	tumor necrosis factor receptor superfamily, member 12a [Source:MGI Symbol;Acc:MGI:1351484]
Nek2	ENSMUSG00000026622	ENSMUST00000027931	9.5681	0.988701	9.67745	0.00050051	0.00218538	NIMA (never in mitosis gene a)-related expressed kinase 2 [Source:MGI Symbol;Acc:MGI:109359]
Birc5	ENSMUSG00000017716	ENSMUST00000081387	25.274	2.61681	9.65832	9.83145e-06	0.000161885	baculoviral IAP repeat-containing 5 [Source:MGI Symbol;Acc:MGI:1203517]
Slc9b2	ENSMUSG00000037994	ENSMUST00000145195	2.22496	0.231273	9.62049	0.00339362	0.0091093	solute carrier family 9, subfamily B (NHA2, cation proton antiporter 2), member 2 [Source:MGI Symbol;Acc:MGI:2140077]
Tmem150a	ENSMUSG00000055912	ENSMUST00000069695	151.602	15.8381	9.57196	8.13467e-07	3.77466e-05	transmembrane protein 150A [Source:MGI Symbol;Acc:MGI:2385244]
Ckap2l	ENSMUSG00000048327	ENSMUST00000052708	7.75361	0.812242	9.54593	3.02739e-05	0.000329033	cytoskeleton associated protein 2-like [Source:MGI Symbol;Acc:MGI:1917716]
Hist1h3c	ENSMUSG00000069310	ENSMUST00000091752	4.58809	0.480981	9.53902	0.000369584	0.00176942	histone cluster 1, H3c [Source:MGI Symbol;Acc:MGI:2448320]
Nampt	ENSMUSG00000020572	ENSMUST00000220200	186.957	19.6773	9.50117	4.92793e-08	8.72583e-06	nicotinamide phosphoribosyltransferase [Source:MGI Symbol;Acc:MGI:1929865]
Itpk1	ENSMUSG00000057963	ENSMUST00000046518	170.865	17.9974	9.49385	2.37918e-07	1.84142e-05	inositol 1,3,4-triphosphate 5/6 kinase [Source:MGI Symbol;Acc:MGI:2446159]
Ntrk1	ENSMUSG00000028072	ENSMUST00000029712	12.4508	1.31894	9.43999	0.000177625	0.00107157	neurotrophic tyrosine kinase, receptor, type 1 [Source:MGI Symbol;Acc:MGI:97383]
Mpzl3	ENSMUSG00000070305	ENSMUST00000114664	25.3911	2.68987	9.4395	3.77007e-05	0.000382611	myelin protein zero-like 3 [Source:MGI Symbol;Acc:MGI:2442647]
Top2a	ENSMUSG00000020914	ENSMUST00000068031	21.8059	2.3153	9.41817	8.17431e-06	0.000144812	topoisomerase (DNA) II alpha [Source:MGI Symbol;Acc:MGI:98790]
Cstb	ENSMUSG00000005054	ENSMUST00000005185	1331.47	141.618	9.40186	1.448e-07	1.37518e-05	cystatin B [Source:MGI Symbol;Acc:MGI:109514]
Adssl1	ENSMUSG00000011148	ENSMUST00000180015	12.4184	1.32307	9.38605	6.90524e-05	0.000564631	adenylosuccinate synthetase like 1 [Source:MGI Symbol;Acc:MGI:87947]
Tnfaip2	ENSMUSG00000021281	ENSMUST00000102745	175.287	18.7006	9.37333	2.21812e-08	5.90634e-06	tumor necrosis factor, alpha-induced protein 2 [Source:MGI Symbol;Acc:MGI:104960]
Fads3	ENSMUSG00000024664	ENSMUST00000115995	96.8051	10.331	9.37039	5.64325e-06	0.000116555	fatty acid desaturase 3 [Source:MGI Symbol;Acc:MGI:1928740]
L1cam	ENSMUSG00000031391	ENSMUST00000114430	17.3699	1.86064	9.33544	1.3235e-05	0.000193964	L1 cell adhesion molecule [Source:MGI Symbol;Acc:MGI:96721]
Hmgn5	ENSMUSG00000031245	ENSMUST00000033597	143.884	15.4624	9.30541	1.99209e-07	1.65765e-05	high-mobility group nucleosome binding domain 5 [Source:MGI Symbol;Acc:MGI:1355295]
Papss2	ENSMUSG00000024899	ENSMUST00000025833	21.8792	2.36703	9.24331	4.88773e-05	0.000449744	3'-phosphoadenosine 5'-phosphosulfate synthase 2 [Source:MGI Symbol;Acc:MGI:1330223]
Duox2	ENSMUSG00000068452	ENSMUST00000053734	2.35473	0.255503	9.21605	0.000771065	0.00299229	dual oxidase 2 [Source:MGI Symbol;Acc:MGI:3036280]
Ankrd35	ENSMUSG00000038354	ENSMUST00000048427	20.0095	2.19163	9.12999	1.01045e-06	4.20405e-05	ankyrin repeat domain 35 [Source:MGI Symbol;Acc:MGI:2442590]
Thsd7a	ENSMUSG00000032625	ENSMUST00000119581	17.4403	1.93183	9.02788	6.00206e-07	3.10876e-05	thrombospondin, type I, domain containing 7A [Source:MGI Symbol;Acc:MGI:2685683]
Tnfrsf23	ENSMUSG00000037613	ENSMUST00000035742	25.1103	2.78347	9.02122	0.000129225	0.000856945	tumor necrosis factor receptor superfamily, member 23 [Source:MGI Symbol;Acc:MGI:1930269]
Lss	ENSMUSG00000033105	ENSMUST00000159013	43.1612	4.78532	9.01951	2.35856e-06	7.06262e-05	lanosterol synthase [Source:MGI Symbol;Acc:MGI:1336155]
Samhd1	ENSMUSG00000027639	ENSMUST00000057725	300.594	33.444	8.98796	1.34323e-08	4.74462e-06	SAM domain and HD domain, 1 [Source:MGI Symbol;Acc:MGI:1927468]
Acsl1	ENSMUSG00000018796	ENSMUST00000034046	20.0886	2.24697	8.94031	1.77869e-07	1.57069e-05	acyl-CoA synthetase long-chain family member 1 [Source:MGI Symbol;Acc:MGI:102797]
Kif11	ENSMUSG00000012443	ENSMUST00000012587	4.12852	0.462664	8.92337	5.21131e-05	0.000469552	kinesin family member 11 [Source:MGI Symbol;Acc:MGI:1098231]
Slc6a8	ENSMUSG00000019558	ENSMUST00000033752	186.999	21.0006	8.90445	1.13054e-08	4.18894e-06	solute carrier family 6 (neurotransmitter transporter, creatine), member 8 [Source:MGI Symbol;Acc:MGI:2147834]
Irak3	ENSMUSG00000020227	ENSMUST00000020448	25.3696	2.88855	8.7828	3.38454e-05	0.000357292	interleukin-1 receptor-associated kinase 3 [Source:MGI Symbol;Acc:MGI:1921164]
Insrr	ENSMUSG00000005640	ENSMUST00000029711	1.04963	0.119558	8.77924	0.000119083	0.000812092	insulin receptor-related receptor [Source:MGI Symbol;Acc:MGI:1346037]
Igfbp2	ENSMUSG00000039323	ENSMUST00000047328	72.0515	8.22734	8.75757	3.37867e-05	0.000357227	insulin-like growth factor binding protein 2 [Source:MGI Symbol;Acc:MGI:96437]
Csrnp1	ENSMUSG00000032515	ENSMUST00000035101	33.7382	3.87947	8.69661	2.02021e-05	0.000256347	cysteine-serine-rich nuclear protein 1 [Source:MGI Symbol;Acc:MGI:2387989]
Tacstd2	ENSMUSG00000051397	ENSMUST00000058178	88.8934	10.2355	8.6848	4.40915e-05	0.000420692	tumor-associated calcium signal transducer 2 [Source:MGI Symbol;Acc:MGI:1861606]
Loxl4	ENSMUSG00000025185	ENSMUST00000026190	4.31052	0.497126	8.67087	0.000123865	0.000835394	lysyl oxidase-like 4 [Source:MGI Symbol;Acc:MGI:1914823]
Guca2a	ENSMUSG00000023247	ENSMUST00000024015	14.8298	1.71581	8.64301	0.00330733	0.00892474	guanylate cyclase activator 2a (guanylin) [Source:MGI Symbol;Acc:MGI:102738]
Padi2	ENSMUSG00000028927	ENSMUST00000030765	140.593	16.3563	8.59561	3.33118e-07	2.23786e-05	peptidyl arginine deiminase, type II [Source:MGI Symbol;Acc:MGI:1338892]
Havcr1	ENSMUSG00000040405	ENSMUST00000109224	4.54798	0.529357	8.59152	0.000273954	0.00142624	hepatitis A virus cellular receptor 1 [Source:MGI Symbol;Acc:MGI:2159680]
Xpnpep1	ENSMUSG00000025027	ENSMUST00000183274	235.615	27.4722	8.57649	8.01701e-08	1.09259e-05	X-prolyl aminopeptidase (aminopeptidase P) 1, soluble [Source:MGI Symbol;Acc:MGI:2180003]
Cda	ENSMUSG00000028755	ENSMUST00000144986	60.0714	7.01038	8.56892	2.88648e-05	0.000318229	cytidine deaminase [Source:MGI Symbol;Acc:MGI:1919519]
Ccnb1	ENSMUSG00000041431	ENSMUST00000072119	12.1483	1.41973	8.55672	5.2177e-06	0.00011108	cyclin B1 [Source:MGI Symbol;Acc:MGI:88302]
Hhipl1	ENSMUSG00000021260	ENSMUST00000021685	67.1621	7.9026	8.49874	9.97876e-06	0.000163399	hedgehog interacting protein-like 1 [Source:MGI Symbol;Acc:MGI:1919265]
Fst	ENSMUSG00000021765	ENSMUST00000022287	173.001	20.3962	8.48199	9.14269e-08	1.19112e-05	follistatin [Source:MGI Symbol;Acc:MGI:95586]
Unc93a	ENSMUSG00000067049	ENSMUST00000084966	24.7212	2.91547	8.47934	1.32942e-06	4.96968e-05	unc-93 homolog A (C. elegans) [Source:MGI Symbol;Acc:MGI:1933250]
Txn1	ENSMUSG00000028367	ENSMUST00000030051	1085.49	128.618	8.43964	4.03068e-07	2.44782e-05	thioredoxin 1 [Source:MGI Symbol;Acc:MGI:98874]
Inhba	ENSMUSG00000041324	ENSMUST00000042603	28.3788	3.38354	8.38733	0.000267535	0.00140531	inhibin beta-A [Source:MGI Symbol;Acc:MGI:96570]
Cxcl14	ENSMUSG00000021508	ENSMUST00000021970	722.527	86.9173	8.31281	1.12537e-07	1.27307e-05	chemokine (C-X-C motif) ligand 14 [Source:MGI Symbol;Acc:MGI:1888514]
Cystm1	ENSMUSG00000046727	ENSMUST00000139727	201.857	24.4121	8.26873	8.81943e-05	0.000668038	cysteine-rich transmembrane module containing 1 [Source:MGI Symbol;Acc:MGI:1913310]
Adamts3	ENSMUSG00000043635	ENSMUST00000061427	17.9077	2.16808	8.25973	4.74029e-07	2.68997e-05	a disintegrin-like and metallopeptidase (reprolysin type) with thrombospondin type 1 motif, 3 [Source:MGI Symbol;Acc:MGI:3045353]
Nt5dc2	ENSMUSG00000071547	ENSMUST00000090212	103.154	12.5377	8.22752	3.46255e-06	8.66038e-05	5'-nucleotidase domain containing 2 [Source:MGI Symbol;Acc:MGI:1917271]
Ippk	ENSMUSG00000021385	ENSMUST00000021817	43.9578	5.38018	8.17033	9.0033e-06	0.000154134	inositol 1,3,4,5,6-pentakisphosphate 2-kinase [Source:MGI Symbol;Acc:MGI:1922928]
Cthrc1	ENSMUSG00000054196	ENSMUST00000067072	27.1892	3.33054	8.16358	3.74358e-05	0.000381313	collagen triple helix repeat containing 1 [Source:MGI Symbol;Acc:MGI:1915838]
Sgpl1	ENSMUSG00000020097	ENSMUST00000122259	147.167	18.1419	8.11199	1.49713e-08	5.15569e-06	sphingosine phosphate lyase 1 [Source:MGI Symbol;Acc:MGI:1261415]
Ube2c	ENSMUSG00000001403	ENSMUST00000088248	40.4895	4.99357	8.10832	2.83702e-05	0.000316243	ubiquitin-conjugating enzyme E2C [Source:MGI Symbol;Acc:MGI:1915862]
B4galt5	ENSMUSG00000017929	ENSMUST00000109221	145.325	17.9612	8.09104	5.43283e-07	2.92933e-05	UDP-Gal:betaGlcNAc beta 1,4-galactosyltransferase, polypeptide 5 [Source:MGI Symbol;Acc:MGI:1927169]
Sorbs2	ENSMUSG00000031626	ENSMUST00000209534	72.2209	8.98743	8.03577	1.70723e-07	1.52313e-05	sorbin and SH3 domain containing 2 [Source:MGI Symbol;Acc:MGI:1924574]
Wdr62	ENSMUSG00000037020	ENSMUST00000134570	4.4434	0.556458	7.98514	9.96533e-05	0.000722885	WD repeat domain 62 [Source:MGI Symbol;Acc:MGI:1923696]
Cdc25c	ENSMUSG00000044201	ENSMUST00000060710	2.30457	0.288794	7.97997	0.0017093	0.0053888	cell division cycle 25C [Source:MGI Symbol;Acc:MGI:88350]
Slco5a1	ENSMUSG00000025938	ENSMUST00000188454	10.6024	1.33214	7.95899	0.000103588	0.000739521	solute carrier organic anion transporter family, member 5A1 [Source:MGI Symbol;Acc:MGI:2443431]
Gm9992	ENSMUSG00000056133	ENSMUST00000070059	42.2921	5.34738	7.90894	1.51418e-05	0.000214113	predicted gene 9992 [Source:MGI Symbol;Acc:MGI:3712668]
Dtna	ENSMUSG00000024302	ENSMUST00000047954	34.4836	4.3634	7.90292	7.37003e-06	0.000136867	dystrobrevin alpha [Source:MGI Symbol;Acc:MGI:106039]
Tfap2c	ENSMUSG00000028640	ENSMUST00000030391	23.0044	2.91112	7.90224	7.95589e-05	0.000619436	transcription factor AP-2, gamma [Source:MGI Symbol;Acc:MGI:106032]
Gm10532	ENSMUSG00000097712	ENSMUST00000181913	2.24442	0.284141	7.89899	0.000660627	0.00267907	predicted gene 10532 [Source:MGI Symbol;Acc:MGI:3641671]
Grhl1	ENSMUSG00000020656	ENSMUST00000085553	5.11096	0.647181	7.89727	0.00169433	0.00535526	grainyhead-like 1 (Drosophila) [Source:MGI Symbol;Acc:MGI:2182540]
Gas7	ENSMUSG00000033066	ENSMUST00000108681	98.8441	12.5831	7.85533	4.18879e-08	8.05168e-06	growth arrest specific 7 [Source:MGI Symbol;Acc:MGI:1202388]
Uck2	ENSMUSG00000026558	ENSMUST00000053686	107.613	13.7481	7.82746	5.38396e-06	0.000113089	uridine-cytidine kinase 2 [Source:MGI Symbol;Acc:MGI:1931744]
Trip13	ENSMUSG00000021569	ENSMUST00000022053	4.41375	0.567937	7.77154	0.000476789	0.00210894	thyroid hormone receptor interactor 13 [Source:MGI Symbol;Acc:MGI:1916966]
Asf1b	ENSMUSG00000005470	ENSMUST00000005607	9.70804	1.24919	7.77149	0.000866376	0.00323173	anti-silencing function 1B histone chaperone [Source:MGI Symbol;Acc:MGI:1914179]
Cenpe	ENSMUSG00000045328	ENSMUST00000062893	2.79293	0.363987	7.67315	0.000397126	0.00185619	centromere protein E [Source:MGI Symbol;Acc:MGI:1098230]
Bub1b	ENSMUSG00000040084	ENSMUST00000038341	6.03701	0.788059	7.66061	0.00105696	0.003738	BUB1B, mitotic checkpoint serine/threonine kinase [Source:MGI Symbol;Acc:MGI:1333889]
Ryr2	ENSMUSG00000021313	ENSMUST00000021750	1.19932	0.156629	7.65708	0.000639035	0.00261599	ryanodine receptor 2, cardiac [Source:MGI Symbol;Acc:MGI:99685]
Gchfr	ENSMUSG00000046814	ENSMUST00000057454	24.6996	3.239	7.62569	0.000637578	0.00261312	GTP cyclohydrolase I feedback regulator [Source:MGI Symbol;Acc:MGI:2443977]
Adora1	ENSMUSG00000042429	ENSMUST00000086465	7.92603	1.03999	7.62125	7.76027e-05	0.0006086	adenosine A1 receptor [Source:MGI Symbol;Acc:MGI:99401]
Slc25a29	ENSMUSG00000021265	ENSMUST00000021693	83.8705	11.0242	7.60784	3.32904e-07	2.23786e-05	solute carrier family 25 (mitochondrial carrier, palmitoylcarnitine transporter), member 29 [Source:MGI Symbol;Acc:MGI:2444911]
Snta1	ENSMUSG00000027488	ENSMUST00000109728	47.1979	6.20854	7.6021	1.54661e-06	5.47418e-05	syntrophin, acidic 1 [Source:MGI Symbol;Acc:MGI:101772]
Mt2	ENSMUSG00000031762	ENSMUST00000034214	3481.94	458.128	7.60038	5.24706e-08	8.98996e-06	metallothionein 2 [Source:MGI Symbol;Acc:MGI:97172]
Kcnab3	ENSMUSG00000018470	ENSMUST00000018614	4.65779	0.612885	7.59979	9.02063e-05	0.000677938	potassium voltage-gated channel, shaker-related subfamily, beta member 3 [Source:MGI Symbol;Acc:MGI:1336208]
Ncf2	ENSMUSG00000026480	ENSMUST00000186568	20.9717	2.76457	7.58587	0.000102538	0.000735181	neutrophil cytosolic factor 2 [Source:MGI Symbol;Acc:MGI:97284]
Depdc1b	ENSMUSG00000021697	ENSMUST00000051594	1.38017	0.183425	7.52442	0.00157197	0.00506471	DEP domain containing 1B [Source:MGI Symbol;Acc:MGI:2145425]
Ska1	ENSMUSG00000036223	ENSMUST00000040188	2.109	0.280456	7.51991	0.000956741	0.00348103	spindle and kinetochore associated complex subunit 1 [Source:MGI Symbol;Acc:MGI:1913718]
Slc35f2	ENSMUSG00000042195	ENSMUST00000048670	18.5153	2.46535	7.51022	0.000107933	0.00075705	solute carrier family 35, member F2 [Source:MGI Symbol;Acc:MGI:1919272]
Mctp2	ENSMUSG00000032776	ENSMUST00000079323	5.07671	0.67714	7.49729	0.000616927	0.00255327	multiple C2 domains, transmembrane 2 [Source:MGI Symbol;Acc:MGI:2685335]
Pi4k2b	ENSMUSG00000029186	ENSMUST00000031081	29.9785	4.01375	7.46894	3.73825e-06	9.00782e-05	phosphatidylinositol 4-kinase type 2 beta [Source:MGI Symbol;Acc:MGI:1914323]
Iffo2	ENSMUSG00000041025	ENSMUST00000123827	42.7033	5.72914	7.4537	3.2759e-07	2.23786e-05	intermediate filament family orphan 2 [Source:MGI Symbol;Acc:MGI:2140675]
Hapln1	ENSMUSG00000021613	ENSMUST00000022108	1.22497	0.164757	7.43501	0.000118961	0.000811579	hyaluronan and proteoglycan link protein 1 [Source:MGI Symbol;Acc:MGI:1337006]
Fgf2	ENSMUSG00000037225	ENSMUST00000138563	12.0922	1.62826	7.42645	0.000554466	0.00235965	fibroblast growth factor 2 [Source:MGI Symbol;Acc:MGI:95516]
Eme1	ENSMUSG00000039055	ENSMUST00000039949	2.47528	0.333335	7.4258	0.000328221	0.00161986	essential meiotic structure-specific endonuclease 1 [Source:MGI Symbol;Acc:MGI:3576783]
Ackr4	ENSMUSG00000079355	ENSMUST00000050139	22.1042	2.97794	7.42264	8.69753e-06	0.000150236	atypical chemokine receptor 4 [Source:MGI Symbol;Acc:MGI:2181676]
Trim29	ENSMUSG00000032013	ENSMUST00000034511	6.56183	0.886655	7.40065	0.000472377	0.00209854	tripartite motif-containing 29 [Source:MGI Symbol;Acc:MGI:1919419]
Lrp8	ENSMUSG00000028613	ENSMUST00000143601	1.1785	0.16017	7.3578	5.5698e-05	0.000492154	low density lipoprotein receptor-related protein 8, apolipoprotein e receptor [Source:MGI Symbol;Acc:MGI:1340044]
Prc1	ENSMUSG00000038943	ENSMUST00000163812	10.8481	1.48397	7.31017	7.58892e-06	0.000138847	protein regulator of cytokinesis 1 [Source:MGI Symbol;Acc:MGI:1858961]
Spag5	ENSMUSG00000002055	ENSMUST00000045026	3.22093	0.441636	7.29318	0.000101853	0.000733308	sperm associated antigen 5 [Source:MGI Symbol;Acc:MGI:1927470]
Tnfsf9	ENSMUSG00000035678	ENSMUST00000039490	28.7833	3.97736	7.23679	7.52482e-06	0.000138355	tumor necrosis factor (ligand) superfamily, member 9 [Source:MGI Symbol;Acc:MGI:1101058]
Ccnb2	ENSMUSG00000032218	ENSMUST00000034742	14.5401	2.01294	7.22331	0.000103477	0.000739521	cyclin B2 [Source:MGI Symbol;Acc:MGI:88311]
Ankrd44	ENSMUSG00000052331	ENSMUST00000189563	13.2254	1.83534	7.20596	4.50192e-05	0.000426021	ankyrin repeat domain 44 [Source:MGI Symbol;Acc:MGI:3045243]
Slc23a2	ENSMUSG00000027340	ENSMUST00000028815	50.2314	6.97792	7.19861	6.43734e-07	3.19296e-05	solute carrier family 23 (nucleobase transporters), member 2 [Source:MGI Symbol;Acc:MGI:1859682]
Lrrc20	ENSMUSG00000037151	ENSMUST00000049242	30.2491	4.20836	7.18787	3.28664e-06	8.41497e-05	leucine rich repeat containing 20 [Source:MGI Symbol;Acc:MGI:2387182]
Ror1	ENSMUSG00000035305	ENSMUST00000039630	21.6923	3.02136	7.17964	1.55811e-05	0.000218362	receptor tyrosine kinase-like orphan receptor 1 [Source:MGI Symbol;Acc:MGI:1347520]
Ampd3	ENSMUSG00000005686	ENSMUST00000170374	90.9405	12.7356	7.14063	5.15057e-06	0.000110003	adenosine monophosphate deaminase 3 [Source:MGI Symbol;Acc:MGI:1096344]
Hist1h3i	ENSMUSG00000101972	ENSMUST00000189457	5.84501	0.818898	7.13765	0.00229019	0.00674699	histone cluster 1, H3i [Source:MGI Symbol;Acc:MGI:2448350]
Alpl	ENSMUSG00000028766	ENSMUST00000030551	37.4136	5.2779	7.08873	0.000240839	0.00130795	alkaline phosphatase, liver/bone/kidney [Source:MGI Symbol;Acc:MGI:87983]
Il12rb1	ENSMUSG00000000791	ENSMUST00000211936	1.7763	0.251127	7.07332	0.00106577	0.00376302	interleukin 12 receptor, beta 1 [Source:MGI Symbol;Acc:MGI:104579]
Rufy4	ENSMUSG00000061815	ENSMUST00000080167	3.66974	0.521024	7.04333	0.00117414	0.00406198	RUN and FYVE domain containing 4 [Source:MGI Symbol;Acc:MGI:3588214]
Rad51	ENSMUSG00000027323	ENSMUST00000140939	4.31428	0.613509	7.03214	0.000936342	0.00342698	RAD51 recombinase [Source:MGI Symbol;Acc:MGI:97890]
Kif20a	ENSMUSG00000003779	ENSMUST00000166044	7.99766	1.1389	7.02224	0.000164166	0.00101333	kinesin family member 20A [Source:MGI Symbol;Acc:MGI:1201682]
Acot11	ENSMUSG00000034853	ENSMUST00000102762	26.4536	3.7763	7.00517	1.42214e-06	5.17109e-05	acyl-CoA thioesterase 11 [Source:MGI Symbol;Acc:MGI:1913736]
Fam83d	ENSMUSG00000027654	ENSMUST00000029183	4.78544	0.686476	6.97103	0.00348998	0.00930046	family with sequence similarity 83, member D [Source:MGI Symbol;Acc:MGI:1919128]
Tinagl1	ENSMUSG00000028776	ENSMUST00000030560	237.928	34.4587	6.90473	1.26193e-07	1.28781e-05	tubulointerstitial nephritis antigen-like 1 [Source:MGI Symbol;Acc:MGI:2137617]
Fam181b	ENSMUSG00000051515	ENSMUST00000051179	26.8176	3.88629	6.90057	0.00030221	0.00152364	family with sequence similarity 181, member B [Source:MGI Symbol;Acc:MGI:1930951]
Tacc3	ENSMUSG00000037313	ENSMUST00000074849	13.0267	1.89494	6.87447	4.87862e-05	0.000449383	transforming, acidic coiled-coil containing protein 3 [Source:MGI Symbol;Acc:MGI:1341163]
Npc2	ENSMUSG00000021242	ENSMUST00000021668	577.993	84.1144	6.87152	2.50121e-08	6.16069e-06	Niemann-Pick type C2 [Source:MGI Symbol;Acc:MGI:1915213]
Cdc20	ENSMUSG00000006398	ENSMUST00000006565	20.6249	3.01111	6.8496	4.70365e-06	0.000104239	cell division cycle 20 [Source:MGI Symbol;Acc:MGI:1859866]
AW822252	ENSMUSG00000085998	ENSMUST00000192662	3.44082	0.507054	6.78592	0.00269623	0.00763645	expressed sequence AW822252 [Source:MGI Symbol;Acc:MGI:2148030]
Mcm10	ENSMUSG00000026669	ENSMUST00000102985	2.77505	0.409044	6.78424	0.00137571	0.00458428	minichromosome maintenance 10 replication initiation factor [Source:MGI Symbol;Acc:MGI:1917274]
Tpx2	ENSMUSG00000027469	ENSMUST00000109816	8.6868	1.28208	6.77558	0.00038414	0.00181528	TPX2, microtubule-associated [Source:MGI Symbol;Acc:MGI:1919369]
Syt9	ENSMUSG00000062542	ENSMUST00000137663	3.78756	0.56067	6.75541	0.000203181	0.00117494	synaptotagmin IX [Source:MGI Symbol;Acc:MGI:1926373]
Gpx3	ENSMUSG00000018339	ENSMUST00000125094	10989.3	1626.75	6.75536	3.28373e-10	7.10435e-07	glutathione peroxidase 3 [Source:MGI Symbol;Acc:MGI:105102]
Krt84	ENSMUSG00000044294	ENSMUST00000023720	14.1763	2.10234	6.7431	0.000235465	0.00128974	keratin 84 [Source:MGI Symbol;Acc:MGI:96700]
Plekha1	ENSMUSG00000040268	ENSMUST00000120441	92.0648	13.6663	6.73665	2.0002e-06	6.42291e-05	pleckstrin homology domain containing, family A (phosphoinositide binding specific) member 1 [Source:MGI Symbol;Acc:MGI:2442213]
Timp1	ENSMUSG00000001131	ENSMUST00000115342	68.0566	10.1061	6.73424	6.76623e-07	3.30819e-05	tissue inhibitor of metalloproteinase 1 [Source:MGI Symbol;Acc:MGI:98752]
Ccna2	ENSMUSG00000027715	ENSMUST00000029270	14.7124	2.18972	6.71884	4.11189e-06	9.64344e-05	cyclin A2 [Source:MGI Symbol;Acc:MGI:108069]
Ebpl	ENSMUSG00000021928	ENSMUST00000022494	47.634	7.09044	6.71805	1.08191e-06	4.37595e-05	emopamil binding protein-like [Source:MGI Symbol;Acc:MGI:1915427]
Ankrd55	ENSMUSG00000049985	ENSMUST00000165593	8.66272	1.29341	6.69758	0.00067112	0.00270706	ankyrin repeat domain 55 [Source:MGI Symbol;Acc:MGI:1924568]
Ldlr	ENSMUSG00000032193	ENSMUST00000034713	51.9327	7.76051	6.69191	7.13757e-06	0.000134134	low density lipoprotein receptor [Source:MGI Symbol;Acc:MGI:96765]
Sv2c	ENSMUSG00000051111	ENSMUST00000161263	1.74274	0.261231	6.67126	0.00221852	0.00658406	synaptic vesicle glycoprotein 2c [Source:MGI Symbol;Acc:MGI:1922459]
Serpina3n	ENSMUSG00000021091	ENSMUST00000021506	32.9812	4.95125	6.66119	9.15816e-05	0.000685298	serine (or cysteine) peptidase inhibitor, clade A, member 3N [Source:MGI Symbol;Acc:MGI:105045]
Ect2	ENSMUSG00000027699	ENSMUST00000108300	3.8112	0.574278	6.6365	5.33343e-05	0.000478543	ect2 oncogene [Source:MGI Symbol;Acc:MGI:95281]
Saa3	ENSMUSG00000040026	ENSMUST00000006956	17.5661	2.65868	6.60707	0.00291851	0.00812245	serum amyloid A 3 [Source:MGI Symbol;Acc:MGI:98223]
Alox5	ENSMUSG00000025701	ENSMUST00000026795	4.55484	0.692719	6.5753	0.000843266	0.00316943	arachidonate 5-lipoxygenase [Source:MGI Symbol;Acc:MGI:87999]
Sh2b2	ENSMUSG00000005057	ENSMUST00000196397	10.7905	1.64235	6.57019	0.000260863	0.00138212	SH2B adaptor protein 2 [Source:MGI Symbol;Acc:MGI:1345171]
Fignl1	ENSMUSG00000035455	ENSMUST00000047689	4.45526	0.679495	6.55672	0.000545922	0.00233189	fidgetin-like 1 [Source:MGI Symbol;Acc:MGI:1890648]
Rasgef1c	ENSMUSG00000020374	ENSMUST00000093141	1.29293	0.197246	6.5549	0.00293755	0.0081584	RasGEF domain family, member 1C [Source:MGI Symbol;Acc:MGI:1921813]
Gjb5	ENSMUSG00000042357	ENSMUST00000046498	14.0727	2.15701	6.52419	3.94514e-05	0.000393642	gap junction protein, beta 5 [Source:MGI Symbol;Acc:MGI:95723]
Tac2	ENSMUSG00000025400	ENSMUST00000179960	1209.13	186.247	6.49205	6.42673e-08	9.75735e-06	tachykinin 2 [Source:MGI Symbol;Acc:MGI:98476]
Plaur	ENSMUSG00000046223	ENSMUST00000002284	31.2854	4.82723	6.48103	0.000504223	0.00219439	plasminogen activator, urokinase receptor [Source:MGI Symbol;Acc:MGI:97612]
Plcd3	ENSMUSG00000020937	ENSMUST00000128650	73.508	11.3461	6.47872	7.08915e-05	0.000574165	phospholipase C, delta 3 [Source:MGI Symbol;Acc:MGI:107451]
Hmmr	ENSMUSG00000020330	ENSMUST00000020579	3.94325	0.608757	6.47754	0.001988	0.00605355	hyaluronan mediated motility receptor (RHAMM) [Source:MGI Symbol;Acc:MGI:104667]
Srgn	ENSMUSG00000020077	ENSMUST00000160987	781.826	120.828	6.47059	1.17096e-06	4.56538e-05	serglycin [Source:MGI Symbol;Acc:MGI:97756]
Mybl2	ENSMUSG00000017861	ENSMUST00000018005	8.81317	1.36308	6.46561	5.37031e-06	0.00011294	myeloblastosis oncogene-like 2 [Source:MGI Symbol;Acc:MGI:101785]
Adam11	ENSMUSG00000020926	ENSMUST00000103081	11.8803	1.84105	6.45301	0.000181936	0.00108922	a disintegrin and metallopeptidase domain 11 [Source:MGI Symbol;Acc:MGI:1098667]
Cdca3	ENSMUSG00000023505	ENSMUST00000150120	12.3892	1.94033	6.38511	0.000753874	0.00293941	cell division cycle associated 3 [Source:MGI Symbol;Acc:MGI:1315198]
Gmnn	ENSMUSG00000006715	ENSMUST00000006898	14.1163	2.21553	6.3715	0.000301765	0.00152228	geminin [Source:MGI Symbol;Acc:MGI:1927344]
Gpihbp1	ENSMUSG00000022579	ENSMUST00000189944	106.741	16.9199	6.30859	2.82492e-06	7.85847e-05	GPI-anchored HDL-binding protein 1 [Source:MGI Symbol;Acc:MGI:1915703]
Cdca8	ENSMUSG00000028873	ENSMUST00000084296	13.0514	2.07061	6.30317	0.000740681	0.00290039	cell division cycle associated 8 [Source:MGI Symbol;Acc:MGI:1196274]
Prss35	ENSMUSG00000033491	ENSMUST00000036426	3.52437	0.560835	6.28415	0.0004305	0.00196476	protease, serine 35 [Source:MGI Symbol;Acc:MGI:2444800]
Spsb1	ENSMUSG00000039911	ENSMUST00000038562	90.3283	14.4715	6.24179	9.40456e-07	4.03906e-05	splA/ryanodine receptor domain and SOCS box containing 1 [Source:MGI Symbol;Acc:MGI:1921896]
Gadd45g	ENSMUSG00000021453	ENSMUST00000021903	285.247	45.7865	6.22993	8.4882e-07	3.83026e-05	growth arrest and DNA-damage-inducible 45 gamma [Source:MGI Symbol;Acc:MGI:1346325]
Car13	ENSMUSG00000027555	ENSMUST00000029071	7.42696	1.19701	6.20457	0.000652184	0.0026549	carbonic anhydrase 13 [Source:MGI Symbol;Acc:MGI:1931322]
Igdcc3	ENSMUSG00000032394	ENSMUST00000034961	4.39478	0.709052	6.19811	7.97456e-05	0.000620331	immunoglobulin superfamily, DCC subclass, member 3 [Source:MGI Symbol;Acc:MGI:1202390]
Lpgat1	ENSMUSG00000026623	ENSMUST00000133076	56.4214	9.15447	6.16326	6.06089e-07	3.12208e-05	lysophosphatidylglycerol acyltransferase 1 [Source:MGI Symbol;Acc:MGI:2446186]
Clspn	ENSMUSG00000042489	ENSMUST00000048391	2.68428	0.439824	6.10307	2.68625e-05	0.000306643	claspin [Source:MGI Symbol;Acc:MGI:2445153]
Mest	ENSMUSG00000051855	ENSMUST00000141130	33.8305	5.57161	6.07194	4.00844e-05	0.000398038	mesoderm specific transcript [Source:MGI Symbol;Acc:MGI:96968]
Hmox1	ENSMUSG00000005413	ENSMUST00000005548	43.715	7.20472	6.06755	0.000317858	0.00158041	heme oxygenase 1 [Source:MGI Symbol;Acc:MGI:96163]
Foxm1	ENSMUSG00000001517	ENSMUST00000123988	7.50042	1.23727	6.06209	0.000295587	0.00149942	forkhead box M1 [Source:MGI Symbol;Acc:MGI:1347487]
Slc44a2	ENSMUSG00000057193	ENSMUST00000217461	275.925	45.7452	6.03178	5.29687e-08	8.98996e-06	solute carrier family 44, member 2 [Source:MGI Symbol;Acc:MGI:1915932]
Coro2b	ENSMUSG00000041729	ENSMUST00000048043	7.2494	1.21364	5.97326	0.000970871	0.00351457	coronin, actin binding protein, 2B [Source:MGI Symbol;Acc:MGI:2444283]
Il2ra	ENSMUSG00000026770	ENSMUST00000028111	2.21968	0.372605	5.95721	0.00323661	0.00877356	interleukin 2 receptor, alpha chain [Source:MGI Symbol;Acc:MGI:96549]
Zfp711	ENSMUSG00000025529	ENSMUST00000151972	1.91269	0.321074	5.95715	0.000585963	0.00245387	zinc finger protein 711 [Source:MGI Symbol;Acc:MGI:3045342]
Gch1	ENSMUSG00000037580	ENSMUST00000089959	14.9224	2.52797	5.90292	0.000172173	0.00104855	GTP cyclohydrolase 1 [Source:MGI Symbol;Acc:MGI:95675]
Notch4	ENSMUSG00000015468	ENSMUST00000015612	23.1045	3.92327	5.88911	1.87597e-06	6.15899e-05	notch 4 [Source:MGI Symbol;Acc:MGI:107471]
Coro6	ENSMUSG00000020836	ENSMUST00000102493	17.5313	2.99461	5.8543	1.36637e-06	5.08583e-05	coronin 6 [Source:MGI Symbol;Acc:MGI:2183448]
Ticrr	ENSMUSG00000046591	ENSMUST00000035977	1.1425	0.195758	5.83626	0.000870266	0.00324205	TOPBP1-interacting checkpoint and replication regulator [Source:MGI Symbol;Acc:MGI:1924261]
Fabp5	ENSMUSG00000027533	ENSMUST00000029046	39.0315	6.68791	5.83613	3.0993e-05	0.000334787	fatty acid binding protein 5, epidermal [Source:MGI Symbol;Acc:MGI:101790]
Gdap10	ENSMUSG00000096954	ENSMUST00000180613	10.4455	1.79853	5.80781	0.00036536	0.00175413	ganglioside-induced differentiation-associated-protein 10 [Source:MGI Symbol;Acc:MGI:1338008]
Cenpa	ENSMUSG00000029177	ENSMUST00000144742	17.7091	3.04978	5.80668	0.000867761	0.0032355	centromere protein A [Source:MGI Symbol;Acc:MGI:88375]
Kcnv2	ENSMUSG00000047298	ENSMUST00000056708	2.32521	0.401237	5.7951	0.00288706	0.00806476	potassium channel, subfamily V, member 2 [Source:MGI Symbol;Acc:MGI:2670981]
B230208H11Rik	ENSMUSG00000097378	ENSMUST00000181073	2.33994	0.404023	5.7916	0.00128694	0.00436634	RIKEN cDNA B230208H11 gene [Source:MGI Symbol;Acc:MGI:2443719]
Trim59	ENSMUSG00000034317	ENSMUST00000107802	9.9062	1.71072	5.79066	0.000439343	0.00199554	tripartite motif-containing 59 [Source:MGI Symbol;Acc:MGI:1914199]
Engase	ENSMUSG00000033857	ENSMUST00000135383	20.9009	3.61157	5.7872	4.78172e-05	0.000443051	endo-beta-N-acetylglucosaminidase [Source:MGI Symbol;Acc:MGI:2443788]
Fam129b	ENSMUSG00000026796	ENSMUST00000028135	271.838	47.0225	5.78102	9.23162e-08	1.19112e-05	family with sequence similarity 129, member B [Source:MGI Symbol;Acc:MGI:2442910]
Vamp5	ENSMUSG00000073002	ENSMUST00000206154	55.5803	9.61841	5.77853	1.65559e-05	0.000226379	vesicle-associated membrane protein 5 [Source:MGI Symbol;Acc:MGI:1858622]
Kifc1	ENSMUSG00000079553	ENSMUST00000173492	8.07098	1.40576	5.74135	0.000197177	0.00114946	kinesin family member C1 [Source:MGI Symbol;Acc:MGI:109596]
Kif15	ENSMUSG00000036768	ENSMUST00000040717	2.12493	0.370618	5.73348	0.00223892	0.00662866	kinesin family member 15 [Source:MGI Symbol;Acc:MGI:1098258]
1810034E14Rik	ENSMUSG00000097101	ENSMUST00000181403	2.79642	0.488427	5.72537	0.00347863	0.00927994	RIKEN cDNA 1810034E14 gene [Source:MGI Symbol;Acc:MGI:1913753]
Epas1	ENSMUSG00000024140	ENSMUST00000024954	260.762	45.8921	5.68206	2.05895e-08	5.71315e-06	endothelial PAS domain protein 1 [Source:MGI Symbol;Acc:MGI:109169]
Kcnab2	ENSMUSG00000028931	ENSMUST00000159840	6.83615	1.20322	5.68156	0.00041084	0.00190227	potassium voltage-gated channel, shaker-related subfamily, beta member 2 [Source:MGI Symbol;Acc:MGI:109239]
Mfap5	ENSMUSG00000030116	ENSMUST00000125728	334.258	58.9425	5.67091	8.57691e-06	0.000148896	microfibrillar associated protein 5 [Source:MGI Symbol;Acc:MGI:1354387]
Pacs2	ENSMUSG00000021143	ENSMUST00000084891	69.202	12.2309	5.65796	0.00120721	0.0041523	phosphofurin acidic cluster sorting protein 2 [Source:MGI Symbol;Acc:MGI:1924399]
Fkbp5	ENSMUSG00000024222	ENSMUST00000079413	77.0646	13.6645	5.63978	3.44582e-07	2.28053e-05	FK506 binding protein 5 [Source:MGI Symbol;Acc:MGI:104670]
Slc2a3	ENSMUSG00000003153	ENSMUST00000032476	33.196	5.89838	5.62799	4.48715e-07	2.63266e-05	solute carrier family 2 (facilitated glucose transporter), member 3 [Source:MGI Symbol;Acc:MGI:95757]
Phldb2	ENSMUSG00000033149	ENSMUST00000036355	52.5112	9.37212	5.60292	7.80256e-08	1.07971e-05	pleckstrin homology like domain, family B, member 2 [Source:MGI Symbol;Acc:MGI:2444981]
Sema3e	ENSMUSG00000063531	ENSMUST00000130116	30.7313	5.48656	5.6012	4.31361e-06	9.95139e-05	sema domain, immunoglobulin domain (Ig), short basic domain, secreted, (semaphorin) 3E [Source:MGI Symbol;Acc:MGI:1340034]
P2ry2	ENSMUSG00000032860	ENSMUST00000037540	7.32915	1.30875	5.60012	0.000667656	0.00269806	purinergic receptor P2Y, G-protein coupled 2 [Source:MGI Symbol;Acc:MGI:105107]
Cdca2	ENSMUSG00000048922	ENSMUST00000150006	3.72473	0.666251	5.59058	9.76315e-05	0.000713681	cell division cycle associated 2 [Source:MGI Symbol;Acc:MGI:1919787]
Kdsr	ENSMUSG00000009905	ENSMUST00000010049	34.3837	6.16646	5.57593	1.97291e-07	1.6512e-05	3-ketodihydrosphingosine reductase [Source:MGI Symbol;Acc:MGI:1918000]
Ipmk	ENSMUSG00000060733	ENSMUST00000145521	28.8504	5.20853	5.53908	5.08777e-05	0.000463713	inositol polyphosphate multikinase [Source:MGI Symbol;Acc:MGI:1916968]
Igf2	ENSMUSG00000048583	ENSMUST00000000033	23.4845	4.24463	5.53274	2.00409e-06	6.42348e-05	insulin-like growth factor 2 [Source:MGI Symbol;Acc:MGI:96434]
Sptlc1	ENSMUSG00000021468	ENSMUST00000021920	100.125	18.1325	5.52186	1.11703e-05	0.000173049	serine palmitoyltransferase, long chain base subunit 1 [Source:MGI Symbol;Acc:MGI:1099431]
Tmem251	ENSMUSG00000046675	ENSMUST00000057416	40.647	7.39237	5.4985	1.10604e-05	0.000171998	transmembrane protein 251 [Source:MGI Symbol;Acc:MGI:2443862]
Ccnf	ENSMUSG00000072082	ENSMUST00000115390	6.03943	1.10088	5.48603	0.000125108	0.000838965	cyclin F [Source:MGI Symbol;Acc:MGI:102551]
Limk2	ENSMUSG00000020451	ENSMUST00000110029	142.42	25.969	5.48422	2.5628e-08	6.16069e-06	LIM motif-containing protein kinase 2 [Source:MGI Symbol;Acc:MGI:1197517]
Ggt1	ENSMUSG00000006345	ENSMUST00000134503	58.886	10.753	5.47624	7.91871e-06	0.000142068	gamma-glutamyltransferase 1 [Source:MGI Symbol;Acc:MGI:95706]
Tmem37	ENSMUSG00000050777	ENSMUST00000056089	32.4348	5.93163	5.46811	2.58713e-05	0.000299519	transmembrane protein 37 [Source:MGI Symbol;Acc:MGI:2157899]
Rasl11a	ENSMUSG00000029641	ENSMUST00000031646	27.4048	5.01872	5.46051	3.92238e-05	0.000393557	RAS-like, family 11, member A [Source:MGI Symbol;Acc:MGI:1916145]
Slc43a3	ENSMUSG00000027074	ENSMUST00000090726	93.2933	17.169	5.43382	5.93997e-06	0.000119919	solute carrier family 43, member 3 [Source:MGI Symbol;Acc:MGI:1931054]
Abhd5	ENSMUSG00000032540	ENSMUST00000156520	33.5797	6.18023	5.43341	6.38333e-05	0.000535913	abhydrolase domain containing 5 [Source:MGI Symbol;Acc:MGI:1914719]
Mt1	ENSMUSG00000031765	ENSMUST00000034215	2698.75	496.922	5.43093	3.64899e-08	7.3438e-06	metallothionein 1 [Source:MGI Symbol;Acc:MGI:97171]
Ksr1	ENSMUSG00000018334	ENSMUST00000018478	45.2893	8.34573	5.42665	9.35136e-06	0.000156683	kinase suppressor of ras 1 [Source:MGI Symbol;Acc:MGI:105051]
Fnip2	ENSMUSG00000061175	ENSMUST00000133154	24.162	4.45417	5.42457	9.86236e-07	4.13312e-05	folliculin interacting protein 2 [Source:MGI Symbol;Acc:MGI:2683054]
Kif4	ENSMUSG00000034311	ENSMUST00000048962	2.78325	0.513092	5.42447	1.63455e-06	5.61325e-05	kinesin family member 4 [Source:MGI Symbol;Acc:MGI:108389]
Mrgpre	ENSMUSG00000048965	ENSMUST00000054048	2.54815	0.470284	5.41833	0.00277299	0.00780464	MAS-related GPR, member E [Source:MGI Symbol;Acc:MGI:2441884]
Lama5	ENSMUSG00000015647	ENSMUST00000130796	155.892	28.7982	5.41325	8.383e-09	3.72173e-06	laminin, alpha 5 [Source:MGI Symbol;Acc:MGI:105382]
Hsd17b7	ENSMUSG00000026675	ENSMUST00000027989	5.92091	1.09498	5.40734	1.64485e-06	5.61732e-05	hydroxysteroid (17-beta) dehydrogenase 7 [Source:MGI Symbol;Acc:MGI:1330808]
Sav1	ENSMUSG00000021067	ENSMUST00000021467	126.815	23.5507	5.38477	4.22234e-06	9.83584e-05	salvador family WW domain containing 1 [Source:MGI Symbol;Acc:MGI:1927144]
Sult5a1	ENSMUSG00000000739	ENSMUST00000000755	26.5882	4.9383	5.38407	0.000212526	0.0012093	sulfotransferase family 5A, member 1 [Source:MGI Symbol;Acc:MGI:1931463]
Lox	ENSMUSG00000024529	ENSMUST00000025409	69.315	12.9643	5.3466	2.0606e-06	6.52565e-05	lysyl oxidase [Source:MGI Symbol;Acc:MGI:96817]
Ly6c1	ENSMUSG00000079018	ENSMUST00000188845	516.915	96.7131	5.34483	2.26664e-06	6.93153e-05	lymphocyte antigen 6 complex, locus C1 [Source:MGI Symbol;Acc:MGI:96882]
Pou2f3	ENSMUSG00000032015	ENSMUST00000176636	1.50959	0.282643	5.34098	0.000678876	0.00273002	POU domain, class 2, transcription factor 3 [Source:MGI Symbol;Acc:MGI:102565]
Atp10a	ENSMUSG00000025324	ENSMUST00000207668	18.8738	3.53983	5.33183	6.35807e-05	0.000535241	ATPase, class V, type 10A [Source:MGI Symbol;Acc:MGI:1330809]
Bcl3	ENSMUSG00000053175	ENSMUST00000135609	26.3844	4.94975	5.33045	2.076e-05	0.000260721	B cell leukemia/lymphoma 3 [Source:MGI Symbol;Acc:MGI:88140]
Fgfr1	ENSMUSG00000031565	ENSMUST00000155564	122.142	22.9816	5.31478	6.14078e-07	3.14452e-05	fibroblast growth factor receptor 1 [Source:MGI Symbol;Acc:MGI:95522]
Sptssa	ENSMUSG00000044408	ENSMUST00000056228	294.374	55.3935	5.31424	1.15789e-05	0.000176809	serine palmitoyltransferase, small subunit A [Source:MGI Symbol;Acc:MGI:1913399]
Cdc6	ENSMUSG00000017499	ENSMUST00000092706	2.15249	0.405313	5.3107	0.00202382	0.00614457	cell division cycle 6 [Source:MGI Symbol;Acc:MGI:1345150]
Cpn1	ENSMUSG00000025196	ENSMUST00000026210	7.15891	1.35387	5.28772	0.0034129	0.00915112	carboxypeptidase N, polypeptide 1 [Source:MGI Symbol;Acc:MGI:2135874]
Lfng	ENSMUSG00000029570	ENSMUST00000031555	37.2109	7.04617	5.28102	1.73255e-05	0.000233362	LFNG O-fucosylpeptide 3-beta-N-acetylglucosaminyltransferase [Source:MGI Symbol;Acc:MGI:1095413]
Pstpip1	ENSMUSG00000032322	ENSMUST00000059206	8.02091	1.51939	5.27904	8.27182e-06	0.000145645	proline-serine-threonine phosphatase-interacting protein 1 [Source:MGI Symbol;Acc:MGI:1321396]
Cdk1	ENSMUSG00000019942	ENSMUST00000020099	12.9516	2.45797	5.26924	0.000648689	0.00264675	cyclin-dependent kinase 1 [Source:MGI Symbol;Acc:MGI:88351]
Ly6a	ENSMUSG00000075602	ENSMUST00000189068	2127.46	405.612	5.24505	2.9663e-08	6.3229e-06	lymphocyte antigen 6 complex, locus A [Source:MGI Symbol;Acc:MGI:107527]
Arvcf	ENSMUSG00000000325	ENSMUST00000115614	31.203	5.96101	5.23452	1.9624e-05	0.000251671	armadillo repeat gene deleted in velo-cardio-facial syndrome [Source:MGI Symbol;Acc:MGI:109620]
Dera	ENSMUSG00000030225	ENSMUST00000204100	39.2256	7.5146	5.21992	0.000128399	0.000853429	deoxyribose-phosphate aldolase (putative) [Source:MGI Symbol;Acc:MGI:1913762]
Cdk18	ENSMUSG00000026437	ENSMUST00000027697	11.876	2.28296	5.20201	6.79912e-06	0.00013032	cyclin-dependent kinase 18 [Source:MGI Symbol;Acc:MGI:97518]
Mitf	ENSMUSG00000035158	ENSMUST00000203884	49.7558	9.59434	5.18595	4.35926e-06	9.97812e-05	microphthalmia-associated transcription factor [Source:MGI Symbol;Acc:MGI:104554]
Scn3b	ENSMUSG00000049281	ENSMUST00000049941	3.00357	0.579175	5.18594	0.0002175	0.00122633	sodium channel, voltage-gated, type III, beta [Source:MGI Symbol;Acc:MGI:1918882]
Cerk	ENSMUSG00000035891	ENSMUST00000044332	42.3898	8.19323	5.17376	2.70415e-05	0.000307315	ceramide kinase [Source:MGI Symbol;Acc:MGI:2386052]
Cyp26b1	ENSMUSG00000063415	ENSMUST00000205228	6.84125	1.33373	5.1294	0.000153424	0.000965623	cytochrome P450, family 26, subfamily b, polypeptide 1 [Source:MGI Symbol;Acc:MGI:2176159]
Dcaf4	ENSMUSG00000021222	ENSMUST00000021645	35.5805	6.93802	5.12834	4.38044e-05	0.000418877	DDB1 and CUL4 associated factor 4 [Source:MGI Symbol;Acc:MGI:1921078]
Ppm1h	ENSMUSG00000034613	ENSMUST00000162853	21.2067	4.17977	5.07365	1.31598e-06	4.95152e-05	protein phosphatase 1H (PP2C domain containing) [Source:MGI Symbol;Acc:MGI:2442087]
Abat	ENSMUSG00000057880	ENSMUST00000128459	50.4571	9.98852	5.05151	9.64779e-05	0.00070876	4-aminobutyrate aminotransferase [Source:MGI Symbol;Acc:MGI:2443582]
Espl1	ENSMUSG00000058290	ENSMUST00000064924	2.47972	0.491245	5.04782	5.02235e-06	0.000108659	extra spindle pole bodies 1, separase [Source:MGI Symbol;Acc:MGI:2146156]
Ate1	ENSMUSG00000030850	ENSMUST00000035458	46.6657	9.2563	5.04151	1.83094e-05	0.000242649	arginyltransferase 1 [Source:MGI Symbol;Acc:MGI:1333870]
Dnaja4	ENSMUSG00000032285	ENSMUST00000120452	53.7566	10.6653	5.04034	1.60818e-05	0.000221965	DnaJ heat shock protein family (Hsp40) member A4 [Source:MGI Symbol;Acc:MGI:1927638]
Hspb8	ENSMUSG00000041548	ENSMUST00000036991	338.892	67.2555	5.03887	6.37035e-06	0.000125151	heat shock protein 8 [Source:MGI Symbol;Acc:MGI:2135756]
Kntc1	ENSMUSG00000029414	ENSMUST00000199838	1.14721	0.227716	5.03789	0.00231714	0.00680814	kinetochore associated 1 [Source:MGI Symbol;Acc:MGI:2673709]
Add3	ENSMUSG00000025026	ENSMUST00000111741	140.491	27.9467	5.02709	6.14306e-08	9.63597e-06	adducin 3 (gamma) [Source:MGI Symbol;Acc:MGI:1351615]
Cd2ap	ENSMUSG00000061665	ENSMUST00000024709	83.6231	16.6838	5.01224	2.79701e-07	2.01464e-05	CD2-associated protein [Source:MGI Symbol;Acc:MGI:1330281]
Rap1gap	ENSMUSG00000041351	ENSMUST00000097837	22.6093	4.5124	5.01049	7.59794e-05	0.000601579	Rap1 GTPase-activating protein [Source:MGI Symbol;Acc:MGI:109338]
Btbd3	ENSMUSG00000062098	ENSMUST00000075410	60.7906	12.1685	4.99575	8.18381e-06	0.000144829	BTB (POZ) domain containing 3 [Source:MGI Symbol;Acc:MGI:2385155]
Kctd11	ENSMUSG00000046731	ENSMUST00000050555	47.8355	9.57665	4.99501	1.95048e-05	0.000251671	potassium channel tetramerisation domain containing 11 [Source:MGI Symbol;Acc:MGI:2448712]
Knstrn	ENSMUSG00000027331	ENSMUST00000134661	6.66511	1.33716	4.98453	0.000486971	0.00214247	kinetochore-localized astrin/SPAG5 binding [Source:MGI Symbol;Acc:MGI:1289298]
Xdh	ENSMUSG00000024066	ENSMUST00000024866	94.6373	19.0345	4.97188	5.5666e-08	9.17588e-06	xanthine dehydrogenase [Source:MGI Symbol;Acc:MGI:98973]
Mki67	ENSMUSG00000031004	ENSMUST00000033310	10.8394	2.20502	4.91577	3.47914e-05	0.000364289	antigen identified by monoclonal antibody Ki 67 [Source:MGI Symbol;Acc:MGI:106035]
Cbx2	ENSMUSG00000025577	ENSMUST00000139746	30.8597	6.27797	4.91556	0.000104742	0.000741462	chromobox 2 [Source:MGI Symbol;Acc:MGI:88289]
Pthlh	ENSMUSG00000048776	ENSMUST00000052296	9.56617	1.95483	4.89361	0.0013614	0.00454975	parathyroid hormone-like peptide [Source:MGI Symbol;Acc:MGI:97800]
Lamc1	ENSMUSG00000026478	ENSMUST00000027752	288.966	59.1476	4.8855	1.20176e-07	1.28781e-05	laminin, gamma 1 [Source:MGI Symbol;Acc:MGI:99914]
Nin	ENSMUSG00000021068	ENSMUST00000085314	37.2532	7.64145	4.87515	9.71403e-06	0.000161044	ninein [Source:MGI Symbol;Acc:MGI:105108]
Ndrg4	ENSMUSG00000036564	ENSMUST00000160964	17.897	3.67493	4.87002	9.00053e-05	0.000677015	N-myc downstream regulated gene 4 [Source:MGI Symbol;Acc:MGI:2384590]
Shb	ENSMUSG00000044813	ENSMUST00000147926	53.4482	10.9763	4.86942	4.18708e-05	0.00040625	src homology 2 domain-containing transforming protein B [Source:MGI Symbol;Acc:MGI:98294]
Serpinb6c	ENSMUSG00000052180	ENSMUST00000110273	5.26605	1.08253	4.8646	0.00102682	0.00366739	serine (or cysteine) peptidase inhibitor, clade B, member 6c [Source:MGI Symbol;Acc:MGI:2145481]
Perp	ENSMUSG00000019851	ENSMUST00000019998	95.5308	19.647	4.86235	4.43866e-07	2.61307e-05	PERP, TP53 apoptosis effector [Source:MGI Symbol;Acc:MGI:1929938]
Csf1r	ENSMUSG00000024621	ENSMUST00000025523	72.4453	14.9962	4.83092	7.61474e-06	0.000138879	colony stimulating factor 1 receptor [Source:MGI Symbol;Acc:MGI:1339758]
Ptafr	ENSMUSG00000056529	ENSMUST00000070690	4.03385	0.835125	4.83023	0.00267354	0.0075871	platelet-activating factor receptor [Source:MGI Symbol;Acc:MGI:106066]
Cep128	ENSMUSG00000061533	ENSMUST00000141429	7.97509	1.66392	4.79296	7.33416e-05	0.000587412	centrosomal protein 128 [Source:MGI Symbol;Acc:MGI:1922466]
Prdx6	ENSMUSG00000026701	ENSMUST00000071718	200.167	41.7948	4.78927	1.1444e-07	1.28619e-05	peroxiredoxin 6 [Source:MGI Symbol;Acc:MGI:894320]
Prdx6b	ENSMUSG00000050114	ENSMUST00000057072	4.68956	0.981269	4.77908	0.000473606	0.00210184	peroxiredoxin 6B [Source:MGI Symbol;Acc:MGI:1336888]
Brca1	ENSMUSG00000017146	ENSMUST00000017290	1.77007	0.37146	4.76517	0.00306804	0.00843821	breast cancer 1, early onset [Source:MGI Symbol;Acc:MGI:104537]
Pim1	ENSMUSG00000024014	ENSMUST00000024811	106.641	22.3958	4.76166	1.02642e-05	0.000165721	proviral integration site 1 [Source:MGI Symbol;Acc:MGI:97584]
Acer2	ENSMUSG00000038007	ENSMUST00000045224	8.49623	1.80626	4.70377	0.0030514	0.00840445	alkaline ceramidase 2 [Source:MGI Symbol;Acc:MGI:1920932]
Eif4ebp1	ENSMUSG00000031490	ENSMUST00000033880	287.558	61.3708	4.68559	7.08971e-07	3.38532e-05	eukaryotic translation initiation factor 4E binding protein 1 [Source:MGI Symbol;Acc:MGI:103267]
Cdca5	ENSMUSG00000024791	ENSMUST00000025704	4.39001	0.939114	4.67462	0.00192865	0.00591967	cell division cycle associated 5 [Source:MGI Symbol;Acc:MGI:1915099]
Smim1	ENSMUSG00000078350	ENSMUST00000182191	62.1363	13.3387	4.65835	1.06767e-06	4.36263e-05	small integral membrane protein 1 [Source:MGI Symbol;Acc:MGI:1916109]
Mtfr2	ENSMUSG00000019992	ENSMUST00000169712	2.37517	0.509945	4.65769	0.00368	0.00966809	mitochondrial fission regulator 2 [Source:MGI Symbol;Acc:MGI:1919054]
Tk1	ENSMUSG00000025574	ENSMUST00000026661	17.1551	3.68355	4.65722	3.94092e-05	0.000393642	thymidine kinase 1 [Source:MGI Symbol;Acc:MGI:98763]
Gpd1l	ENSMUSG00000050627	ENSMUST00000146623	80.944	17.4112	4.64896	2.3252e-08	5.93865e-06	glycerol-3-phosphate dehydrogenase 1-like [Source:MGI Symbol;Acc:MGI:1289257]
Icam5	ENSMUSG00000032174	ENSMUST00000019616	1.74879	0.377283	4.63521	0.00267114	0.00758347	intercellular adhesion molecule 5, telencephalin [Source:MGI Symbol;Acc:MGI:109430]
Ly6i	ENSMUSG00000022586	ENSMUST00000023250	69.0579	14.9113	4.63126	4.47987e-05	0.000425294	lymphocyte antigen 6 complex, locus I [Source:MGI Symbol;Acc:MGI:1888480]
Cltb	ENSMUSG00000047547	ENSMUST00000091609	149.171	32.2614	4.62383	2.81956e-06	7.85845e-05	clathrin, light polypeptide (Lcb) [Source:MGI Symbol;Acc:MGI:1921575]
Rpia	ENSMUSG00000053604	ENSMUST00000066134	97.4728	21.1097	4.61744	1.68928e-06	5.74422e-05	ribose 5-phosphate isomerase A [Source:MGI Symbol;Acc:MGI:103254]
Ndc80	ENSMUSG00000024056	ENSMUST00000024851	3.35675	0.728009	4.61086	0.00161255	0.00516489	NDC80 kinetochore complex component [Source:MGI Symbol;Acc:MGI:1914302]
Ostf1	ENSMUSG00000024725	ENSMUST00000025631	161.698	35.0741	4.61019	1.24308e-07	1.28781e-05	osteoclast stimulating factor 1 [Source:MGI Symbol;Acc:MGI:700012]
Them4	ENSMUSG00000028145	ENSMUST00000049822	16.3	3.54327	4.60027	0.00103092	0.00367674	thioesterase superfamily member 4 [Source:MGI Symbol;Acc:MGI:1923028]
Sat1	ENSMUSG00000025283	ENSMUST00000026318	322.594	70.3129	4.58797	6.37135e-08	9.75735e-06	spermidine/spermine N1-acetyl transferase 1 [Source:MGI Symbol;Acc:MGI:98233]
Aim1	ENSMUSG00000019866	ENSMUST00000200401	8.42521	1.83923	4.58085	8.62159e-05	0.000655635	absent in melanoma 1 [Source:MGI Symbol;Acc:MGI:109544]
Optn	ENSMUSG00000026672	ENSMUST00000114996	18.1826	3.97054	4.57939	0.0007483	0.00292427	optineurin [Source:MGI Symbol;Acc:MGI:1918898]
Mthfd2	ENSMUSG00000005667	ENSMUST00000005810	12.9398	2.83851	4.55868	2.96836e-05	0.000324958	methylenetetrahydrofolate dehydrogenase (NAD+ dependent), methenyltetrahydrofolate cyclohydrolase [Source:MGI Symbol;Acc:MGI:1338850]
Rhod	ENSMUSG00000041845	ENSMUST00000048197	22.5256	4.94245	4.55758	0.000289929	0.0014807	ras homolog family member D [Source:MGI Symbol;Acc:MGI:108446]
Phlda3	ENSMUSG00000041801	ENSMUST00000038945	103.387	22.6859	4.5573	1.50011e-06	5.39076e-05	pleckstrin homology like domain, family A, member 3 [Source:MGI Symbol;Acc:MGI:1351485]
Ptprn	ENSMUSG00000026204	ENSMUST00000027404	1.86888	0.411194	4.54502	0.000922315	0.00338926	protein tyrosine phosphatase, receptor type, N [Source:MGI Symbol;Acc:MGI:102765]
Sox8	ENSMUSG00000024176	ENSMUST00000025003	3.38963	0.745964	4.54396	0.00100454	0.0036094	SRY (sex determining region Y)-box 8 [Source:MGI Symbol;Acc:MGI:98370]
Pfkfb4	ENSMUSG00000025648	ENSMUST00000198140	15.1754	3.35866	4.51829	8.62741e-05	0.000655789	6-phosphofructo-2-kinase/fructose-2,6-biphosphatase 4 [Source:MGI Symbol;Acc:MGI:2687284]
Il6ra	ENSMUSG00000027947	ENSMUST00000197679	24.6957	5.49513	4.49411	1.25872e-06	4.79866e-05	interleukin 6 receptor, alpha [Source:MGI Symbol;Acc:MGI:105304]
Stim1	ENSMUSG00000030987	ENSMUST00000033289	76.5772	17.0823	4.48284	7.69419e-05	0.000606426	stromal interaction molecule 1 [Source:MGI Symbol;Acc:MGI:107476]
Samd5	ENSMUSG00000060487	ENSMUST00000100070	5.83455	1.30849	4.45899	0.0010135	0.00363332	sterile alpha motif domain containing 5 [Source:MGI Symbol;Acc:MGI:2444815]
Zwilch	ENSMUSG00000032400	ENSMUST00000122091	3.57869	0.804296	4.44946	2.49098e-05	0.000292085	zwilch kinetochore protein [Source:MGI Symbol;Acc:MGI:1915264]
Fbln2	ENSMUSG00000064080	ENSMUST00000113498	155.585	35.0942	4.43334	3.30699e-07	2.23786e-05	fibulin 2 [Source:MGI Symbol;Acc:MGI:95488]
Dtx2	ENSMUSG00000004947	ENSMUST00000111142	49.5524	11.1968	4.4256	1.00957e-05	0.000164535	deltex 2, E3 ubiquitin ligase [Source:MGI Symbol;Acc:MGI:1921448]
Smad6	ENSMUSG00000036867	ENSMUST00000041029	30.3977	6.88273	4.41652	2.68892e-05	0.000306643	SMAD family member 6 [Source:MGI Symbol;Acc:MGI:1336883]
Foxq1	ENSMUSG00000038415	ENSMUST00000042118	8.16514	1.85485	4.40206	7.71985e-05	0.000607642	forkhead box Q1 [Source:MGI Symbol;Acc:MGI:1298228]
Usp1	ENSMUSG00000028560	ENSMUST00000030289	54.588	12.4316	4.39106	4.71146e-07	2.68997e-05	ubiquitin specific peptidase 1 [Source:MGI Symbol;Acc:MGI:2385198]
Ccne2	ENSMUSG00000028212	ENSMUST00000145430	2.05086	0.469379	4.36931	0.00238925	0.00696885	cyclin E2 [Source:MGI Symbol;Acc:MGI:1329034]
Vasn	ENSMUSG00000039646	ENSMUST00000038770	62.7307	14.3634	4.3674	6.84579e-07	3.32828e-05	vasorin [Source:MGI Symbol;Acc:MGI:2177651]
Arl4d	ENSMUSG00000034936	ENSMUST00000039388	458.093	105.014	4.3622	3.03203e-06	8.00412e-05	ADP-ribosylation factor-like 4D [Source:MGI Symbol;Acc:MGI:1933155]
Ncapg	ENSMUSG00000015880	ENSMUST00000117396	2.74425	0.629165	4.36173	0.00181924	0.00565734	non-SMC condensin I complex, subunit G [Source:MGI Symbol;Acc:MGI:1930197]
Plod2	ENSMUSG00000032374	ENSMUST00000070522	80.7142	18.5295	4.35598	2.0433e-05	0.000258068	procollagen lysine, 2-oxoglutarate 5-dioxygenase 2 [Source:MGI Symbol;Acc:MGI:1347007]
Ckap2	ENSMUSG00000037725	ENSMUST00000046916	3.97557	0.913512	4.35196	0.00136782	0.00456503	cytoskeleton associated protein 2 [Source:MGI Symbol;Acc:MGI:1931797]
Maff	ENSMUSG00000042622	ENSMUST00000096350	24.9203	5.7335	4.34643	0.000143908	0.000924901	v-maf musculoaponeurotic fibrosarcoma oncogene family, protein F (avian) [Source:MGI Symbol;Acc:MGI:96910]
Pgf	ENSMUSG00000004791	ENSMUST00000004913	11.8038	2.73458	4.31649	0.000178515	0.00107581	placental growth factor [Source:MGI Symbol;Acc:MGI:105095]
Schip1	ENSMUSG00000027777	ENSMUST00000029346	89.849	20.8502	4.30926	3.53515e-06	8.75342e-05	schwannomin interacting protein 1 [Source:MGI Symbol;Acc:MGI:1353557]
Chaf1a	ENSMUSG00000002835	ENSMUST00000002914	9.12583	2.12231	4.29994	2.4932e-05	0.000292085	chromatin assembly factor 1, subunit A (p150) [Source:MGI Symbol;Acc:MGI:1351331]
Ier5	ENSMUSG00000056708	ENSMUST00000055322	59.6492	13.9041	4.29006	4.26817e-06	9.88731e-05	immediate early response 5 [Source:MGI Symbol;Acc:MGI:1337072]
Ogdhl	ENSMUSG00000021913	ENSMUST00000022480	13.5391	3.16062	4.28367	2.83123e-05	0.000316148	oxoglutarate dehydrogenase-like [Source:MGI Symbol;Acc:MGI:3616088]
Rbms1	ENSMUSG00000026970	ENSMUST00000028347	85.1438	19.8961	4.27943	5.94837e-06	0.000119919	RNA binding motif, single stranded interacting protein 1 [Source:MGI Symbol;Acc:MGI:1861774]
Tchh	ENSMUSG00000052415	ENSMUST00000064257	10.6591	2.50196	4.26032	0.000115209	0.000795071	trichohyalin [Source:MGI Symbol;Acc:MGI:2177944]
Gltp	ENSMUSG00000011884	ENSMUST00000012028	122.843	28.9015	4.25041	3.98809e-07	2.43908e-05	glycolipid transfer protein [Source:MGI Symbol;Acc:MGI:1929253]
C330027C09Rik	ENSMUSG00000033031	ENSMUST00000117994	2.59203	0.611045	4.24197	0.00296986	0.00823096	RIKEN cDNA C330027C09 gene [Source:MGI Symbol;Acc:MGI:2146335]
Penk	ENSMUSG00000045573	ENSMUST00000070375	357.895	84.5113	4.23487	8.31158e-07	3.80574e-05	preproenkephalin [Source:MGI Symbol;Acc:MGI:104629]
C77080	ENSMUSG00000050390	ENSMUST00000106051	72.195	17.0492	4.2345	6.66053e-08	1.00244e-05	expressed sequence C77080 [Source:MGI Symbol;Acc:MGI:2140651]
Dut	ENSMUSG00000027203	ENSMUST00000082122	27.8761	6.5877	4.23154	0.000608641	0.00252804	deoxyuridine triphosphatase [Source:MGI Symbol;Acc:MGI:1346051]
Racgap1	ENSMUSG00000023015	ENSMUST00000171702	8.74307	2.06698	4.22988	4.76807e-05	0.000442551	Rac GTPase-activating protein 1 [Source:MGI Symbol;Acc:MGI:1349423]
Plk1	ENSMUSG00000030867	ENSMUST00000033154	12.4359	2.94582	4.22155	0.000516481	0.00223425	polo-like kinase 1 [Source:MGI Symbol;Acc:MGI:97621]
Ano1	ENSMUSG00000031075	ENSMUST00000121758	141.352	33.4863	4.22118	1.41814e-07	1.36362e-05	anoctamin 1, calcium activated chloride channel [Source:MGI Symbol;Acc:MGI:2142149]
Gtse1	ENSMUSG00000022385	ENSMUST00000170629	3.02709	0.717967	4.2162	3.70358e-06	8.97781e-05	G two S phase expressed protein 1 [Source:MGI Symbol;Acc:MGI:1352755]
Foxs1	ENSMUSG00000074676	ENSMUST00000099200	9.71113	2.30959	4.2047	0.000868069	0.00323595	forkhead box S1 [Source:MGI Symbol;Acc:MGI:95546]
Prnp	ENSMUSG00000079037	ENSMUST00000091288	278.335	66.2609	4.20059	4.273e-06	9.88731e-05	prion protein [Source:MGI Symbol;Acc:MGI:97769]
Abcc5	ENSMUSG00000022822	ENSMUST00000079158	113.012	26.9108	4.19951	9.1549e-07	3.98123e-05	ATP-binding cassette, sub-family C (CFTR/MRP), member 5 [Source:MGI Symbol;Acc:MGI:1351644]
Pcsk5	ENSMUSG00000024713	ENSMUST00000025618	55.8873	13.355	4.18476	7.27258e-06	0.00013608	proprotein convertase subtilisin/kexin type 5 [Source:MGI Symbol;Acc:MGI:97515]
Jarid2	ENSMUSG00000038518	ENSMUST00000173704	45.7164	10.927	4.1838	5.15082e-06	0.000110003	jumonji, AT rich interactive domain 2 [Source:MGI Symbol;Acc:MGI:104813]
2310007B03Rik	ENSMUSG00000034159	ENSMUST00000043718	5.40874	1.29496	4.17675	0.000684497	0.00274624	RIKEN cDNA 2310007B03 gene [Source:MGI Symbol;Acc:MGI:1919124]
Zbtb7b	ENSMUSG00000028042	ENSMUST00000107433	73.2718	17.5624	4.17209	2.66446e-06	7.59744e-05	zinc finger and BTB domain containing 7B [Source:MGI Symbol;Acc:MGI:102755]
Ugcg	ENSMUSG00000028381	ENSMUST00000030074	46.7717	11.2262	4.1663	4.66887e-05	0.000435862	UDP-glucose ceramide glucosyltransferase [Source:MGI Symbol;Acc:MGI:1332243]
Wars	ENSMUSG00000021266	ENSMUST00000109848	166.418	40.1059	4.14945	2.32066e-05	0.00027893	tryptophanyl-tRNA synthetase [Source:MGI Symbol;Acc:MGI:104630]
Dcbld2	ENSMUSG00000035107	ENSMUST00000046663	55.7157	13.4426	4.1447	2.23844e-06	6.91145e-05	discoidin, CUB and LCCL domain containing 2 [Source:MGI Symbol;Acc:MGI:1920629]
Ly6c2	ENSMUSG00000022584	ENSMUST00000187864	137.692	33.2776	4.13768	2.09133e-05	0.000261537	lymphocyte antigen 6 complex, locus C2 [Source:MGI Symbol;Acc:MGI:3712069]
Hspb7	ENSMUSG00000006221	ENSMUST00000102486	130.178	31.4961	4.13314	1.43282e-06	5.199e-05	heat shock protein family, member 7 (cardiovascular) [Source:MGI Symbol;Acc:MGI:1352494]
Ptrh1	ENSMUSG00000053746	ENSMUST00000066352	49.7179	12.1071	4.10652	2.82865e-06	7.85847e-05	peptidyl-tRNA hydrolase 1 homolog [Source:MGI Symbol;Acc:MGI:1913779]
Cdc14b	ENSMUSG00000033102	ENSMUST00000039318	9.1878	2.24356	4.09519	0.00010897	0.000762042	CDC14 cell division cycle 14B [Source:MGI Symbol;Acc:MGI:2441808]
Ncaph	ENSMUSG00000034906	ENSMUST00000110387	5.35275	1.30801	4.09228	0.000228084	0.00126366	non-SMC condensin I complex, subunit H [Source:MGI Symbol;Acc:MGI:2444777]
Pxdc1	ENSMUSG00000021411	ENSMUST00000053459	6.97569	1.70546	4.0902	0.00242553	0.00704734	PX domain containing 1 [Source:MGI Symbol;Acc:MGI:1914145]
Srd5a1	ENSMUSG00000021594	ENSMUST00000091514	122.974	30.1013	4.08533	2.24872e-07	1.81222e-05	steroid 5 alpha-reductase 1 [Source:MGI Symbol;Acc:MGI:98400]
BC022687	ENSMUSG00000037594	ENSMUST00000037014	21.5351	5.35588	4.02084	3.84122e-06	9.17018e-05	cDNA sequence BC022687 [Source:MGI Symbol;Acc:MGI:2443738]
Ccbe1	ENSMUSG00000046318	ENSMUST00000130300	9.71091	2.42	4.01277	3.81188e-05	0.00038605	collagen and calcium binding EGF domains 1 [Source:MGI Symbol;Acc:MGI:2445053]
Snx24	ENSMUSG00000024535	ENSMUST00000025417	17.6581	4.40487	4.00878	0.000794116	0.00305374	sorting nexing 24 [Source:MGI Symbol;Acc:MGI:1916476]
Tmem189	ENSMUSG00000090213	ENSMUST00000006587	72.6065	18.155	3.99925	6.17451e-05	0.000526186	transmembrane protein 189 [Source:MGI Symbol;Acc:MGI:2142624]
Klf5	ENSMUSG00000005148	ENSMUST00000005279	96.1163	24.097	3.98872	6.97656e-05	0.000568369	Kruppel-like factor 5 [Source:MGI Symbol;Acc:MGI:1338056]
Mcm5	ENSMUSG00000005410	ENSMUST00000164309	14.2312	3.57419	3.98166	4.4441e-05	0.000422841	minichromosome maintenance complex component 5 [Source:MGI Symbol;Acc:MGI:103197]
Tuba8	ENSMUSG00000030137	ENSMUST00000032233	1.89843	0.476982	3.9801	0.00263068	0.00750606	tubulin, alpha 8 [Source:MGI Symbol;Acc:MGI:1858225]
Rhou	ENSMUSG00000039960	ENSMUST00000136615	83.6393	21.0599	3.9715	1.91257e-06	6.19044e-05	ras homolog family member U [Source:MGI Symbol;Acc:MGI:1916831]
Cenpf	ENSMUSG00000026605	ENSMUST00000171929	2.33383	0.587897	3.96979	0.000155981	0.000976037	centromere protein F [Source:MGI Symbol;Acc:MGI:1313302]
Klhl21	ENSMUSG00000073700	ENSMUST00000097773	69.6117	17.5757	3.96068	5.27032e-06	0.000111651	kelch-like 21 [Source:MGI Symbol;Acc:MGI:1919288]
Adamts2	ENSMUSG00000036545	ENSMUST00000040523	102.043	25.8052	3.95434	2.3024e-07	1.822e-05	a disintegrin-like and metallopeptidase (reprolysin type) with thrombospondin type 1 motif, 2 [Source:MGI Symbol;Acc:MGI:1347356]
Hoga1	ENSMUSG00000025176	ENSMUST00000168414	8.20076	2.07455	3.95302	0.000327581	0.00161716	4-hydroxy-2-oxoglutarate aldolase 1 [Source:MGI Symbol;Acc:MGI:1914682]
Gdpd5	ENSMUSG00000035314	ENSMUST00000037528	24.0528	6.10176	3.94195	5.23243e-05	0.000471191	glycerophosphodiester phosphodiesterase domain containing 5 [Source:MGI Symbol;Acc:MGI:2686926]
Anxa3	ENSMUSG00000029484	ENSMUST00000199330	99.3215	25.2065	3.94032	1.08641e-05	0.000170477	annexin A3 [Source:MGI Symbol;Acc:MGI:1201378]
Cit	ENSMUSG00000029516	ENSMUST00000147330	2.51262	0.637797	3.93953	8.07819e-05	0.000626702	citron [Source:MGI Symbol;Acc:MGI:105313]
Pvr	ENSMUSG00000040511	ENSMUST00000043517	26.657	6.77713	3.93338	0.000136067	0.000887769	poliovirus receptor [Source:MGI Symbol;Acc:MGI:107741]
Snx7	ENSMUSG00000028007	ENSMUST00000029639	32.7634	8.35806	3.91998	5.15863e-05	0.000466731	sorting nexin 7 [Source:MGI Symbol;Acc:MGI:1923811]
Tmem144	ENSMUSG00000027956	ENSMUST00000029568	6.436	1.65027	3.89996	0.000123212	0.000833354	transmembrane protein 144 [Source:MGI Symbol;Acc:MGI:1917902]
Glipr1	ENSMUSG00000056888	ENSMUST00000162508	27.9228	7.16127	3.89914	0.000554007	0.00235828	GLI pathogenesis-related 1 (glioma) [Source:MGI Symbol;Acc:MGI:1920940]
Bhlhe40	ENSMUSG00000030103	ENSMUST00000032194	37.7087	9.68189	3.89476	1.14185e-05	0.000175277	basic helix-loop-helix family, member e40 [Source:MGI Symbol;Acc:MGI:1097714]
Frrs1	ENSMUSG00000033386	ENSMUST00000040260	16.2202	4.17411	3.88591	0.0011354	0.00395561	ferric-chelate reductase 1 [Source:MGI Symbol;Acc:MGI:108076]
Pkdcc	ENSMUSG00000024247	ENSMUST00000170794	202.345	52.3808	3.86297	2.33319e-08	5.93865e-06	protein kinase domain containing, cytoplasmic [Source:MGI Symbol;Acc:MGI:2147077]
Arl4a	ENSMUSG00000047446	ENSMUST00000101472	53.4279	13.8928	3.84574	6.99289e-07	3.36956e-05	ADP-ribosylation factor-like 4A [Source:MGI Symbol;Acc:MGI:99437]
Aspm	ENSMUSG00000033952	ENSMUST00000200083	1.35408	0.352494	3.84143	0.000704814	0.00280659	asp (abnormal spindle)-like, microcephaly associated (Drosophila) [Source:MGI Symbol;Acc:MGI:1334448]
Kctd9	ENSMUSG00000034327	ENSMUST00000152243	21.3143	5.55003	3.8404	0.000569646	0.00240596	potassium channel tetramerisation domain containing 9 [Source:MGI Symbol;Acc:MGI:2145579]
Sik1	ENSMUSG00000024042	ENSMUST00000024839	41.051	10.6894	3.84033	8.11575e-06	0.000144067	salt inducible kinase 1 [Source:MGI Symbol;Acc:MGI:104754]
Marcksl1	ENSMUSG00000047945	ENSMUST00000062356	259.519	67.7795	3.82887	6.5404e-06	0.000126944	MARCKS-like 1 [Source:MGI Symbol;Acc:MGI:97143]
Fbn1	ENSMUSG00000027204	ENSMUST00000028633	76.9536	20.1247	3.82384	4.11078e-07	2.47907e-05	fibrillin 1 [Source:MGI Symbol;Acc:MGI:95489]
Kifc5b	ENSMUSG00000024301	ENSMUST00000078961	4.93898	1.29172	3.82358	6.28934e-05	0.000532043	kinesin family member C5B [Source:MGI Symbol;Acc:MGI:2137414]
Zbtb7c	ENSMUSG00000044646	ENSMUST00000058997	14.7705	3.8634	3.8232	1.74071e-05	0.000233721	zinc finger and BTB domain containing 7C [Source:MGI Symbol;Acc:MGI:2443302]
Nudt5	ENSMUSG00000025817	ENSMUST00000026927	56.1072	14.7285	3.80943	0.000113286	0.000786123	nudix (nucleoside diphosphate linked moiety X)-type motif 5 [Source:MGI Symbol;Acc:MGI:1858232]
Prex1	ENSMUSG00000039621	ENSMUST00000036719	25.9255	6.83256	3.7944	0.000121391	0.000824906	phosphatidylinositol-3,4,5-trisphosphate-dependent Rac exchange factor 1 [Source:MGI Symbol;Acc:MGI:3040696]
Medag	ENSMUSG00000029659	ENSMUST00000093110	46.7642	12.3405	3.7895	2.07994e-05	0.000260867	mesenteric estrogen dependent adipogenesis [Source:MGI Symbol;Acc:MGI:1917967]
Rras2	ENSMUSG00000055723	ENSMUST00000069449	59.4368	15.7053	3.78451	4.10314e-05	0.000403966	related RAS viral (r-ras) oncogene 2 [Source:MGI Symbol;Acc:MGI:1914172]
Snx30	ENSMUSG00000028385	ENSMUST00000030080	12.9859	3.43393	3.78164	2.70034e-05	0.000307315	sorting nexin family member 30 [Source:MGI Symbol;Acc:MGI:2443882]
Kpna2	ENSMUSG00000018362	ENSMUST00000145331	41.5696	11.0364	3.7666	7.24909e-05	0.000583722	karyopherin (importin) alpha 2 [Source:MGI Symbol;Acc:MGI:103561]
Ppp1r13b	ENSMUSG00000021285	ENSMUST00000054815	44.8734	11.9201	3.76453	5.02081e-06	0.000108659	protein phosphatase 1, regulatory (inhibitor) subunit 13B [Source:MGI Symbol;Acc:MGI:1336199]
6330403K07Rik	ENSMUSG00000018451	ENSMUST00000156068	12.8138	3.40932	3.75847	0.000940385	0.00343742	RIKEN cDNA 6330403K07 gene [Source:MGI Symbol;Acc:MGI:1918001]
Atp8b4	ENSMUSG00000060131	ENSMUST00000040128	1.11047	0.295495	3.75801	0.0027558	0.00776987	ATPase, class I, type 8B, member 4 [Source:MGI Symbol;Acc:MGI:1859664]
Acsf2	ENSMUSG00000076435	ENSMUST00000103164	36.5844	9.75121	3.75178	0.000131323	0.000867203	acyl-CoA synthetase family member 2 [Source:MGI Symbol;Acc:MGI:2388287]
Rab32	ENSMUSG00000019832	ENSMUST00000019974	35.1909	9.40049	3.74352	9.29069e-05	0.000690143	RAB32, member RAS oncogene family [Source:MGI Symbol;Acc:MGI:1915094]
Apmap	ENSMUSG00000033096	ENSMUST00000046399	59.9232	16.0664	3.72973	2.91787e-05	0.000320441	adipocyte plasma membrane associated protein [Source:MGI Symbol;Acc:MGI:1919131]
Got1	ENSMUSG00000025190	ENSMUST00000026196	43.6124	11.7337	3.71684	3.7469e-06	9.00782e-05	glutamic-oxaloacetic transaminase 1, soluble [Source:MGI Symbol;Acc:MGI:95791]
B4galnt1	ENSMUSG00000006731	ENSMUST00000006914	108.315	29.1656	3.71378	6.53237e-06	0.000126944	beta-1,4-N-acetyl-galactosaminyl transferase 1 [Source:MGI Symbol;Acc:MGI:1342057]
Cks1b	ENSMUSG00000028044	ENSMUST00000029679	62.1196	16.8251	3.69207	0.00121654	0.00417609	CDC28 protein kinase 1b [Source:MGI Symbol;Acc:MGI:1889208]
Tcf19	ENSMUSG00000050410	ENSMUST00000161012	13.2189	3.58355	3.68877	0.000454953	0.0020421	transcription factor 19 [Source:MGI Symbol;Acc:MGI:103180]
Chaf1b	ENSMUSG00000022945	ENSMUST00000023666	4.37934	1.18831	3.68535	5.50935e-05	0.000489298	chromatin assembly factor 1, subunit B (p60) [Source:MGI Symbol;Acc:MGI:1314881]
Specc1	ENSMUSG00000042331	ENSMUST00000201866	9.33164	2.53232	3.68501	4.76865e-05	0.000442551	sperm antigen with calponin homology and coiled-coil domains 1 [Source:MGI Symbol;Acc:MGI:2442356]
Sgpp1	ENSMUSG00000021054	ENSMUST00000021450	23.5481	6.39989	3.67946	5.53173e-05	0.000489959	sphingosine-1-phosphate phosphatase 1 [Source:MGI Symbol;Acc:MGI:2135760]
Abcd1	ENSMUSG00000031378	ENSMUST00000002084	32.907	8.96125	3.67215	4.4795e-05	0.000425294	ATP-binding cassette, sub-family D (ALD), member 1 [Source:MGI Symbol;Acc:MGI:1349215]
Fstl1	ENSMUSG00000022816	ENSMUST00000114763	379.603	103.499	3.66771	5.63921e-07	2.98136e-05	follistatin-like 1 [Source:MGI Symbol;Acc:MGI:102793]
Dhcr7	ENSMUSG00000058454	ENSMUST00000139748	23.6463	6.45244	3.66471	0.000219472	0.00123512	7-dehydrocholesterol reductase [Source:MGI Symbol;Acc:MGI:1298378]
Galc	ENSMUSG00000021003	ENSMUST00000021390	25.3226	6.91391	3.66257	6.12617e-06	0.000122016	galactosylceramidase [Source:MGI Symbol;Acc:MGI:95636]
Hs1bp3	ENSMUSG00000020605	ENSMUST00000220199	46.0887	12.5903	3.66066	1.66755e-07	1.49544e-05	HCLS1 binding protein 3 [Source:MGI Symbol;Acc:MGI:1913224]
Rin3	ENSMUSG00000044456	ENSMUST00000056950	34.7374	9.50221	3.65572	3.45914e-06	8.66038e-05	Ras and Rab interactor 3 [Source:MGI Symbol;Acc:MGI:2385708]
Cks2	ENSMUSG00000062248	ENSMUST00000075853	19.6	5.36358	3.65427	0.00185402	0.00573948	CDC28 protein kinase regulatory subunit 2 [Source:MGI Symbol;Acc:MGI:1913447]
Fbxw7	ENSMUSG00000028086	ENSMUST00000107679	24.8084	6.79311	3.65199	1.65586e-05	0.000226379	F-box and WD-40 domain protein 7 [Source:MGI Symbol;Acc:MGI:1354695]
Enho	ENSMUSG00000028445	ENSMUST00000127306	8.8385	2.42288	3.64794	0.000671125	0.00270706	energy homeostasis associated [Source:MGI Symbol;Acc:MGI:1916888]
Tbc1d2	ENSMUSG00000039813	ENSMUST00000084621	9.04571	2.48116	3.64575	4.10621e-05	0.000404038	TBC1 domain family, member 2 [Source:MGI Symbol;Acc:MGI:2652885]
Sqrdl	ENSMUSG00000005803	ENSMUST00000005953	142.507	39.1527	3.63978	4.44007e-05	0.000422841	sulfide quinone reductase-like (yeast) [Source:MGI Symbol;Acc:MGI:1929899]
Scin	ENSMUSG00000002565	ENSMUST00000002640	11.2017	3.08636	3.62944	0.000884412	0.00328415	scinderin [Source:MGI Symbol;Acc:MGI:1306794]
Aldh3a2	ENSMUSG00000010025	ENSMUST00000066277	93.2396	25.7018	3.62774	2.98319e-07	2.11611e-05	aldehyde dehydrogenase family 3, subfamily A2 [Source:MGI Symbol;Acc:MGI:1353452]
Tesk2	ENSMUSG00000033985	ENSMUST00000045542	14.8412	4.09224	3.62668	9.2546e-05	0.000688644	testis-specific kinase 2 [Source:MGI Symbol;Acc:MGI:2385204]
Gas2l3	ENSMUSG00000074802	ENSMUST00000105298	2.41595	0.669112	3.61069	0.000419587	0.0019299	growth arrest-specific 2 like 3 [Source:MGI Symbol;Acc:MGI:1918780]
Aspg	ENSMUSG00000037686	ENSMUST00000079400	176.249	48.8566	3.60747	2.35102e-06	7.05225e-05	asparaginase [Source:MGI Symbol;Acc:MGI:2144822]
Gng11	ENSMUSG00000032766	ENSMUST00000031670	167.943	46.5955	3.60428	1.31785e-05	0.000193628	guanine nucleotide binding protein (G protein), gamma 11 [Source:MGI Symbol;Acc:MGI:1913316]
Mpi	ENSMUSG00000032306	ENSMUST00000034856	45.7185	12.7163	3.59527	2.34374e-05	0.000279955	mannose phosphate isomerase [Source:MGI Symbol;Acc:MGI:97075]
Rgcc	ENSMUSG00000022018	ENSMUST00000022595	59.5096	16.5598	3.59361	0.000212504	0.0012093	regulator of cell cycle [Source:MGI Symbol;Acc:MGI:1913464]
Nars	ENSMUSG00000024587	ENSMUST00000025483	198.968	55.4046	3.59118	1.68894e-05	0.000229452	asparaginyl-tRNA synthetase [Source:MGI Symbol;Acc:MGI:1917473]
Slfn4	ENSMUSG00000000204	ENSMUST00000000208	6.11755	1.70902	3.57957	0.00076865	0.00298622	schlafen 4 [Source:MGI Symbol;Acc:MGI:1329010]
Rnaseh2a	ENSMUSG00000052926	ENSMUST00000109736	31.6469	8.84747	3.57695	2.98382e-05	0.000325829	ribonuclease H2, large subunit [Source:MGI Symbol;Acc:MGI:1916974]
Pole2	ENSMUSG00000020974	ENSMUST00000021359	4.09849	1.14881	3.56761	0.000785992	0.003032	polymerase (DNA directed), epsilon 2 (p59 subunit) [Source:MGI Symbol;Acc:MGI:1197514]
Slc6a6	ENSMUSG00000030096	ENSMUST00000032185	156.62	44.0062	3.55904	6.37264e-07	3.19296e-05	solute carrier family 6 (neurotransmitter transporter, taurine), member 6 [Source:MGI Symbol;Acc:MGI:98488]
Smoc2	ENSMUSG00000023886	ENSMUST00000024660	228.06	64.2663	3.54867	2.18079e-06	6.82552e-05	SPARC related modular calcium binding 2 [Source:MGI Symbol;Acc:MGI:1929881]
Uxs1	ENSMUSG00000057363	ENSMUST00000126008	59.1469	16.6865	3.54459	0.00187231	0.00578265	UDP-glucuronate decarboxylase 1 [Source:MGI Symbol;Acc:MGI:1915133]
Tor1aip2	ENSMUSG00000050565	ENSMUST00000111757	131.234	37.0854	3.53869	3.31447e-05	0.000352593	torsin A interacting protein 2 [Source:MGI Symbol;Acc:MGI:3582695]
Troap	ENSMUSG00000032783	ENSMUST00000039665	3.30753	0.935491	3.5356	0.000357947	0.00172669	trophinin associated protein [Source:MGI Symbol;Acc:MGI:1925983]
Slc39a14	ENSMUSG00000022094	ENSMUST00000068044	50.236	14.223	3.53203	3.3293e-06	8.47405e-05	solute carrier family 39 (zinc transporter), member 14 [Source:MGI Symbol;Acc:MGI:2384851]
Sqle	ENSMUSG00000022351	ENSMUST00000162142	25.265	7.16665	3.52536	8.95928e-05	0.00067538	squalene epoxidase [Source:MGI Symbol;Acc:MGI:109296]
Tyro3	ENSMUSG00000027298	ENSMUST00000110783	11.726	3.33181	3.51941	0.000567129	0.00239938	TYRO3 protein tyrosine kinase 3 [Source:MGI Symbol;Acc:MGI:104294]
Tmem45a	ENSMUSG00000022754	ENSMUST00000023435	16.3146	4.64516	3.51218	0.000989255	0.0035656	transmembrane protein 45a [Source:MGI Symbol;Acc:MGI:1913122]
Ska3	ENSMUSG00000021965	ENSMUST00000022536	2.31373	0.659013	3.51091	0.000276913	0.00143534	spindle and kinetochore associated complex subunit 3 [Source:MGI Symbol;Acc:MGI:3041235]
Mgp	ENSMUSG00000030218	ENSMUST00000032342	2295.32	655.581	3.5012	2.30932e-08	5.93865e-06	matrix Gla protein [Source:MGI Symbol;Acc:MGI:96976]
Plk4	ENSMUSG00000025758	ENSMUST00000026858	4.95883	1.41646	3.50086	5.48906e-05	0.000487954	polo-like kinase 4 [Source:MGI Symbol;Acc:MGI:101783]
Stra6	ENSMUSG00000032327	ENSMUST00000085677	81.5679	23.3059	3.49988	1.50649e-05	0.000213343	stimulated by retinoic acid gene 6 [Source:MGI Symbol;Acc:MGI:107742]
Slc25a33	ENSMUSG00000028982	ENSMUST00000105686	48.5854	13.9971	3.4711	9.83396e-06	0.000161885	solute carrier family 25, member 33 [Source:MGI Symbol;Acc:MGI:1917806]
Tnfaip8	ENSMUSG00000062210	ENSMUST00000148989	67.0354	19.3509	3.4642	1.93747e-06	6.25629e-05	tumor necrosis factor, alpha-induced protein 8 [Source:MGI Symbol;Acc:MGI:2147191]
Bag3	ENSMUSG00000030847	ENSMUST00000033136	173.075	50.0124	3.46064	2.55886e-06	7.44715e-05	BCL2-associated athanogene 3 [Source:MGI Symbol;Acc:MGI:1352493]
Wt1	ENSMUSG00000016458	ENSMUST00000143043	160.666	46.4699	3.45741	1.57696e-07	1.45181e-05	Wilms tumor 1 homolog [Source:MGI Symbol;Acc:MGI:98968]
Mad2l1	ENSMUSG00000029910	ENSMUST00000116605	9.44863	2.73307	3.45714	1.60811e-05	0.000221965	MAD2 mitotic arrest deficient-like 1 [Source:MGI Symbol;Acc:MGI:1860374]
Crim1	ENSMUSG00000024074	ENSMUST00000112498	41.9287	12.2119	3.43342	3.36028e-06	8.50288e-05	cysteine rich transmembrane BMP regulator 1 (chordin like) [Source:MGI Symbol;Acc:MGI:1354756]
Urb1	ENSMUSG00000039929	ENSMUST00000140920	14.2697	4.16288	3.42783	6.19622e-06	0.000122705	URB1 ribosome biogenesis 1 homolog (S. cerevisiae) [Source:MGI Symbol;Acc:MGI:2146468]
Fanci	ENSMUSG00000039187	ENSMUST00000126456	1.09526	0.320147	3.42113	0.0026379	0.00751676	Fanconi anemia, complementation group I [Source:MGI Symbol;Acc:MGI:2384790]
Fads6	ENSMUSG00000044788	ENSMUST00000056153	3.01846	0.882697	3.41959	0.00193419	0.00593141	fatty acid desaturase domain family, member 6 [Source:MGI Symbol;Acc:MGI:3039592]
Melk	ENSMUSG00000035683	ENSMUST00000045607	3.08923	0.904741	3.41449	0.000641973	0.00262595	maternal embryonic leucine zipper kinase [Source:MGI Symbol;Acc:MGI:106924]
Acer3	ENSMUSG00000030760	ENSMUST00000033020	11.7496	3.44294	3.41267	1.98616e-05	0.000253327	alkaline ceramidase 3 [Source:MGI Symbol;Acc:MGI:1913440]
Rnf11	ENSMUSG00000028557	ENSMUST00000030284	86.1581	25.2824	3.40783	8.01778e-05	0.000623133	ring finger protein 11 [Source:MGI Symbol;Acc:MGI:1352759]
Uhrf1	ENSMUSG00000001228	ENSMUST00000001258	9.00397	2.64366	3.40587	0.00141827	0.00468999	ubiquitin-like, containing PHD and RING finger domains, 1 [Source:MGI Symbol;Acc:MGI:1338889]
Col12a1	ENSMUSG00000032332	ENSMUST00000135009	11.7018	3.43653	3.40513	1.20131e-06	4.65152e-05	collagen, type XII, alpha 1 [Source:MGI Symbol;Acc:MGI:88448]
Metrnl	ENSMUSG00000039208	ENSMUST00000125580	21.1224	6.20753	3.4027	5.8775e-05	0.000510169	meteorin, glial cell differentiation regulator-like [Source:MGI Symbol;Acc:MGI:2384806]
Mb21d2	ENSMUSG00000051065	ENSMUST00000100023	13.1595	3.87711	3.39415	0.000360662	0.00173743	Mab-21 domain containing 2 [Source:MGI Symbol;Acc:MGI:1917028]
Kif22	ENSMUSG00000030677	ENSMUST00000205754	8.65359	2.55694	3.38436	0.000187097	0.00110938	kinesin family member 22 [Source:MGI Symbol;Acc:MGI:109233]
Col5a3	ENSMUSG00000004098	ENSMUST00000004201	43.3337	12.8063	3.38378	1.93902e-07	1.6371e-05	collagen, type V, alpha 3 [Source:MGI Symbol;Acc:MGI:1858212]
Aars	ENSMUSG00000031960	ENSMUST00000125268	70.481	20.8498	3.38042	1.41643e-07	1.36362e-05	alanyl-tRNA synthetase [Source:MGI Symbol;Acc:MGI:2384560]
Mis18bp1	ENSMUSG00000047534	ENSMUST00000052201	1.27703	0.378957	3.36987	0.00228034	0.00672599	MIS18 binding protein 1 [Source:MGI Symbol;Acc:MGI:2145099]
5031439G07Rik	ENSMUSG00000036046	ENSMUST00000047144	62.5663	18.5707	3.36909	1.52254e-05	0.000214944	RIKEN cDNA 5031439G07 gene [Source:MGI Symbol;Acc:MGI:2444899]
Cntfr	ENSMUSG00000028444	ENSMUST00000102961	2.63857	0.783779	3.36647	0.00344242	0.0091975	ciliary neurotrophic factor receptor [Source:MGI Symbol;Acc:MGI:99605]
Nusap1	ENSMUSG00000027306	ENSMUST00000068225	5.85306	1.73953	3.36473	0.00114075	0.00397267	nucleolar and spindle associated protein 1 [Source:MGI Symbol;Acc:MGI:2675669]
Rps6ka6	ENSMUSG00000025665	ENSMUST00000065976	1.16708	0.348073	3.35298	0.00342138	0.00916391	ribosomal protein S6 kinase polypeptide 6 [Source:MGI Symbol;Acc:MGI:1914321]
Ppard	ENSMUSG00000002250	ENSMUST00000002320	47.0361	14.0422	3.34963	2.74736e-06	7.75715e-05	peroxisome proliferator activator receptor delta [Source:MGI Symbol;Acc:MGI:101884]
Slc22a21	ENSMUSG00000063652	ENSMUST00000076493	12.2713	3.66411	3.34906	0.000132689	0.000873811	solute carrier family 22 (organic cation transporter), member 21 [Source:MGI Symbol;Acc:MGI:1929481]
Emilin2	ENSMUSG00000024053	ENSMUST00000024849	82.5352	24.6966	3.34196	7.11145e-06	0.000133822	elastin microfibril interfacer 2 [Source:MGI Symbol;Acc:MGI:2389136]
Lpar1	ENSMUSG00000038668	ENSMUST00000055018	58.7245	17.6018	3.33628	0.000596129	0.00248502	lysophosphatidic acid receptor 1 [Source:MGI Symbol;Acc:MGI:108429]
Htatip2	ENSMUSG00000039745	ENSMUST00000208048	24.6257	7.39108	3.33181	3.52743e-05	0.000367124	HIV-1 Tat interactive protein 2 [Source:MGI Symbol;Acc:MGI:1859271]
Cebpb	ENSMUSG00000056501	ENSMUST00000070642	117.218	35.1878	3.33122	9.66188e-06	0.000160487	CCAAT/enhancer binding protein (C/EBP), beta [Source:MGI Symbol;Acc:MGI:88373]
Bet1	ENSMUSG00000032757	ENSMUST00000049166	74.7116	22.4392	3.32951	0.00013121	0.000866906	Bet1 golgi vesicular membrane trafficking protein [Source:MGI Symbol;Acc:MGI:1343104]
Wt1os	ENSMUSG00000074987	ENSMUST00000135153	6.50608	1.95742	3.3238	0.000971034	0.00351457	Wilms tumor 1 homolog, opposite strand [Source:MGI Symbol;Acc:MGI:2138884]
Prosc	ENSMUSG00000031485	ENSMUST00000033875	69.7439	20.9871	3.32317	5.50139e-06	0.00011417	proline synthetase co-transcribed [Source:MGI Symbol;Acc:MGI:1891207]
Cdkn1a	ENSMUSG00000023067	ENSMUST00000119901	50.4301	15.1876	3.32049	1.97008e-05	0.000252205	cyclin-dependent kinase inhibitor 1A (P21) [Source:MGI Symbol;Acc:MGI:104556]
Map2k3	ENSMUSG00000018932	ENSMUST00000019076	73.9974	22.3087	3.31697	5.71292e-05	0.000501009	mitogen-activated protein kinase kinase 3 [Source:MGI Symbol;Acc:MGI:1346868]
Ehd1	ENSMUSG00000024772	ENSMUST00000025684	84.3016	25.4697	3.30988	9.45673e-06	0.000157685	EH-domain containing 1 [Source:MGI Symbol;Acc:MGI:1341878]
Utp14b	ENSMUSG00000079470	ENSMUST00000053760	4.30803	1.30211	3.30851	4.94361e-05	0.000452959	UTP14B small subunit processome component [Source:MGI Symbol;Acc:MGI:2445092]
Tmem154	ENSMUSG00000056498	ENSMUST00000107682	9.16883	2.77793	3.30059	0.00077627	0.00300776	transmembrane protein 154 [Source:MGI Symbol;Acc:MGI:2444725]
Rhoc	ENSMUSG00000002233	ENSMUST00000196817	556.566	168.86	3.29602	5.48928e-06	0.000114057	ras homolog family member C [Source:MGI Symbol;Acc:MGI:106028]
Chd3os	ENSMUSG00000043419	ENSMUST00000129321	9.32255	2.83302	3.29068	0.000431994	0.00197021	chromodomain helicase DNA binding protein 3, opposite strand [Source:MGI Symbol;Acc:MGI:1915359]
Pak6	ENSMUSG00000074923	ENSMUST00000099557	3.5867	1.09796	3.26671	0.000305663	0.00153434	p21 protein (Cdc42/Rac)-activated kinase 6 [Source:MGI Symbol;Acc:MGI:2679420]
Slc7a8	ENSMUSG00000022180	ENSMUST00000022787	29.963	9.20211	3.2561	1.06697e-05	0.000168804	solute carrier family 7 (cationic amino acid transporter, y+ system), member 8 [Source:MGI Symbol;Acc:MGI:1355323]
Rcc2	ENSMUSG00000040945	ENSMUST00000071169	147.74	45.4425	3.25114	3.77553e-07	2.38492e-05	regulator of chromosome condensation 2 [Source:MGI Symbol;Acc:MGI:1919784]
Nsf	ENSMUSG00000034187	ENSMUST00000103075	31.6385	9.75496	3.24333	0.000135218	0.000884153	N-ethylmaleimide sensitive fusion protein [Source:MGI Symbol;Acc:MGI:104560]
Polq	ENSMUSG00000034206	ENSMUST00000183112	1.00841	0.311985	3.23225	0.00104108	0.00369771	polymerase (DNA directed), theta [Source:MGI Symbol;Acc:MGI:2155399]
Man2a1	ENSMUSG00000024085	ENSMUST00000086723	33.0102	10.2393	3.22387	5.6136e-05	0.000494454	mannosidase 2, alpha 1 [Source:MGI Symbol;Acc:MGI:104669]
Acap1	ENSMUSG00000001588	ENSMUST00000108622	4.81088	1.49304	3.2222	0.00195431	0.00597632	ArfGAP with coiled-coil, ankyrin repeat and PH domains 1 [Source:MGI Symbol;Acc:MGI:2388270]
Bean1	ENSMUSG00000031872	ENSMUST00000164076	2.16586	0.672299	3.22158	3.12053e-05	0.000336093	brain expressed, associated with Nedd4, 1 [Source:MGI Symbol;Acc:MGI:1929597]
Rcn1	ENSMUSG00000005973	ENSMUST00000006128	187.152	58.1327	3.2194	1.29799e-08	4.68034e-06	reticulocalbin 1 [Source:MGI Symbol;Acc:MGI:104559]
Itga3	ENSMUSG00000001507	ENSMUST00000107739	55.4309	17.2255	3.21796	8.86348e-06	0.000152618	integrin alpha 3 [Source:MGI Symbol;Acc:MGI:96602]
Taldo1	ENSMUSG00000025503	ENSMUST00000211654	260.895	81.5589	3.19885	6.7147e-06	0.000129131	transaldolase 1 [Source:MGI Symbol;Acc:MGI:1274789]
Lrp12	ENSMUSG00000022305	ENSMUST00000022916	9.7205	3.04806	3.18908	2.70033e-05	0.000307315	low density lipoprotein-related protein 12 [Source:MGI Symbol;Acc:MGI:2443132]
Lrrc73	ENSMUSG00000071073	ENSMUST00000095262	9.23174	2.89539	3.18843	0.00281596	0.00790697	leucine rich repeat containing 73 [Source:MGI Symbol;Acc:MGI:2684934]
Pttg1ip	ENSMUSG00000009291	ENSMUST00000009435	341.344	107.088	3.18752	4.83312e-08	8.72583e-06	pituitary tumor-transforming 1 interacting protein [Source:MGI Symbol;Acc:MGI:2652132]
Ptprg	ENSMUSG00000021745	ENSMUST00000022264	30.3501	9.52741	3.18556	2.92344e-05	0.000320449	protein tyrosine phosphatase, receptor type, G [Source:MGI Symbol;Acc:MGI:97814]
Iqsec1	ENSMUSG00000034312	ENSMUST00000101153	36.8	11.564	3.18228	4.77803e-07	2.68997e-05	IQ motif and Sec7 domain 1 [Source:MGI Symbol;Acc:MGI:1196356]
Vat1	ENSMUSG00000034993	ENSMUST00000040430	267.28	84.1205	3.17735	8.47278e-07	3.83026e-05	vesicle amine transport 1 [Source:MGI Symbol;Acc:MGI:1349450]
Hilpda	ENSMUSG00000043421	ENSMUST00000115289	48.5533	15.2855	3.17643	0.000416969	0.00192246	hypoxia inducible lipid droplet associated [Source:MGI Symbol;Acc:MGI:1916823]
Vill	ENSMUSG00000038775	ENSMUST00000135872	55.159	17.3748	3.17465	5.32422e-05	0.000477965	villin-like [Source:MGI Symbol;Acc:MGI:1201781]
Ctsk	ENSMUSG00000028111	ENSMUST00000015664	89.7973	28.3103	3.17189	2.62524e-06	7.52279e-05	cathepsin K [Source:MGI Symbol;Acc:MGI:107823]
Dap	ENSMUSG00000039168	ENSMUST00000044524	249.094	78.7908	3.16146	1.37864e-06	5.08774e-05	death-associated protein [Source:MGI Symbol;Acc:MGI:1918190]
Prrg3	ENSMUSG00000033361	ENSMUST00000126362	6.12426	1.94286	3.15219	0.0003042	0.00152966	proline rich Gla (G-carboxyglutamic acid) 3 (transmembrane) [Source:MGI Symbol;Acc:MGI:2685214]
Slc2a12	ENSMUSG00000037490	ENSMUST00000042261	56.4314	17.9235	3.14845	3.29406e-06	8.42151e-05	solute carrier family 2 (facilitated glucose transporter), member 12 [Source:MGI Symbol;Acc:MGI:3052471]
Galnt1	ENSMUSG00000000420	ENSMUST00000000430	55.1793	17.5397	3.14597	2.26534e-05	0.000275147	UDP-N-acetyl-alpha-D-galactosamine:polypeptide N-acetylgalactosaminyltransferase 1 [Source:MGI Symbol;Acc:MGI:894693]
Tpcn2	ENSMUSG00000048677	ENSMUST00000208328	22.4	7.12813	3.14248	0.000190063	0.00112388	two pore segment channel 2 [Source:MGI Symbol;Acc:MGI:2385297]
Smap1	ENSMUSG00000026155	ENSMUST00000149737	14.4409	4.59665	3.14161	0.00296242	0.00821297	small ArfGAP 1 [Source:MGI Symbol;Acc:MGI:2138261]
Srxn1	ENSMUSG00000032802	ENSMUST00000137751	42.3713	13.4925	3.14035	2.91972e-05	0.000320441	sulfiredoxin 1 homolog (S. cerevisiae) [Source:MGI Symbol;Acc:MGI:104971]
Abr	ENSMUSG00000017631	ENSMUST00000094012	26.561	8.48789	3.12928	0.00135149	0.00452973	active BCR-related gene [Source:MGI Symbol;Acc:MGI:107771]
Rnf181	ENSMUSG00000055850	ENSMUST00000206319	154.737	49.5237	3.1245	4.14256e-06	9.67604e-05	ring finger protein 181 [Source:MGI Symbol;Acc:MGI:1913760]
Vgll3	ENSMUSG00000091243	ENSMUST00000168064	34.3411	10.9971	3.12273	0.000239314	0.00130499	vestigial like family member 3 [Source:MGI Symbol;Acc:MGI:1920819]
Arpc1b	ENSMUSG00000029622	ENSMUST00000085679	455.793	146.276	3.11597	3.41711e-06	8.602e-05	actin related protein 2/3 complex, subunit 1B [Source:MGI Symbol;Acc:MGI:1343142]
Egln3	ENSMUSG00000035105	ENSMUST00000039516	8.64452	2.77969	3.10989	0.00104291	0.00370334	egl-9 family hypoxia-inducible factor 3 [Source:MGI Symbol;Acc:MGI:1932288]
Gcnt3	ENSMUSG00000032226	ENSMUST00000034751	4.92709	1.5909	3.09704	0.000141637	0.000914721	glucosaminyl (N-acetyl) transferase 3, mucin type [Source:MGI Symbol;Acc:MGI:1919327]
Stmn2	ENSMUSG00000027500	ENSMUST00000029002	10.9437	3.554	3.07927	0.000978355	0.00353441	stathmin-like 2 [Source:MGI Symbol;Acc:MGI:98241]
Ldhd	ENSMUSG00000031958	ENSMUST00000173909	46.9053	15.233	3.07919	0.000208424	0.00119407	lactate dehydrogenase D [Source:MGI Symbol;Acc:MGI:106428]
Fam19a5	ENSMUSG00000054863	ENSMUST00000068088	7.02627	2.28353	3.07693	0.00277386	0.00780464	family with sequence similarity 19, member A5 [Source:MGI Symbol;Acc:MGI:2146182]
Plcxd2	ENSMUSG00000087141	ENSMUST00000130481	2.4997	0.814791	3.0679	0.000943444	0.00344787	phosphatidylinositol-specific phospholipase C, X domain containing 2 [Source:MGI Symbol;Acc:MGI:3647874]
Lamb2	ENSMUSG00000052911	ENSMUST00000194147	232.685	76.0191	3.06088	5.06676e-08	8.85813e-06	laminin, beta 2 [Source:MGI Symbol;Acc:MGI:99916]
Rai14	ENSMUSG00000022246	ENSMUST00000090339	18.9473	6.19565	3.05816	4.09299e-06	9.6252e-05	retinoic acid induced 14 [Source:MGI Symbol;Acc:MGI:1922896]
Cobll1	ENSMUSG00000034903	ENSMUST00000112431	20.3726	6.67846	3.05049	1.96445e-05	0.000251671	Cobl-like 1 [Source:MGI Symbol;Acc:MGI:2442894]
Entpd7	ENSMUSG00000025192	ENSMUST00000081079	11.2109	3.68501	3.04229	1.1775e-05	0.000179187	ectonucleoside triphosphate diphosphohydrolase 7 [Source:MGI Symbol;Acc:MGI:2135885]
Srgap3	ENSMUSG00000030257	ENSMUST00000088373	12.7623	4.19498	3.04227	2.46033e-06	7.24207e-05	SLIT-ROBO Rho GTPase activating protein 3 [Source:MGI Symbol;Acc:MGI:2152938]
Lrg1	ENSMUSG00000037095	ENSMUST00000041357	17.9456	5.89918	3.04205	4.99011e-05	0.000456254	leucine-rich alpha-2-glycoprotein 1 [Source:MGI Symbol;Acc:MGI:1924155]
Bard1	ENSMUSG00000026196	ENSMUST00000027393	1.09343	0.359657	3.04021	0.00110554	0.00387107	BRCA1 associated RING domain 1 [Source:MGI Symbol;Acc:MGI:1328361]
Mgat3	ENSMUSG00000042428	ENSMUST00000044970	9.66459	3.18023	3.03896	9.97832e-06	0.000163399	mannoside acetylglucosaminyltransferase 3 [Source:MGI Symbol;Acc:MGI:104532]
Pam	ENSMUSG00000026335	ENSMUST00000159041	107.563	35.3983	3.03865	3.70115e-06	8.97781e-05	peptidylglycine alpha-amidating monooxygenase [Source:MGI Symbol;Acc:MGI:97475]
Smad7	ENSMUSG00000025880	ENSMUST00000026999	18.6574	6.14991	3.03377	0.000405455	0.00188241	SMAD family member 7 [Source:MGI Symbol;Acc:MGI:1100518]
Cdt1	ENSMUSG00000006585	ENSMUST00000006760	11.6644	3.84786	3.03141	0.000270061	0.00141471	chromatin licensing and DNA replication factor 1 [Source:MGI Symbol;Acc:MGI:1914427]
Kit	ENSMUSG00000005672	ENSMUST00000144270	10.6738	3.54557	3.01046	0.000261347	0.00138293	KIT proto-oncogene receptor tyrosine kinase [Source:MGI Symbol;Acc:MGI:96677]
Itpkc	ENSMUSG00000003752	ENSMUST00000003850	30.1128	10.0348	3.00085	1.37135e-06	5.08774e-05	inositol 1,4,5-trisphosphate 3-kinase C [Source:MGI Symbol;Acc:MGI:2442554]
Sidt2	ENSMUSG00000034908	ENSMUST00000038488	138.47	46.2167	2.99611	1.9444e-05	0.000251544	SID1 transmembrane family, member 2 [Source:MGI Symbol;Acc:MGI:2446134]
Spire1	ENSMUSG00000024533	ENSMUST00000045105	16.7263	5.58632	2.99415	2.87055e-05	0.000317873	spire homolog 1 (Drosophila) [Source:MGI Symbol;Acc:MGI:1915416]
Plekho2	ENSMUSG00000050721	ENSMUST00000214740	34.1338	11.4312	2.98603	1.40014e-06	5.12339e-05	pleckstrin homology domain containing, family O member 2 [Source:MGI Symbol;Acc:MGI:2143132]
Mcm3	ENSMUSG00000041859	ENSMUST00000053266	17.4143	5.83232	2.98582	0.000191899	0.00113126	minichromosome maintenance complex component 3 [Source:MGI Symbol;Acc:MGI:101845]
Mdm2	ENSMUSG00000020184	ENSMUST00000020408	56.6285	18.9906	2.98192	4.8566e-06	0.000106	transformed mouse 3T3 cell double minute 2 [Source:MGI Symbol;Acc:MGI:96952]
Aldh9a1	ENSMUSG00000026687	ENSMUST00000028004	76.213	25.5916	2.97805	3.17464e-06	8.21325e-05	aldehyde dehydrogenase 9, subfamily A1 [Source:MGI Symbol;Acc:MGI:1861622]
Rell1	ENSMUSG00000047881	ENSMUST00000154169	33.7074	11.3333	2.9742	6.60096e-05	0.000548485	RELT-like 1 [Source:MGI Symbol;Acc:MGI:2140767]
Ugt1a7c	ENSMUSG00000090124	ENSMUST00000150634	11.6283	3.91203	2.97244	0.00111578	0.00389903	UDP glucuronosyltransferase 1 family, polypeptide A7C [Source:MGI Symbol;Acc:MGI:3032636]
Rusc1	ENSMUSG00000041263	ENSMUST00000166687	20.682	6.96377	2.96995	0.0015011	0.0048976	RUN and SH3 domain containing 1 [Source:MGI Symbol;Acc:MGI:1919546]
Dbf4	ENSMUSG00000002297	ENSMUST00000002368	6.37979	2.14909	2.9686	0.000758165	0.00295481	DBF4 zinc finger [Source:MGI Symbol;Acc:MGI:1351328]
Il2rb	ENSMUSG00000068227	ENSMUST00000089398	10.1336	3.43027	2.95416	0.00213299	0.00639271	interleukin 2 receptor, beta chain [Source:MGI Symbol;Acc:MGI:96550]
S100a11	ENSMUSG00000027907	ENSMUST00000029515	671.299	227.652	2.9488	5.90288e-07	3.07732e-05	S100 calcium binding protein A11 [Source:MGI Symbol;Acc:MGI:1338798]
Fzd1	ENSMUSG00000044674	ENSMUST00000054294	111.649	38.043	2.93481	4.38247e-06	0.000100068	frizzled class receptor 1 [Source:MGI Symbol;Acc:MGI:1196625]
Mvd	ENSMUSG00000006517	ENSMUST00000211883	22.2395	7.57958	2.93413	0.000677415	0.00272477	mevalonate (diphospho) decarboxylase [Source:MGI Symbol;Acc:MGI:2179327]
Gpld1	ENSMUSG00000021340	ENSMUST00000021773	17.052	5.81218	2.93383	0.000174986	0.00106083	glycosylphosphatidylinositol specific phospholipase D1 [Source:MGI Symbol;Acc:MGI:106604]
Slc31a1	ENSMUSG00000066150	ENSMUST00000084526	34.3097	11.718	2.92794	2.25792e-05	0.000274993	solute carrier family 31, member 1 [Source:MGI Symbol;Acc:MGI:1333843]
Hhat	ENSMUSG00000037375	ENSMUST00000128619	4.98189	1.70609	2.92006	0.000460695	0.00206039	hedgehog acyltransferase [Source:MGI Symbol;Acc:MGI:2444681]
Mir8114	ENSMUSG00000099227	ENSMUST00000183582	12287.7	4217.07	2.91379	0.00197486	0.00602518	microRNA 8114 [Source:MGI Symbol;Acc:MGI:5530764]
Trabd2b	ENSMUSG00000070867	ENSMUST00000094894	10.971	3.76528	2.91373	7.20846e-05	0.000581109	TraB domain containing 2B [Source:MGI Symbol;Acc:MGI:3650152]
Cenpm	ENSMUSG00000068101	ENSMUST00000089157	4.97744	1.7092	2.91214	0.00043984	0.001996	centromere protein M [Source:MGI Symbol;Acc:MGI:1913820]
AI839979	ENSMUSG00000107355	ENSMUST00000201790	5.70161	1.96271	2.90497	0.00232844	0.00683293	expressed sequence AI839979 [Source:MGI Symbol;Acc:MGI:2140975]
Fam134b	ENSMUSG00000022270	ENSMUST00000110438	32.2137	11.0939	2.90374	8.177e-05	0.000633516	family with sequence similarity 134, member B [Source:MGI Symbol;Acc:MGI:1913520]
Dusp4	ENSMUSG00000031530	ENSMUST00000033930	5.92303	2.04077	2.90235	0.000865081	0.00323108	dual specificity phosphatase 4 [Source:MGI Symbol;Acc:MGI:2442191]
Ctnnal1	ENSMUSG00000038816	ENSMUST00000045142	30.9586	10.6796	2.89885	2.6713e-05	0.000305382	catenin (cadherin associated protein), alpha-like 1 [Source:MGI Symbol;Acc:MGI:1859649]
Uvrag	ENSMUSG00000035354	ENSMUST00000037968	24.8438	8.57174	2.89834	5.19875e-05	0.000469134	UV radiation resistance associated gene [Source:MGI Symbol;Acc:MGI:1925860]
Tmem104	ENSMUSG00000045980	ENSMUST00000100235	13.865	4.78634	2.89679	3.29265e-05	0.000350703	transmembrane protein 104 [Source:MGI Symbol;Acc:MGI:2444222]
Plac8	ENSMUSG00000029322	ENSMUST00000031264	1935.96	669.484	2.89172	2.59461e-06	7.46211e-05	placenta-specific 8 [Source:MGI Symbol;Acc:MGI:2445289]
Kif20b	ENSMUSG00000024795	ENSMUST00000087341	2.08273	0.72252	2.88259	0.000105918	0.000746429	kinesin family member 20B [Source:MGI Symbol;Acc:MGI:2444576]
Ctsl	ENSMUSG00000021477	ENSMUST00000021933	672.765	234.928	2.8637	4.53213e-09	2.81989e-06	cathepsin L [Source:MGI Symbol;Acc:MGI:88564]
Atg16l2	ENSMUSG00000047767	ENSMUST00000207740	49.7225	17.415	2.85515	0.000104559	0.000741084	autophagy related 16-like 2 (S. cerevisiae) [Source:MGI Symbol;Acc:MGI:1920933]
Cers6	ENSMUSG00000027035	ENSMUST00000028426	16.3319	5.72978	2.85035	0.000234576	0.00128686	ceramide synthase 6 [Source:MGI Symbol;Acc:MGI:2442564]
Wsb2	ENSMUSG00000029364	ENSMUST00000031309	66.6942	23.5107	2.83676	7.69299e-05	0.000606426	WD repeat and SOCS box-containing 2 [Source:MGI Symbol;Acc:MGI:2144041]
Ubac2	ENSMUSG00000041765	ENSMUST00000039803	42.3621	14.9986	2.8244	1.79826e-05	0.000238866	ubiquitin associated domain containing 2 [Source:MGI Symbol;Acc:MGI:1916139]
Shc1	ENSMUSG00000042626	ENSMUST00000039110	191.445	68.1334	2.80986	1.07214e-07	1.24541e-05	src homology 2 domain-containing transforming protein C1 [Source:MGI Symbol;Acc:MGI:98296]
Emc9	ENSMUSG00000022217	ENSMUST00000174352	27.5146	9.81171	2.80426	0.00263193	0.00750839	ER membrane protein complex subunit 9 [Source:MGI Symbol;Acc:MGI:1934682]
Tspan9	ENSMUSG00000030352	ENSMUST00000112173	94.5893	33.7767	2.80043	2.00579e-05	0.000255454	tetraspanin 9 [Source:MGI Symbol;Acc:MGI:1924558]
Mapk6	ENSMUSG00000042688	ENSMUST00000173230	28.1445	10.0773	2.79286	2.84568e-05	0.000316333	mitogen-activated protein kinase 6 [Source:MGI Symbol;Acc:MGI:1354946]
Pdgfc	ENSMUSG00000028019	ENSMUST00000029652	35.8101	12.9032	2.77529	0.000383016	0.00181226	platelet-derived growth factor, C polypeptide [Source:MGI Symbol;Acc:MGI:1859631]
Pgk1	ENSMUSG00000062070	ENSMUST00000081593	205.271	74.328	2.76169	2.41761e-06	7.15758e-05	phosphoglycerate kinase 1 [Source:MGI Symbol;Acc:MGI:97555]
Lama1	ENSMUSG00000032796	ENSMUST00000035471	2.27653	0.824955	2.75959	1.5827e-05	0.000219728	laminin, alpha 1 [Source:MGI Symbol;Acc:MGI:99892]
Fdps	ENSMUSG00000059743	ENSMUST00000196709	48.9113	17.741	2.75697	0.000423842	0.00194276	farnesyl diphosphate synthetase [Source:MGI Symbol;Acc:MGI:104888]
Dag1	ENSMUSG00000039952	ENSMUST00000191899	94.9108	34.4938	2.75153	3.12515e-06	8.13385e-05	dystroglycan 1 [Source:MGI Symbol;Acc:MGI:101864]
Hexa	ENSMUSG00000025232	ENSMUST00000026262	190.588	69.4701	2.74345	2.52536e-05	0.000294733	hexosaminidase A [Source:MGI Symbol;Acc:MGI:96073]
Bcap31	ENSMUSG00000002015	ENSMUST00000002091	296.689	108.313	2.73917	2.23958e-05	0.000273169	B cell receptor associated protein 31 [Source:MGI Symbol;Acc:MGI:1350933]
Nudt7	ENSMUSG00000031767	ENSMUST00000073521	21.8474	7.98053	2.73758	0.00236129	0.00690316	nudix (nucleoside diphosphate linked moiety X)-type motif 7 [Source:MGI Symbol;Acc:MGI:1914778]
Rock2	ENSMUSG00000020580	ENSMUST00000020904	40.8572	14.9296	2.73666	2.41954e-05	0.000287223	Rho-associated coiled-coil containing protein kinase 2 [Source:MGI Symbol;Acc:MGI:107926]
Ifrd1	ENSMUSG00000001627	ENSMUST00000001672	49.7476	18.2143	2.73124	1.71066e-05	0.000231313	interferon-related developmental regulator 1 [Source:MGI Symbol;Acc:MGI:1316717]
Wnk1	ENSMUSG00000045962	ENSMUST00000159903	73.2733	26.8819	2.72575	2.22499e-06	6.90146e-05	WNK lysine deficient protein kinase 1 [Source:MGI Symbol;Acc:MGI:2442092]
Incenp	ENSMUSG00000024660	ENSMUST00000025562	12.4006	4.55613	2.72174	0.000290521	0.00148285	inner centromere protein [Source:MGI Symbol;Acc:MGI:1313288]
Kalrn	ENSMUSG00000061751	ENSMUST00000114960	10.5208	3.86582	2.72149	0.00144198	0.00474935	kalirin, RhoGEF kinase [Source:MGI Symbol;Acc:MGI:2685385]
Tjap1	ENSMUSG00000012296	ENSMUST00000164342	67.2555	24.7211	2.72057	0.000173062	0.00105194	tight junction associated protein 1 [Source:MGI Symbol;Acc:MGI:1921344]
Hspa13	ENSMUSG00000032932	ENSMUST00000046283	22.6492	8.34321	2.71468	4.23848e-05	0.000409705	heat shock protein 70 family, member 13 [Source:MGI Symbol;Acc:MGI:1309463]
Ppp1r3b	ENSMUSG00000046794	ENSMUST00000210337	4.48238	1.6565	2.70593	0.000131909	0.000870408	protein phosphatase 1, regulatory (inhibitor) subunit 3B [Source:MGI Symbol;Acc:MGI:2177268]
Capg	ENSMUSG00000056737	ENSMUST00000071044	323.765	119.865	2.70109	7.7135e-06	0.000140089	capping protein (actin filament), gelsolin-like [Source:MGI Symbol;Acc:MGI:1098259]
Adm	ENSMUSG00000030790	ENSMUST00000033054	42.5112	15.7409	2.70068	0.000426055	0.00195032	adrenomedullin [Source:MGI Symbol;Acc:MGI:108058]
Ndfip2	ENSMUSG00000053253	ENSMUST00000181969	29.0375	10.7623	2.69808	0.000206272	0.00118492	Nedd4 family interacting protein 2 [Source:MGI Symbol;Acc:MGI:1923523]
Adamts14	ENSMUSG00000059901	ENSMUST00000092486	5.69288	2.11747	2.68853	0.00166539	0.00528988	a disintegrin-like and metallopeptidase (reprolysin type) with thrombospondin type 1 motif, 14 [Source:MGI Symbol;Acc:MGI:2179942]
Net1	ENSMUSG00000021215	ENSMUST00000091853	125.361	46.6883	2.68506	1.20236e-05	0.000181434	neuroepithelial cell transforming gene 1 [Source:MGI Symbol;Acc:MGI:1927138]
Amfr	ENSMUSG00000031751	ENSMUST00000053766	91.9895	34.2604	2.68501	6.93877e-05	0.000566759	autocrine motility factor receptor [Source:MGI Symbol;Acc:MGI:1345634]
St6galnac4	ENSMUSG00000079442	ENSMUST00000102818	16.0176	6.00215	2.66865	0.000136086	0.000887769	ST6 (alpha-N-acetyl-neuraminyl-2,3-beta-galactosyl-1,3)-N-acetylgalactosaminide alpha-2,6-sialyltransferase 4 [Source:MGI Symbol;Acc:MGI:1341894]
Ube2f	ENSMUSG00000034343	ENSMUST00000188576	31.9895	12.0264	2.65994	0.000229096	0.00126648	ubiquitin-conjugating enzyme E2F (putative) [Source:MGI Symbol;Acc:MGI:1915171]
Ramp3	ENSMUSG00000041046	ENSMUST00000045374	72.2007	27.2051	2.65394	4.39731e-05	0.000420026	receptor (calcitonin) activity modifying protein 3 [Source:MGI Symbol;Acc:MGI:1860292]
Nrm	ENSMUSG00000059791	ENSMUST00000074259	22.8757	8.62239	2.65306	0.00363921	0.00959272	nurim (nuclear envelope membrane protein) [Source:MGI Symbol;Acc:MGI:2146855]
Psat1	ENSMUSG00000024640	ENSMUST00000025542	10.2247	3.85428	2.65283	2.8258e-05	0.000315949	phosphoserine aminotransferase 1 [Source:MGI Symbol;Acc:MGI:2183441]
Gnao1	ENSMUSG00000031748	ENSMUST00000137202	13.1677	4.96596	2.65158	0.00132238	0.00445548	guanine nucleotide binding protein, alpha O [Source:MGI Symbol;Acc:MGI:95775]
Mob3b	ENSMUSG00000073910	ENSMUST00000102975	12.8607	4.85976	2.64636	0.000450571	0.00202987	MOB kinase activator 3B [Source:MGI Symbol;Acc:MGI:2664539]
Apln	ENSMUSG00000037010	ENSMUST00000039026	3.35719	1.27149	2.64036	0.00152027	0.00493629	apelin [Source:MGI Symbol;Acc:MGI:1353624]
Susd2	ENSMUSG00000006342	ENSMUST00000095541	23.8839	9.05288	2.63827	4.14481e-05	0.000405302	sushi domain containing 2 [Source:MGI Symbol;Acc:MGI:1918983]
Cyb561a3	ENSMUSG00000034445	ENSMUST00000168445	27.5565	10.4476	2.6376	5.14231e-05	0.00046662	cytochrome b561 family, member A3 [Source:MGI Symbol;Acc:MGI:2686925]
Rnf19a	ENSMUSG00000022280	ENSMUST00000022890	30.5959	11.6154	2.63409	0.00014442	0.000927159	ring finger protein 19A [Source:MGI Symbol;Acc:MGI:1353623]
Ulk3	ENSMUSG00000032308	ENSMUST00000053230	22.2692	8.47874	2.62647	0.00139343	0.0046317	unc-51-like kinase 3 [Source:MGI Symbol;Acc:MGI:1918992]
Mettl9	ENSMUSG00000030876	ENSMUST00000033163	99.4926	37.8839	2.62625	9.90555e-06	0.000162662	methyltransferase like 9 [Source:MGI Symbol;Acc:MGI:1914862]
Mustn1	ENSMUSG00000042485	ENSMUST00000040715	42.587	16.2192	2.62571	0.00168834	0.00534512	musculoskeletal, embryonic nuclear protein 1 [Source:MGI Symbol;Acc:MGI:1913425]
Fen1	ENSMUSG00000024742	ENSMUST00000156291	18.7665	7.14736	2.62565	0.0005438	0.00232455	flap structure specific endonuclease 1 [Source:MGI Symbol;Acc:MGI:102779]
Hist1h2ao	ENSMUSG00000094248	ENSMUST00000091745	19.3689	7.43445	2.60529	2.18812e-05	0.000269763	histone cluster 1, H2ao [Source:MGI Symbol;Acc:MGI:2448302]
Pxk	ENSMUSG00000033885	ENSMUST00000112689	62.3701	24.0083	2.59785	1.84258e-05	0.000243446	PX domain containing serine/threonine kinase [Source:MGI Symbol;Acc:MGI:1289230]
Cox5a	ENSMUSG00000000088	ENSMUST00000213678	287.231	110.62	2.59656	1.26701e-05	0.000189047	cytochrome c oxidase subunit Va [Source:MGI Symbol;Acc:MGI:88474]
Plekhf1	ENSMUSG00000074170	ENSMUST00000098513	19.6995	7.60711	2.58961	0.00230153	0.00677232	pleckstrin homology domain containing, family F (with FYVE domain) member 1 [Source:MGI Symbol;Acc:MGI:1919537]
Ncapd2	ENSMUSG00000038252	ENSMUST00000188119	8.88958	3.436	2.58719	0.000865787	0.00323162	non-SMC condensin I complex, subunit D2 [Source:MGI Symbol;Acc:MGI:1915548]
Sorbs1	ENSMUSG00000025006	ENSMUST00000099467	69.9123	27.025	2.58695	1.64796e-05	0.000226013	sorbin and SH3 domain containing 1 [Source:MGI Symbol;Acc:MGI:700014]
Dnmt1	ENSMUSG00000004099	ENSMUST00000178110	33.2646	12.8605	2.58657	2.43174e-05	0.00028749	DNA methyltransferase (cytosine-5) 1 [Source:MGI Symbol;Acc:MGI:94912]
Camk2d	ENSMUSG00000053819	ENSMUST00000143383	33.0645	12.7844	2.58632	7.46274e-05	0.000593212	calcium/calmodulin-dependent protein kinase II, delta [Source:MGI Symbol;Acc:MGI:1341265]
Cd63	ENSMUSG00000025351	ENSMUST00000219317	907.587	351.166	2.5845	6.3641e-06	0.000125151	CD63 antigen [Source:MGI Symbol;Acc:MGI:99529]
Pygl	ENSMUSG00000021069	ENSMUST00000071250	22.4499	8.69168	2.58292	0.000149744	0.000951324	liver glycogen phosphorylase [Source:MGI Symbol;Acc:MGI:97829]
Pde4dip	ENSMUSG00000038170	ENSMUST00000168438	35.8447	13.8852	2.5815	0.000127821	0.000851222	phosphodiesterase 4D interacting protein (myomegalin) [Source:MGI Symbol;Acc:MGI:1891434]
Blm	ENSMUSG00000030528	ENSMUST00000206901	1.68229	0.654257	2.57129	0.000117209	0.000804064	Bloom syndrome, RecQ helicase-like [Source:MGI Symbol;Acc:MGI:1328362]
Ube2e2	ENSMUSG00000058317	ENSMUST00000176555	21.3537	8.31254	2.56886	0.00151131	0.00491501	ubiquitin-conjugating enzyme E2E 2 [Source:MGI Symbol;Acc:MGI:2384997]
F2r	ENSMUSG00000048376	ENSMUST00000059193	73.6038	28.6666	2.56758	1.14158e-06	4.49129e-05	coagulation factor II (thrombin) receptor [Source:MGI Symbol;Acc:MGI:101802]
Wipf3	ENSMUSG00000086040	ENSMUST00000132855	10.8593	4.23239	2.56576	0.000694726	0.00277506	WAS/WASL interacting protein family, member 3 [Source:MGI Symbol;Acc:MGI:3044681]
Ttll2	ENSMUSG00000079722	ENSMUST00000115747	9.11295	3.55332	2.56463	4.30539e-05	0.000413757	tubulin tyrosine ligase-like family, member 2 [Source:MGI Symbol;Acc:MGI:3644030]
Ddb1	ENSMUSG00000024740	ENSMUST00000025649	315.854	123.166	2.56446	5.87769e-06	0.000119662	damage specific DNA binding protein 1 [Source:MGI Symbol;Acc:MGI:1202384]
Nek7	ENSMUSG00000026393	ENSMUST00000186017	43.4548	16.956	2.5628	0.000312734	0.00156104	NIMA (never in mitosis gene a)-related expressed kinase 7 [Source:MGI Symbol;Acc:MGI:1890645]
Stradb	ENSMUSG00000026027	ENSMUST00000123965	10.8804	4.24935	2.56048	0.00149511	0.00488435	STE20-related kinase adaptor beta [Source:MGI Symbol;Acc:MGI:2144047]
Apaf1	ENSMUSG00000019979	ENSMUST00000159110	7.03183	2.74828	2.55863	0.000451422	0.00203105	apoptotic peptidase activating factor 1 [Source:MGI Symbol;Acc:MGI:1306796]
Samd8	ENSMUSG00000021770	ENSMUST00000022292	11.029	4.31212	2.55768	1.01538e-05	0.00016477	sterile alpha motif domain containing 8 [Source:MGI Symbol;Acc:MGI:1914880]
Arhgap22	ENSMUSG00000063506	ENSMUST00000165792	5.73	2.24141	2.55643	0.00172038	0.00541637	Rho GTPase activating protein 22 [Source:MGI Symbol;Acc:MGI:2443418]
Mcc	ENSMUSG00000071856	ENSMUST00000089874	21.1592	8.29292	2.55147	1.05416e-05	0.000167595	mutated in colorectal cancers [Source:MGI Symbol;Acc:MGI:96930]
Prkci	ENSMUSG00000037643	ENSMUST00000108249	30.3435	11.9135	2.54698	0.000215688	0.00122157	protein kinase C, iota [Source:MGI Symbol;Acc:MGI:99260]
Mif4gd	ENSMUSG00000020743	ENSMUST00000106507	56.6055	22.2871	2.53983	0.000296225	0.00150178	MIF4G domain containing [Source:MGI Symbol;Acc:MGI:1916924]
Eaf1	ENSMUSG00000021890	ENSMUST00000022446	25.8246	10.1894	2.53446	8.48885e-05	0.000649249	ELL associated factor 1 [Source:MGI Symbol;Acc:MGI:1921677]
Kif23	ENSMUSG00000032254	ENSMUST00000213159	3.37113	1.33933	2.51702	0.00154866	0.00501014	kinesin family member 23 [Source:MGI Symbol;Acc:MGI:1919069]
Slc7a6	ENSMUSG00000031904	ENSMUST00000034378	26.6912	10.6132	2.51492	0.000405214	0.00188179	solute carrier family 7 (cationic amino acid transporter, y+ system), member 6 [Source:MGI Symbol;Acc:MGI:2142598]
E130308A19Rik	ENSMUSG00000045071	ENSMUST00000070150	7.3403	2.92038	2.51347	0.00110045	0.00385948	RIKEN cDNA E130308A19 gene [Source:MGI Symbol;Acc:MGI:2442164]
Itm2a	ENSMUSG00000031239	ENSMUST00000033591	45.4526	18.0868	2.51302	0.00276488	0.00778845	integral membrane protein 2A [Source:MGI Symbol;Acc:MGI:107706]
Runx2	ENSMUSG00000039153	ENSMUST00000162816	8.50667	3.38779	2.51098	2.30523e-05	0.000278041	runt related transcription factor 2 [Source:MGI Symbol;Acc:MGI:99829]
Fam111a	ENSMUSG00000024691	ENSMUST00000139270	9.6705	3.86864	2.49972	0.00155351	0.00502114	family with sequence similarity 111, member A [Source:MGI Symbol;Acc:MGI:1915508]
Pdgfrl	ENSMUSG00000031595	ENSMUST00000143216	38.1972	15.3522	2.48805	0.000395099	0.00185121	platelet-derived growth factor receptor-like [Source:MGI Symbol;Acc:MGI:1916047]
Hpse	ENSMUSG00000035273	ENSMUST00000045617	14.5593	5.85563	2.48638	0.00051075	0.00221555	heparanase [Source:MGI Symbol;Acc:MGI:1343124]
S100a10	ENSMUSG00000041959	ENSMUST00000045756	1483.4	596.765	2.48573	1.77855e-05	0.000237158	S100 calcium binding protein A10 (calpactin) [Source:MGI Symbol;Acc:MGI:1339468]
Slc39a6	ENSMUSG00000024270	ENSMUST00000070726	25.5587	10.2849	2.48506	0.000150412	0.00095395	solute carrier family 39 (metal ion transporter), member 6 [Source:MGI Symbol;Acc:MGI:2147279]
Coq3	ENSMUSG00000028247	ENSMUST00000029909	7.37623	2.96924	2.48421	6.89759e-05	0.000564631	coenzyme Q3 methyltransferase [Source:MGI Symbol;Acc:MGI:101813]
Lonrf1	ENSMUSG00000039633	ENSMUST00000065297	3.99689	1.61219	2.47917	0.00109292	0.00383897	LON peptidase N-terminal domain and ring finger 1 [Source:MGI Symbol;Acc:MGI:3609241]
Plekho1	ENSMUSG00000015745	ENSMUST00000015889	187.421	75.7507	2.47418	3.72705e-06	9.00782e-05	pleckstrin homology domain containing, family O member 1 [Source:MGI Symbol;Acc:MGI:1914470]
Hdac4	ENSMUSG00000026313	ENSMUST00000097644	17.2515	6.97365	2.47381	0.000145632	0.000932174	histone deacetylase 4 [Source:MGI Symbol;Acc:MGI:3036234]
Ckap4	ENSMUSG00000046841	ENSMUST00000053871	91.9144	37.2093	2.4702	4.81468e-05	0.000445152	cytoskeleton-associated protein 4 [Source:MGI Symbol;Acc:MGI:2444926]
Sulf1	ENSMUSG00000016918	ENSMUST00000177608	34.4728	13.9727	2.46716	1.19492e-05	0.000180468	sulfatase 1 [Source:MGI Symbol;Acc:MGI:2138563]
Nabp1	ENSMUSG00000026107	ENSMUST00000189542	12.755	5.17112	2.46658	7.7092e-05	0.000607332	nucleic acid binding protein 1 [Source:MGI Symbol;Acc:MGI:1923258]
Ctso	ENSMUSG00000028015	ENSMUST00000029649	19.1913	7.78129	2.46634	5.87662e-06	0.000119662	cathepsin O [Source:MGI Symbol;Acc:MGI:2139628]
Usp25	ENSMUSG00000022867	ENSMUST00000023580	30.4851	12.3733	2.46378	8.46284e-05	0.000648547	ubiquitin specific peptidase 25 [Source:MGI Symbol;Acc:MGI:1353655]
Tnfrsf21	ENSMUSG00000023915	ENSMUST00000024708	69.7385	28.3058	2.46375	4.95803e-05	0.0004538	tumor necrosis factor receptor superfamily, member 21 [Source:MGI Symbol;Acc:MGI:2151075]
Arc	ENSMUSG00000022602	ENSMUST00000023268	1.47235	0.599369	2.4565	0.00145428	0.00477893	activity regulated cytoskeletal-associated protein [Source:MGI Symbol;Acc:MGI:88067]
Smc4	ENSMUSG00000034349	ENSMUST00000042901	20.1931	8.23026	2.45352	0.00126616	0.00431477	structural maintenance of chromosomes 4 [Source:MGI Symbol;Acc:MGI:1917349]
Pdzk1ip1	ENSMUSG00000028716	ENSMUST00000106548	124.003	50.709	2.44539	0.000101543	0.000732294	PDZK1 interacting protein 1 [Source:MGI Symbol;Acc:MGI:1914432]
Csrp2	ENSMUSG00000020186	ENSMUST00000020403	142.761	58.3961	2.4447	0.000871023	0.00324417	cysteine and glycine-rich protein 2 [Source:MGI Symbol;Acc:MGI:1202907]
Pkmyt1	ENSMUSG00000023908	ENSMUST00000024701	4.92334	2.01464	2.44378	0.00276947	0.00779669	protein kinase, membrane associated tyrosine/threonine 1 [Source:MGI Symbol;Acc:MGI:2137630]
Gfpt2	ENSMUSG00000020363	ENSMUST00000130129	10.5046	4.29883	2.44361	0.000300356	0.0015165	glutamine fructose-6-phosphate transaminase 2 [Source:MGI Symbol;Acc:MGI:1338883]
Bach1	ENSMUSG00000025612	ENSMUST00000026703	20.0307	8.21365	2.43871	1.59133e-06	5.53039e-05	BTB and CNC homology 1, basic leucine zipper transcription factor 1 [Source:MGI Symbol;Acc:MGI:894680]
Rab3gap2	ENSMUSG00000039318	ENSMUST00000194740	17.4951	7.18566	2.43472	7.97414e-05	0.000620331	RAB3 GTPase activating protein subunit 2 [Source:MGI Symbol;Acc:MGI:1916043]
Cttnbp2nl	ENSMUSG00000062127	ENSMUST00000077548	25.6466	10.5489	2.4312	6.94955e-06	0.000132576	CTTNBP2 N-terminal like [Source:MGI Symbol;Acc:MGI:1933137]
Lbp	ENSMUSG00000016024	ENSMUST00000109491	331.334	136.513	2.42712	1.75542e-06	5.88814e-05	lipopolysaccharide binding protein [Source:MGI Symbol;Acc:MGI:1098776]
Rhob	ENSMUSG00000054364	ENSMUST00000067384	251.102	103.557	2.42478	1.30506e-07	1.30306e-05	ras homolog family member B [Source:MGI Symbol;Acc:MGI:107949]
Mdfic	ENSMUSG00000041390	ENSMUST00000101663	13.9341	5.75225	2.42238	0.001584	0.00509482	MyoD family inhibitor domain containing [Source:MGI Symbol;Acc:MGI:104611]
Pank3	ENSMUSG00000018846	ENSMUST00000018990	17.3795	7.17623	2.42182	2.23499e-05	0.000273145	pantothenate kinase 3 [Source:MGI Symbol;Acc:MGI:2387464]
Olfml3	ENSMUSG00000027848	ENSMUST00000157042	332.071	137.183	2.42064	2.47575e-06	7.27509e-05	olfactomedin-like 3 [Source:MGI Symbol;Acc:MGI:1914877]
Ube2j1	ENSMUSG00000028277	ENSMUST00000124992	31.9477	13.2106	2.41833	0.000162335	0.0010064	ubiquitin-conjugating enzyme E2J 1 [Source:MGI Symbol;Acc:MGI:1926245]
Icam1	ENSMUSG00000037405	ENSMUST00000215003	26.4897	10.9902	2.41029	6.63525e-05	0.000550742	intercellular adhesion molecule 1 [Source:MGI Symbol;Acc:MGI:96392]
Ggta1	ENSMUSG00000035778	ENSMUST00000079424	56.8192	23.613	2.40626	6.37953e-05	0.000535913	glycoprotein galactosyltransferase alpha 1, 3 [Source:MGI Symbol;Acc:MGI:95704]
Nox4	ENSMUSG00000030562	ENSMUST00000124057	1.48886	0.619878	2.40186	0.000653902	0.00265979	NADPH oxidase 4 [Source:MGI Symbol;Acc:MGI:1354184]
Ctdspl	ENSMUSG00000047409	ENSMUST00000073109	33.177	13.8333	2.39835	2.78618e-06	7.80473e-05	CTD (carboxy-terminal domain, RNA polymerase II, polypeptide A) small phosphatase-like [Source:MGI Symbol;Acc:MGI:1916524]
Fam210b	ENSMUSG00000027495	ENSMUST00000028995	17.9481	7.52092	2.38643	3.11245e-05	0.00033585	family with sequence similarity 210, member B [Source:MGI Symbol;Acc:MGI:1914267]
Cad	ENSMUSG00000013629	ENSMUST00000013773	35.6995	15.0014	2.37975	7.62766e-06	0.000138912	carbamoyl-phosphate synthetase 2, aspartate transcarbamylase, and dihydroorotase [Source:MGI Symbol;Acc:MGI:1916969]
Gan	ENSMUSG00000052557	ENSMUST00000162997	13.0011	5.47265	2.37566	0.000735122	0.0028858	giant axonal neuropathy [Source:MGI Symbol;Acc:MGI:1890619]
Tmed5	ENSMUSG00000063406	ENSMUST00000118036	13.1958	5.55564	2.37521	0.00103345	0.00368043	transmembrane p24 trafficking protein 5 [Source:MGI Symbol;Acc:MGI:1921586]
Gadd45b	ENSMUSG00000015312	ENSMUST00000015456	31.7584	13.374	2.37463	0.00358038	0.00947228	growth arrest and DNA-damage-inducible 45 beta [Source:MGI Symbol;Acc:MGI:107776]
Mir22hg	ENSMUSG00000085148	ENSMUST00000149940	14.7767	6.23584	2.36964	0.000300177	0.00151648	Mir22 host gene (non-protein coding) [Source:MGI Symbol;Acc:MGI:1914348]
Phyh	ENSMUSG00000026664	ENSMUST00000027975	55.491	23.4345	2.36792	0.000183457	0.00109576	phytanoyl-CoA hydroxylase [Source:MGI Symbol;Acc:MGI:891978]
Tpsb2	ENSMUSG00000033825	ENSMUST00000069616	19.5504	8.26265	2.36612	0.00291213	0.00811124	tryptase beta 2 [Source:MGI Symbol;Acc:MGI:96942]
Crip2	ENSMUSG00000006356	ENSMUST00000084882	328.501	138.862	2.36567	8.38616e-09	3.72173e-06	cysteine rich protein 2 [Source:MGI Symbol;Acc:MGI:1915587]
C1qtnf6	ENSMUSG00000022440	ENSMUST00000023075	39.6136	16.7542	2.3644	0.000611988	0.00254012	C1q and tumor necrosis factor related protein 6 [Source:MGI Symbol;Acc:MGI:1919959]
Htra3	ENSMUSG00000029096	ENSMUST00000087629	315.433	133.422	2.36418	1.38796e-06	5.11124e-05	HtrA serine peptidase 3 [Source:MGI Symbol;Acc:MGI:1925808]
Clec7a	ENSMUSG00000079293	ENSMUST00000195589	1.68928	0.715975	2.35941	0.00084349	0.00316959	C-type lectin domain family 7, member a [Source:MGI Symbol;Acc:MGI:1861431]
Dnajb9	ENSMUSG00000014905	ENSMUST00000015049	80.6308	34.3016	2.35064	7.28181e-05	0.000585013	DnaJ heat shock protein family (Hsp40) member B9 [Source:MGI Symbol;Acc:MGI:1351618]
Ppp1r15b	ENSMUSG00000046062	ENSMUST00000052529	39.8498	16.9621	2.34935	0.000133747	0.000879519	protein phosphatase 1, regulatory (inhibitor) subunit 15b [Source:MGI Symbol;Acc:MGI:2444211]
Clic4	ENSMUSG00000037242	ENSMUST00000037099	229.337	97.6368	2.34888	1.10581e-06	4.39985e-05	chloride intracellular channel 4 (mitochondrial) [Source:MGI Symbol;Acc:MGI:1352754]
Crip1	ENSMUSG00000006360	ENSMUST00000198597	925.777	394.308	2.34785	2.17845e-05	0.000269634	cysteine-rich protein 1 (intestinal) [Source:MGI Symbol;Acc:MGI:88501]
Cd109	ENSMUSG00000046186	ENSMUST00000093812	2.85275	1.21584	2.34633	0.000593123	0.00247669	CD109 antigen [Source:MGI Symbol;Acc:MGI:2445221]
Klk8	ENSMUSG00000064023	ENSMUST00000085461	3.83159	1.63398	2.34495	0.00209969	0.00632134	kallikrein related-peptidase 8 [Source:MGI Symbol;Acc:MGI:1343327]
Slc9a1	ENSMUSG00000028854	ENSMUST00000030669	38.5748	16.4582	2.34381	2.87063e-06	7.89939e-05	solute carrier family 9 (sodium/hydrogen exchanger), member 1 [Source:MGI Symbol;Acc:MGI:102462]
Hmgcr	ENSMUSG00000021670	ENSMUST00000022176	13.7171	5.85693	2.34203	0.000282709	0.00145629	3-hydroxy-3-methylglutaryl-Coenzyme A reductase [Source:MGI Symbol;Acc:MGI:96159]
Mcm4	ENSMUSG00000022673	ENSMUST00000023353	11.6347	4.97848	2.33699	0.000158876	0.000989146	minichromosome maintenance complex component 4 [Source:MGI Symbol;Acc:MGI:103199]
Mapre3	ENSMUSG00000029166	ENSMUST00000031058	43.2928	18.568	2.33158	5.53426e-05	0.000489959	microtubule-associated protein, RP/EB family, member 3 [Source:MGI Symbol;Acc:MGI:2140967]
Col5a2	ENSMUSG00000026042	ENSMUST00000086430	158.469	68.0367	2.32917	4.67521e-06	0.000103832	collagen, type V, alpha 2 [Source:MGI Symbol;Acc:MGI:88458]
Tcp11l1	ENSMUSG00000027175	ENSMUST00000111118	4.7284	2.03324	2.32555	0.000134856	0.000882787	t-complex 11 like 1 [Source:MGI Symbol;Acc:MGI:2444263]
Ciapin1	ENSMUSG00000031781	ENSMUST00000162538	24.6068	10.5929	2.32296	0.000239604	0.00130534	cytokine induced apoptosis inhibitor 1 [Source:MGI Symbol;Acc:MGI:1922083]
Zbtb25	ENSMUSG00000056459	ENSMUST00000176102	10.9078	4.69576	2.32291	0.000535309	0.00229619	zinc finger and BTB domain containing 25 [Source:MGI Symbol;Acc:MGI:99197]
Csk	ENSMUSG00000032312	ENSMUST00000034863	79.1486	34.249	2.31098	0.000195558	0.00114374	c-src tyrosine kinase [Source:MGI Symbol;Acc:MGI:88537]
Kctd10	ENSMUSG00000001098	ENSMUST00000102581	120.483	52.2137	2.3075	2.19606e-05	0.000269763	potassium channel tetramerisation domain containing 10 [Source:MGI Symbol;Acc:MGI:2141207]
Irx3	ENSMUSG00000031734	ENSMUST00000093312	1.95522	0.847932	2.30587	0.00148759	0.00486715	Iroquois related homeobox 3 [Source:MGI Symbol;Acc:MGI:1197522]
Amdhd2	ENSMUSG00000036820	ENSMUST00000132944	22.4577	9.75972	2.30106	0.000466907	0.00208118	amidohydrolase domain containing 2 [Source:MGI Symbol;Acc:MGI:2443978]
Bok	ENSMUSG00000026278	ENSMUST00000027499	108.786	47.2949	2.30017	0.000399678	0.00186459	BCL2-related ovarian killer [Source:MGI Symbol;Acc:MGI:1858494]
Cnn3	ENSMUSG00000053931	ENSMUST00000029773	346.356	150.679	2.29863	7.51995e-06	0.000138355	calponin 3, acidic [Source:MGI Symbol;Acc:MGI:1919244]
Serpinb9	ENSMUSG00000045827	ENSMUST00000063191	15.8438	6.8947	2.29797	0.00140845	0.00466465	serine (or cysteine) peptidase inhibitor, clade B, member 9 [Source:MGI Symbol;Acc:MGI:106603]
Kif21b	ENSMUSG00000041642	ENSMUST00000075164	2.81449	1.2275	2.29286	0.00242788	0.00704854	kinesin family member 21B [Source:MGI Symbol;Acc:MGI:109234]
Map2k2	ENSMUSG00000035027	ENSMUST00000143517	84.0694	36.8446	2.28173	0.000123608	0.000835054	mitogen-activated protein kinase kinase 2 [Source:MGI Symbol;Acc:MGI:1346867]
Exosc6	ENSMUSG00000109941	ENSMUST00000210390	29.6693	13.0355	2.27603	0.000967378	0.00350647	exosome component 6 [Source:MGI Symbol;Acc:MGI:1919794]
Srrm4	ENSMUSG00000063919	ENSMUST00000150127	1.51008	0.663503	2.27592	0.00179401	0.00559776	serine/arginine repetitive matrix 4 [Source:MGI Symbol;Acc:MGI:1916205]
Vamp4	ENSMUSG00000026696	ENSMUST00000132158	21.4504	9.43728	2.27294	0.000993551	0.00357736	vesicle-associated membrane protein 4 [Source:MGI Symbol;Acc:MGI:1858730]
Azin1	ENSMUSG00000037458	ENSMUST00000065308	28.4848	12.551	2.26953	4.21354e-05	0.000408331	antizyme inhibitor 1 [Source:MGI Symbol;Acc:MGI:1859169]
Fdx1	ENSMUSG00000032051	ENSMUST00000034552	60.6697	26.7457	2.26839	0.000445386	0.00201311	ferredoxin 1 [Source:MGI Symbol;Acc:MGI:103224]
Abca5	ENSMUSG00000018800	ENSMUST00000043961	4.85231	2.1392	2.26828	0.00121641	0.00417609	ATP-binding cassette, sub-family A (ABC1), member 5 [Source:MGI Symbol;Acc:MGI:2386607]
Sh3pxd2a	ENSMUSG00000053617	ENSMUST00000081619	65.7104	29.0281	2.26368	8.76438e-07	3.88959e-05	SH3 and PX domains 2A [Source:MGI Symbol;Acc:MGI:1298393]
Rcc1	ENSMUSG00000028896	ENSMUST00000084250	20.3046	8.98126	2.26077	3.77276e-05	0.000382611	regulator of chromosome condensation 1 [Source:MGI Symbol;Acc:MGI:1913989]
Atp13a3	ENSMUSG00000022533	ENSMUST00000061350	16.1451	7.17291	2.25084	0.00131229	0.00442615	ATPase type 13A3 [Source:MGI Symbol;Acc:MGI:2685387]
Arpc5	ENSMUSG00000008475	ENSMUST00000077755	134.624	59.8643	2.24882	5.44493e-05	0.000485778	actin related protein 2/3 complex, subunit 5 [Source:MGI Symbol;Acc:MGI:1915021]
Dtnb	ENSMUSG00000071454	ENSMUST00000173199	22.9525	10.2208	2.24566	0.00153934	0.00498651	dystrobrevin, beta [Source:MGI Symbol;Acc:MGI:1203728]
Prdx2	ENSMUSG00000005161	ENSMUST00000109734	467.354	208.253	2.24416	8.88503e-07	3.89322e-05	peroxiredoxin 2 [Source:MGI Symbol;Acc:MGI:109486]
Cxx1b	ENSMUSG00000067924	ENSMUST00000088778	165.351	73.7009	2.24354	3.1778e-05	0.000340988	CAAX box 1B [Source:MGI Symbol;Acc:MGI:3576504]
Tmem184c	ENSMUSG00000031617	ENSMUST00000034030	13.9579	6.22795	2.24118	0.000571635	0.00241255	transmembrane protein 184C [Source:MGI Symbol;Acc:MGI:2384562]
Pip5k1a	ENSMUSG00000028126	ENSMUST00000107236	27.4204	12.2792	2.23307	0.000229485	0.00126818	phosphatidylinositol-4-phosphate 5-kinase, type 1 alpha [Source:MGI Symbol;Acc:MGI:107929]
Isoc1	ENSMUSG00000024601	ENSMUST00000025503	75.1131	33.6738	2.23061	0.000114133	0.000791115	isochorismatase domain containing 1 [Source:MGI Symbol;Acc:MGI:1913557]
Fam214b	ENSMUSG00000036002	ENSMUST00000107958	26.4993	11.8817	2.23027	0.000268968	0.00141112	family with sequence similarity 214, member B [Source:MGI Symbol;Acc:MGI:2441854]
Tle3	ENSMUSG00000032280	ENSMUST00000159386	54.5226	24.4523	2.22976	2.79156e-07	2.01464e-05	transducin-like enhancer of split 3 [Source:MGI Symbol;Acc:MGI:104634]
Cdh4	ENSMUSG00000000305	ENSMUST00000000314	7.53324	3.37951	2.22909	0.000979073	0.00353627	cadherin 4 [Source:MGI Symbol;Acc:MGI:99218]
Chrd	ENSMUSG00000006958	ENSMUST00000115423	32.2395	14.4643	2.22891	0.000375185	0.00178791	chordin [Source:MGI Symbol;Acc:MGI:1313268]
Tgfa	ENSMUSG00000029999	ENSMUST00000032066	15.4598	6.94333	2.22657	9.48745e-05	0.000701747	transforming growth factor alpha [Source:MGI Symbol;Acc:MGI:98724]
Wdfy2	ENSMUSG00000014547	ENSMUST00000014691	7.10455	3.19272	2.22524	0.00186667	0.00576832	WD repeat and FYVE domain containing 2 [Source:MGI Symbol;Acc:MGI:2442811]
Rnh1	ENSMUSG00000038650	ENSMUST00000210314	203.858	91.6594	2.22408	1.58194e-05	0.000219728	ribonuclease/angiogenin inhibitor 1 [Source:MGI Symbol;Acc:MGI:1195456]
Renbp	ENSMUSG00000031387	ENSMUST00000114379	39.986	18.0218	2.21876	0.000824018	0.00313223	renin binding protein [Source:MGI Symbol;Acc:MGI:105940]
Des	ENSMUSG00000026208	ENSMUST00000027409	1823	822.062	2.21759	4.84019e-09	2.88876e-06	desmin [Source:MGI Symbol;Acc:MGI:94885]
Cd47	ENSMUSG00000055447	ENSMUST00000084838	81.0477	36.6355	2.21227	0.000285522	0.00146468	CD47 antigen (Rh-related antigen, integrin-associated signal transducer) [Source:MGI Symbol;Acc:MGI:96617]
Arrdc4	ENSMUSG00000042659	ENSMUST00000048068	51.0842	23.0928	2.21213	6.34906e-06	0.000125151	arrestin domain containing 4 [Source:MGI Symbol;Acc:MGI:1913662]
Akap2	ENSMUSG00000038729	ENSMUST00000098065	66.458	30.0577	2.21101	1.59647e-06	5.53039e-05	A kinase (PRKA) anchor protein 2 [Source:MGI Symbol;Acc:MGI:1306795]
Mcm2	ENSMUSG00000002870	ENSMUST00000058011	16.8493	7.63438	2.20702	0.000229028	0.00126648	minichromosome maintenance complex component 2 [Source:MGI Symbol;Acc:MGI:105380]
Pgp	ENSMUSG00000043445	ENSMUST00000053024	35.8773	16.2687	2.2053	0.00194106	0.00594899	phosphoglycolate phosphatase [Source:MGI Symbol;Acc:MGI:1914328]
2200002D01Rik	ENSMUSG00000030587	ENSMUST00000032808	76.1366	34.5332	2.20474	0.00266156	0.00756797	RIKEN cDNA 2200002D01 gene [Source:MGI Symbol;Acc:MGI:1919525]
Vldlr	ENSMUSG00000024924	ENSMUST00000164509	39.8544	18.1084	2.20089	4.57686e-05	0.00043092	very low density lipoprotein receptor [Source:MGI Symbol;Acc:MGI:98935]
Psd3	ENSMUSG00000030465	ENSMUST00000120071	5.26365	2.39238	2.20017	0.00173397	0.00544773	pleckstrin and Sec7 domain containing 3 [Source:MGI Symbol;Acc:MGI:1918215]
Hps1	ENSMUSG00000025188	ENSMUST00000162004	13.9402	6.34193	2.1981	0.00212993	0.00638712	Hermansky-Pudlak syndrome 1 [Source:MGI Symbol;Acc:MGI:2177763]
Osmr	ENSMUSG00000022146	ENSMUST00000022746	14.4874	6.60117	2.19468	0.000950214	0.00346603	oncostatin M receptor [Source:MGI Symbol;Acc:MGI:1330819]
Rad18	ENSMUSG00000030254	ENSMUST00000077088	2.93435	1.33715	2.19448	0.000123896	0.000835394	RAD18 E3 ubiquitin protein ligase [Source:MGI Symbol;Acc:MGI:1890476]
Gatad1	ENSMUSG00000007415	ENSMUST00000140871	33.0138	15.05	2.19361	4.88155e-05	0.000449414	GATA zinc finger domain containing 1 [Source:MGI Symbol;Acc:MGI:1914460]
Sgk3	ENSMUSG00000025915	ENSMUST00000166384	10.7361	4.9032	2.18961	7.17239e-05	0.00057874	serum/glucocorticoid regulated kinase 3 [Source:MGI Symbol;Acc:MGI:2182368]
Tmem192	ENSMUSG00000025521	ENSMUST00000026595	21.2515	9.7063	2.18945	0.00023986	0.00130591	transmembrane protein 192 [Source:MGI Symbol;Acc:MGI:1920317]
Isyna1	ENSMUSG00000019139	ENSMUST00000211117	217.939	99.792	2.18393	4.85357e-06	0.000106	myo-inositol 1-phosphate synthase A1 [Source:MGI Symbol;Acc:MGI:1919030]
Vcan	ENSMUSG00000021614	ENSMUST00000159910	16.0958	7.38204	2.1804	0.000110062	0.000768436	versican [Source:MGI Symbol;Acc:MGI:102889]
Flnc	ENSMUSG00000068699	ENSMUST00000148404	107.824	49.4543	2.18027	1.05236e-07	1.23906e-05	filamin C, gamma [Source:MGI Symbol;Acc:MGI:95557]
St6galnac3	ENSMUSG00000052544	ENSMUST00000200397	3.90881	1.79776	2.17426	0.000330295	0.00162639	ST6 (alpha-N-acetyl-neuraminyl-2,3-beta-galactosyl-1,3)-N-acetylgalactosaminide alpha-2,6-sialyltransferase 3 [Source:MGI Symbol;Acc:MGI:1341828]
Cisd1	ENSMUSG00000037710	ENSMUST00000045887	74.0086	34.0678	2.17239	0.0017982	0.0056098	CDGSH iron sulfur domain 1 [Source:MGI Symbol;Acc:MGI:1261855]
Acox3	ENSMUSG00000029098	ENSMUST00000068947	13.199	6.07732	2.17185	1.08525e-05	0.000170477	acyl-Coenzyme A oxidase 3, pristanoyl [Source:MGI Symbol;Acc:MGI:1933156]
Psd4	ENSMUSG00000026979	ENSMUST00000140547	2.91402	1.34201	2.17138	0.00156705	0.00505615	pleckstrin and Sec7 domain containing 4 [Source:MGI Symbol;Acc:MGI:2674093]
Snx1	ENSMUSG00000032382	ENSMUST00000034946	155.024	71.4742	2.16896	4.13334e-05	0.000405185	sorting nexin 1 [Source:MGI Symbol;Acc:MGI:1928395]
Cmpk1	ENSMUSG00000028719	ENSMUST00000030491	33.143	15.2819	2.16878	0.000861215	0.0032222	cytidine monophosphate (UMP-CMP) kinase 1 [Source:MGI Symbol;Acc:MGI:1913838]
Socs3	ENSMUSG00000053113	ENSMUST00000054002	22.3708	10.332	2.16519	9.69396e-05	0.000710945	suppressor of cytokine signaling 3 [Source:MGI Symbol;Acc:MGI:1201791]
Dusp8	ENSMUSG00000037887	ENSMUST00000039926	2.61207	1.20688	2.16432	0.00104841	0.00371461	dual specificity phosphatase 8 [Source:MGI Symbol;Acc:MGI:106626]
Rab15	ENSMUSG00000021062	ENSMUST00000021459	19.7533	9.13284	2.16288	0.00012629	0.000843623	RAB15, member RAS oncogene family [Source:MGI Symbol;Acc:MGI:1916865]
Acsl3	ENSMUSG00000032883	ENSMUST00000035779	16.2946	7.54419	2.15989	0.000994115	0.0035779	acyl-CoA synthetase long-chain family member 3 [Source:MGI Symbol;Acc:MGI:1921455]
Ankrd33b	ENSMUSG00000022237	ENSMUST00000123325	3.82286	1.77367	2.15534	0.00137429	0.00458303	ankyrin repeat domain 33B [Source:MGI Symbol;Acc:MGI:1917904]
Bnip3	ENSMUSG00000078566	ENSMUST00000106112	40.4249	18.836	2.14616	0.000103656	0.000739521	BCL2/adenovirus E1B interacting protein 3 [Source:MGI Symbol;Acc:MGI:109326]
Rybp	ENSMUSG00000072872	ENSMUST00000101118	29.2614	13.6662	2.14115	0.000119648	0.000814531	RING1 and YY1 binding protein [Source:MGI Symbol;Acc:MGI:1929059]
Cdr2l	ENSMUSG00000050910	ENSMUST00000053288	28.0548	13.1061	2.14059	0.00120273	0.00414184	cerebellar degeneration-related protein 2-like [Source:MGI Symbol;Acc:MGI:2684867]
Hist1h2ag	ENSMUSG00000069301	ENSMUST00000091741	13.4688	6.29601	2.13925	3.36366e-05	0.000355893	histone cluster 1, H2ag [Source:MGI Symbol;Acc:MGI:2448293]
Idh1	ENSMUSG00000025950	ENSMUST00000097709	42.6224	19.9409	2.13743	0.000453291	0.00203675	isocitrate dehydrogenase 1 (NADP+), soluble [Source:MGI Symbol;Acc:MGI:96413]
Hipk2	ENSMUSG00000061436	ENSMUST00000161779	12.293	5.75228	2.13707	0.00205894	0.00622356	homeodomain interacting protein kinase 2 [Source:MGI Symbol;Acc:MGI:1314872]
Tmem106b	ENSMUSG00000029571	ENSMUST00000124234	35.2499	16.544	2.13068	4.18397e-05	0.00040625	transmembrane protein 106B [Source:MGI Symbol;Acc:MGI:1919150]
Cx3cl1	ENSMUSG00000031778	ENSMUST00000034230	14.5739	6.8431	2.12972	0.00255217	0.00733514	chemokine (C-X3-C motif) ligand 1 [Source:MGI Symbol;Acc:MGI:1097153]
Pgd	ENSMUSG00000028961	ENSMUST00000084124	118.023	55.4993	2.12656	1.8745e-05	0.000246721	phosphogluconate dehydrogenase [Source:MGI Symbol;Acc:MGI:97553]
Gys1	ENSMUSG00000003865	ENSMUST00000003964	24.6079	11.575	2.12595	0.000560548	0.00238067	glycogen synthase 1, muscle [Source:MGI Symbol;Acc:MGI:101805]
Gramd1b	ENSMUSG00000040111	ENSMUST00000137454	16.3256	7.67973	2.1258	5.64807e-05	0.000496984	GRAM domain containing 1B [Source:MGI Symbol;Acc:MGI:1925037]
Cited2	ENSMUSG00000039910	ENSMUST00000038107	62.7349	29.5201	2.12516	0.000429695	0.00196342	Cbp/p300-interacting transactivator, with Glu/Asp-rich carboxy-terminal domain, 2 [Source:MGI Symbol;Acc:MGI:1306784]
Baz1a	ENSMUSG00000035021	ENSMUST00000173433	7.0505	3.31785	2.12502	0.00168364	0.00533511	bromodomain adjacent to zinc finger domain 1A [Source:MGI Symbol;Acc:MGI:1309478]
Ankrd46	ENSMUSG00000048307	ENSMUST00000057486	78.6131	37.0248	2.12325	1.27233e-05	0.000189351	ankyrin repeat domain 46 [Source:MGI Symbol;Acc:MGI:1916089]
Pik3cb	ENSMUSG00000032462	ENSMUST00000035037	6.15403	2.89925	2.12263	7.2794e-05	0.000585013	phosphatidylinositol 3-kinase, catalytic, beta polypeptide [Source:MGI Symbol;Acc:MGI:1922019]
Lmnb1	ENSMUSG00000024590	ENSMUST00000025486	20.0139	9.44129	2.11983	0.000578463	0.00243247	lamin B1 [Source:MGI Symbol;Acc:MGI:96795]
Atp6v1h	ENSMUSG00000033793	ENSMUST00000192847	44.1749	20.8534	2.11835	2.06407e-05	0.000259818	ATPase, H+ transporting, lysosomal V1 subunit H [Source:MGI Symbol;Acc:MGI:1914864]
Glul	ENSMUSG00000026473	ENSMUST00000086199	372.58	175.964	2.11736	1.56041e-06	5.4942e-05	glutamate-ammonia ligase (glutamine synthetase) [Source:MGI Symbol;Acc:MGI:95739]
March8	ENSMUSG00000025702	ENSMUST00000079012	51.0229	24.1133	2.11597	6.00425e-05	0.000516252	membrane-associated ring finger (C3HC4) 8 [Source:MGI Symbol;Acc:MGI:1919029]
Hist1h2ak	ENSMUSG00000063021	ENSMUST00000074752	6.53118	3.08948	2.11401	0.00289488	0.00808009	histone cluster 1, H2ak [Source:MGI Symbol;Acc:MGI:2448297]
Edem1	ENSMUSG00000030104	ENSMUST00000204804	37.9154	17.9566	2.1115	1.68056e-05	0.000229033	ER degradation enhancer, mannosidase alpha-like 1 [Source:MGI Symbol;Acc:MGI:2180139]
Rgl1	ENSMUSG00000026482	ENSMUST00000111859	24.8981	11.7972	2.1105	0.000142449	0.000918988	ral guanine nucleotide dissociation stimulator,-like 1 [Source:MGI Symbol;Acc:MGI:107484]
Galm	ENSMUSG00000035473	ENSMUST00000039205	20.1437	9.54748	2.10984	0.000475323	0.00210568	galactose mutarotase [Source:MGI Symbol;Acc:MGI:2442420]
Frs2	ENSMUSG00000020170	ENSMUST00000020381	22.3038	10.5799	2.10814	2.62575e-05	0.000302573	fibroblast growth factor receptor substrate 2 [Source:MGI Symbol;Acc:MGI:1100860]
Cdyl	ENSMUSG00000059288	ENSMUST00000075220	8.30304	3.93888	2.10797	0.00027155	0.00141822	chromodomain protein, Y chromosome-like [Source:MGI Symbol;Acc:MGI:1339956]
Bdh1	ENSMUSG00000046598	ENSMUST00000089759	4.68957	2.23328	2.09985	0.00198406	0.00604259	3-hydroxybutyrate dehydrogenase, type 1 [Source:MGI Symbol;Acc:MGI:1919161]
Tob1	ENSMUSG00000037573	ENSMUST00000041589	24.4024	11.6705	2.09095	4.02276e-05	0.000398774	transducer of ErbB-2.1 [Source:MGI Symbol;Acc:MGI:1349721]
Sephs2	ENSMUSG00000049091	ENSMUST00000082428	41.6323	19.9258	2.08937	5.75019e-05	0.000502141	selenophosphate synthetase 2 [Source:MGI Symbol;Acc:MGI:108388]
Bzw1	ENSMUSG00000051223	ENSMUST00000050552	75.0149	35.9246	2.08812	2.63175e-05	0.000302633	basic leucine zipper and W2 domains 1 [Source:MGI Symbol;Acc:MGI:1914132]
Naglu	ENSMUSG00000001751	ENSMUST00000001802	33.1687	15.9051	2.08541	0.000325807	0.0016107	alpha-N-acetylglucosaminidase (Sanfilippo disease IIIB) [Source:MGI Symbol;Acc:MGI:1351641]
P4hb	ENSMUSG00000025130	ENSMUST00000026122	1099.77	529.392	2.07742	1.19166e-07	1.28781e-05	prolyl 4-hydroxylase, beta polypeptide [Source:MGI Symbol;Acc:MGI:97464]
Serpine2	ENSMUSG00000026249	ENSMUST00000027467	66.8472	32.2008	2.07595	0.00017838	0.00107537	serine (or cysteine) peptidase inhibitor, clade E, member 2 [Source:MGI Symbol;Acc:MGI:101780]
Cd55	ENSMUSG00000026399	ENSMUST00000027650	43.8745	21.1361	2.07581	0.000126806	0.000845998	CD55 molecule, decay accelerating factor for complement [Source:MGI Symbol;Acc:MGI:104850]
Ap1s1	ENSMUSG00000004849	ENSMUST00000111080	134.201	64.7019	2.07414	9.15693e-06	0.000155076	adaptor protein complex AP-1, sigma 1 [Source:MGI Symbol;Acc:MGI:1098244]
Cxx1a	ENSMUSG00000067925	ENSMUST00000088779	151.193	73.0334	2.07019	1.709e-05	0.000231313	CAAX box 1A [Source:MGI Symbol;Acc:MGI:1913408]
Gnptab	ENSMUSG00000035311	ENSMUST00000127615	17.2833	8.38161	2.06205	6.34646e-05	0.000534783	N-acetylglucosamine-1-phosphate transferase, alpha and beta subunits [Source:MGI Symbol;Acc:MGI:3643902]
Ak1	ENSMUSG00000026817	ENSMUST00000113278	37.995	18.4293	2.06166	0.000454182	0.00203917	adenylate kinase 1 [Source:MGI Symbol;Acc:MGI:87977]
Sec61g	ENSMUSG00000078974	ENSMUST00000109643	37.4718	18.2034	2.0585	0.0020865	0.00628603	SEC61, gamma subunit [Source:MGI Symbol;Acc:MGI:1202066]
Eif4e	ENSMUSG00000028156	ENSMUST00000029803	36.4609	17.7128	2.05846	3.89432e-05	0.000391367	eukaryotic translation initiation factor 4E [Source:MGI Symbol;Acc:MGI:95305]
Cib1	ENSMUSG00000030538	ENSMUST00000065163	42.0208	20.4142	2.05841	9.51552e-07	4.07574e-05	calcium and integrin binding 1 (calmyrin) [Source:MGI Symbol;Acc:MGI:1344418]
Vash2	ENSMUSG00000037568	ENSMUST00000166139	2.45944	1.19697	2.05472	0.00121281	0.00416743	vasohibin 2 [Source:MGI Symbol;Acc:MGI:2444826]
Tusc3	ENSMUSG00000039530	ENSMUST00000209440	64.7842	31.5464	2.05362	0.00128581	0.00436545	tumor suppressor candidate 3 [Source:MGI Symbol;Acc:MGI:1933134]
Fth1	ENSMUSG00000024661	ENSMUST00000025563	3433.09	1675.09	2.04949	3.01912e-08	6.3229e-06	ferritin heavy polypeptide 1 [Source:MGI Symbol;Acc:MGI:95588]
Lig1	ENSMUSG00000056394	ENSMUST00000148471	9.63332	4.70334	2.04819	0.00238313	0.0069545	ligase I, DNA, ATP-dependent [Source:MGI Symbol;Acc:MGI:101789]
Mlph	ENSMUSG00000026303	ENSMUST00000027528	14.8475	7.25799	2.04567	0.000775021	0.00300427	melanophilin [Source:MGI Symbol;Acc:MGI:2176380]
Prkab2	ENSMUSG00000038205	ENSMUST00000143927	13.9679	6.82958	2.04521	3.40312e-05	0.000358716	protein kinase, AMP-activated, beta 2 non-catalytic subunit [Source:MGI Symbol;Acc:MGI:1336185]
Ern1	ENSMUSG00000020715	ENSMUST00000001059	64.9533	31.7835	2.04362	8.45927e-06	0.000147892	endoplasmic reticulum (ER) to nucleus signalling 1 [Source:MGI Symbol;Acc:MGI:1930134]
Slc35b1	ENSMUSG00000020873	ENSMUST00000021243	85.4156	41.8303	2.04195	8.38635e-05	0.000645027	solute carrier family 35, member B1 [Source:MGI Symbol;Acc:MGI:1343133]
Slc7a1	ENSMUSG00000041313	ENSMUST00000048116	11.938	5.85171	2.04009	1.21774e-05	0.000183215	solute carrier family 7 (cationic amino acid transporter, y+ system), member 1 [Source:MGI Symbol;Acc:MGI:88117]
Spcs3	ENSMUSG00000054408	ENSMUST00000067476	49.7018	24.378	2.0388	0.0006991	0.00278867	signal peptidase complex subunit 3 homolog (S. cerevisiae) [Source:MGI Symbol;Acc:MGI:1923937]
Thop1	ENSMUSG00000004929	ENSMUST00000005057	45.9176	22.5244	2.03858	0.000100157	0.000725929	thimet oligopeptidase 1 [Source:MGI Symbol;Acc:MGI:1354165]
Trp53inp2	ENSMUSG00000038375	ENSMUST00000151466	20.6324	10.1597	2.03081	0.00273305	0.00772556	transformation related protein 53 inducible nuclear protein 2 [Source:MGI Symbol;Acc:MGI:1915978]
Fndc3a	ENSMUSG00000033487	ENSMUST00000089017	41.0191	20.204	2.03024	1.4159e-06	5.15924e-05	fibronectin type III domain containing 3A [Source:MGI Symbol;Acc:MGI:1196463]
Usp6nl	ENSMUSG00000039046	ENSMUST00000114937	10.7891	5.31485	2.03	9.75891e-05	0.000713681	USP6 N-terminal like [Source:MGI Symbol;Acc:MGI:2138893]
Acot10	ENSMUSG00000047565	ENSMUST00000052910	17.3887	8.57327	2.02825	0.00322474	0.00875372	acyl-CoA thioesterase 10 [Source:MGI Symbol;Acc:MGI:1928940]
Tlr3	ENSMUSG00000031639	ENSMUST00000034056	7.55284	3.72635	2.02687	0.00151432	0.00492203	toll-like receptor 3 [Source:MGI Symbol;Acc:MGI:2156367]
Minos1	ENSMUSG00000050608	ENSMUST00000143971	55.9615	27.6353	2.025	5.15201e-05	0.00046662	mitochondrial inner membrane organizing system 1 [Source:MGI Symbol;Acc:MGI:1913628]
Pcna	ENSMUSG00000027342	ENSMUST00000140338	67.5533	33.3874	2.02331	0.000416736	0.00192189	proliferating cell nuclear antigen [Source:MGI Symbol;Acc:MGI:97503]
Tspan4	ENSMUSG00000025511	ENSMUST00000026585	81.8036	40.4326	2.02321	5.29304e-06	0.000111995	tetraspanin 4 [Source:MGI Symbol;Acc:MGI:1928097]
Pkm	ENSMUSG00000032294	ENSMUST00000034834	434.766	215.06	2.02161	6.5596e-06	0.000126995	pyruvate kinase, muscle [Source:MGI Symbol;Acc:MGI:97591]
Cttn	ENSMUSG00000031078	ENSMUST00000033407	149.141	73.8173	2.02041	4.09949e-06	9.6274e-05	cortactin [Source:MGI Symbol;Acc:MGI:99695]
Acot9	ENSMUSG00000025287	ENSMUST00000134662	23.063	11.4288	2.01797	0.00318801	0.0086799	acyl-CoA thioesterase 9 [Source:MGI Symbol;Acc:MGI:1928939]
Cebpa	ENSMUSG00000034957	ENSMUST00000205391	32.7149	16.2128	2.01784	2.05625e-05	0.000259022	CCAAT/enhancer binding protein (C/EBP), alpha [Source:MGI Symbol;Acc:MGI:99480]
Vav2	ENSMUSG00000009621	ENSMUST00000185188	11.8315	5.86851	2.0161	0.00139073	0.00462544	vav 2 oncogene [Source:MGI Symbol;Acc:MGI:102718]
Ankrd50	ENSMUSG00000044864	ENSMUST00000120875	11.4626	5.68644	2.01578	0.00215257	0.00643687	ankyrin repeat domain 50 [Source:MGI Symbol;Acc:MGI:2139777]
Sulf2	ENSMUSG00000006800	ENSMUST00000109249	122.405	60.7558	2.0147	7.07823e-06	0.000133599	sulfatase 2 [Source:MGI Symbol;Acc:MGI:1919293]
Snx10	ENSMUSG00000038301	ENSMUST00000049152	8.60025	4.27704	2.0108	0.00148424	0.00485897	sorting nexin 10 [Source:MGI Symbol;Acc:MGI:1919232]
Atad2	ENSMUSG00000022360	ENSMUST00000038194	4.80866	2.40073	2.003	0.00278217	0.0078248	ATPase family, AAA domain containing 2 [Source:MGI Symbol;Acc:MGI:1917722]
Capn1	ENSMUSG00000024942	ENSMUST00000164843	63.8383	31.8716	2.00299	1.89948e-05	0.000247871	calpain 1 [Source:MGI Symbol;Acc:MGI:88263]
Abhd2	ENSMUSG00000039202	ENSMUST00000037315	58.8839	29.4371	2.00033	2.40901e-05	0.000286368	abhydrolase domain containing 2 [Source:MGI Symbol;Acc:MGI:1914344]
Arpc2	ENSMUSG00000006304	ENSMUST00000185733	179.401	89.6908	2.00022	3.73639e-05	0.000381065	actin related protein 2/3 complex, subunit 2 [Source:MGI Symbol;Acc:MGI:1923959]
Rps11	ENSMUSG00000003429	ENSMUST00000003521	548.012	1097.44	0.499357	1.48543e-05	0.000210957	ribosomal protein S11 [Source:MGI Symbol;Acc:MGI:1351329]
Gtf3c2	ENSMUSG00000106864	ENSMUST00000202254	15.3075	30.675	0.49902	0.000122167	0.000829203	general transcription factor IIIC, polypeptide 2, beta [Source:MGI Symbol;Acc:MGI:1919002]
Kat5	ENSMUSG00000024926	ENSMUST00000113641	12.3001	24.6514	0.498962	0.00146589	0.00480887	K(lysine) acetyltransferase 5 [Source:MGI Symbol;Acc:MGI:1932051]
Zw10	ENSMUSG00000032264	ENSMUST00000034803	5.31871	10.6625	0.498824	0.00291607	0.00811761	zw10 kinetochore protein [Source:MGI Symbol;Acc:MGI:1349478]
Ccdc9	ENSMUSG00000041375	ENSMUST00000172670	24.5008	49.1743	0.498243	0.00380513	0.00994102	coiled-coil domain containing 9 [Source:MGI Symbol;Acc:MGI:1921443]
Trp53bp2	ENSMUSG00000026510	ENSMUST00000117245	7.81754	15.6903	0.498241	0.000116338	0.000800309	transformation related protein 53 binding protein 2 [Source:MGI Symbol;Acc:MGI:2138319]
Wdr90	ENSMUSG00000073434	ENSMUST00000177170	2.63423	5.29042	0.497924	0.0031674	0.00864008	WD repeat domain 90 [Source:MGI Symbol;Acc:MGI:1921267]
Mmrn2	ENSMUSG00000041445	ENSMUST00000111908	11.1767	22.4512	0.497824	0.000320307	0.00158941	multimerin 2 [Source:MGI Symbol;Acc:MGI:2385618]
Ptprm	ENSMUSG00000033278	ENSMUST00000037974	4.62843	9.29756	0.497811	0.000149824	0.000951324	protein tyrosine phosphatase, receptor type, M [Source:MGI Symbol;Acc:MGI:102694]
Habp4	ENSMUSG00000021476	ENSMUST00000021929	9.28989	18.6667	0.497671	0.0017616	0.0055175	hyaluronic acid binding protein 4 [Source:MGI Symbol;Acc:MGI:1891713]
Cdk5rap2	ENSMUSG00000039298	ENSMUST00000124251	2.08222	4.18463	0.497587	0.00275636	0.00776987	CDK5 regulatory subunit associated protein 2 [Source:MGI Symbol;Acc:MGI:2384875]
Jmjd8	ENSMUSG00000025736	ENSMUST00000133595	17.4014	34.9941	0.497266	0.000651924	0.0026549	jumonji domain containing 8 [Source:MGI Symbol;Acc:MGI:1919356]
Zc3h11a	ENSMUSG00000102976	ENSMUST00000191896	31.4862	63.3679	0.49688	3.08251e-05	0.000333451	zinc finger CCCH type containing 11A [Source:MGI Symbol;Acc:MGI:1917829]
Adk	ENSMUSG00000039197	ENSMUST00000045376	11.8129	23.7751	0.496862	0.00110769	0.00387704	adenosine kinase [Source:MGI Symbol;Acc:MGI:87930]
Ssbp2	ENSMUSG00000003992	ENSMUST00000004094	1.96778	3.96107	0.49678	0.00245603	0.00711446	single-stranded DNA binding protein 2 [Source:MGI Symbol;Acc:MGI:1914220]
Sfswap	ENSMUSG00000029439	ENSMUST00000053737	13.3163	26.8074	0.496738	0.00103074	0.00367674	splicing factor, suppressor of white-apricot homolog (Drosophila) [Source:MGI Symbol;Acc:MGI:101760]
Irf2bp1	ENSMUSG00000044030	ENSMUST00000053713	10.5697	21.2948	0.496353	0.00162479	0.00519895	interferon regulatory factor 2 binding protein 1 [Source:MGI Symbol;Acc:MGI:2442159]
Rnf220	ENSMUSG00000028677	ENSMUST00000030439	14.112	28.4628	0.495806	0.000578904	0.00243373	ring finger protein 220 [Source:MGI Symbol;Acc:MGI:1913993]
Thsd4	ENSMUSG00000032289	ENSMUST00000098660	2.84486	5.73857	0.495745	0.00046368	0.00206951	thrombospondin, type I, domain containing 4 [Source:MGI Symbol;Acc:MGI:2672033]
Trp53bp1	ENSMUSG00000043909	ENSMUST00000135890	5.44689	10.9874	0.495738	0.000487905	0.00214549	transformation related protein 53 binding protein 1 [Source:MGI Symbol;Acc:MGI:1351320]
Ppan	ENSMUSG00000004100	ENSMUST00000004203	22.2655	44.9364	0.495488	8.67623e-05	0.000658344	peter pan homolog (Drosophila) [Source:MGI Symbol;Acc:MGI:2178445]
Abcc1	ENSMUSG00000023088	ENSMUST00000100167	6.69389	13.5099	0.49548	6.57266e-05	0.000546921	ATP-binding cassette, sub-family C (CFTR/MRP), member 1 [Source:MGI Symbol;Acc:MGI:102676]
Ccar2	ENSMUSG00000033712	ENSMUST00000035612	11.7533	23.7227	0.495445	0.000349532	0.00169792	cell cycle activator and apoptosis regulator 2 [Source:MGI Symbol;Acc:MGI:2444228]
Thbs2	ENSMUSG00000023885	ENSMUST00000170872	1.54216	3.11275	0.495434	0.00290238	0.00809095	thrombospondin 2 [Source:MGI Symbol;Acc:MGI:98738]
Fhl1	ENSMUSG00000023092	ENSMUST00000023854	62.5326	126.3	0.495112	3.76913e-05	0.000382611	four and a half LIM domains 1 [Source:MGI Symbol;Acc:MGI:1298387]
9130019O22Rik	ENSMUSG00000030823	ENSMUST00000049052	1.31832	2.66315	0.495022	0.000367507	0.00176249	RIKEN cDNA 9130019O22 gene [Source:MGI Symbol;Acc:MGI:1926171]
Gm15421	ENSMUSG00000084235	ENSMUST00000118224	52.4731	106.006	0.494999	3.5475e-05	0.000368327	predicted gene 15421 [Source:MGI Symbol;Acc:MGI:3705475]
Dynlt1a	ENSMUSG00000092074	ENSMUST00000169415	2.38798	4.82539	0.494878	0.000837762	0.0031556	dynein light chain Tctex-type 1A [Source:MGI Symbol;Acc:MGI:3807506]
Tet3	ENSMUSG00000034832	ENSMUST00000089622	5.6365	11.3913	0.494807	0.00303928	0.00837908	tet methylcytosine dioxygenase 3 [Source:MGI Symbol;Acc:MGI:2446229]
Crtc2	ENSMUSG00000027936	ENSMUST00000029545	12.6573	25.5839	0.494738	9.34411e-06	0.000156683	CREB regulated transcription coactivator 2 [Source:MGI Symbol;Acc:MGI:1921593]
Nup214	ENSMUSG00000001855	ENSMUST00000065398	3.65004	7.38164	0.494475	0.000109628	0.000766024	nucleoporin 214 [Source:MGI Symbol;Acc:MGI:1095411]
Erlec1	ENSMUSG00000020311	ENSMUST00000143126	7.96137	16.1034	0.494391	0.00137454	0.00458303	endoplasmic reticulum lectin 1 [Source:MGI Symbol;Acc:MGI:1914003]
Lrrk1	ENSMUSG00000015133	ENSMUST00000167705	5.44323	11.0117	0.494315	0.00086007	0.00321861	leucine-rich repeat kinase 1 [Source:MGI Symbol;Acc:MGI:2142227]
Ifi35	ENSMUSG00000010358	ENSMUST00000010502	36.444	73.754	0.494129	0.000224779	0.00125216	interferon-induced protein 35 [Source:MGI Symbol;Acc:MGI:1917360]
Ebna1bp2	ENSMUSG00000028729	ENSMUST00000030501	14.1412	28.6335	0.493868	0.000148689	0.000946239	EBNA1 binding protein 2 [Source:MGI Symbol;Acc:MGI:1916322]
Tmem164	ENSMUSG00000047045	ENSMUST00000112889	7.29345	14.7708	0.493776	0.00148151	0.00485368	transmembrane protein 164 [Source:MGI Symbol;Acc:MGI:2148020]
Sox5	ENSMUSG00000041540	ENSMUST00000038815	1.38851	2.81341	0.493533	0.00091053	0.00335593	SRY (sex determining region Y)-box 5 [Source:MGI Symbol;Acc:MGI:98367]
Dnajc7	ENSMUSG00000014195	ENSMUST00000129346	36.8172	74.6107	0.493457	2.18855e-05	0.000269763	DnaJ heat shock protein family (Hsp40) member C7 [Source:MGI Symbol;Acc:MGI:1928373]
Prpsap2	ENSMUSG00000020528	ENSMUST00000151966	5.33021	10.802	0.493448	0.000230157	0.00127067	phosphoribosyl pyrophosphate synthetase-associated protein 2 [Source:MGI Symbol;Acc:MGI:2384838]
Klf11	ENSMUSG00000020653	ENSMUST00000020982	6.09127	12.3467	0.493354	5.89197e-05	0.000510717	Kruppel-like factor 11 [Source:MGI Symbol;Acc:MGI:2653368]
Lpl	ENSMUSG00000015568	ENSMUST00000015712	3.06222	6.20957	0.493146	7.85798e-05	0.000614022	lipoprotein lipase [Source:MGI Symbol;Acc:MGI:96820]
Slc9a3r2	ENSMUSG00000002504	ENSMUST00000019684	35.2478	71.4762	0.493141	0.000786029	0.003032	solute carrier family 9 (sodium/hydrogen exchanger), member 3 regulator 2 [Source:MGI Symbol;Acc:MGI:1890662]
Zbtb16	ENSMUSG00000066687	ENSMUST00000093852	13.3072	26.9908	0.493026	0.000474378	0.00210276	zinc finger and BTB domain containing 16 [Source:MGI Symbol;Acc:MGI:103222]
Slc38a6	ENSMUSG00000044712	ENSMUST00000140523	2.47511	5.02073	0.492978	6.63777e-05	0.000550742	solute carrier family 38, member 6 [Source:MGI Symbol;Acc:MGI:3648156]
Ythdc1	ENSMUSG00000035851	ENSMUST00000119339	17.6212	35.7598	0.492766	0.0014712	0.00482264	YTH domain containing 1 [Source:MGI Symbol;Acc:MGI:2443713]
Ctdsp2	ENSMUSG00000078429	ENSMUST00000105256	58.9255	119.668	0.492408	8.43307e-06	0.000147732	CTD (carboxy-terminal domain, RNA polymerase II, polypeptide A) small phosphatase 2 [Source:MGI Symbol;Acc:MGI:1098748]
Acbd4	ENSMUSG00000056938	ENSMUST00000107040	13.4039	27.234	0.492175	0.000183256	0.00109527	acyl-Coenzyme A binding domain containing 4 [Source:MGI Symbol;Acc:MGI:1914381]
Ubp1	ENSMUSG00000009741	ENSMUST00000214095	15.4235	31.3392	0.492149	0.000388346	0.00182948	upstream binding protein 1 [Source:MGI Symbol;Acc:MGI:104889]
Muc6	ENSMUSG00000048191	ENSMUST00000189314	2.61159	5.30886	0.49193	0.00187007	0.00577674	mucin 6, gastric [Source:MGI Symbol;Acc:MGI:2663233]
Macrod1	ENSMUSG00000036278	ENSMUST00000040261	4.36773	8.8823	0.491734	0.00220477	0.00654998	MACRO domain containing 1 [Source:MGI Symbol;Acc:MGI:2147583]
Asl	ENSMUSG00000025533	ENSMUST00000161094	31.9737	65.0487	0.491535	0.000384179	0.00181528	argininosuccinate lyase [Source:MGI Symbol;Acc:MGI:88084]
Parp9	ENSMUSG00000022906	ENSMUST00000114878	14.1196	28.7341	0.491388	2.22254e-05	0.000271857	poly (ADP-ribose) polymerase family, member 9 [Source:MGI Symbol;Acc:MGI:1933117]
Rnf38	ENSMUSG00000035696	ENSMUST00000136730	5.00721	10.1922	0.491278	1.54908e-05	0.000217626	ring finger protein 38 [Source:MGI Symbol;Acc:MGI:1920719]
Crispld1	ENSMUSG00000025776	ENSMUST00000159958	2.28017	4.64174	0.491232	0.00167212	0.00530638	cysteine-rich secretory protein LCCL domain containing 1 [Source:MGI Symbol;Acc:MGI:1934666]
Rbfox2	ENSMUSG00000033565	ENSMUST00000048145	18.7961	38.2635	0.491228	0.000241427	0.00131073	RNA binding protein, fox-1 homolog (C. elegans) 2 [Source:MGI Symbol;Acc:MGI:1933973]
Rgs12	ENSMUSG00000029101	ENSMUST00000030984	2.08296	4.2407	0.491183	0.000977423	0.00353188	regulator of G-protein signaling 12 [Source:MGI Symbol;Acc:MGI:1918979]
Nt5c2	ENSMUSG00000025041	ENSMUST00000172239	7.15854	14.5793	0.491008	9.55217e-05	0.000705067	5'-nucleotidase, cytosolic II [Source:MGI Symbol;Acc:MGI:2178563]
Rps17	ENSMUSG00000061787	ENSMUST00000130487	937.718	1910.1	0.490925	1.56179e-06	5.4942e-05	ribosomal protein S17 [Source:MGI Symbol;Acc:MGI:1309526]
Phip	ENSMUSG00000032253	ENSMUST00000034787	3.15738	6.43356	0.490767	4.56852e-05	0.000430675	pleckstrin homology domain interacting protein [Source:MGI Symbol;Acc:MGI:1932404]
Arid1b	ENSMUSG00000069729	ENSMUST00000115799	6.81905	13.8962	0.490712	0.000257672	0.00137105	AT rich interactive domain 1B (SWI-like) [Source:MGI Symbol;Acc:MGI:1926129]
Pan3	ENSMUSG00000029647	ENSMUST00000031651	8.50348	17.3477	0.490179	0.000384057	0.00181528	PAN3 poly(A) specific ribonuclease subunit [Source:MGI Symbol;Acc:MGI:1919837]
Reep3	ENSMUSG00000019873	ENSMUST00000020023	10.3904	21.2009	0.490094	0.000164468	0.00101411	receptor accessory protein 3 [Source:MGI Symbol;Acc:MGI:88930]
Cd1d1	ENSMUSG00000028076	ENSMUST00000107620	1.78714	3.64654	0.490093	0.00163055	0.00521365	CD1d1 antigen [Source:MGI Symbol;Acc:MGI:107674]
Rpl10a	ENSMUSG00000037805	ENSMUST00000042334	542.722	1107.47	0.490055	8.37656e-07	3.81929e-05	ribosomal protein L10A [Source:MGI Symbol;Acc:MGI:1343877]
Tmem219	ENSMUSG00000060538	ENSMUST00000154174	11.955	24.4002	0.489954	0.00221828	0.00658406	transmembrane protein 219 [Source:MGI Symbol;Acc:MGI:1915992]
Ccdc85b	ENSMUSG00000095098	ENSMUST00000179549	17.1976	35.1065	0.489869	0.000371991	0.00177759	coiled-coil domain containing 85B [Source:MGI Symbol;Acc:MGI:2147607]
Slco2b1	ENSMUSG00000030737	ENSMUST00000032985	2.23899	4.57141	0.489781	0.000985168	0.00355457	solute carrier organic anion transporter family, member 2b1 [Source:MGI Symbol;Acc:MGI:1351872]
Med23	ENSMUSG00000019984	ENSMUST00000092646	3.85196	7.86562	0.48972	0.000782393	0.00302337	mediator complex subunit 23 [Source:MGI Symbol;Acc:MGI:1917458]
Exosc7	ENSMUSG00000025785	ENSMUST00000026891	23.078	47.1274	0.489693	0.00165633	0.00527173	exosome component 7 [Source:MGI Symbol;Acc:MGI:1913696]
Rps19-ps3	ENSMUSG00000080059	ENSMUST00000116174	223.582	456.596	0.489671	9.11386e-06	0.0001549	ribosomal protein S19, pseudogene 3 [Source:MGI Symbol;Acc:MGI:3701125]
Gemin5	ENSMUSG00000037275	ENSMUST00000035604	3.50975	7.16842	0.489612	0.00151096	0.0049149	gem (nuclear organelle) associated protein 5 [Source:MGI Symbol;Acc:MGI:2449311]
Adnp	ENSMUSG00000051149	ENSMUST00000057793	12.3871	25.3121	0.489373	9.56463e-05	0.000705646	activity-dependent neuroprotective protein [Source:MGI Symbol;Acc:MGI:1338758]
Xab2	ENSMUSG00000019470	ENSMUST00000163038	16.1841	33.0792	0.489253	0.000372599	0.00177913	XPA binding protein 2 [Source:MGI Symbol;Acc:MGI:1914689]
D230025D16Rik	ENSMUSG00000031889	ENSMUST00000034361	5.91037	12.0849	0.489072	0.000188115	0.00111437	RIKEN cDNA D230025D16 gene [Source:MGI Symbol;Acc:MGI:2443049]
Wiz	ENSMUSG00000024050	ENSMUST00000170617	9.72688	19.8919	0.488986	8.3239e-06	0.000146413	widely-interspaced zinc finger motifs [Source:MGI Symbol;Acc:MGI:1332638]
Ctc1	ENSMUSG00000020898	ENSMUST00000021278	4.19332	8.58131	0.488657	0.000859584	0.00321749	CTS telomere maintenance complex component 1 [Source:MGI Symbol;Acc:MGI:1916214]
Zfp263	ENSMUSG00000022529	ENSMUST00000023176	6.26178	12.8146	0.488645	0.000729084	0.00286926	zinc finger protein 263 [Source:MGI Symbol;Acc:MGI:1921370]
Kdm7a	ENSMUSG00000042599	ENSMUST00000002305	3.05094	6.24432	0.488594	6.25333e-05	0.000530032	lysine (K)-specific demethylase 7A [Source:MGI Symbol;Acc:MGI:2443388]
8430429K09Rik	ENSMUSG00000034587	ENSMUST00000136038	3.01093	6.16284	0.488562	0.00382982	0.00999194	RIKEN cDNA 8430429K09 gene [Source:MGI Symbol;Acc:MGI:1918773]
Vkorc1	ENSMUSG00000096145	ENSMUST00000033074	60.857	124.586	0.488473	0.000148092	0.00094348	vitamin K epoxide reductase complex, subunit 1 [Source:MGI Symbol;Acc:MGI:106442]
Repin1	ENSMUSG00000052751	ENSMUST00000154010	6.16012	12.6188	0.48817	0.00155624	0.00502715	replication initiator 1 [Source:MGI Symbol;Acc:MGI:1889817]
Tob2	ENSMUSG00000048546	ENSMUST00000050467	9.72155	19.9145	0.488163	0.000391265	0.00183822	transducer of ERBB2, 2 [Source:MGI Symbol;Acc:MGI:1888525]
Rpl36	ENSMUSG00000057863	ENSMUST00000080492	468.028	959.109	0.487982	6.87907e-07	3.3351e-05	ribosomal protein L36 [Source:MGI Symbol;Acc:MGI:1860603]
Tubgcp5	ENSMUSG00000033790	ENSMUST00000032627	2.46884	5.05932	0.487978	0.00324607	0.00879246	tubulin, gamma complex associated protein 5 [Source:MGI Symbol;Acc:MGI:2178836]
Glrx2	ENSMUSG00000018196	ENSMUST00000185367	3.73826	7.66567	0.487663	0.000397717	0.00185794	glutaredoxin 2 (thioltransferase) [Source:MGI Symbol;Acc:MGI:1916617]
Ndufa6	ENSMUSG00000022450	ENSMUST00000023085	137.433	281.834	0.487636	7.94397e-05	0.000618786	NADH dehydrogenase (ubiquinone) 1 alpha subcomplex, 6 (B14) [Source:MGI Symbol;Acc:MGI:1914380]
Eif2b4	ENSMUSG00000029145	ENSMUST00000077693	11.7038	24.0035	0.487589	0.00289463	0.00808009	eukaryotic translation initiation factor 2B, subunit 4 delta [Source:MGI Symbol;Acc:MGI:95300]
Cebpz	ENSMUSG00000024081	ENSMUST00000024885	9.02813	18.5527	0.486621	0.00197578	0.00602693	CCAAT/enhancer binding protein zeta [Source:MGI Symbol;Acc:MGI:109386]
Bcar3	ENSMUSG00000028121	ENSMUST00000196134	1.88571	3.8752	0.48661	0.00035558	0.00171862	breast cancer anti-estrogen resistance 3 [Source:MGI Symbol;Acc:MGI:1352501]
Kcnma1	ENSMUSG00000063142	ENSMUST00000188285	2.73865	5.62847	0.486571	0.000912763	0.00336201	potassium large conductance calcium-activated channel, subfamily M, alpha member 1 [Source:MGI Symbol;Acc:MGI:99923]
Trex1	ENSMUSG00000049734	ENSMUST00000061973	11.9318	24.5276	0.486466	8.99373e-05	0.000676798	three prime repair exonuclease 1 [Source:MGI Symbol;Acc:MGI:1328317]
Rpf1	ENSMUSG00000028187	ENSMUST00000029838	12.6186	25.9397	0.486457	0.00204015	0.00617863	ribosome production factor 1 homolog [Source:MGI Symbol;Acc:MGI:1917535]
Ints4	ENSMUSG00000025133	ENSMUST00000026126	8.48541	17.4475	0.486341	0.000223211	0.00124825	integrator complex subunit 4 [Source:MGI Symbol;Acc:MGI:1917164]
Pou2f1	ENSMUSG00000026565	ENSMUST00000160260	1.22077	2.51061	0.486245	0.00106827	0.00376954	POU domain, class 2, transcription factor 1 [Source:MGI Symbol;Acc:MGI:101898]
Caskin2	ENSMUSG00000034471	ENSMUST00000041684	8.65499	17.8014	0.486197	0.000719888	0.00284601	CASK-interacting protein 2 [Source:MGI Symbol;Acc:MGI:2157062]
Cd3eap	ENSMUSG00000047649	ENSMUST00000047036	6.36687	13.0994	0.486044	0.0022693	0.00670143	CD3E antigen, epsilon polypeptide associated protein [Source:MGI Symbol;Acc:MGI:1917583]
Parp16	ENSMUSG00000032392	ENSMUST00000216702	3.23912	6.66583	0.485929	0.00185714	0.0057433	poly (ADP-ribose) polymerase family, member 16 [Source:MGI Symbol;Acc:MGI:2446133]
Nop10	ENSMUSG00000027133	ENSMUST00000028553	46.5309	95.7642	0.485891	0.000283335	0.00145864	NOP10 ribonucleoprotein [Source:MGI Symbol;Acc:MGI:1913431]
Zfp282	ENSMUSG00000025821	ENSMUST00000061890	5.40738	11.1302	0.485829	0.00213986	0.00640774	zinc finger protein 282 [Source:MGI Symbol;Acc:MGI:2141413]
Hvcn1	ENSMUSG00000064267	ENSMUST00000145854	1.85783	3.82424	0.485805	0.00070061	0.0027934	hydrogen voltage-gated channel 1 [Source:MGI Symbol;Acc:MGI:1921346]
Tor3a	ENSMUSG00000060519	ENSMUST00000156861	13.9563	28.734	0.485706	5.56738e-05	0.000492154	torsin family 3, member A [Source:MGI Symbol;Acc:MGI:1353652]
Dhx40	ENSMUSG00000018425	ENSMUST00000018569	7.2778	14.9846	0.485686	9.03522e-05	0.00067874	DEAH (Asp-Glu-Ala-His) box polypeptide 40 [Source:MGI Symbol;Acc:MGI:1914737]
Efna5	ENSMUSG00000048915	ENSMUST00000076840	2.97819	6.13343	0.485566	0.000365758	0.00175556	ephrin A5 [Source:MGI Symbol;Acc:MGI:107444]
Dnaja1	ENSMUSG00000028410	ENSMUST00000030118	22.0635	45.4459	0.48549	3.88571e-05	0.000390954	DnaJ heat shock protein family (Hsp40) member A1 [Source:MGI Symbol;Acc:MGI:1270129]
C1qb	ENSMUSG00000036905	ENSMUST00000046384	29.0267	59.8272	0.485175	0.00110536	0.00387107	complement component 1, q subcomponent, beta polypeptide [Source:MGI Symbol;Acc:MGI:88224]
Smpd4	ENSMUSG00000005899	ENSMUST00000006053	4.89692	10.0947	0.485101	8.08349e-06	0.000143791	sphingomyelin phosphodiesterase 4 [Source:MGI Symbol;Acc:MGI:1924876]
Oas1g	ENSMUSG00000066861	ENSMUST00000086368	12.0898	24.9249	0.485049	0.000433672	0.00197578	2'-5' oligoadenylate synthetase 1G [Source:MGI Symbol;Acc:MGI:97429]
Rpl39	ENSMUSG00000079641	ENSMUST00000115231	688.154	1419.83	0.484672	8.67521e-05	0.000658344	ribosomal protein L39 [Source:MGI Symbol;Acc:MGI:1914498]
Clk4	ENSMUSG00000020385	ENSMUST00000153414	20.3277	41.9416	0.484667	0.00100547	0.00360978	CDC like kinase 4 [Source:MGI Symbol;Acc:MGI:1098551]
Rps25	ENSMUSG00000009927	ENSMUST00000080300	335.738	693.032	0.484448	1.93089e-05	0.000250524	ribosomal protein S25 [Source:MGI Symbol;Acc:MGI:1922867]
Nme6	ENSMUSG00000032478	ENSMUST00000200005	8.18877	16.9109	0.484229	0.000248012	0.00133228	NME/NM23 nucleoside diphosphate kinase 6 [Source:MGI Symbol;Acc:MGI:1861676]
Wdr74	ENSMUSG00000042729	ENSMUST00000210512	15.9087	32.8678	0.484019	0.00186886	0.00577406	WD repeat domain 74 [Source:MGI Symbol;Acc:MGI:2147427]
Thumpd1	ENSMUSG00000030942	ENSMUST00000033236	12.0905	24.981	0.48399	8.04586e-05	0.000624474	THUMP domain containing 1 [Source:MGI Symbol;Acc:MGI:2444479]
Arrdc1	ENSMUSG00000026972	ENSMUST00000102935	10.4963	21.6943	0.483827	0.000265772	0.00139902	arrestin domain containing 1 [Source:MGI Symbol;Acc:MGI:2446136]
Sclt1	ENSMUSG00000059834	ENSMUST00000026866	1.99611	4.12824	0.483526	0.00312422	0.00854654	sodium channel and clathrin linker 1 [Source:MGI Symbol;Acc:MGI:1914411]
Lyz1	ENSMUSG00000069515	ENSMUST00000092162	7.84774	16.2351	0.483381	0.00179892	0.00561105	lysozyme 1 [Source:MGI Symbol;Acc:MGI:96902]
Bbs2	ENSMUSG00000031755	ENSMUST00000034206	3.17006	6.56016	0.483229	0.000522504	0.00225346	Bardet-Biedl syndrome 2 (human) [Source:MGI Symbol;Acc:MGI:2135267]
Cdo1	ENSMUSG00000033022	ENSMUST00000035804	9.46848	19.6136	0.48275	0.00253859	0.0073023	cysteine dioxygenase 1, cytosolic [Source:MGI Symbol;Acc:MGI:105925]
Gtf3c6	ENSMUSG00000019837	ENSMUST00000217537	15.5207	32.1548	0.482686	0.00307517	0.00845244	general transcription factor IIIC, polypeptide 6, alpha [Source:MGI Symbol;Acc:MGI:1914621]
Grcc10	ENSMUSG00000072772	ENSMUST00000129823	176.856	366.501	0.482552	0.000185917	0.00110541	gene rich cluster, C10 gene [Source:MGI Symbol;Acc:MGI:1315201]
Lgals3bp	ENSMUSG00000033880	ENSMUST00000144529	105.102	217.829	0.482497	1.61377e-07	1.46432e-05	lectin, galactoside-binding, soluble, 3 binding protein [Source:MGI Symbol;Acc:MGI:99554]
Nbeal2	ENSMUSG00000056724	ENSMUST00000133191	2.2565	4.6768	0.482489	0.000638145	0.0026142	neurobeachin-like 2 [Source:MGI Symbol;Acc:MGI:2448554]
Ldb2	ENSMUSG00000039706	ENSMUST00000199534	5.47869	11.3632	0.482145	0.00018583	0.00110527	LIM domain binding 2 [Source:MGI Symbol;Acc:MGI:894670]
Bcor	ENSMUSG00000040363	ENSMUST00000115513	4.14549	8.59945	0.482065	3.71601e-05	0.000379892	BCL6 interacting corepressor [Source:MGI Symbol;Acc:MGI:1918708]
Ccdc51	ENSMUSG00000025645	ENSMUST00000026735	1.72599	3.58098	0.481987	0.000374064	0.00178503	coiled-coil domain containing 51 [Source:MGI Symbol;Acc:MGI:1913908]
Rbm5	ENSMUSG00000032580	ENSMUST00000182659	34.8651	72.3759	0.481722	1.44359e-05	0.000206835	RNA binding motif protein 5 [Source:MGI Symbol;Acc:MGI:1933204]
Tril	ENSMUSG00000043496	ENSMUST00000127748	1.64217	3.41047	0.481508	0.00145175	0.00477334	TLR4 interactor with leucine-rich repeats [Source:MGI Symbol;Acc:MGI:1914123]
Mgst1	ENSMUSG00000008540	ENSMUST00000008684	69.0116	143.367	0.481363	2.21532e-05	0.000271357	microsomal glutathione S-transferase 1 [Source:MGI Symbol;Acc:MGI:1913850]
Ncoa2	ENSMUSG00000005886	ENSMUST00000081713	4.66799	9.70036	0.481218	9.17826e-06	0.000155286	nuclear receptor coactivator 2 [Source:MGI Symbol;Acc:MGI:1276533]
Lpp	ENSMUSG00000033306	ENSMUST00000115314	9.95445	20.6863	0.481209	1.17379e-06	4.56538e-05	LIM domain containing preferred translocation partner in lipoma [Source:MGI Symbol;Acc:MGI:2441849]
Msl3l2	ENSMUSG00000047669	ENSMUST00000063138	1.70738	3.54908	0.481076	0.00250328	0.00722354	male-specific lethal 3-like 2 (Drosophila) [Source:MGI Symbol;Acc:MGI:1920640]
Irf9	ENSMUSG00000002325	ENSMUST00000134863	25.6144	53.265	0.480885	0.000420956	0.00193363	interferon regulatory factor 9 [Source:MGI Symbol;Acc:MGI:107587]
Myct1	ENSMUSG00000046916	ENSMUST00000051809	2.90556	6.04215	0.480881	0.00228264	0.00672932	myc target 1 [Source:MGI Symbol;Acc:MGI:1915882]
Lmtk2	ENSMUSG00000038970	ENSMUST00000041804	5.04819	10.5026	0.480663	0.00105447	0.00373151	lemur tyrosine kinase 2 [Source:MGI Symbol;Acc:MGI:3036247]
Tra2a	ENSMUSG00000029817	ENSMUST00000204189	31.533	65.6122	0.480597	4.16977e-05	0.00040616	transformer 2 alpha homolog (Drosophila) [Source:MGI Symbol;Acc:MGI:1933972]
Dvl1	ENSMUSG00000029071	ENSMUST00000030948	24.0082	49.9566	0.48058	9.12853e-05	0.000684206	dishevelled segment polarity protein 1 [Source:MGI Symbol;Acc:MGI:94941]
Pomt2	ENSMUSG00000034126	ENSMUST00000037788	4.19551	8.73052	0.480557	0.000350419	0.00170032	protein-O-mannosyltransferase 2 [Source:MGI Symbol;Acc:MGI:2444430]
D430042O09Rik	ENSMUSG00000032743	ENSMUST00000124223	4.72987	9.8455	0.48041	0.00017276	0.00105101	RIKEN cDNA D430042O09 gene [Source:MGI Symbol;Acc:MGI:2442760]
Itih5	ENSMUSG00000025780	ENSMUST00000026886	10.9811	22.8588	0.48039	9.39619e-06	0.000157282	inter-alpha (globulin) inhibitor H5 [Source:MGI Symbol;Acc:MGI:1925751]
Unc93b1	ENSMUSG00000036908	ENSMUST00000162708	13.9354	29.0094	0.480374	0.000614782	0.00254805	unc-93 homolog B1 (C. elegans) [Source:MGI Symbol;Acc:MGI:1859307]
Med18	ENSMUSG00000066042	ENSMUST00000102567	3.28868	6.84926	0.480151	0.00236822	0.0069215	mediator complex subunit 18 [Source:MGI Symbol;Acc:MGI:1914469]
C1qc	ENSMUSG00000036896	ENSMUST00000046332	31.4578	65.5207	0.48012	0.000658675	0.00267425	complement component 1, q subcomponent, C chain [Source:MGI Symbol;Acc:MGI:88225]
Zfp787	ENSMUSG00000046792	ENSMUST00000094870	8.21294	17.1132	0.479918	0.000624428	0.00257291	zinc finger protein 787 [Source:MGI Symbol;Acc:MGI:1914359]
Etv3	ENSMUSG00000003382	ENSMUST00000119109	4.7071	9.81375	0.479644	0.00140365	0.0046532	ets variant 3 [Source:MGI Symbol;Acc:MGI:1350926]
Zmynd11	ENSMUSG00000021156	ENSMUST00000110637	17.0108	35.4739	0.479529	1.05449e-05	0.000167595	zinc finger, MYND domain containing 11 [Source:MGI Symbol;Acc:MGI:1913755]
4931428F04Rik	ENSMUSG00000014837	ENSMUST00000212922	1.21266	2.52922	0.479461	0.00303665	0.0083745	RIKEN cDNA 4931428F04 gene [Source:MGI Symbol;Acc:MGI:1921606]
Fnbp4	ENSMUSG00000008200	ENSMUST00000013759	9.57607	19.9728	0.479456	0.000530187	0.00227648	formin binding protein 4 [Source:MGI Symbol;Acc:MGI:1860513]
Yipf2	ENSMUSG00000032182	ENSMUST00000078572	13.471	28.0971	0.479444	0.000384703	0.00181725	Yip1 domain family, member 2 [Source:MGI Symbol;Acc:MGI:1922016]
Rps18	ENSMUSG00000008668	ENSMUST00000174758	811.584	1693	0.479376	8.487e-05	0.000649249	ribosomal protein S18 [Source:MGI Symbol;Acc:MGI:98146]
Asap1	ENSMUSG00000022377	ENSMUST00000177371	3.85656	8.04786	0.479203	0.00124465	0.00425404	ArfGAP with SH3 domain, ankyrin repeat and PH domain1 [Source:MGI Symbol;Acc:MGI:1342335]
Prpf6	ENSMUSG00000002455	ENSMUST00000132714	20.343	42.4571	0.479144	0.000137111	0.000892371	pre-mRNA splicing factor 6 [Source:MGI Symbol;Acc:MGI:1922946]
Ccnl1	ENSMUSG00000027829	ENSMUST00000129002	15.6989	32.7768	0.478963	5.46713e-05	0.000486755	cyclin L1 [Source:MGI Symbol;Acc:MGI:1922664]
D10Jhu81e	ENSMUSG00000053329	ENSMUST00000001242	31.0666	64.863	0.478956	0.00235697	0.00689562	DNA segment, Chr 10, Johns Hopkins University 81 expressed [Source:MGI Symbol;Acc:MGI:1351861]
Irs2	ENSMUSG00000038894	ENSMUST00000040514	2.35559	4.91874	0.478902	0.00152498	0.00495018	insulin receptor substrate 2 [Source:MGI Symbol;Acc:MGI:109334]
Smad4	ENSMUSG00000024515	ENSMUST00000025393	15.3744	32.1056	0.47887	0.000155034	0.000971516	SMAD family member 4 [Source:MGI Symbol;Acc:MGI:894293]
Elp2	ENSMUSG00000024271	ENSMUST00000025120	13.1642	27.4927	0.478827	0.000151634	0.00095854	elongator acetyltransferase complex subunit 2 [Source:MGI Symbol;Acc:MGI:1889642]
Gart	ENSMUSG00000022962	ENSMUST00000023684	14.9313	31.1982	0.478594	0.000717101	0.00283629	phosphoribosylglycinamide formyltransferase [Source:MGI Symbol;Acc:MGI:95654]
Zfp260	ENSMUSG00000049421	ENSMUST00000123095	10.276	21.4789	0.478426	0.000110403	0.000770196	zinc finger protein 260 [Source:MGI Symbol;Acc:MGI:1347071]
Fam134c	ENSMUSG00000017802	ENSMUST00000154513	20.9738	43.8528	0.478276	8.93191e-05	0.000673904	family with sequence similarity 134, member C [Source:MGI Symbol;Acc:MGI:1915248]
2410006H16Rik	ENSMUSG00000086841	ENSMUST00000131787	145.313	303.849	0.478241	0.000401204	0.00186712	RIKEN cDNA 2410006H16 gene [Source:MGI Symbol;Acc:MGI:1916471]
Nae1	ENSMUSG00000031878	ENSMUST00000161462	5.93693	12.4147	0.478219	5.40932e-05	0.000483712	NEDD8 activating enzyme E1 subunit 1 [Source:MGI Symbol;Acc:MGI:2384561]
C4a	ENSMUSG00000015451	ENSMUST00000160657	1.98245	4.14687	0.478059	0.00128178	0.00435771	complement component 4A (Rodgers blood group) [Source:MGI Symbol;Acc:MGI:98320]
Tlk2	ENSMUSG00000020694	ENSMUST00000106939	5.6047	11.7243	0.478041	0.000673385	0.002714	tousled-like kinase 2 (Arabidopsis) [Source:MGI Symbol;Acc:MGI:1346023]
Decr2	ENSMUSG00000036775	ENSMUST00000040907	6.40247	13.3961	0.477935	0.000547296	0.0023351	2-4-dienoyl-Coenzyme A reductase 2, peroxisomal [Source:MGI Symbol;Acc:MGI:1347059]
Nf1	ENSMUSG00000020716	ENSMUST00000145839	3.23177	6.76472	0.477738	0.000369777	0.00176942	neurofibromin 1 [Source:MGI Symbol;Acc:MGI:97306]
Tmem237	ENSMUSG00000038079	ENSMUST00000094917	4.27387	8.94906	0.477578	0.000774976	0.00300427	transmembrane protein 237 [Source:MGI Symbol;Acc:MGI:2138365]
Mrm1	ENSMUSG00000018405	ENSMUST00000018549	3.94414	8.2593	0.477539	0.00072101	0.00284914	mitochondrial rRNA methyltransferase 1 [Source:MGI Symbol;Acc:MGI:2443470]
Pin4	ENSMUSG00000079480	ENSMUST00000113627	16.6632	34.9035	0.477407	0.000270733	0.00141524	protein (peptidyl-prolyl cis/trans isomerase) NIMA-interacting, 4 (parvulin) [Source:MGI Symbol;Acc:MGI:1916963]
Rtp4	ENSMUSG00000033355	ENSMUST00000209422	26.5651	55.653	0.477334	5.14951e-05	0.00046662	receptor transporter protein 4 [Source:MGI Symbol;Acc:MGI:1915025]
Kctd17	ENSMUSG00000033287	ENSMUST00000166142	23.2562	48.7282	0.477264	4.84907e-05	0.000447376	potassium channel tetramerisation domain containing 17 [Source:MGI Symbol;Acc:MGI:1920094]
Safb2	ENSMUSG00000042625	ENSMUST00000142752	44.2554	92.7341	0.47723	6.34575e-05	0.000534783	scaffold attachment factor B2 [Source:MGI Symbol;Acc:MGI:2146808]
Anks3	ENSMUSG00000022515	ENSMUST00000023157	10.6879	22.3978	0.477186	0.000650331	0.00265209	ankyrin repeat and sterile alpha motif domain containing 3 [Source:MGI Symbol;Acc:MGI:1919865]
Hba-a1	ENSMUSG00000069919	ENSMUST00000093209	357.882	750.145	0.477083	0.000377678	0.00179534	hemoglobin alpha, adult chain 1 [Source:MGI Symbol;Acc:MGI:96015]
Gatc	ENSMUSG00000029536	ENSMUST00000139167	7.57699	15.8849	0.476992	0.000401043	0.00186712	glutamyl-tRNA(Gln) amidotransferase, subunit C [Source:MGI Symbol;Acc:MGI:1923776]
Arhgap5	ENSMUSG00000035133	ENSMUST00000218755	2.52211	5.29011	0.47676	0.000732304	0.00287996	Rho GTPase activating protein 5 [Source:MGI Symbol;Acc:MGI:1332637]
Sema4b	ENSMUSG00000030539	ENSMUST00000032754	9.46841	19.8718	0.476474	0.000553601	0.00235713	sema domain, immunoglobulin domain (Ig), transmembrane domain (TM) and short cytoplasmic domain, (semaphorin) 4B [Source:MGI Symbol;Acc:MGI:107559]
Kdm4b	ENSMUSG00000024201	ENSMUST00000025036	6.75051	14.1723	0.476317	0.000267024	0.0014039	lysine (K)-specific demethylase 4B [Source:MGI Symbol;Acc:MGI:2442355]
5730409E04Rik	ENSMUSG00000073755	ENSMUST00000097886	6.20725	13.0345	0.476218	0.000296327	0.00150185	RIKEN cDNA 5730409E04Rik gene [Source:MGI Symbol;Acc:MGI:3609248]
Gabarapl1	ENSMUSG00000030161	ENSMUST00000032264	155.073	325.668	0.476168	7.11325e-06	0.000133822	gamma-aminobutyric acid (GABA) A receptor-associated protein-like 1 [Source:MGI Symbol;Acc:MGI:1914980]
Ints1	ENSMUSG00000029547	ENSMUST00000072607	7.65917	16.0933	0.475923	8.20207e-07	3.79576e-05	integrator complex subunit 1 [Source:MGI Symbol;Acc:MGI:1915760]
Dgkz	ENSMUSG00000040479	ENSMUST00000142231	17.0299	35.8057	0.475619	5.11892e-05	0.000465816	diacylglycerol kinase zeta [Source:MGI Symbol;Acc:MGI:1278339]
Mepce	ENSMUSG00000029726	ENSMUST00000031740	12.8695	27.0587	0.475614	2.23623e-05	0.000273145	methylphosphate capping enzyme [Source:MGI Symbol;Acc:MGI:106477]
Taok2	ENSMUSG00000059981	ENSMUST00000214525	25.1687	52.9272	0.475533	8.12398e-06	0.000144067	TAO kinase 2 [Source:MGI Symbol;Acc:MGI:1915919]
Nop56	ENSMUSG00000027405	ENSMUST00000103198	25.9461	54.5914	0.475278	5.52182e-07	2.94433e-05	NOP56 ribonucleoprotein [Source:MGI Symbol;Acc:MGI:1914384]
Pik3c3	ENSMUSG00000033628	ENSMUST00000115812	6.2213	13.0927	0.475173	0.00112921	0.00393721	phosphoinositide-3-kinase, class 3 [Source:MGI Symbol;Acc:MGI:2445019]
Smo	ENSMUSG00000001761	ENSMUST00000201515	17.3353	36.5257	0.474606	0.000144889	0.000928792	smoothened, frizzled class receptor [Source:MGI Symbol;Acc:MGI:108075]
Tgfbr3	ENSMUSG00000029287	ENSMUST00000031224	23.9163	50.4057	0.474475	4.54618e-06	0.00010196	transforming growth factor, beta receptor III [Source:MGI Symbol;Acc:MGI:104637]
Ngrn	ENSMUSG00000047084	ENSMUST00000117989	16.1388	34.0236	0.474342	0.00058459	0.00244964	neugrin, neurite outgrowth associated [Source:MGI Symbol;Acc:MGI:1933212]
Zfyve19	ENSMUSG00000068580	ENSMUST00000149036	7.07476	14.9151	0.474335	0.00189021	0.00582857	zinc finger, FYVE domain containing 19 [Source:MGI Symbol;Acc:MGI:1919258]
Rsf1	ENSMUSG00000035623	ENSMUST00000205536	2.58284	5.44767	0.474119	0.000205792	0.00118373	remodeling and spacing factor 1 [Source:MGI Symbol;Acc:MGI:2682305]
Morc3	ENSMUSG00000039456	ENSMUST00000202261	5.27741	11.1312	0.47411	0.00027817	0.00143976	microrchidia 3 [Source:MGI Symbol;Acc:MGI:2136841]
Pithd1	ENSMUSG00000028669	ENSMUST00000105851	7.53245	15.8882	0.474091	0.00132585	0.00446283	PITH (C-terminal proteasome-interacting domain of thioredoxin-like) domain containing 1 [Source:MGI Symbol;Acc:MGI:1913443]
Bcorl1	ENSMUSG00000036959	ENSMUST00000136348	2.55407	5.38863	0.473974	0.000125694	0.000841127	BCL6 co-repressor-like 1 [Source:MGI Symbol;Acc:MGI:2443910]
Lmo4	ENSMUSG00000028266	ENSMUST00000121796	25.1822	53.1551	0.473749	0.000123036	0.000832489	LIM domain only 4 [Source:MGI Symbol;Acc:MGI:109360]
Ifi44	ENSMUSG00000028037	ENSMUST00000029671	10.9237	23.0682	0.47354	0.000204747	0.00118086	interferon-induced protein 44 [Source:MGI Symbol;Acc:MGI:2443016]
Fam173a	ENSMUSG00000057411	ENSMUST00000072735	28.3572	59.8932	0.473462	0.00314363	0.00858607	family with sequence similarity 173, member A [Source:MGI Symbol;Acc:MGI:2384888]
Agap3	ENSMUSG00000023353	ENSMUST00000024123	17.4485	36.8531	0.473461	9.23935e-05	0.000687805	ArfGAP with GTPase domain, ankyrin repeat and PH domain 3 [Source:MGI Symbol;Acc:MGI:2183446]
Vps13d	ENSMUSG00000020220	ENSMUST00000036579	4.90596	10.364	0.473366	3.38548e-05	0.000357292	vacuolar protein sorting 13D [Source:MGI Symbol;Acc:MGI:2448530]
Dynll2	ENSMUSG00000020483	ENSMUST00000020775	38.3871	81.1052	0.473301	0.000200625	0.00116329	dynein light chain LC8-type 2 [Source:MGI Symbol;Acc:MGI:1915347]
Map2k7	ENSMUSG00000002948	ENSMUST00000110998	18.3495	38.7713	0.473275	0.0038107	0.00995162	mitogen-activated protein kinase kinase 7 [Source:MGI Symbol;Acc:MGI:1346871]
Rras	ENSMUSG00000038387	ENSMUST00000044111	54.3608	114.871	0.473233	1.83697e-05	0.000243076	related RAS viral (r-ras) oncogene [Source:MGI Symbol;Acc:MGI:98179]
Nek1	ENSMUSG00000031644	ENSMUST00000120689	2.34722	4.96116	0.473119	0.00163535	0.00522539	NIMA (never in mitosis gene a)-related expressed kinase 1 [Source:MGI Symbol;Acc:MGI:97303]
Rps19	ENSMUSG00000040952	ENSMUST00000108430	448.665	948.771	0.472891	9.74019e-07	4.12184e-05	ribosomal protein S19 [Source:MGI Symbol;Acc:MGI:1333780]
Abl1	ENSMUSG00000026842	ENSMUST00000146537	15.9596	33.7524	0.472843	8.65234e-05	0.000657107	c-abl oncogene 1, non-receptor tyrosine kinase [Source:MGI Symbol;Acc:MGI:87859]
Dus3l	ENSMUSG00000007603	ENSMUST00000007747	14.8781	31.4657	0.472836	0.000448712	0.002023	dihydrouridine synthase 3-like (S. cerevisiae) [Source:MGI Symbol;Acc:MGI:2147092]
Bbip1	ENSMUSG00000084957	ENSMUST00000135402	3.86003	8.16497	0.472755	0.00025352	0.00135388	BBSome interacting protein 1 [Source:MGI Symbol;Acc:MGI:1913610]
Skp1a	ENSMUSG00000036309	ENSMUST00000147684	57.9246	122.537	0.47271	1.45458e-06	5.25592e-05	S-phase kinase-associated protein 1A [Source:MGI Symbol;Acc:MGI:103575]
Zfp334	ENSMUSG00000017667	ENSMUST00000103084	2.00422	4.248	0.471804	0.00263754	0.00751676	zinc finger protein 334 [Source:MGI Symbol;Acc:MGI:2388656]
Tbc1d2b	ENSMUSG00000037410	ENSMUST00000041767	5.43426	11.5269	0.471443	0.0004528	0.0020356	TBC1 domain family, member 2B [Source:MGI Symbol;Acc:MGI:1914266]
Akr7a5	ENSMUSG00000028743	ENSMUST00000073787	12.8675	27.3139	0.471097	0.00326872	0.00884124	aldo-keto reductase family 7, member A5 (aflatoxin aldehyde reductase) [Source:MGI Symbol;Acc:MGI:107796]
Zmym4	ENSMUSG00000042446	ENSMUST00000152952	3.11204	6.60599	0.471094	0.00154487	0.0049988	zinc finger, MYM-type 4 [Source:MGI Symbol;Acc:MGI:1915035]
Cdc42bpg	ENSMUSG00000024769	ENSMUST00000025681	4.80169	10.2027	0.470627	0.00123871	0.00423911	CDC42 binding protein kinase gamma (DMPK-like) [Source:MGI Symbol;Acc:MGI:2652845]
Kdelc2	ENSMUSG00000034487	ENSMUST00000037853	6.99688	14.8724	0.470461	0.000631996	0.00259577	KDEL (Lys-Asp-Glu-Leu) containing 2 [Source:MGI Symbol;Acc:MGI:1923765]
Rbm10	ENSMUSG00000031060	ENSMUST00000115375	10.5066	22.336	0.47039	0.00133149	0.00447572	RNA binding motif protein 10 [Source:MGI Symbol;Acc:MGI:2384310]
Rmnd5a	ENSMUSG00000002222	ENSMUST00000002292	9.98054	21.2225	0.470281	9.5492e-06	0.000158768	required for meiotic nuclear division 5 homolog A [Source:MGI Symbol;Acc:MGI:1915727]
Stard10	ENSMUSG00000030688	ENSMUST00000163799	49.7522	105.813	0.470188	0.000247391	0.00132935	START domain containing 10 [Source:MGI Symbol;Acc:MGI:1860093]
Abcg1	ENSMUSG00000024030	ENSMUST00000024829	2.20249	4.68456	0.470159	0.00107746	0.00379502	ATP-binding cassette, sub-family G (WHITE), member 1 [Source:MGI Symbol;Acc:MGI:107704]
Mprip	ENSMUSG00000005417	ENSMUST00000138234	29.8032	63.39	0.470156	1.3959e-05	0.000202059	myosin phosphatase Rho interacting protein [Source:MGI Symbol;Acc:MGI:1349438]
Ash1l	ENSMUSG00000028053	ENSMUST00000186583	6.29157	13.391	0.469835	0.000272313	0.00142135	ash1 (absent, small, or homeotic)-like (Drosophila) [Source:MGI Symbol;Acc:MGI:2183158]
Stx17	ENSMUSG00000061455	ENSMUST00000107721	2.61715	5.57083	0.469795	0.00265568	0.0075586	syntaxin 17 [Source:MGI Symbol;Acc:MGI:1914977]
Aldh6a1	ENSMUSG00000021238	ENSMUST00000085192	21.1752	45.0873	0.469649	0.000223512	0.00124913	aldehyde dehydrogenase family 6, subfamily A1 [Source:MGI Symbol;Acc:MGI:1915077]
Ddx58	ENSMUSG00000040296	ENSMUST00000037907	10.2301	21.7898	0.469492	0.000303414	0.00152793	DEAD (Asp-Glu-Ala-Asp) box polypeptide 58 [Source:MGI Symbol;Acc:MGI:2442858]
Oas1a	ENSMUSG00000052776	ENSMUST00000080322	21.3519	45.4867	0.469409	9.15098e-06	0.000155076	2'-5' oligoadenylate synthetase 1A [Source:MGI Symbol;Acc:MGI:2180860]
Fosb	ENSMUSG00000003545	ENSMUST00000003640	0.842661	1.79546	0.469329	3.52069e-05	0.000367075	FBJ osteosarcoma oncogene B [Source:MGI Symbol;Acc:MGI:95575]
Tsc1	ENSMUSG00000026812	ENSMUST00000156857	5.77514	12.3061	0.469291	2.61283e-05	0.000301888	tuberous sclerosis 1 [Source:MGI Symbol;Acc:MGI:1929183]
Phkb	ENSMUSG00000036879	ENSMUST00000159716	4.51851	9.62855	0.469283	5.60973e-05	0.000494365	phosphorylase kinase beta [Source:MGI Symbol;Acc:MGI:97578]
Irf2	ENSMUSG00000031627	ENSMUST00000034041	10.2507	21.8452	0.469245	0.00034677	0.00168782	interferon regulatory factor 2 [Source:MGI Symbol;Acc:MGI:96591]
Chd3	ENSMUSG00000018474	ENSMUST00000135909	35.3269	75.2998	0.46915	7.78534e-06	0.000140656	chromodomain helicase DNA binding protein 3 [Source:MGI Symbol;Acc:MGI:1344395]
Snrnp70	ENSMUSG00000063511	ENSMUST00000074575	201.821	430.552	0.468749	5.07574e-06	0.000109403	small nuclear ribonucleoprotein 70 (U1) [Source:MGI Symbol;Acc:MGI:98341]
Madd	ENSMUSG00000040687	ENSMUST00000111373	2.56049	5.46384	0.468626	0.00148985	0.00487177	MAP-kinase activating death domain [Source:MGI Symbol;Acc:MGI:2444672]
Nxf1	ENSMUSG00000010097	ENSMUST00000010241	37.2166	79.4366	0.468507	5.51329e-05	0.000489354	nuclear RNA export factor 1 [Source:MGI Symbol;Acc:MGI:1858330]
Ubqln4	ENSMUSG00000008604	ENSMUST00000008748	15.1185	32.2704	0.468494	0.000294478	0.00149511	ubiquilin 4 [Source:MGI Symbol;Acc:MGI:2150152]
Grk6	ENSMUSG00000074886	ENSMUST00000001115	13.4579	28.77	0.467774	0.000769158	0.00298622	G protein-coupled receptor kinase 6 [Source:MGI Symbol;Acc:MGI:1347078]
Tpst1	ENSMUSG00000034118	ENSMUST00000118993	15.2569	32.6163	0.467768	0.000650457	0.00265209	protein-tyrosine sulfotransferase 1 [Source:MGI Symbol;Acc:MGI:1298231]
Acvrl1	ENSMUSG00000000530	ENSMUST00000000542	12.9542	27.6995	0.46767	0.000310155	0.0015506	activin A receptor, type II-like 1 [Source:MGI Symbol;Acc:MGI:1338946]
Rgs9	ENSMUSG00000020599	ENSMUST00000020920	2.46728	5.27665	0.467585	0.000607348	0.00252392	regulator of G-protein signaling 9 [Source:MGI Symbol;Acc:MGI:1338824]
Appl2	ENSMUSG00000020263	ENSMUST00000020500	14.7455	31.5359	0.46758	0.000146608	0.000936344	adaptor protein, phosphotyrosine interaction, PH domain and leucine zipper containing 2 [Source:MGI Symbol;Acc:MGI:2384914]
Papss1	ENSMUSG00000028032	ENSMUST00000029666	23.7305	50.7658	0.46745	4.00472e-05	0.000397897	3'-phosphoadenosine 5'-phosphosulfate synthase 1 [Source:MGI Symbol;Acc:MGI:1330587]
Fau	ENSMUSG00000038274	ENSMUST00000043074	603.785	1291.77	0.467409	1.84146e-05	0.000243446	Finkel-Biskis-Reilly murine sarcoma virus (FBR-MuSV) ubiquitously expressed (fox derived) [Source:MGI Symbol;Acc:MGI:102547]
Zfp235	ENSMUSG00000047603	ENSMUST00000205834	2.21834	4.74735	0.46728	0.000167631	0.00102958	zinc finger protein 235 [Source:MGI Symbol;Acc:MGI:1929117]
Fance	ENSMUSG00000007570	ENSMUST00000114803	8.76312	18.7661	0.466966	0.00219213	0.00652362	Fanconi anemia, complementation group E [Source:MGI Symbol;Acc:MGI:1920025]
Zfp646	ENSMUSG00000049739	ENSMUST00000205364	6.74802	14.4538	0.466867	0.00253795	0.00730165	zinc finger protein 646 [Source:MGI Symbol;Acc:MGI:3665412]
Pold3	ENSMUSG00000030726	ENSMUST00000032969	5.71837	12.2579	0.466505	0.000215981	0.00122172	polymerase (DNA-directed), delta 3, accessory subunit [Source:MGI Symbol;Acc:MGI:1915217]
C1qa	ENSMUSG00000036887	ENSMUST00000046285	45.1973	96.9226	0.466323	8.6934e-05	0.000659069	complement component 1, q subcomponent, alpha polypeptide [Source:MGI Symbol;Acc:MGI:88223]
Fpgt	ENSMUSG00000053870	ENSMUST00000066568	1.94709	4.17592	0.466266	0.000864027	0.00322784	fucose-1-phosphate guanylyltransferase [Source:MGI Symbol;Acc:MGI:1922790]
Acin1	ENSMUSG00000022185	ENSMUST00000126166	61.4357	131.775	0.466218	9.87142e-05	0.000716972	apoptotic chromatin condensation inducer 1 [Source:MGI Symbol;Acc:MGI:1891824]
Ywhaq	ENSMUSG00000076432	ENSMUST00000135088	39.1463	83.9799	0.466138	7.25687e-05	0.000583923	tyrosine 3-monooxygenase/tryptophan 5-monooxygenase activation protein, theta polypeptide [Source:MGI Symbol;Acc:MGI:891963]
Rbm48	ENSMUSG00000040302	ENSMUST00000042753	2.37668	5.09971	0.466042	0.000783685	0.00302633	RNA binding motif protein 48 [Source:MGI Symbol;Acc:MGI:2442653]
Slc15a3	ENSMUSG00000024737	ENSMUST00000138380	1.63561	3.51176	0.465752	0.000352032	0.00170528	solute carrier family 15, member 3 [Source:MGI Symbol;Acc:MGI:1929691]
Cabin1	ENSMUSG00000020196	ENSMUST00000001712	9.10397	19.552	0.465628	0.000131228	0.000866906	calcineurin binding protein 1 [Source:MGI Symbol;Acc:MGI:1298375]
Ing5	ENSMUSG00000026283	ENSMUST00000027505	3.79966	8.16147	0.465561	0.00010364	0.000739521	inhibitor of growth family, member 5 [Source:MGI Symbol;Acc:MGI:1922816]
Fbxl3	ENSMUSG00000022124	ENSMUST00000022720	10.3197	22.1676	0.465529	0.000381844	0.0018082	F-box and leucine-rich repeat protein 3 [Source:MGI Symbol;Acc:MGI:1354702]
Tuba4a	ENSMUSG00000026202	ENSMUST00000186213	12.9451	27.811	0.465469	0.000263482	0.00139205	tubulin, alpha 4A [Source:MGI Symbol;Acc:MGI:1095410]
Dlgap4	ENSMUSG00000061689	ENSMUST00000169464	14.8117	31.8317	0.465312	0.000901247	0.00333165	discs, large homolog-associated protein 4 (Drosophila) [Source:MGI Symbol;Acc:MGI:2138865]
Rplp1	ENSMUSG00000007892	ENSMUST00000008036	2430.38	5224.59	0.465181	2.8351e-05	0.000316243	ribosomal protein, large, P1 [Source:MGI Symbol;Acc:MGI:1927099]
Tmx4	ENSMUSG00000034723	ENSMUST00000038228	2.96458	6.37475	0.46505	0.00165272	0.00526218	thioredoxin-related transmembrane protein 4 [Source:MGI Symbol;Acc:MGI:106558]
Rps28	ENSMUSG00000067288	ENSMUST00000174788	1283.31	2760.53	0.464878	4.3053e-07	2.56069e-05	ribosomal protein S28 [Source:MGI Symbol;Acc:MGI:1859516]
Mettl2	ENSMUSG00000020691	ENSMUST00000021030	6.1803	13.3033	0.464568	0.000752187	0.00293482	methyltransferase like 2 [Source:MGI Symbol;Acc:MGI:1289171]
Helz2	ENSMUSG00000027580	ENSMUST00000094203	11.2036	24.1208	0.464478	0.000149286	0.000948895	helicase with zinc finger 2, transcriptional coactivator [Source:MGI Symbol;Acc:MGI:2385169]
Rsbn1l	ENSMUSG00000039968	ENSMUST00000196780	2.87383	6.19127	0.464174	0.000183263	0.00109527	round spermatid basic protein 1-like [Source:MGI Symbol;Acc:MGI:3036237]
Gramd3	ENSMUSG00000001700	ENSMUST00000070166	8.06856	17.3843	0.46413	4.54228e-05	0.000428902	GRAM domain containing 3 [Source:MGI Symbol;Acc:MGI:1914815]
Gm8909	ENSMUSG00000073402	ENSMUST00000173353	8.60896	18.5546	0.46398	4.23955e-05	0.000409705	predicted gene 8909 [Source:MGI Symbol;Acc:MGI:3704134]
Kctd2	ENSMUSG00000016940	ENSMUST00000103035	10.3842	22.3819	0.463954	0.0011766	0.00406803	potassium channel tetramerisation domain containing 2 [Source:MGI Symbol;Acc:MGI:1917632]
Prkce	ENSMUSG00000045038	ENSMUST00000097275	2.83356	6.10807	0.463905	0.000431	0.0019662	protein kinase C, epsilon [Source:MGI Symbol;Acc:MGI:97599]
Paxbp1	ENSMUSG00000022974	ENSMUST00000127002	6.84411	14.7545	0.463867	0.000109233	0.000763572	PAX3 and PAX7 binding protein 1 [Source:MGI Symbol;Acc:MGI:1914617]
Ino80d	ENSMUSG00000040865	ENSMUST00000133236	3.03878	6.551	0.463865	0.000118751	0.000810466	INO80 complex subunit D [Source:MGI Symbol;Acc:MGI:3027003]
Shank3	ENSMUSG00000022623	ENSMUST00000109309	5.88665	12.6956	0.463675	5.14028e-06	0.000110003	SH3/ankyrin domain gene 3 [Source:MGI Symbol;Acc:MGI:1930016]
Gnl2	ENSMUSG00000028869	ENSMUST00000106176	16.7688	36.1747	0.46355	0.000193208	0.00113434	guanine nucleotide binding protein-like 2 (nucleolar) [Source:MGI Symbol;Acc:MGI:2385207]
Gfod2	ENSMUSG00000013150	ENSMUST00000013294	5.20473	11.2421	0.462967	0.00283091	0.00794235	glucose-fructose oxidoreductase domain containing 2 [Source:MGI Symbol;Acc:MGI:1917825]
Atrip	ENSMUSG00000025646	ENSMUST00000045011	4.26854	9.22226	0.462852	0.0037619	0.00984293	ATR interacting protein [Source:MGI Symbol;Acc:MGI:1925349]
Prss23	ENSMUSG00000039405	ENSMUST00000041761	15.2183	32.8807	0.462833	5.11441e-06	0.000109827	protease, serine 23 [Source:MGI Symbol;Acc:MGI:1923703]
Sphk2	ENSMUSG00000057342	ENSMUST00000107737	10.2298	22.1085	0.462708	0.000403626	0.00187604	sphingosine kinase 2 [Source:MGI Symbol;Acc:MGI:1861380]
Rbm6	ENSMUSG00000032582	ENSMUST00000035201	10.9196	23.6032	0.462633	3.82011e-05	0.000386658	RNA binding motif protein 6 [Source:MGI Symbol;Acc:MGI:1338037]
Ankrd28	ENSMUSG00000014496	ENSMUST00000014640	2.45926	5.31616	0.4626	0.00136503	0.00455902	ankyrin repeat domain 28 [Source:MGI Symbol;Acc:MGI:2145661]
Bod1l	ENSMUSG00000061755	ENSMUST00000050556	5.61967	12.1563	0.462285	1.95942e-05	0.000251671	biorientation of chromosomes in cell division 1-like [Source:MGI Symbol;Acc:MGI:2444804]
Casp12	ENSMUSG00000025887	ENSMUST00000027009	5.81251	12.58	0.462045	0.00169782	0.00536336	caspase 12 [Source:MGI Symbol;Acc:MGI:1312922]
Ifi27	ENSMUSG00000064215	ENSMUST00000079294	64.9183	140.547	0.461896	0.000451239	0.00203105	interferon, alpha-inducible protein 27 [Source:MGI Symbol;Acc:MGI:1277180]
Hk1	ENSMUSG00000037012	ENSMUST00000099691	17.3017	37.4618	0.46185	2.31564e-05	0.000278714	hexokinase 1 [Source:MGI Symbol;Acc:MGI:96103]
Gnptg	ENSMUSG00000035521	ENSMUST00000038973	13.7267	29.7211	0.461849	0.0030432	0.00838721	N-acetylglucosamine-1-phosphotransferase, gamma subunit [Source:MGI Symbol;Acc:MGI:2147006]
Meg3	ENSMUSG00000021268	ENSMUST00000129245	12.3821	26.826	0.461569	0.00331317	0.00893631	maternally expressed 3 [Source:MGI Symbol;Acc:MGI:1202886]
Zmym2	ENSMUSG00000021945	ENSMUST00000022511	3.37742	7.31875	0.461476	9.37352e-05	0.000694507	zinc finger, MYM-type 2 [Source:MGI Symbol;Acc:MGI:1923257]
Rpl8	ENSMUSG00000003970	ENSMUST00000004072	1030.24	2233.72	0.461224	3.52018e-06	8.74705e-05	ribosomal protein L8 [Source:MGI Symbol;Acc:MGI:1350927]
Prex2	ENSMUSG00000048960	ENSMUST00000027056	1.05624	2.29029	0.461184	0.00360573	0.00952795	phosphatidylinositol-3,4,5-trisphosphate-dependent Rac exchange factor 2 [Source:MGI Symbol;Acc:MGI:1923385]
Ttc4	ENSMUSG00000025413	ENSMUST00000026480	8.15236	17.6851	0.460974	0.00380858	0.00994853	tetratricopeptide repeat domain 4 [Source:MGI Symbol;Acc:MGI:1919604]
Homez	ENSMUSG00000057156	ENSMUST00000081162	1.18627	2.57382	0.4609	0.00329806	0.00890944	homeodomain leucine zipper-encoding gene [Source:MGI Symbol;Acc:MGI:2678023]
Fundc2	ENSMUSG00000031198	ENSMUST00000033541	7.21036	15.6497	0.460735	0.00111505	0.00389804	FUN14 domain containing 2 [Source:MGI Symbol;Acc:MGI:1914641]
Thbd	ENSMUSG00000074743	ENSMUST00000099270	25.8096	56.0202	0.46072	7.11023e-06	0.000133822	thrombomodulin [Source:MGI Symbol;Acc:MGI:98736]
Dstn	ENSMUSG00000015932	ENSMUST00000103172	210.211	456.283	0.460703	3.30105e-07	2.23786e-05	destrin [Source:MGI Symbol;Acc:MGI:1929270]
Anapc16	ENSMUSG00000020107	ENSMUST00000182898	19.381	42.0753	0.460625	7.39382e-05	0.00059055	anaphase promoting complex subunit 16 [Source:MGI Symbol;Acc:MGI:1289325]
Cox20	ENSMUSG00000026500	ENSMUST00000027781	31.4751	68.3578	0.460447	0.0016485	0.00525455	COX20 Cox2 chaperone [Source:MGI Symbol;Acc:MGI:1913609]
Gm13375	ENSMUSG00000075514	ENSMUST00000126967	2.23319	4.85165	0.460294	0.00350157	0.00932102	predicted gene 13375 [Source:MGI Symbol;Acc:MGI:3649913]
Dennd1a	ENSMUSG00000035392	ENSMUST00000102787	5.50779	11.9659	0.460289	0.000284081	0.00146031	DENN/MADD domain containing 1A [Source:MGI Symbol;Acc:MGI:2442794]
Hs6st1	ENSMUSG00000045216	ENSMUST00000088174	10.2138	22.1909	0.460269	0.000239578	0.00130534	heparan sulfate 6-O-sulfotransferase 1 [Source:MGI Symbol;Acc:MGI:1354958]
Rexo4	ENSMUSG00000052406	ENSMUST00000064244	12.349	26.837	0.46015	0.00195487	0.00597632	REX4, 3'-5' exonuclease [Source:MGI Symbol;Acc:MGI:2684957]
Crebzf	ENSMUSG00000051451	ENSMUST00000061767	14.506	31.5394	0.459933	0.000367659	0.00176273	CREB/ATF bZIP transcription factor [Source:MGI Symbol;Acc:MGI:2675296]
Rpsa	ENSMUSG00000032518	ENSMUST00000035105	371.643	808.118	0.459887	1.11239e-06	4.41588e-05	ribosomal protein SA [Source:MGI Symbol;Acc:MGI:105381]
Crispld2	ENSMUSG00000031825	ENSMUST00000132583	27.8403	60.5634	0.459689	0.000134715	0.000882531	cysteine-rich secretory protein LCCL domain containing 2 [Source:MGI Symbol;Acc:MGI:1926142]
Prpsap1	ENSMUSG00000015869	ENSMUST00000152874	23.7946	51.7639	0.459675	0.000580748	0.00243844	phosphoribosyl pyrophosphate synthetase-associated protein 1 [Source:MGI Symbol;Acc:MGI:1915013]
Crebrf	ENSMUSG00000048249	ENSMUST00000062519	3.02485	6.5962	0.458575	0.000577094	0.00242848	CREB3 regulatory factor [Source:MGI Symbol;Acc:MGI:1924378]
Jup	ENSMUSG00000001552	ENSMUST00000124659	10.9331	23.8484	0.45844	0.000562285	0.00238472	junction plakoglobin [Source:MGI Symbol;Acc:MGI:96650]
Rbm12b2	ENSMUSG00000052137	ENSMUST00000095143	3.79417	8.2781	0.458339	0.0010113	0.00362767	RNA binding motif protein 12 B2 [Source:MGI Symbol;Acc:MGI:1924854]
Tnrc6c	ENSMUSG00000025571	ENSMUST00000141115	6.02307	13.1502	0.458023	2.97394e-06	7.93112e-05	trinucleotide repeat containing 6C [Source:MGI Symbol;Acc:MGI:2443265]
Scarb2	ENSMUSG00000029426	ENSMUST00000031377	25.6389	55.9981	0.457853	2.16491e-05	0.000268412	scavenger receptor class B, member 2 [Source:MGI Symbol;Acc:MGI:1196458]
Itga9	ENSMUSG00000039115	ENSMUST00000044165	3.61942	7.90633	0.457787	0.00121273	0.00416743	integrin alpha 9 [Source:MGI Symbol;Acc:MGI:104756]
Trim30a	ENSMUSG00000030921	ENSMUST00000076922	4.98691	10.8965	0.457661	0.00258119	0.00739902	tripartite motif-containing 30A [Source:MGI Symbol;Acc:MGI:98178]
Fam103a1	ENSMUSG00000038646	ENSMUST00000042166	11.4796	25.0863	0.457604	0.00324968	0.00879936	family with sequence similarity 103, member A1 [Source:MGI Symbol;Acc:MGI:1914398]
Ing4	ENSMUSG00000030330	ENSMUST00000140131	26.8999	58.838	0.457185	0.00019158	0.00113015	inhibitor of growth family, member 4 [Source:MGI Symbol;Acc:MGI:107307]
Fuk	ENSMUSG00000033703	ENSMUST00000212971	3.54141	7.74633	0.457173	0.00106389	0.00375791	fucokinase [Source:MGI Symbol;Acc:MGI:1916071]
Gfod1	ENSMUSG00000051335	ENSMUST00000055341	0.844578	1.84761	0.457119	0.00342106	0.00916391	glucose-fructose oxidoreductase domain containing 1 [Source:MGI Symbol;Acc:MGI:2145304]
Mettl14	ENSMUSG00000028114	ENSMUST00000090371	4.57454	10.0144	0.456798	0.00166296	0.00528761	methyltransferase like 14 [Source:MGI Symbol;Acc:MGI:2442926]
Zscan21	ENSMUSG00000037017	ENSMUST00000062350	5.41321	11.8597	0.456437	0.00242176	0.00703849	zinc finger and SCAN domain containing 21 [Source:MGI Symbol;Acc:MGI:99182]
Gstz1	ENSMUSG00000021033	ENSMUST00000063117	13.451	29.4784	0.4563	0.00293499	0.00815259	glutathione transferase zeta 1 (maleylacetoacetate isomerase) [Source:MGI Symbol;Acc:MGI:1341859]
Abhd8	ENSMUSG00000007950	ENSMUST00000008094	10.3241	22.6267	0.45628	0.000273022	0.00142401	abhydrolase domain containing 8 [Source:MGI Symbol;Acc:MGI:1918946]
Wdr43	ENSMUSG00000041057	ENSMUST00000047086	9.02776	19.7876	0.456234	0.000572318	0.00241425	WD repeat domain 43 [Source:MGI Symbol;Acc:MGI:1919765]
Glis2	ENSMUSG00000014303	ENSMUST00000014447	8.46227	18.549	0.456212	5.02095e-05	0.000458105	GLIS family zinc finger 2 [Source:MGI Symbol;Acc:MGI:1932535]
Tsr3	ENSMUSG00000015126	ENSMUST00000063574	11.2416	24.6471	0.456104	3.99207e-05	0.000397325	TSR3 20S rRNA accumulation [Source:MGI Symbol;Acc:MGI:1915577]
Sap30l	ENSMUSG00000020519	ENSMUST00000020826	8.62451	18.9102	0.456076	0.00130982	0.00442179	SAP30-like [Source:MGI Symbol;Acc:MGI:1354709]
Lyst	ENSMUSG00000019726	ENSMUST00000110559	0.961979	2.10957	0.456007	0.000284942	0.00146257	lysosomal trafficking regulator [Source:MGI Symbol;Acc:MGI:107448]
Gdi1	ENSMUSG00000015291	ENSMUST00000015435	37.6503	82.5879	0.455881	5.15596e-05	0.000466731	guanosine diphosphate (GDP) dissociation inhibitor 1 [Source:MGI Symbol;Acc:MGI:99846]
Prmt5	ENSMUSG00000023110	ENSMUST00000023873	12.6633	27.7874	0.455722	0.000259714	0.00137761	protein arginine N-methyltransferase 5 [Source:MGI Symbol;Acc:MGI:1351645]
Pisd	ENSMUSG00000023452	ENSMUST00000142779	11.562	25.3916	0.455347	0.0022088	0.0065597	phosphatidylserine decarboxylase [Source:MGI Symbol;Acc:MGI:2445114]
Oat	ENSMUSG00000030934	ENSMUST00000084500	53.6629	117.905	0.455138	2.33275e-05	0.000279801	ornithine aminotransferase [Source:MGI Symbol;Acc:MGI:97394]
Specc1l	ENSMUSG00000033444	ENSMUST00000218766	8.04756	17.6835	0.45509	8.51015e-05	0.00065059	sperm antigen with calponin homology and coiled-coil domains 1-like [Source:MGI Symbol;Acc:MGI:1921642]
Pla2g12a	ENSMUSG00000027999	ENSMUST00000029629	8.07593	17.7462	0.455079	0.00239574	0.00698055	phospholipase A2, group XIIA [Source:MGI Symbol;Acc:MGI:1913600]
Rnmt	ENSMUSG00000009535	ENSMUST00000009679	3.29978	7.25215	0.455008	0.0018497	0.00573181	RNA (guanine-7-) methyltransferase [Source:MGI Symbol;Acc:MGI:1915147]
Nap1l1	ENSMUSG00000058799	ENSMUST00000065917	43.848	96.3849	0.454926	7.14115e-05	0.000577026	nucleosome assembly protein 1-like 1 [Source:MGI Symbol;Acc:MGI:1855693]
Stat2	ENSMUSG00000040033	ENSMUST00000218863	23.3882	51.4215	0.454833	0.000780941	0.00302032	signal transducer and activator of transcription 2 [Source:MGI Symbol;Acc:MGI:103039]
Meis1	ENSMUSG00000020160	ENSMUST00000144988	13.62	29.9554	0.454676	2.04421e-05	0.000258068	Meis homeobox 1 [Source:MGI Symbol;Acc:MGI:104717]
Rassf1	ENSMUSG00000010067	ENSMUST00000093786	20.3917	44.8492	0.454671	0.00223469	0.0066207	Ras association (RalGDS/AF-6) domain family member 1 [Source:MGI Symbol;Acc:MGI:1928386]
Rnf31	ENSMUSG00000047098	ENSMUST00000019443	8.9498	19.6853	0.454643	7.5422e-06	0.000138431	ring finger protein 31 [Source:MGI Symbol;Acc:MGI:1934704]
Guk1	ENSMUSG00000020444	ENSMUST00000170202	30.5749	67.2746	0.45448	0.000414184	0.00191318	guanylate kinase 1 [Source:MGI Symbol;Acc:MGI:95871]
Lmo2	ENSMUSG00000032698	ENSMUST00000111143	11.4942	25.293	0.454441	9.69763e-05	0.000710945	LIM domain only 2 [Source:MGI Symbol;Acc:MGI:102811]
Rhot2	ENSMUSG00000025733	ENSMUST00000043897	11.868	26.1166	0.454424	0.000236319	0.00129212	ras homolog family member T2 [Source:MGI Symbol;Acc:MGI:2384892]
Podxl	ENSMUSG00000025608	ENSMUST00000026698	18.8314	41.4433	0.45439	1.44038e-05	0.000206717	podocalyxin-like [Source:MGI Symbol;Acc:MGI:1351317]
Txnip	ENSMUSG00000038393	ENSMUST00000074519	183.334	403.492	0.454368	6.34282e-06	0.000125151	thioredoxin interacting protein [Source:MGI Symbol;Acc:MGI:1889549]
Sssca1	ENSMUSG00000079478	ENSMUST00000160852	20.1517	44.3551	0.454327	0.00266733	0.00757815	Sjogren's syndrome/scleroderma autoantigen 1 homolog (human) [Source:MGI Symbol;Acc:MGI:1913482]
Ttc7	ENSMUSG00000036918	ENSMUST00000041110	3.62472	7.97916	0.454273	0.00161983	0.0051844	tetratricopeptide repeat domain 7 [Source:MGI Symbol;Acc:MGI:1920999]
Pelp1	ENSMUSG00000018921	ENSMUST00000019065	7.95506	17.5121	0.454261	7.05397e-05	0.000572119	proline, glutamic acid and leucine rich protein 1 [Source:MGI Symbol;Acc:MGI:1922523]
Uba7	ENSMUSG00000032596	ENSMUST00000176037	14.3909	31.685	0.454187	0.000265175	0.001398	ubiquitin-like modifier activating enzyme 7 [Source:MGI Symbol;Acc:MGI:1349462]
Btd	ENSMUSG00000021900	ENSMUST00000128014	13.7973	30.3788	0.454175	0.000921423	0.00338764	biotinidase [Source:MGI Symbol;Acc:MGI:1347001]
Usp18	ENSMUSG00000030107	ENSMUST00000032198	20.8753	45.975	0.454058	0.00128613	0.00436562	ubiquitin specific peptidase 18 [Source:MGI Symbol;Acc:MGI:1344364]
Noa1	ENSMUSG00000036285	ENSMUST00000047860	6.89378	15.1868	0.453932	0.000132778	0.000873811	nitric oxide associated 1 [Source:MGI Symbol;Acc:MGI:1914306]
Usp48	ENSMUSG00000043411	ENSMUST00000055131	10.9473	24.1181	0.453906	4.488e-05	0.000425401	ubiquitin specific peptidase 48 [Source:MGI Symbol;Acc:MGI:2158502]
Top3b	ENSMUSG00000022779	ENSMUST00000156951	9.88816	21.7878	0.45384	0.000114421	0.000791843	topoisomerase (DNA) III beta [Source:MGI Symbol;Acc:MGI:1333803]
Fut10	ENSMUSG00000046152	ENSMUST00000066173	1.60885	3.54784	0.453474	0.00128369	0.00436132	fucosyltransferase 10 [Source:MGI Symbol;Acc:MGI:2384748]
Ankrd16	ENSMUSG00000047909	ENSMUST00000130186	5.85222	12.9053	0.453473	0.000459746	0.00205774	ankyrin repeat domain 16 [Source:MGI Symbol;Acc:MGI:2444796]
Extl3	ENSMUSG00000021978	ENSMUST00000022550	11.0871	24.453	0.453406	9.2342e-06	0.000155796	exostoses (multiple)-like 3 [Source:MGI Symbol;Acc:MGI:1860765]
Tgfbrap1	ENSMUSG00000070939	ENSMUST00000095014	6.72456	14.8334	0.453338	0.000899232	0.00332562	transforming growth factor, beta receptor associated protein 1 [Source:MGI Symbol;Acc:MGI:2447427]
Mmp2	ENSMUSG00000031740	ENSMUST00000034187	89.8637	198.288	0.453198	1.07125e-06	4.36263e-05	matrix metallopeptidase 2 [Source:MGI Symbol;Acc:MGI:97009]
Trmt2b	ENSMUSG00000067369	ENSMUST00000128115	3.91814	8.64581	0.453184	0.00164645	0.0052502	TRM2 tRNA methyltransferase 2B [Source:MGI Symbol;Acc:MGI:2442530]
Foxl2	ENSMUSG00000050397	ENSMUST00000051312	10.148	22.3936	0.453165	0.000569848	0.00240618	forkhead box L2 [Source:MGI Symbol;Acc:MGI:1349428]
Ogfod2	ENSMUSG00000023707	ENSMUST00000024470	10.723	23.6626	0.453164	0.000476651	0.00210886	2-oxoglutarate and iron-dependent oxygenase domain containing 2 [Source:MGI Symbol;Acc:MGI:1913877]
Smad3	ENSMUSG00000032402	ENSMUST00000034973	7.80836	17.2315	0.453145	0.000143532	0.000923514	SMAD family member 3 [Source:MGI Symbol;Acc:MGI:1201674]
Foxn3	ENSMUSG00000033713	ENSMUST00000046859	5.56587	12.285	0.453063	0.00020855	0.00119407	forkhead box N3 [Source:MGI Symbol;Acc:MGI:1918625]
Scamp5	ENSMUSG00000040722	ENSMUST00000046587	2.47717	5.46891	0.452954	0.000777667	0.00301231	secretory carrier membrane protein 5 [Source:MGI Symbol;Acc:MGI:1928948]
Mir682	ENSMUSG00000076236	ENSMUST00000102281	5093.44	11250.4	0.452735	0.0017836	0.00557324	microRNA 682 [Source:MGI Symbol;Acc:MGI:3629911]
Pknox1	ENSMUSG00000006705	ENSMUST00000175806	5.07992	11.2244	0.452577	0.000224383	0.00125117	Pbx/knotted 1 homeobox [Source:MGI Symbol;Acc:MGI:1201409]
Arhgap39	ENSMUSG00000033697	ENSMUST00000036176	3.97568	8.78475	0.452566	0.000394148	0.00184793	Rho GTPase activating protein 39 [Source:MGI Symbol;Acc:MGI:107858]
Fam168a	ENSMUSG00000029461	ENSMUST00000107042	7.29108	16.1178	0.452362	0.000110332	0.000770011	family with sequence similarity 168, member A [Source:MGI Symbol;Acc:MGI:2442372]
Btbd9	ENSMUSG00000062202	ENSMUST00000168787	3.47375	7.68726	0.451884	0.00243525	0.00706492	BTB (POZ) domain containing 9 [Source:MGI Symbol;Acc:MGI:1916625]
Polr3h	ENSMUSG00000022476	ENSMUST00000023113	6.62261	14.66	0.451747	2.15757e-05	0.000268022	polymerase (RNA) III (DNA directed) polypeptide H [Source:MGI Symbol;Acc:MGI:1926179]
Pan2	ENSMUSG00000005682	ENSMUST00000005825	7.4691	16.5475	0.451372	0.000215357	0.0012201	PAN2 poly(A) specific ribonuclease subunit [Source:MGI Symbol;Acc:MGI:1918984]
Hyal1	ENSMUSG00000010051	ENSMUST00000112387	12.441	27.5656	0.451324	0.000527998	0.00227046	hyaluronoglucosaminidase 1 [Source:MGI Symbol;Acc:MGI:96298]
Nupr1	ENSMUSG00000030717	ENSMUST00000032961	36.4561	80.8144	0.45111	0.00195968	0.00598732	nuclear protein transcription regulator 1 [Source:MGI Symbol;Acc:MGI:1891834]
Igfbp6	ENSMUSG00000023046	ENSMUST00000023807	160.7	356.286	0.451042	8.13253e-05	0.000630353	insulin-like growth factor binding protein 6 [Source:MGI Symbol;Acc:MGI:96441]
Hars2	ENSMUSG00000019143	ENSMUST00000134122	5.35149	11.866	0.450995	7.76398e-05	0.0006086	histidyl-tRNA synthetase 2 [Source:MGI Symbol;Acc:MGI:1918041]
Nckap5l	ENSMUSG00000023009	ENSMUST00000023747	3.41918	7.58233	0.45094	0.000560644	0.00238067	NCK-associated protein 5-like [Source:MGI Symbol;Acc:MGI:3609653]
Lrig3	ENSMUSG00000020105	ENSMUST00000218363	2.07897	4.6103	0.450939	0.000847644	0.00318357	leucine-rich repeats and immunoglobulin-like domains 3 [Source:MGI Symbol;Acc:MGI:2443955]
Zfp362	ENSMUSG00000028799	ENSMUST00000106072	8.98634	19.929	0.450918	0.00054287	0.00232229	zinc finger protein 362 [Source:MGI Symbol;Acc:MGI:2652839]
Map1b	ENSMUSG00000052727	ENSMUST00000064762	4.76488	10.5677	0.450889	0.00013613	0.000887769	microtubule-associated protein 1B [Source:MGI Symbol;Acc:MGI:1306778]
Rpl10	ENSMUSG00000008682	ENSMUST00000008826	191.775	425.367	0.450845	6.70811e-06	0.000129131	ribosomal protein L10 [Source:MGI Symbol;Acc:MGI:105943]
Lzts2	ENSMUSG00000035342	ENSMUST00000039016	45.5663	101.073	0.450827	7.98281e-09	3.72173e-06	leucine zipper, putative tumor suppressor 2 [Source:MGI Symbol;Acc:MGI:2385095]
Tead3	ENSMUSG00000002249	ENSMUST00000154873	14.9702	33.2125	0.450739	0.000247329	0.00132935	TEA domain family member 3 [Source:MGI Symbol;Acc:MGI:109241]
Zfp212	ENSMUSG00000052763	ENSMUST00000009411	5.73732	12.7292	0.450721	0.000235473	0.00128974	Zinc finger protein 212 [Source:MGI Symbol;Acc:MGI:2682609]
Mybbp1a	ENSMUSG00000040463	ENSMUST00000045633	25.5209	56.6282	0.450675	3.35502e-05	0.000355429	MYB binding protein (P160) 1a [Source:MGI Symbol;Acc:MGI:106181]
Zfp54	ENSMUSG00000023882	ENSMUST00000165230	1.32309	2.93675	0.450528	0.00164578	0.00524974	zinc finger protein 54 [Source:MGI Symbol;Acc:MGI:99201]
H1f0	ENSMUSG00000096210	ENSMUST00000180086	51.2348	113.744	0.450439	6.90451e-05	0.000564631	H1 histone family, member 0 [Source:MGI Symbol;Acc:MGI:95893]
Rnasel	ENSMUSG00000066800	ENSMUST00000086209	2.88533	6.40716	0.45033	0.00177219	0.00554367	ribonuclease L (2', 5'-oligoisoadenylate synthetase-dependent) [Source:MGI Symbol;Acc:MGI:1098272]
Rit1	ENSMUSG00000028057	ENSMUST00000029692	11.445	25.4203	0.450231	0.00172074	0.00541637	Ras-like without CAAX 1 [Source:MGI Symbol;Acc:MGI:108053]
Tgfb3	ENSMUSG00000021253	ENSMUST00000003687	10.4742	23.2819	0.449884	5.52299e-05	0.000489713	transforming growth factor, beta 3 [Source:MGI Symbol;Acc:MGI:98727]
Marf1	ENSMUSG00000060657	ENSMUST00000090300	8.10692	18.02	0.449884	0.000124836	0.000837694	meiosis arrest female 1 [Source:MGI Symbol;Acc:MGI:2444505]
Fam210a	ENSMUSG00000038121	ENSMUST00000042852	3.11747	6.92952	0.449882	0.000174408	0.00105881	family with sequence similarity 210, member A [Source:MGI Symbol;Acc:MGI:1914000]
Bin1	ENSMUSG00000024381	ENSMUST00000091967	18.9956	42.2299	0.449814	0.000134339	0.000881068	bridging integrator 1 [Source:MGI Symbol;Acc:MGI:108092]
Dhx57	ENSMUSG00000035051	ENSMUST00000086555	4.66403	10.3723	0.449664	0.000661409	0.00267907	DEAH (Asp-Glu-Ala-Asp/His) box polypeptide 57 [Source:MGI Symbol;Acc:MGI:2147067]
Cnn2	ENSMUSG00000004665	ENSMUST00000004784	64.9309	144.419	0.449601	1.07272e-05	0.000169558	calponin 2 [Source:MGI Symbol;Acc:MGI:105093]
Flywch1	ENSMUSG00000040097	ENSMUST00000045517	11.251	25.0277	0.449544	0.00212481	0.00638033	FLYWCH-type zinc finger 1 [Source:MGI Symbol;Acc:MGI:2442638]
Exosc2	ENSMUSG00000039356	ENSMUST00000038474	11.1445	24.8134	0.449132	0.00277376	0.00780464	exosome component 2 [Source:MGI Symbol;Acc:MGI:2385133]
Ttc30a2	ENSMUSG00000075272	ENSMUST00000099995	0.814975	1.81477	0.44908	0.00243309	0.00705983	tetratricopeptide repeat domain 30A2 [Source:MGI Symbol;Acc:MGI:3700200]
Myl6	ENSMUSG00000090841	ENSMUST00000164181	795.786	1772.68	0.448917	1.67442e-06	5.70489e-05	myosin, light polypeptide 6, alkali, smooth muscle and non-muscle [Source:MGI Symbol;Acc:MGI:109318]
Ralgapa1	ENSMUSG00000021027	ENSMUST00000220367	3.24742	7.23487	0.448857	0.000279134	0.00144346	Ral GTPase activating protein, alpha subunit 1 [Source:MGI Symbol;Acc:MGI:1931050]
Fem1c	ENSMUSG00000033319	ENSMUST00000036226	5.06683	11.2888	0.448838	0.000841534	0.00316499	fem-1 homolog c (C.elegans) [Source:MGI Symbol;Acc:MGI:2444737]
Rps15a-ps6	ENSMUSG00000083022	ENSMUST00000117476	81.3593	181.268	0.448835	0.000193374	0.00113462	ribosomal protein S15A, pseudogene 6 [Source:MGI Symbol;Acc:MGI:3650298]
Abcb6	ENSMUSG00000026198	ENSMUST00000027396	3.78319	8.42893	0.448834	0.000197346	0.00114963	ATP-binding cassette, sub-family B (MDR/TAP), member 6 [Source:MGI Symbol;Acc:MGI:1921354]
Dclre1a	ENSMUSG00000025077	ENSMUST00000183143	2.00311	4.46614	0.44851	0.000339683	0.0016646	DNA cross-link repair 1A [Source:MGI Symbol;Acc:MGI:1930042]
Pomk	ENSMUSG00000037251	ENSMUST00000061850	2.63652	5.87977	0.448405	0.000568393	0.00240337	protein-O-mannose kinase [Source:MGI Symbol;Acc:MGI:1921903]
Pml	ENSMUSG00000036986	ENSMUST00000085673	9.00323	20.0888	0.448173	0.000273069	0.00142401	promyelocytic leukemia [Source:MGI Symbol;Acc:MGI:104662]
Saal1	ENSMUSG00000006763	ENSMUST00000143082	1.96584	4.38932	0.44787	0.000192718	0.00113302	serum amyloid A-like 1 [Source:MGI Symbol;Acc:MGI:1926185]
Utp14a	ENSMUSG00000063785	ENSMUST00000080713	7.93118	17.7125	0.447774	0.000799706	0.00306699	UTP14A small subunit processome component [Source:MGI Symbol;Acc:MGI:1919804]
Auts2	ENSMUSG00000029673	ENSMUST00000161226	2.6378	5.89391	0.447547	0.00274036	0.00774244	autism susceptibility candidate 2 [Source:MGI Symbol;Acc:MGI:1919847]
Nnt	ENSMUSG00000025453	ENSMUST00000069902	11.4212	25.5547	0.446931	9.20928e-05	0.000687044	nicotinamide nucleotide transhydrogenase [Source:MGI Symbol;Acc:MGI:109279]
Gucy1a3	ENSMUSG00000033910	ENSMUST00000193924	3.29295	7.36945	0.446838	0.000215996	0.00122172	guanylate cyclase 1, soluble, alpha 3 [Source:MGI Symbol;Acc:MGI:1926562]
Luc7l	ENSMUSG00000024188	ENSMUST00000025023	26.3459	58.9695	0.446771	4.76933e-06	0.000105191	Luc7-like [Source:MGI Symbol;Acc:MGI:1914228]
Akap8	ENSMUSG00000024045	ENSMUST00000002699	18.561	41.5573	0.446637	1.45079e-05	0.000207468	A kinase (PRKA) anchor protein 8 [Source:MGI Symbol;Acc:MGI:1928488]
1810026B05Rik	ENSMUSG00000101970	ENSMUST00000184587	1.76566	3.95611	0.446312	0.00317086	0.00864407	RIKEN cDNA 1810026B05 gene [Source:MGI Symbol;Acc:MGI:1916420]
Smg6	ENSMUSG00000038290	ENSMUST00000045281	6.49081	14.548	0.446164	5.82718e-06	0.000119216	Smg-6 homolog, nonsense mediated mRNA decay factor (C. elegans) [Source:MGI Symbol;Acc:MGI:2144117]
Trp53	ENSMUSG00000059552	ENSMUST00000005371	19.504	43.7333	0.445977	0.00023371	0.00128374	transformation related protein 53 [Source:MGI Symbol;Acc:MGI:98834]
Elovl5	ENSMUSG00000032349	ENSMUST00000034904	27.5948	61.8847	0.445907	0.0001015	0.000732289	ELOVL family member 5, elongation of long chain fatty acids (yeast) [Source:MGI Symbol;Acc:MGI:1916051]
Atg2a	ENSMUSG00000024773	ENSMUST00000045351	5.70499	12.7983	0.445763	0.00115067	0.00399516	autophagy related 2A [Source:MGI Symbol;Acc:MGI:1916291]
Khnyn	ENSMUSG00000047153	ENSMUST00000022831	11.3627	25.506	0.445493	0.000303814	0.00152856	KH and NYN domain containing [Source:MGI Symbol;Acc:MGI:2451333]
Ptgfrn	ENSMUSG00000027864	ENSMUST00000102694	23.091	51.835	0.445471	7.75986e-08	1.07971e-05	prostaglandin F2 receptor negative regulator [Source:MGI Symbol;Acc:MGI:1277114]
Ocrl	ENSMUSG00000001173	ENSMUST00000001202	3.32917	7.47342	0.445469	0.00309968	0.00850296	oculocerebrorenal syndrome of Lowe [Source:MGI Symbol;Acc:MGI:109589]
Mapk3	ENSMUSG00000063065	ENSMUST00000050201	39.4895	88.656	0.445423	2.15867e-05	0.000268022	mitogen-activated protein kinase 3 [Source:MGI Symbol;Acc:MGI:1346859]
Bcl9l	ENSMUSG00000063382	ENSMUST00000220303	9.69268	21.7648	0.445337	0.000471999	0.0020974	B cell CLL/lymphoma 9-like [Source:MGI Symbol;Acc:MGI:1933114]
Sufu	ENSMUSG00000025231	ENSMUST00000039922	5.0784	11.4066	0.445216	0.000130918	0.000866478	suppressor of fused homolog (Drosophila) [Source:MGI Symbol;Acc:MGI:1345643]
Nr2c2	ENSMUSG00000005893	ENSMUST00000113460	3.05652	6.86709	0.445097	0.000462098	0.002064	nuclear receptor subfamily 2, group C, member 2 [Source:MGI Symbol;Acc:MGI:1352466]
Rcl1	ENSMUSG00000024785	ENSMUST00000064393	13.9842	31.4351	0.444858	0.0021837	0.00650747	RNA terminal phosphate cyclase-like 1 [Source:MGI Symbol;Acc:MGI:1913275]
Rpl3	ENSMUSG00000060036	ENSMUST00000188025	382.308	859.423	0.444843	3.32076e-07	2.23786e-05	ribosomal protein L3 [Source:MGI Symbol;Acc:MGI:1351605]
Irf1	ENSMUSG00000018899	ENSMUST00000108920	16.3925	36.8553	0.444779	3.73263e-05	0.000380922	interferon regulatory factor 1 [Source:MGI Symbol;Acc:MGI:96590]
Zfp90	ENSMUSG00000031907	ENSMUST00000213045	3.66264	8.23523	0.444753	0.00170113	0.00537087	zinc finger protein 90 [Source:MGI Symbol;Acc:MGI:104786]
Top3a	ENSMUSG00000002814	ENSMUST00000002891	2.28991	5.14901	0.444728	0.000198391	0.00115381	topoisomerase (DNA) III alpha [Source:MGI Symbol;Acc:MGI:1197527]
Wdr77	ENSMUSG00000000561	ENSMUST00000010278	8.60826	19.3711	0.444387	0.00130727	0.00441684	WD repeat domain 77 [Source:MGI Symbol;Acc:MGI:1917715]
Acp2	ENSMUSG00000002103	ENSMUST00000150403	6.44182	14.5015	0.444219	0.00042113	0.00193391	acid phosphatase 2, lysosomal [Source:MGI Symbol;Acc:MGI:87882]
H2-Q10	ENSMUSG00000067235	ENSMUST00000174525	7.39056	16.6413	0.44411	1.9135e-06	6.19044e-05	histocompatibility 2, Q region locus 10 [Source:MGI Symbol;Acc:MGI:95929]
Rps20	ENSMUSG00000028234	ENSMUST00000138502	869.838	1959.84	0.44383	2.87695e-06	7.89939e-05	ribosomal protein S20 [Source:MGI Symbol;Acc:MGI:1914677]
Vwa5a	ENSMUSG00000023186	ENSMUST00000001544	9.17336	20.6754	0.443685	2.23913e-05	0.000273169	von Willebrand factor A domain containing 5A [Source:MGI Symbol;Acc:MGI:1915026]
Rapgef6	ENSMUSG00000037533	ENSMUST00000102743	2.45709	5.54098	0.44344	0.000273392	0.00142464	Rap guanine nucleotide exchange factor (GEF) 6 [Source:MGI Symbol;Acc:MGI:2384761]
Cercam	ENSMUSG00000039787	ENSMUST00000154464	5.44186	12.2752	0.443321	0.000790661	0.00304444	cerebral endothelial cell adhesion molecule [Source:MGI Symbol;Acc:MGI:2139134]
Mad2l1bp	ENSMUSG00000034509	ENSMUST00000171172	6.81462	15.3785	0.443127	0.00073326	0.00288307	MAD2L1 binding protein [Source:MGI Symbol;Acc:MGI:1913841]
Ccdc22	ENSMUSG00000031143	ENSMUST00000033483	6.15793	13.8992	0.443041	0.0021903	0.0065193	coiled-coil domain containing 22 [Source:MGI Symbol;Acc:MGI:1859608]
Lrp5	ENSMUSG00000024913	ENSMUST00000025856	8.5238	19.2462	0.442881	0.000443153	0.00200712	low density lipoprotein receptor-related protein 5 [Source:MGI Symbol;Acc:MGI:1278315]
Dhx58	ENSMUSG00000017830	ENSMUST00000017974	9.50968	21.4983	0.442346	0.00228159	0.00672838	DEXH (Asp-Glu-X-His) box polypeptide 58 [Source:MGI Symbol;Acc:MGI:1931560]
Trrap	ENSMUSG00000045482	ENSMUST00000197741	8.16181	18.457	0.442207	8.4129e-05	0.000646296	transformation/transcription domain-associated protein [Source:MGI Symbol;Acc:MGI:2153272]
Zfp952	ENSMUSG00000053390	ENSMUST00000129057	1.48908	3.36749	0.442195	0.00234043	0.00686115	zinc finger protein 952 [Source:MGI Symbol;Acc:MGI:2441928]
Zfp281	ENSMUSG00000041483	ENSMUST00000047734	2.73264	6.18033	0.442151	0.00105372	0.00373113	zinc finger protein 281 [Source:MGI Symbol;Acc:MGI:3029290]
Dpy30	ENSMUSG00000024067	ENSMUST00000164832	19.6809	44.5133	0.442135	0.000964288	0.00349893	dpy-30, histone methyltransferase complex regulatory subunit [Source:MGI Symbol;Acc:MGI:1913560]
Slc25a38	ENSMUSG00000032519	ENSMUST00000035106	8.90783	20.1476	0.442129	4.51794e-06	0.000101951	solute carrier family 25, member 38 [Source:MGI Symbol;Acc:MGI:2384782]
Phpt1	ENSMUSG00000036504	ENSMUST00000039156	57.5251	130.154	0.441979	1.82952e-05	0.000242646	phosphohistidine phosphatase 1 [Source:MGI Symbol;Acc:MGI:1922704]
Crtc1	ENSMUSG00000003575	ENSMUST00000076615	4.39252	9.93934	0.441933	0.000217844	0.00122736	CREB regulated transcription coactivator 1 [Source:MGI Symbol;Acc:MGI:2142523]
Nfkbiz	ENSMUSG00000035356	ENSMUST00000036273	6.50215	14.7142	0.441897	0.00183047	0.00568179	nuclear factor of kappa light polypeptide gene enhancer in B cells inhibitor, zeta [Source:MGI Symbol;Acc:MGI:1931595]
Rcn3	ENSMUSG00000019539	ENSMUST00000211352	127.569	288.888	0.441585	7.01083e-05	0.000569581	reticulocalbin 3, EF-hand calcium binding domain [Source:MGI Symbol;Acc:MGI:1277122]
Pdcd4	ENSMUSG00000024975	ENSMUST00000074371	30.5413	69.1714	0.441531	0.000794388	0.00305374	programmed cell death 4 [Source:MGI Symbol;Acc:MGI:107490]
Ndn	ENSMUSG00000033585	ENSMUST00000038775	12.1235	27.4622	0.441461	0.000180037	0.00108197	necdin [Source:MGI Symbol;Acc:MGI:97290]
Igfbp7	ENSMUSG00000036256	ENSMUST00000046746	276.845	627.197	0.441401	8.06721e-07	3.75342e-05	insulin-like growth factor binding protein 7 [Source:MGI Symbol;Acc:MGI:1352480]
Sox18	ENSMUSG00000046470	ENSMUST00000054491	17.3671	39.3685	0.441142	0.000401406	0.00186712	SRY (sex determining region Y)-box 18 [Source:MGI Symbol;Acc:MGI:103559]
Rpl37	ENSMUSG00000041841	ENSMUST00000045356	116.914	265.078	0.441056	4.27984e-08	8.05168e-06	ribosomal protein L37 [Source:MGI Symbol;Acc:MGI:1914531]
Fhod1	ENSMUSG00000014778	ENSMUST00000132777	4.57717	10.3787	0.441015	0.00113272	0.00394867	formin homology 2 domain containing 1 [Source:MGI Symbol;Acc:MGI:2679008]
Trim44	ENSMUSG00000027189	ENSMUST00000102573	14.3311	32.5074	0.440855	0.000401063	0.00186712	tripartite motif-containing 44 [Source:MGI Symbol;Acc:MGI:1931835]
Zfp84	ENSMUSG00000046185	ENSMUST00000032802	2.84043	6.44307	0.440851	0.00140027	0.00464814	zinc finger protein 84 [Source:MGI Symbol;Acc:MGI:107780]
Sirt1	ENSMUSG00000020063	ENSMUST00000120239	2.53759	5.75846	0.440672	0.000441245	0.00200146	sirtuin 1 [Source:MGI Symbol;Acc:MGI:2135607]
Iqcc	ENSMUSG00000040795	ENSMUST00000046675	3.62011	8.21536	0.440652	0.00158533	0.00509482	IQ motif containing C [Source:MGI Symbol;Acc:MGI:2446212]
Abcb8	ENSMUSG00000028973	ENSMUST00000138168	5.61201	12.7456	0.44031	0.00158401	0.00509482	ATP-binding cassette, sub-family B (MDR/TAP), member 8 [Source:MGI Symbol;Acc:MGI:1351667]
Tbc1d10a	ENSMUSG00000034412	ENSMUST00000041042	13.9409	31.6707	0.440184	0.00045555	0.00204372	TBC1 domain family, member 10a [Source:MGI Symbol;Acc:MGI:2144164]
Fblim1	ENSMUSG00000006219	ENSMUST00000006381	10.4515	23.7498	0.440064	2.29125e-05	0.000276934	filamin binding LIM protein 1 [Source:MGI Symbol;Acc:MGI:1921452]
Adcy4	ENSMUSG00000022220	ENSMUST00000170223	4.7363	10.7634	0.440039	0.000854549	0.00320211	adenylate cyclase 4 [Source:MGI Symbol;Acc:MGI:99674]
Rrp15	ENSMUSG00000001305	ENSMUST00000001339	12.5643	28.5643	0.439862	0.00155992	0.00503621	ribosomal RNA processing 15 homolog (S. cerevisiae) [Source:MGI Symbol;Acc:MGI:1914473]
Ppt2	ENSMUSG00000015474	ENSMUST00000171121	12.0864	27.4824	0.439787	0.000207989	0.00119241	palmitoyl-protein thioesterase 2 [Source:MGI Symbol;Acc:MGI:1860075]
Bcr	ENSMUSG00000009681	ENSMUST00000164107	6.38596	14.5214	0.439763	0.00220728	0.00655632	breakpoint cluster region [Source:MGI Symbol;Acc:MGI:88141]
Zfpl1	ENSMUSG00000024792	ENSMUST00000025707	13.4709	30.638	0.439679	0.00107949	0.00380063	zinc finger like protein 1 [Source:MGI Symbol;Acc:MGI:1891017]
Rps8	ENSMUSG00000047675	ENSMUST00000102696	539.123	1226.77	0.439467	1.12015e-07	1.27307e-05	ribosomal protein S8 [Source:MGI Symbol;Acc:MGI:98166]
Zfp715	ENSMUSG00000012640	ENSMUST00000012796	3.98752	9.07735	0.439282	0.00354337	0.0093904	zinc finger protein 715 [Source:MGI Symbol;Acc:MGI:1917180]
Vars2	ENSMUSG00000038838	ENSMUST00000043674	5.33921	12.156	0.439225	0.000420508	0.00193259	valyl-tRNA synthetase 2, mitochondrial [Source:MGI Symbol;Acc:MGI:1916165]
Entpd1	ENSMUSG00000048120	ENSMUST00000163023	10.0395	22.8648	0.439081	5.15441e-06	0.000110003	ectonucleoside triphosphate diphosphohydrolase 1 [Source:MGI Symbol;Acc:MGI:102805]
Raly	ENSMUSG00000027593	ENSMUST00000109701	136.769	311.713	0.438767	8.6884e-08	1.15676e-05	hnRNP-associated with lethal yellow [Source:MGI Symbol;Acc:MGI:97850]
Chd6	ENSMUSG00000057133	ENSMUST00000039782	5.03327	11.4734	0.43869	4.73855e-06	0.000104847	chromodomain helicase DNA binding protein 6 [Source:MGI Symbol;Acc:MGI:1918639]
Capn15	ENSMUSG00000037326	ENSMUST00000212735	6.84633	15.6071	0.438668	0.00171099	0.00539315	calpain 15 [Source:MGI Symbol;Acc:MGI:1355075]
Zbtb45	ENSMUSG00000049600	ENSMUST00000210282	4.48746	10.2338	0.438493	8.89932e-05	0.000672031	zinc finger and BTB domain containing 45 [Source:MGI Symbol;Acc:MGI:2685003]
Ifngr2	ENSMUSG00000022965	ENSMUST00000023687	11.5509	26.346	0.438429	8.06796e-06	0.000143791	interferon gamma receptor 2 [Source:MGI Symbol;Acc:MGI:107654]
Zfp771	ENSMUSG00000054716	ENSMUST00000052509	15.764	35.9677	0.438283	0.000739327	0.00289705	zinc finger protein 771 [Source:MGI Symbol;Acc:MGI:2442050]
Fuca1	ENSMUSG00000028673	ENSMUST00000030434	24.8866	56.8089	0.438075	0.000175607	0.00106265	fucosidase, alpha-L- 1, tissue [Source:MGI Symbol;Acc:MGI:95593]
Fgfr1op	ENSMUSG00000069135	ENSMUST00000097419	3.87178	8.84307	0.437832	0.000907782	0.00334794	Fgfr1 oncogene partner [Source:MGI Symbol;Acc:MGI:1922546]
Rpl6	ENSMUSG00000029614	ENSMUST00000031617	218.35	498.762	0.437784	8.41463e-06	0.000147559	ribosomal protein L6 [Source:MGI Symbol;Acc:MGI:108057]
Trim12c	ENSMUSG00000057143	ENSMUST00000059037	6.04205	13.8065	0.437624	0.000224067	0.00124994	tripartite motif-containing 12C [Source:MGI Symbol;Acc:MGI:4821183]
Trim39	ENSMUSG00000045409	ENSMUST00000173665	9.69559	22.1561	0.437604	0.000118491	0.00080965	tripartite motif-containing 39 [Source:MGI Symbol;Acc:MGI:1890659]
Usp30	ENSMUSG00000029592	ENSMUST00000162506	4.16953	9.52842	0.437589	0.00282443	0.00792691	ubiquitin specific peptidase 30 [Source:MGI Symbol;Acc:MGI:2140991]
Prrc2b	ENSMUSG00000039262	ENSMUST00000036691	18.7788	42.9268	0.437461	7.78651e-05	0.000609814	proline-rich coiled-coil 2B [Source:MGI Symbol;Acc:MGI:1923304]
Rps27a	ENSMUSG00000020460	ENSMUST00000143418	116.052	265.304	0.43743	4.70172e-05	0.000437984	ribosomal protein S27A [Source:MGI Symbol;Acc:MGI:1925544]
Ankmy2	ENSMUSG00000036188	ENSMUST00000041640	7.47108	17.0798	0.437422	0.00101961	0.00364756	ankyrin repeat and MYND domain containing 2 [Source:MGI Symbol;Acc:MGI:2144755]
Chpf	ENSMUSG00000032997	ENSMUST00000079205	21.7317	49.6905	0.437341	0.000157279	0.00098289	chondroitin polymerizing factor [Source:MGI Symbol;Acc:MGI:106576]
Heyl	ENSMUSG00000032744	ENSMUST00000040821	1.81861	4.16007	0.437159	0.000485834	0.0021391	hairy/enhancer-of-split related with YRPW motif-like [Source:MGI Symbol;Acc:MGI:1860511]
Trub1	ENSMUSG00000025086	ENSMUST00000026073	3.78865	8.66658	0.437156	0.000662317	0.00268087	TruB pseudouridine (psi) synthase family member 1 [Source:MGI Symbol;Acc:MGI:1919383]
Gramd1a	ENSMUSG00000001248	ENSMUST00000185985	17.5892	40.2463	0.437038	0.000214914	0.00121943	GRAM domain containing 1A [Source:MGI Symbol;Acc:MGI:105490]
Dock1	ENSMUSG00000058325	ENSMUST00000211570	8.03392	18.3877	0.436918	6.19904e-05	0.00052675	dedicator of cytokinesis 1 [Source:MGI Symbol;Acc:MGI:2429765]
Gng2	ENSMUSG00000043004	ENSMUST00000160013	4.19586	9.606	0.436796	0.000287654	0.00147256	guanine nucleotide binding protein (G protein), gamma 2 [Source:MGI Symbol;Acc:MGI:102705]
Plekha5	ENSMUSG00000030231	ENSMUST00000087622	12.231	28.0211	0.436492	0.000192731	0.00113302	pleckstrin homology domain containing, family A member 5 [Source:MGI Symbol;Acc:MGI:1923802]
Klhl24	ENSMUSG00000062901	ENSMUST00000023509	6.47679	14.8403	0.436431	4.58231e-05	0.00043092	kelch-like 24 [Source:MGI Symbol;Acc:MGI:1923035]
Hhex	ENSMUSG00000024986	ENSMUST00000025944	1.85681	4.25468	0.436415	0.00168657	0.00534146	hematopoietically expressed homeobox [Source:MGI Symbol;Acc:MGI:96086]
Adh1	ENSMUSG00000074207	ENSMUST00000162032	21.1027	48.3572	0.436392	0.000731351	0.00287752	alcohol dehydrogenase 1 (class I) [Source:MGI Symbol;Acc:MGI:87921]
Med12	ENSMUSG00000079487	ENSMUST00000117706	6.66038	15.2672	0.436255	1.22398e-05	0.000183894	mediator complex subunit 12 [Source:MGI Symbol;Acc:MGI:1926212]
Ormdl3	ENSMUSG00000038150	ENSMUST00000052919	16.6285	38.127	0.436135	5.35411e-05	0.000479653	ORM1-like 3 (S. cerevisiae) [Source:MGI Symbol;Acc:MGI:1913862]
Arl3	ENSMUSG00000025035	ENSMUST00000026009	27.9596	64.119	0.436057	0.00039809	0.00185919	ADP-ribosylation factor-like 3 [Source:MGI Symbol;Acc:MGI:1929699]
Rbm12b1	ENSMUSG00000046667	ENSMUST00000146416	3.4886	8.00147	0.435995	0.000599256	0.00249565	RNA binding motif protein 12 B1 [Source:MGI Symbol;Acc:MGI:1919647]
Zfp446	ENSMUSG00000033961	ENSMUST00000108537	1.70717	3.91579	0.435971	0.00335153	0.00902852	zinc finger protein 446 [Source:MGI Symbol;Acc:MGI:2442185]
Eef1d	ENSMUSG00000055762	ENSMUST00000154584	69.2597	158.901	0.435868	2.08949e-05	0.000261496	eukaryotic translation elongation factor 1 delta (guanine nucleotide exchange protein) [Source:MGI Symbol;Acc:MGI:1913906]
Clasrp	ENSMUSG00000061028	ENSMUST00000086041	15.7431	36.1195	0.43586	4.93478e-05	0.00045239	CLK4-associating serine/arginine rich protein [Source:MGI Symbol;Acc:MGI:1855695]
Zmym3	ENSMUSG00000031310	ENSMUST00000117901	4.80688	11.0286	0.435854	0.00169361	0.00535526	zinc finger, MYM-type 3 [Source:MGI Symbol;Acc:MGI:1927231]
Lcat	ENSMUSG00000035237	ENSMUST00000038896	2.01593	4.62647	0.435737	0.00173631	0.0054531	lecithin cholesterol acyltransferase [Source:MGI Symbol;Acc:MGI:96755]
Pcmtd1	ENSMUSG00000051285	ENSMUST00000061280	5.32569	12.223	0.435711	5.24458e-05	0.000472039	protein-L-isoaspartate (D-aspartate) O-methyltransferase domain containing 1 [Source:MGI Symbol;Acc:MGI:2441773]
H2-D1	ENSMUSG00000073411	ENSMUST00000172785	172.476	396.008	0.435536	2.82392e-05	0.000315943	histocompatibility 2, D region locus 1 [Source:MGI Symbol;Acc:MGI:95896]
Kat8	ENSMUSG00000030801	ENSMUST00000206071	6.34304	14.5667	0.435448	0.000498512	0.00217775	K(lysine) acetyltransferase 8 [Source:MGI Symbol;Acc:MGI:1915023]
Rrm2b	ENSMUSG00000022292	ENSMUST00000022901	1.58192	3.63305	0.435425	0.00178125	0.00556774	ribonucleotide reductase M2 B (TP53 inducible) [Source:MGI Symbol;Acc:MGI:2155865]
Rpl13a	ENSMUSG00000074129	ENSMUST00000150350	438.561	1007.75	0.435188	1.50124e-06	5.39076e-05	ribosomal protein L13A [Source:MGI Symbol;Acc:MGI:1351455]
BC003331	ENSMUSG00000006010	ENSMUST00000111913	7.99309	18.3729	0.435048	0.000346169	0.00168578	cDNA sequence BC003331 [Source:MGI Symbol;Acc:MGI:2385108]
Xylt2	ENSMUSG00000020868	ENSMUST00000116349	6.54015	15.0574	0.434347	0.00029983	0.00151561	xylosyltransferase II [Source:MGI Symbol;Acc:MGI:2444797]
Fam53b	ENSMUSG00000030956	ENSMUST00000097999	3.04907	7.02137	0.434255	0.002451	0.00710348	family with sequence similarity 53, member B [Source:MGI Symbol;Acc:MGI:1925188]
Wdr60	ENSMUSG00000042050	ENSMUST00000039349	3.24129	7.46478	0.434211	0.00175555	0.00549955	WD repeat domain 60 [Source:MGI Symbol;Acc:MGI:2445085]
Clca1	ENSMUSG00000028255	ENSMUST00000029919	3.19671	7.36243	0.434192	0.000769092	0.00298622	chloride channel accessory 1 [Source:MGI Symbol;Acc:MGI:1346342]
Aplp2	ENSMUSG00000031996	ENSMUST00000217641	42.9577	98.9375	0.43419	1.24877e-06	4.77124e-05	amyloid beta (A4) precursor-like protein 2 [Source:MGI Symbol;Acc:MGI:88047]
Dyrk2	ENSMUSG00000028630	ENSMUST00000004281	8.5332	19.6662	0.433901	0.000633787	0.00260128	dual-specificity tyrosine-(Y)-phosphorylation regulated kinase 2 [Source:MGI Symbol;Acc:MGI:1330301]
Cdkn2aipnl	ENSMUSG00000020392	ENSMUST00000102763	7.4794	17.2404	0.433829	0.000284545	0.0014614	CDKN2A interacting protein N-terminal like [Source:MGI Symbol;Acc:MGI:1261797]
Zfp12	ENSMUSG00000029587	ENSMUST00000077485	3.65203	8.42057	0.433704	0.000420895	0.00193363	zinc finger protein 12 [Source:MGI Symbol;Acc:MGI:99157]
Fbxo10	ENSMUSG00000048232	ENSMUST00000052236	3.32663	7.6716	0.433629	0.00177882	0.0055624	F-box protein 10 [Source:MGI Symbol;Acc:MGI:2686937]
Chd4	ENSMUSG00000063870	ENSMUST00000112392	38.5735	88.9705	0.433554	6.47222e-06	0.000126435	chromodomain helicase DNA binding protein 4 [Source:MGI Symbol;Acc:MGI:1344380]
Zrsr1	ENSMUSG00000044068	ENSMUST00000049506	3.99378	9.21477	0.433411	0.00319721	0.00869946	zinc finger (CCCH type), RNA binding motif and serine/arginine rich 1 [Source:MGI Symbol;Acc:MGI:98885]
Cep44	ENSMUSG00000038215	ENSMUST00000123493	3.67636	8.48835	0.433107	0.000186359	0.00110661	centrosomal protein 44 [Source:MGI Symbol;Acc:MGI:3525111]
Ctsc	ENSMUSG00000030560	ENSMUST00000032779	15.6267	36.0871	0.433028	1.772e-05	0.000236564	cathepsin C [Source:MGI Symbol;Acc:MGI:109553]
Srf	ENSMUSG00000015605	ENSMUST00000015749	17.9598	41.4751	0.433027	0.000547194	0.0023351	serum response factor [Source:MGI Symbol;Acc:MGI:106658]
Nsun5	ENSMUSG00000000916	ENSMUST00000000940	6.09538	14.0774	0.432991	0.000970087	0.00351261	NOL1/NOP2/Sun domain family, member 5 [Source:MGI Symbol;Acc:MGI:2140844]
Comt	ENSMUSG00000000326	ENSMUST00000115609	24.4537	56.4915	0.432875	4.83254e-05	0.000446565	catechol-O-methyltransferase [Source:MGI Symbol;Acc:MGI:88470]
Lonp2	ENSMUSG00000047866	ENSMUST00000034141	25.5793	59.1003	0.432812	3.61584e-05	0.000372962	lon peptidase 2, peroxisomal [Source:MGI Symbol;Acc:MGI:1914137]
Phf21a	ENSMUSG00000058318	ENSMUST00000160235	6.86575	15.8645	0.432775	3.69043e-05	0.00037825	PHD finger protein 21A [Source:MGI Symbol;Acc:MGI:2384756]
Pabpn1	ENSMUSG00000022194	ENSMUST00000140691	67.1871	155.287	0.432663	8.21712e-06	0.000144829	poly(A) binding protein, nuclear 1 [Source:MGI Symbol;Acc:MGI:1859158]
Zdhhc9	ENSMUSG00000036985	ENSMUST00000037960	6.14346	14.201	0.432607	0.000593063	0.00247669	zinc finger, DHHC domain containing 9 [Source:MGI Symbol;Acc:MGI:2444393]
Tbc1d24	ENSMUSG00000036473	ENSMUST00000168410	1.36106	3.1463	0.432592	0.000574606	0.00242095	TBC1 domain family, member 24 [Source:MGI Symbol;Acc:MGI:2443456]
Ikbkb	ENSMUSG00000031537	ENSMUST00000033939	12.2062	28.2166	0.432589	1.72753e-05	0.000232867	inhibitor of kappaB kinase beta [Source:MGI Symbol;Acc:MGI:1338071]
Gbp3	ENSMUSG00000028268	ENSMUST00000199325	23.9499	55.3676	0.432561	6.97576e-05	0.000568369	guanylate binding protein 3 [Source:MGI Symbol;Acc:MGI:1926263]
Rbm4b	ENSMUSG00000033760	ENSMUST00000182821	6.92218	16.0103	0.432357	0.00173865	0.00545776	RNA binding motif protein 4B [Source:MGI Symbol;Acc:MGI:1913954]
Senp7	ENSMUSG00000052917	ENSMUST00000201218	1.8326	4.24074	0.432142	0.00364475	0.00959881	SUMO1/sentrin specific peptidase 7 [Source:MGI Symbol;Acc:MGI:1913565]
Gltscr2	ENSMUSG00000041560	ENSMUST00000044158	72.8365	168.609	0.431986	2.90612e-05	0.000319962	glioma tumor suppressor candidate region gene 2 [Source:MGI Symbol;Acc:MGI:2154441]
Nup210	ENSMUSG00000030091	ENSMUST00000032179	4.5255	10.4804	0.431807	0.000375358	0.00178808	nucleoporin 210 [Source:MGI Symbol;Acc:MGI:1859555]
Nat10	ENSMUSG00000027185	ENSMUST00000028608	6.75385	15.6445	0.431706	2.5331e-05	0.00029504	N-acetyltransferase 10 [Source:MGI Symbol;Acc:MGI:2138939]
Pip5k1c	ENSMUSG00000034902	ENSMUST00000163075	16.8805	39.1083	0.431636	4.49284e-05	0.000425627	phosphatidylinositol-4-phosphate 5-kinase, type 1 gamma [Source:MGI Symbol;Acc:MGI:1298224]
Ak3	ENSMUSG00000024782	ENSMUST00000025696	23.6424	54.7796	0.431592	9.18484e-05	0.000686108	adenylate kinase 3 [Source:MGI Symbol;Acc:MGI:1860835]
Gid4	ENSMUSG00000018415	ENSMUST00000139477	8.55671	19.8284	0.431538	4.31908e-05	0.000414613	GID complex subunit 4, VID24 homolog [Source:MGI Symbol;Acc:MGI:1914021]
Arfrp1	ENSMUSG00000038671	ENSMUST00000127988	10.3	23.871	0.431488	0.00136835	0.00456593	ADP-ribosylation factor related protein 1 [Source:MGI Symbol;Acc:MGI:1923938]
Dhrs4	ENSMUSG00000022210	ENSMUST00000022821	20.1171	46.6305	0.431414	0.00316222	0.0086292	dehydrogenase/reductase (SDR family) member 4 [Source:MGI Symbol;Acc:MGI:90169]
Wdr24	ENSMUSG00000025737	ENSMUST00000026833	6.19205	14.3577	0.431269	0.000456892	0.00204761	WD repeat domain 24 [Source:MGI Symbol;Acc:MGI:2446285]
S100a16	ENSMUSG00000074457	ENSMUST00000098911	33.3589	77.3688	0.431167	0.000107091	0.000752856	S100 calcium binding protein A16 [Source:MGI Symbol;Acc:MGI:1915110]
Dtx3l	ENSMUSG00000049502	ENSMUST00000081933	7.72368	17.9147	0.431137	2.10801e-05	0.000262863	deltex 3-like, E3 ubiquitin ligase [Source:MGI Symbol;Acc:MGI:2656973]
Zfp523	ENSMUSG00000024220	ENSMUST00000145313	8.18544	18.9857	0.431137	0.000368487	0.00176523	zinc finger protein 523 [Source:MGI Symbol;Acc:MGI:2687278]
Peg3	ENSMUSG00000002265	ENSMUST00000051209	1.3318	3.08931	0.4311	0.00141432	0.0046796	paternally expressed 3 [Source:MGI Symbol;Acc:MGI:104748]
Maf	ENSMUSG00000055435	ENSMUST00000069009	14.2323	33.0142	0.431098	3.20722e-05	0.000343294	avian musculoaponeurotic fibrosarcoma oncogene homolog [Source:MGI Symbol;Acc:MGI:96909]
Cars2	ENSMUSG00000056228	ENSMUST00000049461	6.92782	16.0785	0.430875	4.34818e-05	0.000416713	cysteinyl-tRNA synthetase 2 (mitochondrial)(putative) [Source:MGI Symbol;Acc:MGI:1919191]
Rpl31	ENSMUSG00000073702	ENSMUST00000086535	154.685	359.057	0.430809	6.43278e-07	3.19296e-05	ribosomal protein L31 [Source:MGI Symbol;Acc:MGI:2149632]
A830010M20Rik	ENSMUSG00000111375	ENSMUST00000212858	0.460808	1.06966	0.4308	0.00328651	0.00888656	RIKEN cDNA A830010M20 gene [Source:MGI Symbol;Acc:MGI:2445097]
Fam46a	ENSMUSG00000032265	ENSMUST00000034802	14.6813	34.0826	0.430757	0.000222812	0.00124683	family with sequence similarity 46, member A [Source:MGI Symbol;Acc:MGI:2670964]
Rab11a	ENSMUSG00000004771	ENSMUST00000172298	26.1316	60.6676	0.430734	9.13961e-05	0.000684206	RAB11A, member RAS oncogene family [Source:MGI Symbol;Acc:MGI:1858202]
Trim7	ENSMUSG00000040350	ENSMUST00000109213	3.40219	7.90247	0.430523	0.00240608	0.00700024	tripartite motif-containing 7 [Source:MGI Symbol;Acc:MGI:2137353]
Mbtd1	ENSMUSG00000059474	ENSMUST00000063718	3.46622	8.05844	0.430135	0.00303085	0.00836649	mbt domain containing 1 [Source:MGI Symbol;Acc:MGI:2143977]
Trp53inp1	ENSMUSG00000028211	ENSMUST00000029865	8.26637	19.22	0.430092	1.26631e-06	4.80642e-05	transformation related protein 53 inducible nuclear protein 1 [Source:MGI Symbol;Acc:MGI:1926609]
Hacl1	ENSMUSG00000021884	ENSMUST00000167175	1.89413	4.40443	0.430051	0.00352886	0.00935623	2-hydroxyacyl-CoA lyase 1 [Source:MGI Symbol;Acc:MGI:1929657]
Bmp4	ENSMUSG00000021835	ENSMUST00000074077	4.07797	9.48748	0.429826	0.00269212	0.00762855	bone morphogenetic protein 4 [Source:MGI Symbol;Acc:MGI:88180]
Tkt	ENSMUSG00000021957	ENSMUST00000022529	29.9056	69.6054	0.429644	2.20933e-06	6.87753e-05	transketolase [Source:MGI Symbol;Acc:MGI:105992]
Rpl35	ENSMUSG00000062997	ENSMUST00000080861	629.724	1465.88	0.429589	1.11633e-05	0.000173049	ribosomal protein L35 [Source:MGI Symbol;Acc:MGI:1913739]
Cep68	ENSMUSG00000044066	ENSMUST00000050611	3.50141	8.15163	0.429535	0.000914161	0.00336551	centrosomal protein 68 [Source:MGI Symbol;Acc:MGI:2667663]
Cep120	ENSMUSG00000048799	ENSMUST00000049811	4.68897	10.9191	0.429429	0.0015561	0.00502715	centrosomal protein 120 [Source:MGI Symbol;Acc:MGI:2147298]
Actg2	ENSMUSG00000059430	ENSMUST00000075161	397.338	925.292	0.429419	4.79608e-07	2.68997e-05	actin, gamma 2, smooth muscle, enteric [Source:MGI Symbol;Acc:MGI:104589]
Casp2	ENSMUSG00000029863	ENSMUST00000031895	5.67462	13.2149	0.42941	5.25336e-05	0.000472584	caspase 2 [Source:MGI Symbol;Acc:MGI:97295]
Eva1b	ENSMUSG00000050212	ENSMUST00000052876	20.2203	47.0891	0.429405	0.00139449	0.0046317	eva-1 homolog B (C. elegans) [Source:MGI Symbol;Acc:MGI:1922063]
B2m	ENSMUSG00000060802	ENSMUST00000102476	266.843	621.859	0.429106	9.35547e-07	4.02797e-05	beta-2 microglobulin [Source:MGI Symbol;Acc:MGI:88127]
Rtcb	ENSMUSG00000001783	ENSMUST00000001834	42.0827	98.09	0.429021	4.83565e-05	0.000446614	RNA 2',3'-cyclic phosphate and 5'-OH ligase [Source:MGI Symbol;Acc:MGI:106379]
Guf1	ENSMUSG00000029208	ENSMUST00000154728	2.84528	6.63263	0.428982	0.000847946	0.00318357	GUF1 homolog, GTPase [Source:MGI Symbol;Acc:MGI:2140726]
Mapk8ip3	ENSMUSG00000024163	ENSMUST00000146923	14.8617	34.6441	0.428982	1.37738e-06	5.08774e-05	mitogen-activated protein kinase 8 interacting protein 3 [Source:MGI Symbol;Acc:MGI:1353598]
Gbp7	ENSMUSG00000040253	ENSMUST00000171263	9.53473	22.2267	0.428977	2.05195e-06	6.51654e-05	guanylate binding protein 7 [Source:MGI Symbol;Acc:MGI:2444421]
Rpl13	ENSMUSG00000000740	ENSMUST00000000756	432.454	1008.27	0.428907	2.26641e-07	1.81222e-05	ribosomal protein L13 [Source:MGI Symbol;Acc:MGI:105922]
Ankrd40	ENSMUSG00000020864	ENSMUST00000107818	11.2594	26.2607	0.428755	0.00352514	0.00935067	ankyrin repeat domain 40 [Source:MGI Symbol;Acc:MGI:1918702]
Fyco1	ENSMUSG00000025241	ENSMUST00000084715	5.52901	12.8967	0.428714	8.19387e-05	0.000634231	FYVE and coiled-coil domain containing 1 [Source:MGI Symbol;Acc:MGI:107277]
H2afy2	ENSMUSG00000020086	ENSMUST00000020283	3.31144	7.7266	0.428577	0.00108844	0.00382591	H2A histone family, member Y2 [Source:MGI Symbol;Acc:MGI:3037658]
Dhx34	ENSMUSG00000006019	ENSMUST00000128452	4.20501	9.8122	0.428549	0.000625863	0.00257608	DEAH (Asp-Glu-Ala-His) box polypeptide 34 [Source:MGI Symbol;Acc:MGI:1918973]
Pck2	ENSMUSG00000040618	ENSMUST00000048781	7.06259	16.4854	0.428414	0.000394185	0.00184793	phosphoenolpyruvate carboxykinase 2 (mitochondrial) [Source:MGI Symbol;Acc:MGI:1860456]
Ahr	ENSMUSG00000019256	ENSMUST00000116436	1.95487	4.5646	0.428267	0.00332374	0.00896064	aryl-hydrocarbon receptor [Source:MGI Symbol;Acc:MGI:105043]
Rnf8	ENSMUSG00000090083	ENSMUST00000024817	9.14337	21.3553	0.428154	0.00266291	0.00756978	ring finger protein 8 [Source:MGI Symbol;Acc:MGI:1929069]
Ifi47	ENSMUSG00000078920	ENSMUST00000109202	9.21976	21.5344	0.428141	0.00161898	0.00518338	interferon gamma inducible protein 47 [Source:MGI Symbol;Acc:MGI:99448]
Ccp110	ENSMUSG00000033904	ENSMUST00000106557	2.22738	5.20312	0.428085	0.0010902	0.00383131	centriolar coiled coil protein 110 [Source:MGI Symbol;Acc:MGI:2141942]
Zfp760	ENSMUSG00000067928	ENSMUST00000073312	1.83864	4.29505	0.428084	0.000645784	0.00263738	zinc finger protein 760 [Source:MGI Symbol;Acc:MGI:2679257]
Rnaset2b	ENSMUSG00000094724	ENSMUST00000179728	61.388	143.432	0.427994	2.57883e-05	0.000298958	ribonuclease T2B [Source:MGI Symbol;Acc:MGI:3702087]
Eef1b2	ENSMUSG00000025967	ENSMUST00000129339	210.876	492.873	0.42785	6.98555e-09	3.51005e-06	eukaryotic translation elongation factor 1 beta 2 [Source:MGI Symbol;Acc:MGI:1929520]
Cacna2d1	ENSMUSG00000040118	ENSMUST00000101581	1.44654	3.38137	0.427798	0.00210804	0.00634207	calcium channel, voltage-dependent, alpha2/delta subunit 1 [Source:MGI Symbol;Acc:MGI:88295]
Sdc3	ENSMUSG00000025743	ENSMUST00000070478	16.3329	38.1993	0.42757	8.45847e-05	0.000648547	syndecan 3 [Source:MGI Symbol;Acc:MGI:1349163]
Akap11	ENSMUSG00000022016	ENSMUST00000123853	3.47772	8.13647	0.427423	0.000215907	0.00122172	A kinase (PRKA) anchor protein 11 [Source:MGI Symbol;Acc:MGI:2684060]
Gtf2f2	ENSMUSG00000067995	ENSMUST00000088922	8.93552	20.9098	0.427336	0.000154067	0.000968644	general transcription factor IIF, polypeptide 2 [Source:MGI Symbol;Acc:MGI:1915955]
Mir17hg	ENSMUSG00000089726	ENSMUST00000134140	1.36927	3.20461	0.42728	0.00129902	0.00439904	Mir17 host gene (non-protein coding) [Source:MGI Symbol;Acc:MGI:1923207]
Rufy3	ENSMUSG00000029291	ENSMUST00000196894	4.72128	11.0511	0.427224	2.70283e-05	0.000307315	RUN and FYVE domain containing 3 [Source:MGI Symbol;Acc:MGI:106484]
Sybu	ENSMUSG00000022340	ENSMUST00000110267	1.18722	2.77937	0.427152	0.000571804	0.00241267	syntabulin (syntaxin-interacting) [Source:MGI Symbol;Acc:MGI:2442392]
Rps9	ENSMUSG00000006333	ENSMUST00000006496	1213.64	2842.02	0.427036	8.55775e-08	1.1482e-05	ribosomal protein S9 [Source:MGI Symbol;Acc:MGI:1924096]
Fam129a	ENSMUSG00000026483	ENSMUST00000148810	3.0374	7.11524	0.426887	0.000688605	0.00275761	family with sequence similarity 129, member A [Source:MGI Symbol;Acc:MGI:2137237]
Apol9a	ENSMUSG00000057346	ENSMUST00000081776	14.1583	33.1847	0.426652	0.00101407	0.00363461	apolipoprotein L 9a [Source:MGI Symbol;Acc:MGI:3606001]
Pfas	ENSMUSG00000020899	ENSMUST00000021282	3.86407	9.06501	0.426262	0.00155853	0.0050336	phosphoribosylformylglycinamidine synthase (FGAR amidotransferase) [Source:MGI Symbol;Acc:MGI:2684864]
Kansl3	ENSMUSG00000010453	ENSMUST00000185912	11.2653	26.4345	0.426159	2.1238e-05	0.000264642	KAT8 regulatory NSL complex subunit 3 [Source:MGI Symbol;Acc:MGI:1918055]
Med19	ENSMUSG00000027080	ENSMUST00000102645	5.48845	12.8862	0.425916	0.000485164	0.00213724	mediator complex subunit 19 [Source:MGI Symbol;Acc:MGI:1914234]
Pacsin3	ENSMUSG00000027257	ENSMUST00000111349	8.89967	20.9009	0.425804	0.000551546	0.00234896	protein kinase C and casein kinase substrate in neurons 3 [Source:MGI Symbol;Acc:MGI:1891410]
Bnc2	ENSMUSG00000028487	ENSMUST00000102820	2.25816	5.30707	0.425501	0.00241189	0.00701597	basonuclin 2 [Source:MGI Symbol;Acc:MGI:2443805]
Loxl3	ENSMUSG00000000693	ENSMUST00000152679	3.31952	7.80693	0.425202	0.000951513	0.00346673	lysyl oxidase-like 3 [Source:MGI Symbol;Acc:MGI:1337004]
Klhl11	ENSMUSG00000048732	ENSMUST00000056665	2.2088	5.19948	0.424812	0.00262218	0.00748799	kelch-like 11 [Source:MGI Symbol;Acc:MGI:2388648]
Cdkal1	ENSMUSG00000006191	ENSMUST00000140278	2.90006	6.82762	0.424754	0.00368433	0.00967654	CDK5 regulatory subunit associated protein 1-like 1 [Source:MGI Symbol;Acc:MGI:1921765]
Dusp12	ENSMUSG00000026659	ENSMUST00000170420	5.57472	13.1284	0.424631	0.00192159	0.00590324	dual specificity phosphatase 12 [Source:MGI Symbol;Acc:MGI:1890614]
Fryl	ENSMUSG00000070733	ENSMUST00000202697	4.43689	10.4564	0.424324	9.66263e-05	0.000709549	FRY like transcription coactivator [Source:MGI Symbol;Acc:MGI:1919563]
Irf2bp2	ENSMUSG00000051495	ENSMUST00000054960	22.0076	51.8812	0.424192	1.87566e-07	1.6232e-05	interferon regulatory factor 2 binding protein 2 [Source:MGI Symbol;Acc:MGI:2443921]
Rrnad1	ENSMUSG00000004896	ENSMUST00000160648	6.47117	15.257	0.424143	0.00354149	0.00938685	ribosomal RNA adenine dimethylase domain containing 1 [Source:MGI Symbol;Acc:MGI:2387197]
Gm5148	ENSMUSG00000058174	ENSMUST00000079755	165.905	391.165	0.42413	9.87733e-08	1.21521e-05	predicted gene 5148 [Source:MGI Symbol;Acc:MGI:3646006]
Sugp2	ENSMUSG00000036054	ENSMUST00000131489	4.76855	11.2554	0.423669	6.9065e-05	0.000564631	SURP and G patch domain containing 2 [Source:MGI Symbol;Acc:MGI:2678085]
Gps2	ENSMUSG00000023170	ENSMUST00000072581	17.0436	40.2673	0.423263	0.00122867	0.00421022	G protein pathway suppressor 2 [Source:MGI Symbol;Acc:MGI:1891751]
Osbpl7	ENSMUSG00000038534	ENSMUST00000090020	2.74116	6.48694	0.422566	0.000152849	0.000963495	oxysterol binding protein-like 7 [Source:MGI Symbol;Acc:MGI:1918490]
Gbas	ENSMUSG00000029432	ENSMUST00000086046	13.9176	32.9788	0.422018	9.79765e-05	0.000714319	glioblastoma amplified sequence [Source:MGI Symbol;Acc:MGI:1278343]
Parp10	ENSMUSG00000063268	ENSMUST00000170226	13.5256	32.0574	0.42192	7.36863e-06	0.000136867	poly (ADP-ribose) polymerase family, member 10 [Source:MGI Symbol;Acc:MGI:3712326]
Toporsos	ENSMUSG00000028407	ENSMUST00000129758	22.0322	52.2427	0.421728	0.00248385	0.00717704	topoisomerase I binding, arginine/serine-rich, opposite strand [Source:MGI Symbol;Acc:MGI:1913684]
Chd7	ENSMUSG00000041235	ENSMUST00000170457	0.876859	2.0793	0.421708	0.000245473	0.00132228	chromodomain helicase DNA binding protein 7 [Source:MGI Symbol;Acc:MGI:2444748]
Slc11a2	ENSMUSG00000023030	ENSMUST00000023774	9.51289	22.5665	0.421548	4.09786e-05	0.000403905	solute carrier family 11 (proton-coupled divalent metal ion transporters), member 2 [Source:MGI Symbol;Acc:MGI:1345279]
C1rb	ENSMUSG00000098470	ENSMUST00000184647	6.51211	15.4621	0.421166	0.000104603	0.000741084	complement component 1, r subcomponent B [Source:MGI Symbol;Acc:MGI:3779804]
Rbm26	ENSMUSG00000022119	ENSMUST00000172122	5.21627	12.3942	0.420865	0.000163906	0.00101209	RNA binding motif protein 26 [Source:MGI Symbol;Acc:MGI:1921463]
Tmem201	ENSMUSG00000044700	ENSMUST00000105687	6.911	16.4247	0.420769	0.000116317	0.000800309	transmembrane protein 201 [Source:MGI Symbol;Acc:MGI:1196277]
Col6a3	ENSMUSG00000048126	ENSMUST00000097653	49.5179	117.746	0.420548	4.6445e-07	2.68997e-05	collagen, type VI, alpha 3 [Source:MGI Symbol;Acc:MGI:88461]
Mppe1	ENSMUSG00000062526	ENSMUST00000073054	5.27423	12.5637	0.4198	0.00323986	0.00877962	metallophosphoesterase 1 [Source:MGI Symbol;Acc:MGI:2661311]
Pfdn5	ENSMUSG00000001289	ENSMUST00000166658	108.737	259.047	0.419757	1.11549e-05	0.000173049	prefoldin 5 [Source:MGI Symbol;Acc:MGI:1928753]
Zfp280d	ENSMUSG00000038535	ENSMUST00000184036	3.09052	7.36436	0.419659	0.000937344	0.00342993	zinc finger protein 280D [Source:MGI Symbol;Acc:MGI:2384583]
Mga	ENSMUSG00000033943	ENSMUST00000046717	3.74821	8.93905	0.419307	3.96135e-05	0.000394948	MAX gene associated [Source:MGI Symbol;Acc:MGI:1352483]
Prrg2	ENSMUSG00000007837	ENSMUST00000210690	7.38739	17.6234	0.419181	0.00226927	0.00670143	proline-rich Gla (G-carboxyglutamic acid) polypeptide 2 [Source:MGI Symbol;Acc:MGI:1929596]
H2-Q1	ENSMUSG00000079507	ENSMUST00000172994	8.89881	21.2421	0.418923	0.000408713	0.00189499	histocompatibility 2, Q region locus 1 [Source:MGI Symbol;Acc:MGI:95928]
Tmem177	ENSMUSG00000036975	ENSMUST00000037906	1.29298	3.08669	0.418888	0.000441936	0.00200341	transmembrane protein 177 [Source:MGI Symbol;Acc:MGI:1913593]
Rps6	ENSMUSG00000028495	ENSMUST00000102814	244.438	583.593	0.41885	7.24725e-07	3.43659e-05	ribosomal protein S6 [Source:MGI Symbol;Acc:MGI:98159]
Arhgef11	ENSMUSG00000041977	ENSMUST00000136072	6.28882	15.0366	0.418234	0.00107017	0.00377394	Rho guanine nucleotide exchange factor (GEF) 11 [Source:MGI Symbol;Acc:MGI:2441869]
Ttll4	ENSMUSG00000033257	ENSMUST00000042125	3.3845	8.09757	0.417965	6.53205e-05	0.000544589	tubulin tyrosine ligase-like family, member 4 [Source:MGI Symbol;Acc:MGI:1914784]
Mdm4	ENSMUSG00000054387	ENSMUST00000186617	8.89536	21.3059	0.417507	0.000411036	0.00190227	transformed mouse 3T3 cell double minute 4 [Source:MGI Symbol;Acc:MGI:107934]
Tshr	ENSMUSG00000020963	ENSMUST00000021346	3.93949	9.44026	0.417307	0.000147916	0.000943305	thyroid stimulating hormone receptor [Source:MGI Symbol;Acc:MGI:98849]
Fggy	ENSMUSG00000028573	ENSMUST00000079223	1.9748	4.73248	0.417286	0.00214214	0.00641065	FGGY carbohydrate kinase domain containing [Source:MGI Symbol;Acc:MGI:1922828]
Akap13	ENSMUSG00000066406	ENSMUST00000207750	12.1495	29.1165	0.417271	1.23591e-05	0.000185365	A kinase (PRKA) anchor protein 13 [Source:MGI Symbol;Acc:MGI:2676556]
Epm2aip1	ENSMUSG00000046785	ENSMUST00000135807	4.97258	11.9172	0.41726	0.00219413	0.0065251	EPM2A (laforin) interacting protein 1 [Source:MGI Symbol;Acc:MGI:1925031]
Ddr2	ENSMUSG00000026674	ENSMUST00000194690	8.53358	20.4537	0.417214	0.000341516	0.00167023	discoidin domain receptor family, member 2 [Source:MGI Symbol;Acc:MGI:1345277]
Stx1a	ENSMUSG00000007207	ENSMUST00000005509	3.11479	7.46958	0.416997	0.000349913	0.00169875	syntaxin 1A (brain) [Source:MGI Symbol;Acc:MGI:109355]
Vps16	ENSMUSG00000027411	ENSMUST00000125973	9.80966	23.5252	0.416984	0.000227626	0.00126193	VSP16 CORVET/HOPS core subunit [Source:MGI Symbol;Acc:MGI:2136772]
Arrdc3	ENSMUSG00000074794	ENSMUST00000099356	5.72888	13.7413	0.41691	3.60546e-05	0.000372188	arrestin domain containing 3 [Source:MGI Symbol;Acc:MGI:2145242]
Htatsf1	ENSMUSG00000067873	ENSMUST00000114751	11.4801	27.5385	0.416876	0.00149104	0.00487384	HIV TAT specific factor 1 [Source:MGI Symbol;Acc:MGI:1919709]
Mysm1	ENSMUSG00000062627	ENSMUST00000075872	2.4084	5.7793	0.416728	0.0010233	0.00365557	myb-like, SWIRM and MPN domains 1 [Source:MGI Symbol;Acc:MGI:2444584]
Pnrc1	ENSMUSG00000040128	ENSMUST00000137589	17.8678	42.8791	0.416702	1.30167e-05	0.000192558	proline-rich nuclear receptor coactivator 1 [Source:MGI Symbol;Acc:MGI:1917838]
Ascc1	ENSMUSG00000044475	ENSMUST00000219778	10.3171	24.7625	0.416644	0.0016768	0.00531929	activating signal cointegrator 1 complex subunit 1 [Source:MGI Symbol;Acc:MGI:1916340]
Zfp275	ENSMUSG00000031365	ENSMUST00000114499	3.05897	7.34605	0.41641	0.00013905	0.000902391	zinc finger protein 275 [Source:MGI Symbol;Acc:MGI:1350985]
Nat14	ENSMUSG00000035285	ENSMUST00000207506	5.64035	13.5458	0.416392	0.00308012	0.00846157	N-acetyltransferase 14 [Source:MGI Symbol;Acc:MGI:3039561]
Rpl4	ENSMUSG00000032399	ENSMUST00000034966	584.376	1403.71	0.416309	9.96997e-08	1.21521e-05	ribosomal protein L4 [Source:MGI Symbol;Acc:MGI:1915141]
Anp32a	ENSMUSG00000032249	ENSMUST00000135395	39.4355	94.8041	0.415969	2.50632e-05	0.000293302	acidic (leucine-rich) nuclear phosphoprotein 32 family, member A [Source:MGI Symbol;Acc:MGI:108447]
Vps13b	ENSMUSG00000037646	ENSMUST00000048646	2.44639	5.88131	0.41596	0.00039305	0.00184461	vacuolar protein sorting 13B [Source:MGI Symbol;Acc:MGI:1916380]
Clcf1	ENSMUSG00000040663	ENSMUST00000046506	10.8487	26.0858	0.415884	0.000707782	0.00281337	cardiotrophin-like cytokine factor 1 [Source:MGI Symbol;Acc:MGI:1930088]
Ppm1e	ENSMUSG00000046442	ENSMUST00000055438	1.67923	4.03777	0.41588	0.00158341	0.00509482	protein phosphatase 1E (PP2C domain containing) [Source:MGI Symbol;Acc:MGI:2444096]
Rpl14	ENSMUSG00000025794	ENSMUST00000165532	204.24	491.147	0.415842	1.62981e-06	5.6081e-05	ribosomal protein L14 [Source:MGI Symbol;Acc:MGI:1914365]
Ifi205	ENSMUSG00000054203	ENSMUST00000059226	5.56986	13.4082	0.415406	0.00166323	0.00528761	interferon activated gene 205 [Source:MGI Symbol;Acc:MGI:101847]
Armcx1	ENSMUSG00000033460	ENSMUST00000113199	5.80618	13.9911	0.41499	0.0022566	0.00667188	armadillo repeat containing, X-linked 1 [Source:MGI Symbol;Acc:MGI:1925498]
Zfp444	ENSMUSG00000044876	ENSMUST00000128495	4.16813	10.0455	0.414924	0.000289271	0.00147875	zinc finger protein 444 [Source:MGI Symbol;Acc:MGI:1923365]
Rpl34-ps1	ENSMUSG00000068396	ENSMUST00000121998	271.334	653.979	0.414897	0.000175183	0.00106107	ribosomal protein L34, pseudogene 1 [Source:MGI Symbol;Acc:MGI:3704270]
Trib2	ENSMUSG00000020601	ENSMUST00000020922	2.9325	7.06832	0.414879	0.000736449	0.00289035	tribbles pseudokinase 2 [Source:MGI Symbol;Acc:MGI:2145021]
C2cd3	ENSMUSG00000047248	ENSMUST00000051777	2.77892	6.70019	0.414752	0.00266587	0.0075765	C2 calcium-dependent domain containing 3 [Source:MGI Symbol;Acc:MGI:2142166]
Mib2	ENSMUSG00000029060	ENSMUST00000128204	12.3543	29.7883	0.414738	0.000274403	0.00142624	mindbomb E3 ubiquitin protein ligase 2 [Source:MGI Symbol;Acc:MGI:2679684]
Cir1	ENSMUSG00000041777	ENSMUST00000058615	8.02743	19.3563	0.414719	0.000269556	0.00141277	corepressor interacting with RBPJ, 1 [Source:MGI Symbol;Acc:MGI:1914185]
Shisa4	ENSMUSG00000041889	ENSMUST00000041240	5.39765	13.0188	0.414605	0.00266631	0.0075765	shisa family member 4 [Source:MGI Symbol;Acc:MGI:1924802]
Kctd12b	ENSMUSG00000041633	ENSMUST00000039424	3.48693	8.41143	0.414546	0.000313283	0.00156217	potassium channel tetramerisation domain containing 12b [Source:MGI Symbol;Acc:MGI:2444667]
Btg1	ENSMUSG00000036478	ENSMUST00000038377	14.229	34.3271	0.414513	7.18907e-05	0.000579816	B cell translocation gene 1, anti-proliferative [Source:MGI Symbol;Acc:MGI:88215]
Elac1	ENSMUSG00000036941	ENSMUST00000041138	2.19044	5.28483	0.414477	0.00188213	0.00580779	elaC ribonuclease Z 1 [Source:MGI Symbol;Acc:MGI:1890495]
Plekhb2	ENSMUSG00000026123	ENSMUST00000156687	16.9501	40.9203	0.414223	8.05534e-06	0.000143734	pleckstrin homology domain containing, family B (evectins) member 2 [Source:MGI Symbol;Acc:MGI:2385825]
2210016L21Rik	ENSMUSG00000029559	ENSMUST00000031538	13.8588	33.4612	0.414175	0.00218095	0.00650265	RIKEN cDNA 2210016L21 gene [Source:MGI Symbol;Acc:MGI:1919607]
Scrib	ENSMUSG00000022568	ENSMUST00000136390	10.2637	24.7823	0.414154	0.000100215	0.000726045	scribbled planar cell polarity [Source:MGI Symbol;Acc:MGI:2145950]
Rpl23a	ENSMUSG00000058546	ENSMUST00000127270	346.114	836.244	0.413891	3.32122e-05	0.000352957	ribosomal protein L23A [Source:MGI Symbol;Acc:MGI:3040672]
Rps23	ENSMUSG00000049517	ENSMUST00000051955	313.146	756.744	0.413807	4.80241e-07	2.68997e-05	ribosomal protein S23 [Source:MGI Symbol;Acc:MGI:1913725]
Rbl2	ENSMUSG00000031666	ENSMUST00000034091	5.46152	13.2073	0.413522	0.000111941	0.000779354	retinoblastoma-like 2 [Source:MGI Symbol;Acc:MGI:105085]
Ramp1	ENSMUSG00000034353	ENSMUST00000165855	21.164	51.1881	0.413455	1.13681e-05	0.000174834	receptor (calcitonin) activity modifying protein 1 [Source:MGI Symbol;Acc:MGI:1858418]
Robo1	ENSMUSG00000022883	ENSMUST00000023600	3.81426	9.22924	0.41328	0.00103218	0.00367818	roundabout guidance receptor 1 [Source:MGI Symbol;Acc:MGI:1274781]
Tspyl2	ENSMUSG00000041096	ENSMUST00000149685	17.8352	43.1795	0.413048	0.000382625	0.0018109	TSPY-like 2 [Source:MGI Symbol;Acc:MGI:106244]
Zfp119b	ENSMUSG00000062101	ENSMUST00000056147	0.817017	1.97927	0.412786	0.00337211	0.00906702	zinc finger protein 119b [Source:MGI Symbol;Acc:MGI:2385323]
Prepl	ENSMUSG00000024127	ENSMUST00000171795	6.12127	14.8307	0.412742	4.58725e-05	0.000430951	prolyl endopeptidase-like [Source:MGI Symbol;Acc:MGI:2441932]
Fchsd1	ENSMUSG00000038524	ENSMUST00000165643	2.62269	6.35838	0.412478	0.00277864	0.00781613	FCH and double SH3 domains 1 [Source:MGI Symbol;Acc:MGI:2441771]
9930104L06Rik	ENSMUSG00000044730	ENSMUST00000136276	3.81236	9.24351	0.412436	0.00173892	0.00545776	RIKEN cDNA 9930104L06 gene [Source:MGI Symbol;Acc:MGI:3041172]
Hdac7	ENSMUSG00000022475	ENSMUST00000079838	16.5712	40.1795	0.41243	1.72101e-05	0.000232531	histone deacetylase 7 [Source:MGI Symbol;Acc:MGI:1891835]
Il17rb	ENSMUSG00000015966	ENSMUST00000135888	3.33423	8.08458	0.412419	0.00286572	0.00802214	interleukin 17 receptor B [Source:MGI Symbol;Acc:MGI:1355292]
Apol9b	ENSMUSG00000068246	ENSMUST00000109775	13.194	31.9919	0.412416	2.28369e-05	0.000276406	apolipoprotein L 9b [Source:MGI Symbol;Acc:MGI:1919148]
Trio	ENSMUSG00000022263	ENSMUST00000090247	7.20231	17.4699	0.41227	8.29896e-07	3.80574e-05	triple functional domain (PTPRF interacting) [Source:MGI Symbol;Acc:MGI:1927230]
2900076A07Rik	ENSMUSG00000097277	ENSMUST00000181903	2.68369	6.51025	0.412225	0.0013601	0.00454742	RIKEN cDNA 2900076A07 gene [Source:MGI Symbol;Acc:MGI:1920242]
Qtrtd1	ENSMUSG00000022704	ENSMUST00000156568	3.69701	8.97245	0.41204	0.000963465	0.00349888	queuine tRNA-ribosyltransferase domain containing 1 [Source:MGI Symbol;Acc:MGI:1922194]
Rb1	ENSMUSG00000022105	ENSMUST00000163932	1.38785	3.37299	0.41146	0.0017418	0.0054644	retinoblastoma 1 [Source:MGI Symbol;Acc:MGI:97874]
Ift80	ENSMUSG00000027778	ENSMUST00000107812	2.2845	5.55264	0.411426	5.11796e-05	0.000465816	intraflagellar transport 80 [Source:MGI Symbol;Acc:MGI:1915509]
Rbm38	ENSMUSG00000027510	ENSMUST00000173393	4.38617	10.6628	0.411351	0.000107548	0.000755455	RNA binding motif protein 38 [Source:MGI Symbol;Acc:MGI:1889294]
Cyb5d2	ENSMUSG00000057778	ENSMUST00000079681	2.28084	5.5449	0.41134	4.92335e-05	0.00045206	cytochrome b5 domain containing 2 [Source:MGI Symbol;Acc:MGI:2684848]
Ddhd1	ENSMUSG00000037697	ENSMUST00000051310	3.3985	8.26411	0.411235	0.000179392	0.00107922	DDHD domain containing 1 [Source:MGI Symbol;Acc:MGI:2150302]
Rsbn1	ENSMUSG00000044098	ENSMUST00000051139	1.67796	4.08113	0.411151	0.000546202	0.00233251	rosbin, round spermatid basic protein 1 [Source:MGI Symbol;Acc:MGI:2444993]
Grasp	ENSMUSG00000000531	ENSMUST00000000543	6.63552	16.1451	0.410993	0.00108817	0.00382591	GRP1 (general receptor for phosphoinositides 1)-associated scaffold protein [Source:MGI Symbol;Acc:MGI:1860303]
Matn2	ENSMUSG00000022324	ENSMUST00000022947	33.6824	81.9542	0.41099	1.08766e-05	0.000170477	matrilin 2 [Source:MGI Symbol;Acc:MGI:109613]
Polr1b	ENSMUSG00000027395	ENSMUST00000103205	3.80618	9.26144	0.410971	0.000215106	0.00121943	polymerase (RNA) I polypeptide B [Source:MGI Symbol;Acc:MGI:108014]
Lap3	ENSMUSG00000039682	ENSMUST00000046122	26.3063	64.0503	0.410713	3.05754e-06	8.018e-05	leucine aminopeptidase 3 [Source:MGI Symbol;Acc:MGI:1914238]
Cgn	ENSMUSG00000068876	ENSMUST00000107272	7.10857	17.3096	0.410673	7.49182e-06	0.000138355	cingulin [Source:MGI Symbol;Acc:MGI:1927237]
Mgme1	ENSMUSG00000027424	ENSMUST00000110028	2.99204	7.28721	0.410588	0.00218636	0.00651318	mitochondrial genome maintainance exonuclease 1 [Source:MGI Symbol;Acc:MGI:1921778]
Rpl22	ENSMUSG00000028936	ENSMUST00000142735	79.0626	192.656	0.410381	2.24584e-06	6.91655e-05	ribosomal protein L22 [Source:MGI Symbol;Acc:MGI:99262]
Hmg20a	ENSMUSG00000032329	ENSMUST00000034879	7.66519	18.6838	0.410259	0.000527798	0.00227016	high mobility group 20A [Source:MGI Symbol;Acc:MGI:1914117]
Mthfd1	ENSMUSG00000021048	ENSMUST00000021443	12.8673	31.3642	0.410255	5.21152e-05	0.000469552	methylenetetrahydrofolate dehydrogenase (NADP+ dependent), methenyltetrahydrofolate cyclohydrolase, formyltetrahydrofolate synthase [Source:MGI Symbol;Acc:MGI:1342005]
C330021F23Rik	ENSMUSG00000065952	ENSMUST00000138454	85.9003	209.393	0.410235	3.6565e-07	2.3353e-05	RIKEN cDNA C330021F23 gene [Source:MGI Symbol;Acc:MGI:3612471]
Ptk7	ENSMUSG00000023972	ENSMUST00000044442	26.5197	64.6532	0.410185	7.98193e-07	3.72375e-05	PTK7 protein tyrosine kinase 7 [Source:MGI Symbol;Acc:MGI:1918711]
Ankzf1	ENSMUSG00000026199	ENSMUST00000151887	7.24644	17.6703	0.410091	0.00113347	0.00395049	ankyrin repeat and zinc finger domain containing 1 [Source:MGI Symbol;Acc:MGI:1098746]
Dmtn	ENSMUSG00000022099	ENSMUST00000022694	1.16751	2.84741	0.410026	0.00117507	0.00406437	dematin actin binding protein [Source:MGI Symbol;Acc:MGI:99670]
Rps16	ENSMUSG00000037563	ENSMUST00000082134	447.15	1091.48	0.409672	3.03396e-06	8.00412e-05	ribosomal protein S16 [Source:MGI Symbol;Acc:MGI:98118]
H2-Q5	ENSMUSG00000055413	ENSMUST00000174854	6.10207	14.902	0.409481	6.50133e-05	0.000543337	histocompatibility 2, Q region locus 5 [Source:MGI Symbol;Acc:MGI:95934]
Adap2	ENSMUSG00000020709	ENSMUST00000021050	2.10292	5.13575	0.409467	0.00305682	0.00841671	ArfGAP with dual PH domains 2 [Source:MGI Symbol;Acc:MGI:2663075]
Zfp266	ENSMUSG00000060510	ENSMUST00000174462	4.17531	10.203	0.409226	0.000387397	0.0018255	zinc finger protein 266 [Source:MGI Symbol;Acc:MGI:1924769]
Zfp97	ENSMUSG00000095990	ENSMUST00000147630	0.855056	2.09032	0.409056	0.00164666	0.0052502	zinc finger protein 97 [Source:MGI Symbol;Acc:MGI:105921]
Rps15a	ENSMUSG00000008683	ENSMUST00000131374	21.6389	52.9165	0.408925	4.04507e-05	0.000400298	ribosomal protein S15A [Source:MGI Symbol;Acc:MGI:2389091]
Sh2b1	ENSMUSG00000030733	ENSMUST00000205440	15.5422	38.0172	0.408819	1.39816e-05	0.000202059	SH2B adaptor protein 1 [Source:MGI Symbol;Acc:MGI:1201407]
Trip10	ENSMUSG00000019487	ENSMUST00000019631	25.0425	61.2631	0.40877	4.63681e-05	0.000433571	thyroid hormone receptor interactor 10 [Source:MGI Symbol;Acc:MGI:2146901]
Arhgap28	ENSMUSG00000024043	ENSMUST00000024840	2.3673	5.7926	0.408676	0.00143001	0.00471798	Rho GTPase activating protein 28 [Source:MGI Symbol;Acc:MGI:2147003]
Ptpn14	ENSMUSG00000026604	ENSMUST00000097442	8.47568	20.7468	0.40853	1.12332e-06	4.44907e-05	protein tyrosine phosphatase, non-receptor type 14 [Source:MGI Symbol;Acc:MGI:102467]
Traf3ip1	ENSMUSG00000034292	ENSMUST00000189341	3.5796	8.76493	0.4084	5.94461e-05	0.000513164	TRAF3 interacting protein 1 [Source:MGI Symbol;Acc:MGI:1921269]
Zfp869	ENSMUSG00000054648	ENSMUST00000080987	5.00054	12.2454	0.408361	3.99771e-06	9.47841e-05	zinc finger protein 869 [Source:MGI Symbol;Acc:MGI:1914119]
Phlda1	ENSMUSG00000020205	ENSMUST00000164773	6.8912	16.8837	0.408156	0.000212164	0.00120919	pleckstrin homology like domain, family A, member 1 [Source:MGI Symbol;Acc:MGI:1096880]
Skida1	ENSMUSG00000054074	ENSMUST00000173604	1.34072	3.28483	0.408156	0.00342699	0.00917379	SKI/DACH domain containing 1 [Source:MGI Symbol;Acc:MGI:1919918]
Fxyd6	ENSMUSG00000066705	ENSMUST00000085939	24.697	60.5446	0.407914	1.76404e-05	0.000235951	FXYD domain-containing ion transport regulator 6 [Source:MGI Symbol;Acc:MGI:1890226]
Osgin2	ENSMUSG00000041153	ENSMUST00000037198	1.98758	4.87307	0.407871	0.00109705	0.0038499	oxidative stress induced growth inhibitor family member 2 [Source:MGI Symbol;Acc:MGI:2384798]
Slc38a9	ENSMUSG00000047789	ENSMUST00000052514	1.44575	3.5447	0.407864	0.00208089	0.00627424	solute carrier family 38, member 9 [Source:MGI Symbol;Acc:MGI:1918839]
Zgpat	ENSMUSG00000027582	ENSMUST00000029105	16.3295	40.0388	0.407841	0.000172252	0.00104866	zinc finger, CCCH-type with G patch domain [Source:MGI Symbol;Acc:MGI:2449939]
Smad5	ENSMUSG00000021540	ENSMUST00000069557	10.178	24.9601	0.407772	0.000192741	0.00113302	SMAD family member 5 [Source:MGI Symbol;Acc:MGI:1328787]
Arhgap31	ENSMUSG00000022799	ENSMUST00000023487	7.43745	18.2416	0.40772	0.000156809	0.000980509	Rho GTPase activating protein 31 [Source:MGI Symbol;Acc:MGI:1333857]
Cep250	ENSMUSG00000038241	ENSMUST00000149905	5.56297	13.6443	0.407715	1.08975e-07	1.25743e-05	centrosomal protein 250 [Source:MGI Symbol;Acc:MGI:108084]
Aatf	ENSMUSG00000018697	ENSMUST00000018841	8.42587	20.6677	0.407683	0.000562621	0.00238556	apoptosis antagonizing transcription factor [Source:MGI Symbol;Acc:MGI:1929608]
Ppp1r12c	ENSMUSG00000019254	ENSMUST00000124248	32.2141	79.0677	0.407425	4.48441e-05	0.000425294	protein phosphatase 1, regulatory (inhibitor) subunit 12C [Source:MGI Symbol;Acc:MGI:1924258]
6820431F20Rik	ENSMUSG00000071796	ENSMUST00000150051	10.1735	24.9796	0.407271	6.98453e-05	0.000568381	RIKEN cDNA 6820431F20 gene [Source:MGI Symbol;Acc:MGI:3694236]
Scnm1	ENSMUSG00000092607	ENSMUST00000172572	12.9796	31.8769	0.407178	0.000761077	0.00296549	sodium channel modifier 1 [Source:MGI Symbol;Acc:MGI:1341284]
Rps7	ENSMUSG00000061477	ENSMUST00000074267	250.127	614.536	0.407018	9.3001e-07	4.01456e-05	ribosomal protein S7 [Source:MGI Symbol;Acc:MGI:1333818]
Foxj2	ENSMUSG00000003154	ENSMUST00000003238	5.97548	14.6817	0.407002	0.00204335	0.00618508	forkhead box J2 [Source:MGI Symbol;Acc:MGI:1926805]
D2hgdh	ENSMUSG00000073609	ENSMUST00000187321	4.0392	9.92598	0.406932	0.000244313	0.00131836	D-2-hydroxyglutarate dehydrogenase [Source:MGI Symbol;Acc:MGI:2138209]
H2-K2	ENSMUSG00000067203	ENSMUST00000174250	5.76863	14.1759	0.406932	2.26089e-05	0.000274993	histocompatibility 2, K region locus 2 [Source:MGI Symbol;Acc:MGI:95906]
4833420G17Rik	ENSMUSG00000062822	ENSMUST00000026519	8.52452	20.9611	0.406683	0.000213706	0.00121441	RIKEN cDNA 4833420G17 gene [Source:MGI Symbol;Acc:MGI:1914642]
Podxl2	ENSMUSG00000033152	ENSMUST00000141401	7.2649	17.865	0.406655	0.000324005	0.00160271	podocalyxin-like 2 [Source:MGI Symbol;Acc:MGI:2442488]
1810043G02Rik	ENSMUSG00000020284	ENSMUST00000105397	4.89796	12.0458	0.40661	0.000123963	0.000835394	RIKEN cDNA 1810043G02 gene [Source:MGI Symbol;Acc:MGI:1915134]
Zscan26	ENSMUSG00000022228	ENSMUST00000110485	9.76046	24.0154	0.406426	8.87949e-06	0.000152618	zinc finger and SCAN domain containing 26 [Source:MGI Symbol;Acc:MGI:3531417]
Zfp317	ENSMUSG00000057551	ENSMUST00000213725	4.42397	10.8851	0.406423	0.0002752	0.00142823	zinc finger protein 317 [Source:MGI Symbol;Acc:MGI:107775]
Pcgf1	ENSMUSG00000069678	ENSMUST00000176100	3.63093	8.9392	0.40618	0.00353227	0.00936385	polycomb group ring finger 1 [Source:MGI Symbol;Acc:MGI:1917087]
Ptprk	ENSMUSG00000019889	ENSMUST00000166468	4.58802	11.3051	0.405838	0.00095101	0.00346673	protein tyrosine phosphatase, receptor type, K [Source:MGI Symbol;Acc:MGI:103310]
Tia1	ENSMUSG00000071337	ENSMUST00000095754	5.55198	13.6818	0.405792	9.10558e-06	0.0001549	cytotoxic granule-associated RNA binding protein 1 [Source:MGI Symbol;Acc:MGI:107914]
Cpsf1	ENSMUSG00000034022	ENSMUST00000071898	11.2766	27.79	0.40578	0.000477684	0.00211235	cleavage and polyadenylation specific factor 1 [Source:MGI Symbol;Acc:MGI:2679722]
Draxin	ENSMUSG00000029005	ENSMUST00000030862	1.25016	3.08197	0.405635	7.80633e-05	0.00061109	dorsal inhibitory axon guidance protein [Source:MGI Symbol;Acc:MGI:1917683]
Gbp4	ENSMUSG00000079363	ENSMUST00000196204	6.29219	15.5126	0.405617	0.000300857	0.00151859	guanylate binding protein 4 [Source:MGI Symbol;Acc:MGI:97072]
E4f1	ENSMUSG00000024137	ENSMUST00000056032	8.68943	21.4253	0.405568	0.000322151	0.00159509	E4F transcription factor 1 [Source:MGI Symbol;Acc:MGI:109530]
Arhgef3	ENSMUSG00000021895	ENSMUST00000049206	5.89813	14.5606	0.405075	1.02816e-06	4.26748e-05	Rho guanine nucleotide exchange factor (GEF) 3 [Source:MGI Symbol;Acc:MGI:1918954]
Tmem63a	ENSMUSG00000026519	ENSMUST00000161847	15.3923	38.013	0.404923	2.76595e-05	0.000312487	transmembrane protein 63a [Source:MGI Symbol;Acc:MGI:2384789]
Kmt2a	ENSMUSG00000002028	ENSMUST00000114689	6.869	16.9697	0.404779	9.24033e-06	0.000155796	lysine (K)-specific methyltransferase 2A [Source:MGI Symbol;Acc:MGI:96995]
Ifitm2	ENSMUSG00000060591	ENSMUST00000081649	335.955	830.049	0.404741	8.45449e-06	0.000147892	interferon induced transmembrane protein 2 [Source:MGI Symbol;Acc:MGI:1933382]
Cnot10	ENSMUSG00000056167	ENSMUST00000070117	12.1586	30.0499	0.404612	0.000115546	0.000796761	CCR4-NOT transcription complex, subunit 10 [Source:MGI Symbol;Acc:MGI:1926143]
Dcaf11	ENSMUSG00000022214	ENSMUST00000117236	15.7525	38.9582	0.404343	7.92497e-05	0.000617862	DDB1 and CUL4 associated factor 11 [Source:MGI Symbol;Acc:MGI:90168]
BC021767	ENSMUSG00000085006	ENSMUST00000136988	2.63746	6.52394	0.404274	0.00153623	0.0049783	cDNA sequence BC021767 [Source:MGI Symbol;Acc:MGI:3615512]
March9	ENSMUSG00000040502	ENSMUST00000040307	2.27338	5.62345	0.404268	0.00364009	0.00959272	membrane-associated ring finger (C3HC4) 9 [Source:MGI Symbol;Acc:MGI:2446144]
Fam109b	ENSMUSG00000049687	ENSMUST00000050349	2.69994	6.6835	0.403971	0.00259087	0.00741701	family with sequence similarity 109, member B [Source:MGI Symbol;Acc:MGI:2443609]
Crtc3	ENSMUSG00000030527	ENSMUST00000122255	4.783	11.8469	0.403734	7.72596e-06	0.000140169	CREB regulated transcription coactivator 3 [Source:MGI Symbol;Acc:MGI:1917711]
Zfp821	ENSMUSG00000031728	ENSMUST00000212964	5.58924	13.849	0.403585	0.00305375	0.00840958	zinc finger protein 821 [Source:MGI Symbol;Acc:MGI:1923121]
Eri3	ENSMUSG00000033423	ENSMUST00000037127	23.3693	57.9347	0.403372	0.00216284	0.00645978	exoribonuclease 3 [Source:MGI Symbol;Acc:MGI:2153887]
Zfp408	ENSMUSG00000075040	ENSMUST00000099714	3.77051	9.35667	0.402975	0.000375562	0.00178823	zinc finger protein 408 [Source:MGI Symbol;Acc:MGI:2685857]
Zfp521	ENSMUSG00000024420	ENSMUST00000025288	2.0131	4.99582	0.402957	0.00164301	0.0052448	zinc finger protein 521 [Source:MGI Symbol;Acc:MGI:95459]
Pik3r4	ENSMUSG00000032571	ENSMUST00000187573	4.98712	12.3779	0.402904	4.2624e-05	0.000411454	phosphatidylinositol 3 kinase, regulatory subunit, polypeptide 4, p150 [Source:MGI Symbol;Acc:MGI:1922919]
Rpl14-ps1	ENSMUSG00000046721	ENSMUST00000026901	538.768	1337.35	0.402861	7.83451e-07	3.66486e-05	ribosomal protein L14, pseudogene 1 [Source:MGI Symbol;Acc:MGI:3710579]
Pycr2	ENSMUSG00000026520	ENSMUST00000027802	17.6351	43.8388	0.402273	8.94325e-05	0.000674465	pyrroline-5-carboxylate reductase family, member 2 [Source:MGI Symbol;Acc:MGI:1277956]
Glb1	ENSMUSG00000045594	ENSMUST00000063042	11.5768	28.7792	0.402262	0.00242658	0.00704854	galactosidase, beta 1 [Source:MGI Symbol;Acc:MGI:88151]
Rpl12	ENSMUSG00000038900	ENSMUST00000126610	715.406	1778.62	0.402226	3.24113e-06	8.3343e-05	ribosomal protein L12 [Source:MGI Symbol;Acc:MGI:98002]
Rps3	ENSMUSG00000030744	ENSMUST00000032998	375.423	933.885	0.402001	2.57148e-06	7.45355e-05	ribosomal protein S3 [Source:MGI Symbol;Acc:MGI:1350917]
Gbp9	ENSMUSG00000029298	ENSMUST00000031238	7.86435	19.5631	0.402	2.9656e-05	0.000324865	guanylate-binding protein 9 [Source:MGI Symbol;Acc:MGI:3605620]
Ifit1	ENSMUSG00000034459	ENSMUST00000102824	20.2988	50.5109	0.401869	0.000206344	0.00118494	interferon-induced protein with tetratricopeptide repeats 1 [Source:MGI Symbol;Acc:MGI:99450]
Aldh18a1	ENSMUSG00000025007	ENSMUST00000176939	9.41676	23.4329	0.401861	0.00070876	0.00281552	aldehyde dehydrogenase 18 family, member A1 [Source:MGI Symbol;Acc:MGI:1888908]
Daam2	ENSMUSG00000040260	ENSMUST00000057610	4.91604	12.2386	0.401683	0.000188007	0.00111437	dishevelled associated activator of morphogenesis 2 [Source:MGI Symbol;Acc:MGI:1923691]
Eml5	ENSMUSG00000051166	ENSMUST00000065716	0.548493	1.36555	0.401663	0.00255668	0.00734095	echinoderm microtubule associated protein like 5 [Source:MGI Symbol;Acc:MGI:2442513]
Wdsub1	ENSMUSG00000026988	ENSMUST00000028368	5.51598	13.7368	0.401548	0.00197705	0.00602867	WD repeat, SAM and U-box domain containing 1 [Source:MGI Symbol;Acc:MGI:1919387]
Bace1	ENSMUSG00000032086	ENSMUST00000078111	8.81347	21.957	0.401398	7.86735e-05	0.000614477	beta-site APP cleaving enzyme 1 [Source:MGI Symbol;Acc:MGI:1346542]
Mrpl35	ENSMUSG00000052962	ENSMUST00000065103	2.63352	6.56368	0.401226	0.000344147	0.00167836	mitochondrial ribosomal protein L35 [Source:MGI Symbol;Acc:MGI:1913473]
Fbxw17	ENSMUSG00000037816	ENSMUST00000046974	8.80654	21.9567	0.401087	0.000635981	0.00260719	F-box and WD-40 domain protein 17 [Source:MGI Symbol;Acc:MGI:1923584]
Pigv	ENSMUSG00000043257	ENSMUST00000062118	4.18577	10.4386	0.40099	0.000657275	0.00267045	phosphatidylinositol glycan anchor biosynthesis, class V [Source:MGI Symbol;Acc:MGI:2442480]
Rpl23	ENSMUSG00000071415	ENSMUST00000103146	368.943	920.401	0.40085	3.14612e-06	8.16387e-05	ribosomal protein L23 [Source:MGI Symbol;Acc:MGI:1929455]
Fam149b	ENSMUSG00000039599	ENSMUST00000051915	8.31535	20.7449	0.400838	0.000294937	0.00149656	family with sequence similarity 149, member B [Source:MGI Symbol;Acc:MGI:2145567]
C1ra	ENSMUSG00000055172	ENSMUST00000068593	12.2558	30.585	0.400711	0.000373306	0.0017819	complement component 1, r subcomponent A [Source:MGI Symbol;Acc:MGI:1355313]
Klf7	ENSMUSG00000025959	ENSMUST00000114086	5.85808	14.6229	0.400611	0.00276525	0.00778845	Kruppel-like factor 7 (ubiquitous) [Source:MGI Symbol;Acc:MGI:1935151]
Rab11fip3	ENSMUSG00000037098	ENSMUST00000118828	7.07325	17.6576	0.400578	0.000232977	0.00128134	RAB11 family interacting protein 3 (class II) [Source:MGI Symbol;Acc:MGI:2444431]
Nyap1	ENSMUSG00000045348	ENSMUST00000118326	1.50922	3.76832	0.400502	0.00176891	0.00553659	neuronal tyrosine-phosphorylated phosphoinositide 3-kinase adaptor 1 [Source:MGI Symbol;Acc:MGI:2443880]
Rab3ip	ENSMUSG00000064181	ENSMUST00000020375	7.03172	17.5615	0.400406	0.000104864	0.000742022	RAB3A interacting protein [Source:MGI Symbol;Acc:MGI:105933]
Rpl38	ENSMUSG00000057322	ENSMUST00000106602	609.514	1522.79	0.40026	5.48934e-06	0.000114057	ribosomal protein L38 [Source:MGI Symbol;Acc:MGI:1914921]
Cdan1	ENSMUSG00000027284	ENSMUST00000110700	2.0943	5.23352	0.400171	0.00236035	0.00690203	congenital dyserythropoietic anemia, type I (human) [Source:MGI Symbol;Acc:MGI:1916218]
Sergef	ENSMUSG00000030839	ENSMUST00000033127	3.08066	7.70074	0.400047	0.00233294	0.00684382	secretion regulating guanine nucleotide exchange factor [Source:MGI Symbol;Acc:MGI:1351630]
Hsd11b1	ENSMUSG00000016194	ENSMUST00000016338	129.314	323.263	0.400027	2.62071e-05	0.000302395	hydroxysteroid 11-beta dehydrogenase 1 [Source:MGI Symbol;Acc:MGI:103562]
Bckdha	ENSMUSG00000060376	ENSMUST00000205808	16.8988	42.2546	0.399929	0.000421356	0.0019343	branched chain ketoacid dehydrogenase E1, alpha polypeptide [Source:MGI Symbol;Acc:MGI:107701]
Lztfl1	ENSMUSG00000025245	ENSMUST00000165754	2.07376	5.1881	0.399714	0.000819974	0.00312052	leucine zipper transcription factor-like 1 [Source:MGI Symbol;Acc:MGI:1934860]
Acyp1	ENSMUSG00000008822	ENSMUST00000008966	12.1106	30.2991	0.399701	0.000159398	0.000991682	acylphosphatase 1, erythrocyte (common) type [Source:MGI Symbol;Acc:MGI:1913454]
Pts	ENSMUSG00000032067	ENSMUST00000217146	8.34844	20.8888	0.399662	0.00231439	0.00680324	6-pyruvoyl-tetrahydropterin synthase [Source:MGI Symbol;Acc:MGI:1338783]
Rpl31-ps12	ENSMUSG00000083192	ENSMUST00000119957	408.514	1022.53	0.399511	6.55363e-07	3.22245e-05	ribosomal protein L31, pseudogene 1 2 [Source:MGI Symbol;Acc:MGI:3645866]
Tcf4	ENSMUSG00000053477	ENSMUST00000203002	18.5278	46.3876	0.399412	8.80043e-07	3.89322e-05	transcription factor 4 [Source:MGI Symbol;Acc:MGI:98506]
Fbxl20	ENSMUSG00000020883	ENSMUST00000103143	4.46736	11.186	0.399371	0.000141094	0.000912236	F-box and leucine-rich repeat protein 20 [Source:MGI Symbol;Acc:MGI:1919444]
Pkp4	ENSMUSG00000026991	ENSMUST00000102754	10.3049	25.8186	0.399127	0.000168285	0.00103237	plakophilin 4 [Source:MGI Symbol;Acc:MGI:109281]
Zfp932	ENSMUSG00000066613	ENSMUST00000112540	2.84799	7.13668	0.399064	0.00192104	0.0059026	zinc finger protein 932 [Source:MGI Symbol;Acc:MGI:1916754]
Slco4a1	ENSMUSG00000038963	ENSMUST00000038259	1.61459	4.04798	0.398864	0.00049331	0.00216309	solute carrier organic anion transporter family, member 4a1 [Source:MGI Symbol;Acc:MGI:1351866]
Ptpn13	ENSMUSG00000034573	ENSMUST00000199412	7.80646	19.5725	0.398849	0.00013733	0.000892903	protein tyrosine phosphatase, non-receptor type 13 [Source:MGI Symbol;Acc:MGI:103293]
Gm4070	ENSMUSG00000078606	ENSMUST00000106766	1.36813	3.43093	0.398765	0.000277614	0.00143774	predicted gene 4070 [Source:MGI Symbol;Acc:MGI:3782245]
Rbm33	ENSMUSG00000048271	ENSMUST00000090355	5.98327	15.0058	0.398731	5.80532e-05	0.000505679	RNA binding motif protein 33 [Source:MGI Symbol;Acc:MGI:1919670]
Numa1	ENSMUSG00000066306	ENSMUST00000209639	25.0678	62.9084	0.398481	2.48883e-05	0.000292045	nuclear mitotic apparatus protein 1 [Source:MGI Symbol;Acc:MGI:2443665]
Gtf2i	ENSMUSG00000060261	ENSMUST00000059042	27.6715	69.4465	0.398458	2.58133e-07	1.92594e-05	general transcription factor II I [Source:MGI Symbol;Acc:MGI:1202722]
Aes	ENSMUSG00000054452	ENSMUST00000220368	76.3442	191.66	0.398331	3.25785e-05	0.000347424	amino-terminal enhancer of split [Source:MGI Symbol;Acc:MGI:95806]
Rgs10	ENSMUSG00000030844	ENSMUST00000033133	7.9284	19.9176	0.398059	0.000356873	0.00172391	regulator of G-protein signalling 10 [Source:MGI Symbol;Acc:MGI:1915115]
Ift27	ENSMUSG00000016637	ENSMUST00000016781	7.25204	18.22	0.398027	0.00140304	0.00465225	intraflagellar transport 27 [Source:MGI Symbol;Acc:MGI:1914292]
Rps10	ENSMUSG00000052146	ENSMUST00000114882	610.303	1534.88	0.397623	1.7388e-08	5.47185e-06	ribosomal protein S10 [Source:MGI Symbol;Acc:MGI:1914347]
Rps15a-ps4	ENSMUSG00000083757	ENSMUST00000119415	126.631	318.512	0.397571	0.000101648	0.000732592	ribosomal protein S15A, pseudogene 4 [Source:MGI Symbol;Acc:MGI:3652187]
Zfp574	ENSMUSG00000045252	ENSMUST00000206733	4.34789	10.9373	0.397529	0.00269944	0.00764431	zinc finger protein 574 [Source:MGI Symbol;Acc:MGI:2442951]
Gtpbp3	ENSMUSG00000007610	ENSMUST00000007754	6.52527	16.4177	0.397453	0.00303244	0.00836822	GTP binding protein 3 [Source:MGI Symbol;Acc:MGI:1917609]
Glipr2	ENSMUSG00000028480	ENSMUST00000030202	6.03212	15.1799	0.397374	0.000233461	0.00128302	GLI pathogenesis-related 2 [Source:MGI Symbol;Acc:MGI:1917770]
Znfx1	ENSMUSG00000039501	ENSMUST00000048988	8.38459	21.1032	0.397313	0.000443217	0.00200712	zinc finger, NFX1-type containing 1 [Source:MGI Symbol;Acc:MGI:2138982]
Naca	ENSMUSG00000061315	ENSMUST00000073868	139.788	351.999	0.397125	3.17449e-06	8.21325e-05	nascent polypeptide-associated complex alpha polypeptide [Source:MGI Symbol;Acc:MGI:106095]
Zfp26	ENSMUSG00000063108	ENSMUST00000159569	1.14995	2.89722	0.396914	0.000369872	0.00176942	zinc finger protein 26 [Source:MGI Symbol;Acc:MGI:99173]
Rpl5	ENSMUSG00000058558	ENSMUST00000082223	224.72	566.406	0.396747	1.91389e-07	1.6365e-05	ribosomal protein L5 [Source:MGI Symbol;Acc:MGI:102854]
Thada	ENSMUSG00000024251	ENSMUST00000047524	1.78013	4.48748	0.396688	0.00048136	0.00212373	thyroid adenoma associated [Source:MGI Symbol;Acc:MGI:3039623]
Clu	ENSMUSG00000022037	ENSMUST00000138665	123.631	311.799	0.396507	6.85003e-08	1.01919e-05	clusterin [Source:MGI Symbol;Acc:MGI:88423]
Aspn	ENSMUSG00000021388	ENSMUST00000021820	4.12955	10.4209	0.396277	4.29481e-05	0.000413173	asporin [Source:MGI Symbol;Acc:MGI:1913945]
Tle1	ENSMUSG00000008305	ENSMUST00000072695	10.6014	26.7603	0.396161	2.47599e-05	0.000290933	transducin-like enhancer of split 1 [Source:MGI Symbol;Acc:MGI:104636]
Zkscan1	ENSMUSG00000029729	ENSMUST00000019660	4.21955	10.6519	0.39613	0.000119744	0.000814673	zinc finger with KRAB and SCAN domains 1 [Source:MGI Symbol;Acc:MGI:1921820]
Bmpr1a	ENSMUSG00000021796	ENSMUST00000049005	7.29865	18.441	0.395783	0.000288485	0.00147553	bone morphogenetic protein receptor, type 1A [Source:MGI Symbol;Acc:MGI:1338938]
Rps3a1	ENSMUSG00000028081	ENSMUST00000029722	432.802	1093.72	0.395714	8.5698e-06	0.000148896	ribosomal protein S3A1 [Source:MGI Symbol;Acc:MGI:1202063]
Lama4	ENSMUSG00000019846	ENSMUST00000159506	11.3355	28.6609	0.395502	5.71478e-05	0.000501009	laminin, alpha 4 [Source:MGI Symbol;Acc:MGI:109321]
B3gnt3	ENSMUSG00000031803	ENSMUST00000034260	1.83315	4.6352	0.395486	0.00114752	0.0039875	UDP-GlcNAc:betaGal beta-1,3-N-acetylglucosaminyltransferase 3 [Source:MGI Symbol;Acc:MGI:2152535]
Nipal3	ENSMUSG00000028803	ENSMUST00000183807	3.96468	10.025	0.39548	9.315e-05	0.000691652	NIPA-like domain containing 3 [Source:MGI Symbol;Acc:MGI:1921802]
Lepr	ENSMUSG00000057722	ENSMUST00000102777	2.33249	5.89831	0.39545	0.000122707	0.000830913	leptin receptor [Source:MGI Symbol;Acc:MGI:104993]
Rnf122	ENSMUSG00000039328	ENSMUST00000046941	1.27923	3.23697	0.395193	0.00190501	0.00586064	ring finger protein 122 [Source:MGI Symbol;Acc:MGI:1916117]
Gas8	ENSMUSG00000040220	ENSMUST00000093043	12.6263	31.9576	0.395095	0.000228167	0.00126372	growth arrest specific 8 [Source:MGI Symbol;Acc:MGI:1202386]
Ppp1r12a	ENSMUSG00000019907	ENSMUST00000219263	24.3841	61.7382	0.39496	2.58996e-06	7.46211e-05	protein phosphatase 1, regulatory (inhibitor) subunit 12A [Source:MGI Symbol;Acc:MGI:1309528]
Zfp710	ENSMUSG00000048897	ENSMUST00000164056	6.06911	15.3712	0.394835	0.000241765	0.00131169	zinc finger protein 710 [Source:MGI Symbol;Acc:MGI:1921747]
Ccnl2	ENSMUSG00000029068	ENSMUST00000030944	54.6343	138.411	0.394725	1.74496e-05	0.000233941	cyclin L2 [Source:MGI Symbol;Acc:MGI:1927119]
Abhd17c	ENSMUSG00000038459	ENSMUST00000117085	7.47088	18.9297	0.394665	0.000610727	0.00253549	abhydrolase domain containing 17C [Source:MGI Symbol;Acc:MGI:1917428]
Pdxk	ENSMUSG00000032788	ENSMUST00000041616	17.2071	43.6018	0.394643	2.81704e-06	7.85845e-05	pyridoxal (pyridoxine, vitamin B6) kinase [Source:MGI Symbol;Acc:MGI:1351869]
Zfp182	ENSMUSG00000054737	ENSMUST00000115333	1.20582	3.0565	0.394512	0.00101334	0.00363332	zinc finger protein 182 [Source:MGI Symbol;Acc:MGI:2442220]
Rpl27a	ENSMUSG00000046364	ENSMUST00000143107	152.408	386.438	0.394391	1.75416e-06	5.88814e-05	ribosomal protein L27A [Source:MGI Symbol;Acc:MGI:1347076]
Rsad2	ENSMUSG00000020641	ENSMUST00000137792	7.92879	20.1042	0.394385	0.000162685	0.00100742	radical S-adenosyl methionine domain containing 2 [Source:MGI Symbol;Acc:MGI:1929628]
Cdip1	ENSMUSG00000004071	ENSMUST00000147225	6.20809	15.7496	0.394174	4.89804e-05	0.000449975	cell death inducing Trp53 target 1 [Source:MGI Symbol;Acc:MGI:1913876]
Map10	ENSMUSG00000050930	ENSMUST00000053078	0.6078	1.5423	0.394086	0.00263669	0.00751676	microtubule-associated protein 10 [Source:MGI Symbol;Acc:MGI:1921643]
Ppp2r3a	ENSMUSG00000043154	ENSMUST00000075941	3.31687	8.42019	0.393919	0.000816978	0.00311117	protein phosphatase 2, regulatory subunit B'', alpha [Source:MGI Symbol;Acc:MGI:2442104]
Cdc42ep1	ENSMUSG00000049521	ENSMUST00000059619	8.31185	21.1052	0.393829	0.000336027	0.00165132	CDC42 effector protein (Rho GTPase binding) 1 [Source:MGI Symbol;Acc:MGI:1929763]
Snhg5	ENSMUSG00000097195	ENSMUST00000182232	13.0664	33.1823	0.393777	0.000241982	0.00131169	small nucleolar RNA host gene 5 [Source:MGI Symbol;Acc:MGI:1919905]
Rpl32	ENSMUSG00000057841	ENSMUST00000081840	679.519	1725.83	0.393735	1.00541e-07	1.2169e-05	ribosomal protein L32 [Source:MGI Symbol;Acc:MGI:98038]
Nmi	ENSMUSG00000026946	ENSMUST00000028314	8.22689	20.9072	0.393495	0.000245602	0.00132228	N-myc (and STAT) interactor [Source:MGI Symbol;Acc:MGI:1928368]
Nprl2	ENSMUSG00000010057	ENSMUST00000010201	5.97925	15.1953	0.393493	0.000401385	0.00186712	nitrogen permease regulator-like 2 [Source:MGI Symbol;Acc:MGI:1914482]
Gm7030	ENSMUSG00000092243	ENSMUST00000173322	9.26303	23.5571	0.393217	0.000168767	0.00103362	predicted gene 7030 [Source:MGI Symbol;Acc:MGI:3647514]
Prr12	ENSMUSG00000046574	ENSMUST00000057293	8.42191	21.4226	0.393133	1.49057e-05	0.000211292	proline rich 12 [Source:MGI Symbol;Acc:MGI:2679002]
Tmco6	ENSMUSG00000006850	ENSMUST00000007046	5.88832	14.9883	0.392861	0.000577987	0.00243106	transmembrane and coiled-coil domains 6 [Source:MGI Symbol;Acc:MGI:1919233]
Wdr78	ENSMUSG00000035126	ENSMUST00000138960	0.790444	2.01227	0.392813	0.00258598	0.00741028	WD repeat domain 78 [Source:MGI Symbol;Acc:MGI:2385328]
Vwf	ENSMUSG00000001930	ENSMUST00000100941	3.06531	7.80629	0.392671	0.000197405	0.00114963	Von Willebrand factor [Source:MGI Symbol;Acc:MGI:98941]
Epc1	ENSMUSG00000024240	ENSMUST00000028100	7.24971	18.4651	0.392617	0.000478474	0.00211423	enhancer of polycomb homolog 1 (Drosophila) [Source:MGI Symbol;Acc:MGI:1278322]
Atrx	ENSMUSG00000031229	ENSMUST00000113573	6.47194	16.4882	0.392519	6.82911e-05	0.000562046	alpha thalassemia/mental retardation syndrome X-linked [Source:MGI Symbol;Acc:MGI:103067]
Fam60a	ENSMUSG00000039985	ENSMUST00000054080	2.87522	7.32528	0.392507	0.00116491	0.00403406	family with sequence similarity 60, member A [Source:MGI Symbol;Acc:MGI:1929091]
Trim2	ENSMUSG00000027993	ENSMUST00000107692	2.77576	7.07598	0.392279	4.36782e-05	0.000417901	tripartite motif-containing 2 [Source:MGI Symbol;Acc:MGI:1933163]
Polg2	ENSMUSG00000020718	ENSMUST00000021060	2.71252	6.91553	0.392236	0.00219351	0.0065251	polymerase (DNA directed), gamma 2, accessory subunit [Source:MGI Symbol;Acc:MGI:1354947]
Bri3bp	ENSMUSG00000037905	ENSMUST00000049040	2.41288	6.15263	0.392171	0.000240362	0.001307	Bri3 binding protein [Source:MGI Symbol;Acc:MGI:1924059]
Nfkbil1	ENSMUSG00000042419	ENSMUST00000048994	10.9118	27.8275	0.392123	0.000192157	0.00113231	nuclear factor of kappa light polypeptide gene enhancer in B cells inhibitor like 1 [Source:MGI Symbol;Acc:MGI:1340031]
Angptl4	ENSMUSG00000002289	ENSMUST00000002360	7.15002	18.2446	0.391898	0.00035476	0.00171514	angiopoietin-like 4 [Source:MGI Symbol;Acc:MGI:1888999]
Fuz	ENSMUSG00000011658	ENSMUST00000071207	11.028	28.1468	0.391801	4.58888e-05	0.000430951	fuzzy planar cell polarity protein [Source:MGI Symbol;Acc:MGI:1917550]
Trpc3	ENSMUSG00000027716	ENSMUST00000029271	1.77884	4.54144	0.39169	0.000260972	0.00138212	transient receptor potential cation channel, subfamily C, member 3 [Source:MGI Symbol;Acc:MGI:109526]
Braf	ENSMUSG00000002413	ENSMUST00000002487	2.82627	7.2157	0.391683	4.85184e-06	0.000106	Braf transforming gene [Source:MGI Symbol;Acc:MGI:88190]
Gimap8	ENSMUSG00000064262	ENSMUST00000203083	2.11194	5.39711	0.391309	0.00206417	0.0062361	GTPase, IMAP family member 8 [Source:MGI Symbol;Acc:MGI:2685303]
Zmym5	ENSMUSG00000040123	ENSMUST00000173954	4.92264	12.5828	0.391221	0.000816717	0.00311086	zinc finger, MYM-type 5 [Source:MGI Symbol;Acc:MGI:3041170]
Dact3	ENSMUSG00000078794	ENSMUST00000108493	10.4834	26.799	0.391187	6.99744e-05	0.000569134	dishevelled-binding antagonist of beta-catenin 3 [Source:MGI Symbol;Acc:MGI:3654828]
Mfge8	ENSMUSG00000030605	ENSMUST00000206338	83.0644	212.356	0.391157	2.28203e-05	0.000276399	milk fat globule-EGF factor 8 protein [Source:MGI Symbol;Acc:MGI:102768]
Prmt2	ENSMUSG00000020230	ENSMUST00000020452	8.42159	21.5434	0.390914	0.00079696	0.00305849	protein arginine N-methyltransferase 2 [Source:MGI Symbol;Acc:MGI:1316652]
Clk1	ENSMUSG00000026034	ENSMUST00000156931	52.2338	133.979	0.389866	3.14597e-05	0.000338202	CDC-like kinase 1 [Source:MGI Symbol;Acc:MGI:107403]
Zfp219	ENSMUSG00000049295	ENSMUST00000067549	11.8494	30.4085	0.389675	1.95661e-05	0.000251671	zinc finger protein 219 [Source:MGI Symbol;Acc:MGI:1917140]
Plscr2	ENSMUSG00000032372	ENSMUST00000034932	2.70001	6.92953	0.389639	0.00191232	0.00588104	phospholipid scramblase 2 [Source:MGI Symbol;Acc:MGI:1270860]
Oxld1	ENSMUSG00000039670	ENSMUST00000044007	4.47379	11.4821	0.389632	0.000741826	0.00290421	oxidoreductase like domain containing 1 [Source:MGI Symbol;Acc:MGI:1913681]
Itm2c	ENSMUSG00000026223	ENSMUST00000027425	77.7725	199.65	0.389544	5.94815e-06	0.000119919	integral membrane protein 2C [Source:MGI Symbol;Acc:MGI:1927594]
Trmt11	ENSMUSG00000019792	ENSMUST00000019927	0.900534	2.31274	0.38938	0.000314218	0.00156593	tRNA methyltransferase 11 [Source:MGI Symbol;Acc:MGI:1920931]
Pex26	ENSMUSG00000067825	ENSMUST00000118234	4.0712	10.4564	0.389349	0.000383927	0.00181528	peroxisomal biogenesis factor 26 [Source:MGI Symbol;Acc:MGI:1921293]
Nkain1	ENSMUSG00000078532	ENSMUST00000180884	2.18974	5.62432	0.389334	0.00127625	0.00434573	Na+/K+ transporting ATPase interacting 1 [Source:MGI Symbol;Acc:MGI:1914399]
Rps14	ENSMUSG00000024608	ENSMUST00000025511	974.197	2502.69	0.389259	1.39377e-06	5.12173e-05	ribosomal protein S14 [Source:MGI Symbol;Acc:MGI:98107]
Plagl1	ENSMUSG00000019817	ENSMUST00000193426	2.57541	6.61791	0.389157	0.000517914	0.00223878	pleiomorphic adenoma gene-like 1 [Source:MGI Symbol;Acc:MGI:1100874]
Map4k2	ENSMUSG00000024948	ENSMUST00000133696	3.44952	8.86516	0.389109	3.6507e-05	0.000375527	mitogen-activated protein kinase kinase kinase kinase 2 [Source:MGI Symbol;Acc:MGI:1346883]
Ergic2	ENSMUSG00000030304	ENSMUST00000136008	18.7084	48.0811	0.389101	0.000268347	0.00140829	ERGIC and golgi 2 [Source:MGI Symbol;Acc:MGI:1914706]
Zfp397	ENSMUSG00000024276	ENSMUST00000060762	3.36383	8.64548	0.389086	1.51848e-05	0.000214546	zinc finger protein 397 [Source:MGI Symbol;Acc:MGI:1916506]
Camk1	ENSMUSG00000030272	ENSMUST00000032409	18.9384	48.6775	0.389058	0.000126741	0.000845983	calcium/calmodulin-dependent protein kinase I [Source:MGI Symbol;Acc:MGI:1098535]
Ccdc167	ENSMUSG00000024018	ENSMUST00000137079	7.31197	18.8082	0.388765	0.000364703	0.00175195	coiled-coil domain containing 167 [Source:MGI Symbol;Acc:MGI:1915847]
Swt1	ENSMUSG00000052748	ENSMUST00000064771	2.5303	6.51051	0.388648	0.00103257	0.00367883	SWT1 RNA endoribonuclease homolog (S. cerevisiae) [Source:MGI Symbol;Acc:MGI:1914125]
H2-Q4	ENSMUSG00000035929	ENSMUST00000081435	34.873	89.7486	0.388563	0.000573529	0.0024183	histocompatibility 2, Q region locus 4 [Source:MGI Symbol;Acc:MGI:95933]
Rps12	ENSMUSG00000061983	ENSMUST00000218142	222.044	571.575	0.388477	1.91043e-06	6.19044e-05	ribosomal protein S12 [Source:MGI Symbol;Acc:MGI:98105]
Tmem45b	ENSMUSG00000041737	ENSMUST00000048050	3.3272	8.56487	0.38847	0.00168722	0.00534256	transmembrane protein 45b [Source:MGI Symbol;Acc:MGI:2384574]
Irgm1	ENSMUSG00000046879	ENSMUST00000147151	24.5898	63.3239	0.388317	0.000118382	0.000809299	immunity-related GTPase family M member 1 [Source:MGI Symbol;Acc:MGI:107567]
[truncated: 2,296 more rows]
