# Supplementary material for: Comparative Analysis of Mouse Decidualization Models at the Molecular Level
Source: Genes (Basel). 2020 Aug 13;11(8):935. doi: 10.3390/genes11080935 (PMC7465532; doi:10.3390/genes11080935)
Supplement: Supplementary file 1 [file genes-11-00935-s001.zip › Supplementary Table 4.xlsx]

## Sheet: Supplementary Table 4
Supplementary Table 4. A list of genes that were consistently expressed between NP and AD.
Gene	GeneID	TranscriptID	Average-of-NP	Average-of-Control	Fold(NP/Control)	Pvalue	FDR	Gene description	Average-of-AD	Average-of-Control	Fold(AD/Control)	Pvalue	FDR	Gene description
Dusp4	ENSMUSG00000031530	ENSMUST00000033930	3.9616	0	1000000	0.00104287	0.00310774	dual specificity phosphatase 4 [Source:MGI Symbol;Acc:MGI:2442191]	5.92303	2.04077	2.90235	0.000865081	0.00323108	dual specificity phosphatase 4 [Source:MGI Symbol;Acc:MGI:2442191]
Ugt1a7c	ENSMUSG00000090124	ENSMUST00000150634	7.67536	0	1000000	0.000677555	0.00223509	UDP glucuronosyltransferase 1 family, polypeptide A7C [Source:MGI Symbol;Acc:MGI:3032636]	11.6283	3.91203	2.97244	0.00111578	0.00389903	UDP glucuronosyltransferase 1 family, polypeptide A7C [Source:MGI Symbol;Acc:MGI:3032636]
Sv2c	ENSMUSG00000051111	ENSMUST00000161263	3.14561	0	1000000	0.00400093	0.00908785	synaptic vesicle glycoprotein 2c [Source:MGI Symbol;Acc:MGI:1922459]	1.74274	0.261231	6.67126	0.00221852	0.00658406	synaptic vesicle glycoprotein 2c [Source:MGI Symbol;Acc:MGI:1922459]
Mpzl3	ENSMUSG00000070305	ENSMUST00000114664	16.0186	0	1000000	0.000111041	0.000608857	myelin protein zero-like 3 [Source:MGI Symbol;Acc:MGI:2442647]	25.3911	2.68987	9.4395	3.77007e-05	0.000382611	myelin protein zero-like 3 [Source:MGI Symbol;Acc:MGI:2442647]
Otogl	ENSMUSG00000091455	ENSMUST00000165341	2.48301	0	1000000	1.65155e-05	0.000174896	otogelin-like [Source:MGI Symbol;Acc:MGI:3647600]	1.21805	0.0527176	23.1052	1.28462e-05	0.000190688	otogelin-like [Source:MGI Symbol;Acc:MGI:3647600]
Fcrl6	ENSMUSG00000070504	ENSMUST00000094303	5.33006	0	1000000	0.00212461	0.00544616	Fc receptor-like 6 [Source:MGI Symbol;Acc:MGI:3618339]	5.24751	0.151022	34.7468	0.000669057	0.00270309	Fc receptor-like 6 [Source:MGI Symbol;Acc:MGI:3618339]
Fosl1	ENSMUSG00000024912	ENSMUST00000025850	6.88756	0	1000000	0.00109282	0.00321993	fos-like antigen 1 [Source:MGI Symbol;Acc:MGI:107179]	17.542	0.102763	170.703	7.92096e-06	0.000142068	fos-like antigen 1 [Source:MGI Symbol;Acc:MGI:107179]
Rimklb	ENSMUSG00000040649	ENSMUST00000146274	4.65128	0	1000000	0.000152246	0.000754249	ribosomal modification protein rimK-like family member B [Source:MGI Symbol;Acc:MGI:1918325]	91.584	0.0559427	1637.1	3.3845e-07	2.25e-05	ribosomal modification protein rimK-like family member B [Source:MGI Symbol;Acc:MGI:1918325]
Hephl1	ENSMUSG00000031936	ENSMUST00000159985	20.3623	0	1000000	9.7086e-07	3.42e-05	hephaestin-like 1 [Source:MGI Symbol;Acc:MGI:2685355]	38.5732	0	80000	4.48761e-06	0.000101399	hephaestin-like 1 [Source:MGI Symbol;Acc:MGI:2685355]
Mrgprg	ENSMUSG00000050276	ENSMUST00000058092	59.0235	0	1000000	4.0748e-05	0.000311692	MAS-related GPR, member G [Source:MGI Symbol;Acc:MGI:3033145]	60.3826	0	80000	5.98858e-08	9.51e-06	MAS-related GPR, member G [Source:MGI Symbol;Acc:MGI:3033145]
Tchhl1	ENSMUSG00000027908	ENSMUST00000029516	1.76861	0	1000000	0.000129469	0.000670722	trichohyalin-like 1 [Source:MGI Symbol;Acc:MGI:1918575]	8.14034	0	80000	0.000767721	0.00298399	trichohyalin-like 1 [Source:MGI Symbol;Acc:MGI:1918575]
2610528A11Rik	ENSMUSG00000096001	ENSMUST00000191317	32.6847	0	1000000	0.000143521	0.000722555	RIKEN cDNA 2610528A11 gene [Source:MGI Symbol;Acc:MGI:1917295]	69.8462	0	80000	0.000911024	0.00335704	RIKEN cDNA 2610528A11 gene [Source:MGI Symbol;Acc:MGI:1917295]
Gzmk	ENSMUSG00000042385	ENSMUST00000038212	6.68862	0	1000000	0.000145193	0.000728369	granzyme K [Source:MGI Symbol;Acc:MGI:1298232]	4.14294	0	80000	4.03464e-05	0.000399723	granzyme K [Source:MGI Symbol;Acc:MGI:1298232]
Mrap	ENSMUSG00000039956	ENSMUST00000133973	9.87652	0	1000000	0.000157234	0.000769308	melanocortin 2 receptor accessory protein [Source:MGI Symbol;Acc:MGI:1924287]	11.295	0	80000	0.000512189	0.00222013	melanocortin 2 receptor accessory protein [Source:MGI Symbol;Acc:MGI:1924287]
Serpinb9e	ENSMUSG00000062342	ENSMUST00000071873	5.60085	0	1000000	0.00017012	0.000813917	serine (or cysteine) peptidase inhibitor, clade B, member 9e [Source:MGI Symbol;Acc:MGI:894672]	7.81206	0	80000	0.000110003	0.000768334	serine (or cysteine) peptidase inhibitor, clade B, member 9e [Source:MGI Symbol;Acc:MGI:894672]
Prl8a9	ENSMUSG00000006490	ENSMUST00000006662	25.8322	0	1000000	0.000192232	0.000886577	prolactin family8, subfamily a, member 9 [Source:MGI Symbol;Acc:MGI:1914560]	56.3155	0	80000	1.93229e-07	1.64e-05	prolactin family8, subfamily a, member 9 [Source:MGI Symbol;Acc:MGI:1914560]
Calm4	ENSMUSG00000033765	ENSMUST00000042219	3.88769	0	1000000	0.000198653	0.000908479	calmodulin 4 [Source:MGI Symbol;Acc:MGI:1931464]	34.0223	0	80000	8.04327e-05	0.000624474	calmodulin 4 [Source:MGI Symbol;Acc:MGI:1931464]
Hsd3b6	ENSMUSG00000027869	ENSMUST00000029463	5.5038	0	1000000	0.000249771	0.00108013	hydroxy-delta-5-steroid dehydrogenase, 3 beta- and steroid delta-isomerase 6 [Source:MGI Symbol;Acc:MGI:109598]	4.41414	0	80000	0.000842151	0.00316593	hydroxy-delta-5-steroid dehydrogenase, 3 beta- and steroid delta-isomerase 6 [Source:MGI Symbol;Acc:MGI:109598]
Fnd3c2	ENSMUSG00000073012	ENSMUST00000091282	1.31116	0	1000000	0.000564436	0.00195566	fibronectin type III domain containing 3C2 [Source:MGI Symbol;Acc:MGI:2685621]	2.10971	0	80000	1.08045e-06	4.38e-05	fibronectin type III domain containing 3C2 [Source:MGI Symbol;Acc:MGI:2685621]
Ctsg	ENSMUSG00000040314	ENSMUST00000015583	9.08381	0	1000000	0.000713736	0.00232072	cathepsin G [Source:MGI Symbol;Acc:MGI:88563]	26.4299	0	80000	2.46955e-07	1.89e-05	cathepsin G [Source:MGI Symbol;Acc:MGI:88563]
Fa2h	ENSMUSG00000033579	ENSMUST00000038475	3.79007	0	1000000	0.000716938	0.00232894	fatty acid 2-hydroxylase [Source:MGI Symbol;Acc:MGI:2443327]	3.36721	0	80000	7.12247e-05	0.000576324	fatty acid 2-hydroxylase [Source:MGI Symbol;Acc:MGI:2443327]
Gm2694	ENSMUSG00000097248	ENSMUST00000210935	9.67117	0	1000000	0.000737167	0.00238032	predicted gene 2694 [Source:MGI Symbol;Acc:MGI:3780864]	16.9058	0	80000	0.00115205	0.00399833	predicted gene 2694 [Source:MGI Symbol;Acc:MGI:3780864]
Klk7	ENSMUSG00000030713	ENSMUST00000032955	1.80308	0	1000000	0.000866035	0.00269322	kallikrein related-peptidase 7 (chymotryptic, stratum corneum) [Source:MGI Symbol;Acc:MGI:1346336]	34.8528	0	80000	1.04673e-05	0.000167283	kallikrein related-peptidase 7 (chymotryptic, stratum corneum) [Source:MGI Symbol;Acc:MGI:1346336]
Pyy	ENSMUSG00000017311	ENSMUST00000177304	22.3829	0	1000000	0.00100142	0.00301384	peptide YY [Source:MGI Symbol;Acc:MGI:99924]	41.9108	0	80000	9.68912e-05	0.000710945	peptide YY [Source:MGI Symbol;Acc:MGI:99924]
Zyg11a	ENSMUSG00000034645	ENSMUST00000106690	4.76305	0	1000000	0.00136771	0.00385179	zyg-11 family member A, cell cycle regulator [Source:MGI Symbol;Acc:MGI:2446208]	3.09339	0	80000	0.000926135	0.00339793	zyg-11 family member A, cell cycle regulator [Source:MGI Symbol;Acc:MGI:2446208]
Sprr2h	ENSMUSG00000046259	ENSMUST00000059845	8.67408	0	1000000	0.00150081	0.00415415	small proline-rich protein 2H [Source:MGI Symbol;Acc:MGI:1330343]	183.858	0	80000	3.51184e-05	0.000366825	small proline-rich protein 2H [Source:MGI Symbol;Acc:MGI:1330343]
Oxct2a	ENSMUSG00000076436	ENSMUST00000102640	2.81751	0	1000000	0.0029208	0.00701837	3-oxoacid CoA transferase 2A [Source:MGI Symbol;Acc:MGI:1891061]	6.48164	0	80000	0.000321838	0.00159427	3-oxoacid CoA transferase 2A [Source:MGI Symbol;Acc:MGI:1891061]
Wfdc5	ENSMUSG00000040154	ENSMUST00000045127	3.50917	0	1000000	0.00426775	0.00958178	WAP four-disulfide core domain 5 [Source:MGI Symbol;Acc:MGI:2384800]	2.80156	0	80000	0.00047617	0.00210831	WAP four-disulfide core domain 5 [Source:MGI Symbol;Acc:MGI:2384800]
Kif2c	ENSMUSG00000028678	ENSMUST00000065896	9.54641	0.000764353	12489.5	0.000447695	0.00165438	kinesin family member 2C [Source:MGI Symbol;Acc:MGI:1921054]	4.64026	0.000660426	7026.16	0.00224121	0.00663318	kinesin family member 2C [Source:MGI Symbol;Acc:MGI:1921054]
Prl3c1	ENSMUSG00000017922	ENSMUST00000018066	676.612	1.12885	599.383	5.22821e-07	2.46e-05	prolactin family 3, subfamily c, member 1 [Source:MGI Symbol;Acc:MGI:1351649]	401.626	0	80000	5.89013e-08	9.44e-06	prolactin family 3, subfamily c, member 1 [Source:MGI Symbol;Acc:MGI:1351649]
Usp53	ENSMUSG00000039701	ENSMUST00000090379	113.356	0.215637	525.682	1.38218e-06	4.14e-05	ubiquitin specific peptidase 53 [Source:MGI Symbol;Acc:MGI:2139607]	104.911	4.776	21.9663	1.83748e-06	6.07e-05	ubiquitin specific peptidase 53 [Source:MGI Symbol;Acc:MGI:2139607]
Cbln1	ENSMUSG00000031654	ENSMUST00000034076	29.284	0.0627367	466.776	6.41557e-06	9.84e-05	cerebellin 1 precursor protein [Source:MGI Symbol;Acc:MGI:88281]	44.0203	0	80000	9.75083e-08	1.22e-05	cerebellin 1 precursor protein [Source:MGI Symbol;Acc:MGI:88281]
Prl8a2	ENSMUSG00000018259	ENSMUST00000110363	7665.58	22.2465	344.575	6.2579e-09	2.7e-06	prolactin family 8, subfamily a, member 2 [Source:MGI Symbol;Acc:MGI:894281]	12328.3	2.07102	5952.78	2.41881e-10	6.98e-07	prolactin family 8, subfamily a, member 2 [Source:MGI Symbol;Acc:MGI:894281]
Gzmg	ENSMUSG00000040284	ENSMUST00000015578	224.162	0.673155	333.001	9.86869e-07	3.44e-05	granzyme G [Source:MGI Symbol;Acc:MGI:109253]	301.571	1.08917	276.882	6.63588e-07	3.25e-05	granzyme G [Source:MGI Symbol;Acc:MGI:109253]
Gzmf	ENSMUSG00000015441	ENSMUST00000022757	263.302	0.983693	267.667	2.54288e-08	4.84e-06	granzyme F [Source:MGI Symbol;Acc:MGI:109254]	228.719	1.55921	146.689	3.66269e-06	8.91e-05	granzyme F [Source:MGI Symbol;Acc:MGI:109254]
Hcn4	ENSMUSG00000032338	ENSMUST00000034889	28.1332	0.107178	262.491	1.42476e-07	1.21e-05	hyperpolarization-activated, cyclic nucleotide-gated K+ 4 [Source:MGI Symbol;Acc:MGI:1298209]	17.9825	0.0401037	448.401	6.75908e-05	0.000558406	hyperpolarization-activated, cyclic nucleotide-gated K+ 4 [Source:MGI Symbol;Acc:MGI:1298209]
Ear6	ENSMUSG00000062148	ENSMUST00000169070	62.1688	0.263273	236.138	0.000204389	0.000927471	eosinophil-associated, ribonuclease A family, member 6 [Source:MGI Symbol;Acc:MGI:1890463]	57.3193	0	80000	0.000166626	0.00102414	eosinophil-associated, ribonuclease A family, member 6 [Source:MGI Symbol;Acc:MGI:1890463]
Muc13	ENSMUSG00000022824	ENSMUST00000023520	9.86986	0.04835	204.134	2.01695e-07	1.46e-05	mucin 13, epithelial transmembrane [Source:MGI Symbol;Acc:MGI:103190]	2.47728	0.041261	60.0393	0.00252232	0.00726878	mucin 13, epithelial transmembrane [Source:MGI Symbol;Acc:MGI:103190]
Doxl2	ENSMUSG00000068536	ENSMUST00000184917	9.11522	0.053492	170.403	1.05714e-05	0.000132599	diamine oxidase-like protein 2 [Source:MGI Symbol;Acc:MGI:3618290]	23.136	0	80000	0.000292631	0.00149074	diamine oxidase-like protein 2 [Source:MGI Symbol;Acc:MGI:3618290]
Prf1	ENSMUSG00000037202	ENSMUST00000219375	55.2943	0.327044	169.073	1.2919e-06	3.96e-05	perforin 1 (pore forming protein) [Source:MGI Symbol;Acc:MGI:97551]	51.0289	1.0572	48.2678	1.36148e-05	0.000198459	perforin 1 (pore forming protein) [Source:MGI Symbol;Acc:MGI:97551]
Gdap10	ENSMUSG00000096954	ENSMUST00000180613	8.38693	0.0516373	162.42	1.44602e-05	0.000160881	ganglioside-induced differentiation-associated-protein 10 [Source:MGI Symbol;Acc:MGI:1338008]	10.4455	1.79853	5.80781	0.00036536	0.00175413	ganglioside-induced differentiation-associated-protein 10 [Source:MGI Symbol;Acc:MGI:1338008]
Aloxe3	ENSMUSG00000020892	ENSMUST00000021268	9.26071	0.0572793	161.676	5.71027e-06	9.26e-05	arachidonate lipoxygenase 3 [Source:MGI Symbol;Acc:MGI:1345140]	19.1598	0.0850333	225.321	0.000343231	0.00167558	arachidonate lipoxygenase 3 [Source:MGI Symbol;Acc:MGI:1345140]
Erv3	ENSMUSG00000037482	ENSMUST00000040941	221.846	1.47685	150.216	4.77908e-07	2.34e-05	endogenous retroviral sequence 3 [Source:MGI Symbol;Acc:MGI:1919245]	1160.89	0.292443	3969.62	1.08541e-09	1.34e-06	endogenous retroviral sequence 3 [Source:MGI Symbol;Acc:MGI:1919245]
4930502E18Rik	ENSMUSG00000055555	ENSMUST00000069209	18.7838	0.133844	140.341	0.000115914	0.000625255	RIKEN cDNA 4930502E18 gene [Source:MGI Symbol;Acc:MGI:1922263]	18.172	0.0993553	182.899	0.000132268	0.00087178	RIKEN cDNA 4930502E18 gene [Source:MGI Symbol;Acc:MGI:1922263]
Enpp7	ENSMUSG00000046697	ENSMUST00000106273	14.4628	0.11467	126.126	1.26523e-05	0.000147965	ectonucleotide pyrophosphatase/phosphodiesterase 7 [Source:MGI Symbol;Acc:MGI:3027917]	23.2597	0	80000	0.000154578	0.000969712	ectonucleotide pyrophosphatase/phosphodiesterase 7 [Source:MGI Symbol;Acc:MGI:3027917]
Wdfy2	ENSMUSG00000014547	ENSMUST00000014691	9.29823	0.073987	125.674	0.000184495	0.00086081	WD repeat and FYVE domain containing 2 [Source:MGI Symbol;Acc:MGI:2442811]	7.10455	3.19272	2.22524	0.00186667	0.00576832	WD repeat and FYVE domain containing 2 [Source:MGI Symbol;Acc:MGI:2442811]
Rassf8	ENSMUSG00000030259	ENSMUST00000111704	62.9311	0.543599	115.767	3.14336e-05	0.000265286	Ras association (RalGDS/AF-6) domain family (N-terminal) member 8 [Source:MGI Symbol;Acc:MGI:1918573]	88.3486	9.11128	9.69661	9.74138e-08	1.22e-05	Ras association (RalGDS/AF-6) domain family (N-terminal) member 8 [Source:MGI Symbol;Acc:MGI:1918573]
Cyp11b1	ENSMUSG00000075604	ENSMUST00000170259	25.6752	0.223489	114.883	3.60184e-06	7.18e-05	cytochrome P450, family 11, subfamily b, polypeptide 1 [Source:MGI Symbol;Acc:MGI:88583]	27.7322	0.183399	151.213	4.81206e-06	0.000105688	cytochrome P450, family 11, subfamily b, polypeptide 1 [Source:MGI Symbol;Acc:MGI:88583]
Serpinb9b	ENSMUSG00000021403	ENSMUST00000006392	279.25	2.49589	111.884	5.5853e-07	2.57e-05	serine (or cysteine) peptidase inhibitor, clade B, member 9b [Source:MGI Symbol;Acc:MGI:894668]	266.116	0.11506	2312.84	7.09798e-09	3.51e-06	serine (or cysteine) peptidase inhibitor, clade B, member 9b [Source:MGI Symbol;Acc:MGI:894668]
Bmp2	ENSMUSG00000027358	ENSMUST00000028836	184.697	1.73796	106.272	2.99639e-07	1.84e-05	bone morphogenetic protein 2 [Source:MGI Symbol;Acc:MGI:88177]	100.312	1.91645	52.3426	1.76834e-07	1.57e-05	bone morphogenetic protein 2 [Source:MGI Symbol;Acc:MGI:88177]
Bmp8a	ENSMUSG00000032726	ENSMUST00000102641	22.4997	0.218303	103.067	3.39667e-05	0.000278704	bone morphogenetic protein 8a [Source:MGI Symbol;Acc:MGI:104515]	47.3653	0.277857	170.466	1.53324e-06	5.47e-05	bone morphogenetic protein 8a [Source:MGI Symbol;Acc:MGI:104515]
Gzme	ENSMUSG00000022156	ENSMUST00000089549	195.854	1.91129	102.473	2.08295e-07	1.49e-05	granzyme E [Source:MGI Symbol;Acc:MGI:109265]	190.116	0.42401	448.375	3.48201e-06	8.68e-05	granzyme E [Source:MGI Symbol;Acc:MGI:109265]
Ddn	ENSMUSG00000059213	ENSMUST00000075444	6.55658	0.0693318	94.5681	0.000670486	0.00221851	dendrin [Source:MGI Symbol;Acc:MGI:108101]	2.91422	0.0407617	71.4941	0.000374763	0.00178639	dendrin [Source:MGI Symbol;Acc:MGI:108101]
Plekhg4	ENSMUSG00000014782	ENSMUST00000160650	14.0778	0.149452	94.1963	5.87839e-06	9.4e-05	pleckstrin homology domain containing, family G (with RhoGef domain) member 4 [Source:MGI Symbol;Acc:MGI:2142544]	7.69086	0.132688	57.9618	1.58517e-05	0.000219841	pleckstrin homology domain containing, family G (with RhoGef domain) member 4 [Source:MGI Symbol;Acc:MGI:2142544]
Acsbg1	ENSMUSG00000032281	ENSMUST00000034822	20.6164	0.232849	88.5399	6.9182e-05	0.000438017	acyl-CoA synthetase bubblegum family member 1 [Source:MGI Symbol;Acc:MGI:2385656]	56.0975	0.150724	372.188	3.19535e-06	8.24e-05	acyl-CoA synthetase bubblegum family member 1 [Source:MGI Symbol;Acc:MGI:2385656]
Ntn5	ENSMUSG00000070564	ENSMUST00000182750	6.67408	0.075682	88.1858	0.00030264	0.00124546	netrin 5 [Source:MGI Symbol;Acc:MGI:2685330]	8.05503	0	80000	0.000707022	0.00281184	netrin 5 [Source:MGI Symbol;Acc:MGI:2685330]
Cyp11a1	ENSMUSG00000032323	ENSMUST00000188116	431.797	4.90439	88.0429	3.24653e-08	5.35e-06	cytochrome P450, family 11, subfamily a, polypeptide 1 [Source:MGI Symbol;Acc:MGI:88582]	478.777	0	80000	4.19541e-08	8.05e-06	cytochrome P450, family 11, subfamily a, polypeptide 1 [Source:MGI Symbol;Acc:MGI:88582]
Cyp2b10	ENSMUSG00000030483	ENSMUST00000072438	6.9725	0.079866	87.3025	5.25839e-05	0.000365632	cytochrome P450, family 2, subfamily b, polypeptide 10 [Source:MGI Symbol;Acc:MGI:88598]	6.57824	0	80000	0.00018347	0.00109575	cytochrome P450, family 2, subfamily b, polypeptide 10 [Source:MGI Symbol;Acc:MGI:88598]
Lipg	ENSMUSG00000053846	ENSMUST00000066532	116.575	1.34999	86.3524	2.09845e-08	4.79e-06	lipase, endothelial [Source:MGI Symbol;Acc:MGI:1341803]	422.46	3.30848	127.69	2.85245e-08	6.32e-06	lipase, endothelial [Source:MGI Symbol;Acc:MGI:1341803]
Ccdc155	ENSMUSG00000038292	ENSMUST00000121017	9.46074	0.111144	85.1212	7.76518e-05	0.000472754	coiled-coil domain containing 155 [Source:MGI Symbol;Acc:MGI:2687329]	36.6084	0.193184	189.5	0.000103817	0.000739755	coiled-coil domain containing 155 [Source:MGI Symbol;Acc:MGI:2687329]
Parm1	ENSMUSG00000034981	ENSMUST00000040576	117.617	1.42895	82.3103	9.244e-06	0.00012188	prostate androgen-regulated mucin-like protein 1 [Source:MGI Symbol;Acc:MGI:2443349]	160.817	7.21778	22.2806	2.56012e-06	7.45e-05	prostate androgen-regulated mucin-like protein 1 [Source:MGI Symbol;Acc:MGI:2443349]
Rrm2	ENSMUSG00000020649	ENSMUST00000020980	1309.87	16.5868	78.9703	6.68219e-10	1.15e-06	ribonucleotide reductase M2 [Source:MGI Symbol;Acc:MGI:98181]	1738.65	3.51665	494.406	9.08507e-11	3.93e-07	ribonucleotide reductase M2 [Source:MGI Symbol;Acc:MGI:98181]
Gzmd	ENSMUSG00000059256	ENSMUST00000082093	334.375	4.29784	77.8008	7.25278e-06	0.000106193	granzyme D [Source:MGI Symbol;Acc:MGI:109255]	301.501	0.592198	509.122	6.24121e-07	3.17e-05	granzyme D [Source:MGI Symbol;Acc:MGI:109255]
Plekha7	ENSMUSG00000045659	ENSMUST00000182834	47.4414	0.611561	77.5742	1.68367e-06	4.64e-05	pleckstrin homology domain containing, family A member 7 [Source:MGI Symbol;Acc:MGI:2445094]	56.488	3.58974	15.7359	2.24019e-06	6.91e-05	pleckstrin homology domain containing, family A member 7 [Source:MGI Symbol;Acc:MGI:2445094]
Paqr3	ENSMUSG00000055725	ENSMUST00000069453	28.4703	0.410658	69.3284	4.78421e-06	8.35e-05	progestin and adipoQ receptor family member III [Source:MGI Symbol;Acc:MGI:2679683]	27.9281	0.644054	43.363	5.82882e-05	0.000507329	progestin and adipoQ receptor family member III [Source:MGI Symbol;Acc:MGI:2679683]
Nav3	ENSMUSG00000020181	ENSMUST00000032719	7.32826	0.107574	68.1231	0.000174029	0.00082555	neuron navigator 3 [Source:MGI Symbol;Acc:MGI:2183703]	4.58792	0.336087	13.651	5.80854e-06	0.000119116	neuron navigator 3 [Source:MGI Symbol;Acc:MGI:2183703]
Abr	ENSMUSG00000017631	ENSMUST00000094012	20.1424	0.30468	66.1099	8.01643e-06	0.000112377	active BCR-related gene [Source:MGI Symbol;Acc:MGI:107771]	26.561	8.48789	3.12928	0.00135148	0.00452973	active BCR-related gene [Source:MGI Symbol;Acc:MGI:107771]
Mir8114	ENSMUSG00000099227	ENSMUST00000183582	9332.08	142.028	65.7059	0.000101139	0.000568643	microRNA 8114 [Source:MGI Symbol;Acc:MGI:5530764]	12287.7	4217.07	2.91379	0.00197486	0.00602518	microRNA 8114 [Source:MGI Symbol;Acc:MGI:5530764]
Slc6a12	ENSMUSG00000030109	ENSMUST00000166457	134.314	2.04479	65.686	3.17267e-09	1.98e-06	solute carrier family 6 (neurotransmitter transporter, betaine/GABA), member 12 [Source:MGI Symbol;Acc:MGI:95628]	124.442	0.380754	326.829	2.59935e-05	0.000300531	solute carrier family 6 (neurotransmitter transporter, betaine/GABA), member 12 [Source:MGI Symbol;Acc:MGI:95628]
Gzmb	ENSMUSG00000015437	ENSMUST00000015581	101.03	1.63156	61.9227	1.62159e-06	4.55e-05	granzyme B [Source:MGI Symbol;Acc:MGI:109267]	50.2386	2.80638	17.9016	2.26082e-05	0.000274993	granzyme B [Source:MGI Symbol;Acc:MGI:109267]
Hhipl1	ENSMUSG00000021260	ENSMUST00000021685	42.8961	0.694782	61.7403	1.1505e-06	3.7e-05	hedgehog interacting protein-like 1 [Source:MGI Symbol;Acc:MGI:1919265]	67.1621	7.9026	8.49874	9.97876e-06	0.000163399	hedgehog interacting protein-like 1 [Source:MGI Symbol;Acc:MGI:1919265]
Tead4	ENSMUSG00000030353	ENSMUST00000130454	48.8733	0.791985	61.7098	1.89041e-07	1.4e-05	TEA domain family member 4 [Source:MGI Symbol;Acc:MGI:106907]	66.3637	1.83727	36.1209	1.87138e-08	5.52e-06	TEA domain family member 4 [Source:MGI Symbol;Acc:MGI:106907]
Ror1	ENSMUSG00000035305	ENSMUST00000039630	21.7492	0.357721	60.7994	0.000114895	0.000622057	receptor tyrosine kinase-like orphan receptor 1 [Source:MGI Symbol;Acc:MGI:1347520]	21.6923	3.02136	7.17964	1.55811e-05	0.000218362	receptor tyrosine kinase-like orphan receptor 1 [Source:MGI Symbol;Acc:MGI:1347520]
Gzmn	ENSMUSG00000015443	ENSMUST00000015587	4.75209	0.0785723	60.4804	0.0019082	0.00500735	granzyme N [Source:MGI Symbol;Acc:MGI:2675494]	6.50262	0.0661793	98.2576	0.000568815	0.00240407	granzyme N [Source:MGI Symbol;Acc:MGI:2675494]
Krtdap	ENSMUSG00000074199	ENSMUST00000190480	804.75	13.5574	59.3588	4.58023e-08	6.59e-06	keratinocyte differentiation associated protein [Source:MGI Symbol;Acc:MGI:1928282]	539.164	0	80000	4.26123e-08	8.05e-06	keratinocyte differentiation associated protein [Source:MGI Symbol;Acc:MGI:1928282]
Cdsn	ENSMUSG00000039518	ENSMUST00000044804	41.4963	0.722072	57.4684	1.58644e-05	0.000170787	corneodesmosin [Source:MGI Symbol;Acc:MGI:3505689]	44.1428	0.230713	191.332	1.07671e-05	0.000169879	corneodesmosin [Source:MGI Symbol;Acc:MGI:3505689]
Itga2	ENSMUSG00000015533	ENSMUST00000056117	8.44711	0.149136	56.6404	1.82916e-05	0.000187497	integrin alpha 2 [Source:MGI Symbol;Acc:MGI:96600]	8.55702	0.452728	18.901	1.04181e-05	0.000167114	integrin alpha 2 [Source:MGI Symbol;Acc:MGI:96600]
Spp1	ENSMUSG00000029304	ENSMUST00000086833	150.856	2.6655	56.5956	1.79144e-07	1.35e-05	secreted phosphoprotein 1 [Source:MGI Symbol;Acc:MGI:98389]	146.017	13.7144	10.647	4.75186e-07	2.69e-05	secreted phosphoprotein 1 [Source:MGI Symbol;Acc:MGI:98389]
Angpt2	ENSMUSG00000031465	ENSMUST00000033846	173.478	3.09587	56.0353	8.8857e-09	3.41e-06	angiopoietin 2 [Source:MGI Symbol;Acc:MGI:1202890]	167.584	10.4094	16.0993	1.06508e-07	1.25e-05	angiopoietin 2 [Source:MGI Symbol;Acc:MGI:1202890]
Olr1	ENSMUSG00000030162	ENSMUST00000032265	23.6838	0.426897	55.479	1.2923e-05	0.000149661	oxidized low density lipoprotein (lectin-like) receptor 1 [Source:MGI Symbol;Acc:MGI:1261434]	40.6968	0.0339133	1200.02	6.37008e-06	0.000125151	oxidized low density lipoprotein (lectin-like) receptor 1 [Source:MGI Symbol;Acc:MGI:1261434]
Gjb3	ENSMUSG00000042367	ENSMUST00000106091	21.0568	0.386697	54.4531	2.52268e-05	0.00023013	gap junction protein, beta 3 [Source:MGI Symbol;Acc:MGI:95721]	29.7055	0.297786	99.7545	6.71503e-05	0.000555828	gap junction protein, beta 3 [Source:MGI Symbol;Acc:MGI:95721]
Gm9992	ENSMUSG00000056133	ENSMUST00000070059	20.0399	0.378329	52.9696	1.90188e-06	4.95e-05	predicted gene 9992 [Source:MGI Symbol;Acc:MGI:3712668]	42.2921	5.34738	7.90894	1.51418e-05	0.000214113	predicted gene 9992 [Source:MGI Symbol;Acc:MGI:3712668]
Psca	ENSMUSG00000022598	ENSMUST00000023265	383.485	7.25984	52.8228	4.11667e-07	2.17e-05	prostate stem cell antigen [Source:MGI Symbol;Acc:MGI:1919623]	902.784	0.327325	2758.06	6.20478e-08	9.64e-06	prostate stem cell antigen [Source:MGI Symbol;Acc:MGI:1919623]
Hdac4	ENSMUSG00000026313	ENSMUST00000097644	35.4218	0.693151	51.1025	3.82965e-07	2.09e-05	histone deacetylase 4 [Source:MGI Symbol;Acc:MGI:3036234]	17.2515	6.97365	2.47381	0.000145632	0.000932174	histone deacetylase 4 [Source:MGI Symbol;Acc:MGI:3036234]
Tdo2	ENSMUSG00000028011	ENSMUST00000029645	1044.3	21.0078	49.71	1.8621e-08	4.66e-06	tryptophan 2,3-dioxygenase [Source:MGI Symbol;Acc:MGI:1928486]	612.63	0.479322	1278.12	5.53825e-09	2.95e-06	tryptophan 2,3-dioxygenase [Source:MGI Symbol;Acc:MGI:1928486]
Gpnmb	ENSMUSG00000029816	ENSMUST00000205103	259.058	5.29997	48.8792	6.80336e-08	7.78e-06	glycoprotein (transmembrane) nmb [Source:MGI Symbol;Acc:MGI:1934765]	665.233	4.0136	165.745	1.98085e-08	5.62e-06	glycoprotein (transmembrane) nmb [Source:MGI Symbol;Acc:MGI:1934765]
Masp1	ENSMUSG00000022887	ENSMUST00000089883	11.4513	0.236186	48.4842	1.63085e-05	0.000173555	mannan-binding lectin serine peptidase 1 [Source:MGI Symbol;Acc:MGI:88492]	17.6102	1.5176	11.6039	2.37338e-06	7.08e-05	mannan-binding lectin serine peptidase 1 [Source:MGI Symbol;Acc:MGI:88492]
Acer2	ENSMUSG00000038007	ENSMUST00000045224	11.5786	0.239613	48.3221	7.96856e-05	0.000482639	alkaline ceramidase 2 [Source:MGI Symbol;Acc:MGI:1920932]	8.49623	1.80626	4.70377	0.0030514	0.00840445	alkaline ceramidase 2 [Source:MGI Symbol;Acc:MGI:1920932]
Slc39a2	ENSMUSG00000072572	ENSMUST00000160668	21.4462	0.445519	48.1375	6.87365e-05	0.000436105	solute carrier family 39 (zinc transporter), member 2 [Source:MGI Symbol;Acc:MGI:2684326]	36.4474	1.37254	26.5547	4.99591e-07	2.75e-05	solute carrier family 39 (zinc transporter), member 2 [Source:MGI Symbol;Acc:MGI:2684326]
A2m	ENSMUSG00000030111	ENSMUST00000204850	2801.55	60.1502	46.5759	7.72884e-10	1.15e-06	alpha-2-macroglobulin [Source:MGI Symbol;Acc:MGI:2449119]	3563.91	2.79746	1273.98	3.30823e-11	2.86e-07	alpha-2-macroglobulin [Source:MGI Symbol;Acc:MGI:2449119]
Sez6l	ENSMUSG00000058153	ENSMUST00000079491	10.7043	0.230268	46.4865	2.12739e-05	0.00020637	seizure related 6 homolog like [Source:MGI Symbol;Acc:MGI:1935121]	20.1517	0.344248	58.5382	1.48993e-05	0.000211292	seizure related 6 homolog like [Source:MGI Symbol;Acc:MGI:1935121]
S100a8	ENSMUSG00000056054	ENSMUST00000069927	184.909	3.98225	46.4333	0.00220209	0.00559742	S100 calcium binding protein A8 (calgranulin A) [Source:MGI Symbol;Acc:MGI:88244]	317.832	0	80000	2.27208e-07	1.81e-05	S100 calcium binding protein A8 (calgranulin A) [Source:MGI Symbol;Acc:MGI:88244]
Map7d2	ENSMUSG00000041020	ENSMUST00000112471	25.8507	0.560921	46.0861	2.95541e-06	6.4e-05	MAP7 domain containing 2 [Source:MGI Symbol;Acc:MGI:1917474]	36.2658	0.297859	121.755	1.04481e-05	0.000167283	MAP7 domain containing 2 [Source:MGI Symbol;Acc:MGI:1917474]
Musk	ENSMUSG00000057280	ENSMUST00000102893	1.73029	0.037773	45.8076	6.06495e-06	9.55e-05	muscle, skeletal, receptor tyrosine kinase [Source:MGI Symbol;Acc:MGI:103581]	2.50994	0	80000	2.31315e-05	0.000278608	muscle, skeletal, receptor tyrosine kinase [Source:MGI Symbol;Acc:MGI:103581]
Ksr1	ENSMUSG00000018334	ENSMUST00000018478	23.9603	0.528076	45.3728	6.7363e-08	7.76e-06	kinase suppressor of ras 1 [Source:MGI Symbol;Acc:MGI:105051]	45.2893	8.34573	5.42665	9.35136e-06	0.000156683	kinase suppressor of ras 1 [Source:MGI Symbol;Acc:MGI:105051]
Gpr50	ENSMUSG00000056380	ENSMUST00000070449	3.31394	0.0737867	44.9124	0.00361379	0.00835343	G-protein-coupled receptor 50 [Source:MGI Symbol;Acc:MGI:1333877]	2.43213	0	80000	3.00272e-05	0.000327068	G-protein-coupled receptor 50 [Source:MGI Symbol;Acc:MGI:1333877]
Gdpd2	ENSMUSG00000019359	ENSMUST00000144912	20.9865	0.468719	44.7743	1.09746e-05	0.000135702	glycerophosphodiester phosphodiesterase domain containing 2 [Source:MGI Symbol;Acc:MGI:1918834]	41.3301	0.251291	164.471	1.84035e-07	1.6e-05	glycerophosphodiester phosphodiesterase domain containing 2 [Source:MGI Symbol;Acc:MGI:1918834]
Gpr151	ENSMUSG00000042816	ENSMUST00000054738	4.18114	0.0935613	44.6888	5.18916e-05	0.000364183	G protein-coupled receptor 151 [Source:MGI Symbol;Acc:MGI:2441887]	4.53099	0.0798473	56.7457	0.00111565	0.00389903	G protein-coupled receptor 151 [Source:MGI Symbol;Acc:MGI:2441887]
Tcam1	ENSMUSG00000020712	ENSMUST00000142472	1.75445	0.040084	43.7693	5.57724e-05	0.000380451	testicular cell adhesion molecule 1 [Source:MGI Symbol;Acc:MGI:1923120]	3.86649	0	80000	0.00258238	0.00740118	testicular cell adhesion molecule 1 [Source:MGI Symbol;Acc:MGI:1923120]
Ceacam10	ENSMUSG00000054169	ENSMUST00000038069	28.8559	0.667269	43.2448	2.29159e-06	5.53e-05	carcinoembryonic antigen-related cell adhesion molecule 10 [Source:MGI Symbol;Acc:MGI:1347248]	90.0708	0.193793	464.778	2.27073e-06	6.93e-05	carcinoembryonic antigen-related cell adhesion molecule 10 [Source:MGI Symbol;Acc:MGI:1347248]
Lman1l	ENSMUSG00000056271	ENSMUST00000093832	6.42787	0.149589	42.9702	0.000163315	0.000789691	lectin, mannose-binding 1 like [Source:MGI Symbol;Acc:MGI:2667537]	7.49229	0.139166	53.837	0.00234463	0.00687113	lectin, mannose-binding 1 like [Source:MGI Symbol;Acc:MGI:2667537]
Parpbp	ENSMUSG00000035365	ENSMUST00000048518	9.38637	0.219801	42.704	0.000208605	0.0009432	PARP1 binding protein [Source:MGI Symbol;Acc:MGI:1922567]	5.5755	0.104394	53.4082	9.52273e-05	0.000703755	PARP1 binding protein [Source:MGI Symbol;Acc:MGI:1922567]
Cers6	ENSMUSG00000027035	ENSMUST00000028426	19.406	0.457177	42.4476	3.72771e-05	0.000295073	ceramide synthase 6 [Source:MGI Symbol;Acc:MGI:2442564]	16.3319	5.72978	2.85035	0.000234576	0.00128686	ceramide synthase 6 [Source:MGI Symbol;Acc:MGI:2442564]
Gzmc	ENSMUSG00000079186	ENSMUST00000015585	206.276	4.98812	41.3534	5.0113e-06	8.52e-05	granzyme C [Source:MGI Symbol;Acc:MGI:109256]	197.61	3.04988	64.7926	2.67538e-06	7.62e-05	granzyme C [Source:MGI Symbol;Acc:MGI:109256]
Pla2g4f	ENSMUSG00000046971	ENSMUST00000054651	1.65501	0.0403383	41.0283	0.00183553	0.00485354	phospholipase A2, group IVF [Source:MGI Symbol;Acc:MGI:2685493]	3.07577	0	80000	0.000617166	0.00255365	phospholipase A2, group IVF [Source:MGI Symbol;Acc:MGI:2685493]
Nipal1	ENSMUSG00000067219	ENSMUST00000087212	18.2658	0.454399	40.1976	1.81386e-06	4.86e-05	NIPA-like domain containing 1 [Source:MGI Symbol;Acc:MGI:1917951]	25.5585	0.816172	31.3151	1.03117e-05	0.000166023	NIPA-like domain containing 1 [Source:MGI Symbol;Acc:MGI:1917951]
Havcr2	ENSMUSG00000020399	ENSMUST00000020668	20.0302	0.514315	38.9453	8.13333e-05	0.000488796	hepatitis A virus cellular receptor 2 [Source:MGI Symbol;Acc:MGI:2159682]	31.9398	0.813299	39.2719	3.32117e-06	8.47e-05	hepatitis A virus cellular receptor 2 [Source:MGI Symbol;Acc:MGI:2159682]
Aspm	ENSMUSG00000033952	ENSMUST00000200083	3.74545	0.0965649	38.7868	6.32242e-06	9.75e-05	asp (abnormal spindle)-like, microcephaly associated (Drosophila) [Source:MGI Symbol;Acc:MGI:1334448]	1.35408	0.352494	3.84143	0.000704814	0.00280659	asp (abnormal spindle)-like, microcephaly associated (Drosophila) [Source:MGI Symbol;Acc:MGI:1334448]
Dck	ENSMUSG00000029366	ENSMUST00000031311	56.1336	1.44863	38.7496	3.81373e-10	9.44e-07	deoxycytidine kinase [Source:MGI Symbol;Acc:MGI:102726]	40.8349	3.47261	11.7592	3.80939e-07	2.39e-05	deoxycytidine kinase [Source:MGI Symbol;Acc:MGI:102726]
E2f8	ENSMUSG00000046179	ENSMUST00000058745	37.0079	0.957917	38.6337	2.28592e-05	0.000215624	E2F transcription factor 8 [Source:MGI Symbol;Acc:MGI:1922038]	25.7055	1.08635	23.6623	3.21077e-05	0.000343461	E2F transcription factor 8 [Source:MGI Symbol;Acc:MGI:1922038]
Igdcc3	ENSMUSG00000032394	ENSMUST00000034961	9.61641	0.252325	38.1111	0.000245717	0.00106527	immunoglobulin superfamily, DCC subclass, member 3 [Source:MGI Symbol;Acc:MGI:1202390]	4.39478	0.709052	6.19811	7.97456e-05	0.000620331	immunoglobulin superfamily, DCC subclass, member 3 [Source:MGI Symbol;Acc:MGI:1202390]
Adam12	ENSMUSG00000054555	ENSMUST00000067680	60.9015	1.62004	37.5925	4.44702e-07	2.25e-05	a disintegrin and metallopeptidase domain 12 (meltrin alpha) [Source:MGI Symbol;Acc:MGI:105378]	44.0117	2.99212	14.7092	6.38136e-06	0.000125225	a disintegrin and metallopeptidase domain 12 (meltrin alpha) [Source:MGI Symbol;Acc:MGI:105378]
Card14	ENSMUSG00000013483	ENSMUST00000106250	8.36801	0.224203	37.3234	4.78723e-06	8.35e-05	caspase recruitment domain family, member 14 [Source:MGI Symbol;Acc:MGI:2386258]	11.1933	0.366438	30.5462	4.05542e-06	9.56e-05	caspase recruitment domain family, member 14 [Source:MGI Symbol;Acc:MGI:2386258]
Glis1	ENSMUSG00000034762	ENSMUST00000046005	15.5939	0.42699	36.5206	1.40917e-06	4.18e-05	GLIS family zinc finger 1 [Source:MGI Symbol;Acc:MGI:2386723]	15.292	0.397175	38.5019	7.79383e-06	0.000140663	GLIS family zinc finger 1 [Source:MGI Symbol;Acc:MGI:2386723]
Klrg1	ENSMUSG00000030114	ENSMUST00000032207	6.98263	0.192886	36.2007	0.0044424	0.00991877	killer cell lectin-like receptor subfamily G, member 1 [Source:MGI Symbol;Acc:MGI:1355294]	4.61617	0.382283	12.0753	0.000169198	0.00103504	killer cell lectin-like receptor subfamily G, member 1 [Source:MGI Symbol;Acc:MGI:1355294]
Pacs2	ENSMUSG00000021143	ENSMUST00000084891	46.3213	1.30742	35.4297	0.00103609	0.00309501	phosphofurin acidic cluster sorting protein 2 [Source:MGI Symbol;Acc:MGI:1924399]	69.202	12.2309	5.65796	0.00120721	0.0041523	phosphofurin acidic cluster sorting protein 2 [Source:MGI Symbol;Acc:MGI:1924399]
Angpt4	ENSMUSG00000027460	ENSMUST00000028955	111.809	3.17494	35.2161	8.02228e-06	0.000112377	angiopoietin 4 [Source:MGI Symbol;Acc:MGI:1336887]	67.481	0.614078	109.89	1.43982e-05	0.000206717	angiopoietin 4 [Source:MGI Symbol;Acc:MGI:1336887]
Anln	ENSMUSG00000036777	ENSMUST00000040912	19.8822	0.573713	34.6554	2.16225e-05	0.00020829	anillin, actin binding protein [Source:MGI Symbol;Acc:MGI:1920174]	10.0111	0.866718	11.5506	8.92149e-06	0.000152884	anillin, actin binding protein [Source:MGI Symbol;Acc:MGI:1920174]
Abhd2	ENSMUSG00000039202	ENSMUST00000037315	49.6817	1.5066	32.976	3.28988e-05	0.00027345	abhydrolase domain containing 2 [Source:MGI Symbol;Acc:MGI:1914344]	58.8839	29.4371	2.00033	2.40901e-05	0.000286368	abhydrolase domain containing 2 [Source:MGI Symbol;Acc:MGI:1914344]
Smad9	ENSMUSG00000027796	ENSMUST00000029371	7.76461	0.235599	32.9569	0.000186521	0.000866403	SMAD family member 9 [Source:MGI Symbol;Acc:MGI:1859993]	5.95034	0.323304	18.4048	3.45824e-05	0.00036232	SMAD family member 9 [Source:MGI Symbol;Acc:MGI:1859993]
Chd5	ENSMUSG00000005045	ENSMUST00000005175	2.08323	0.0635399	32.7861	0.000137159	0.00070076	chromodomain helicase DNA binding protein 5 [Source:MGI Symbol;Acc:MGI:3036258]	3.9035	0.2575	15.1592	0.000161353	0.00100204	chromodomain helicase DNA binding protein 5 [Source:MGI Symbol;Acc:MGI:3036258]
Car13	ENSMUSG00000027555	ENSMUST00000029071	16.9459	0.519811	32.6002	2.50042e-05	0.000229353	carbonic anhydrase 13 [Source:MGI Symbol;Acc:MGI:1931322]	7.42696	1.19701	6.20457	0.000652184	0.0026549	carbonic anhydrase 13 [Source:MGI Symbol;Acc:MGI:1931322]
Cryaa	ENSMUSG00000024041	ENSMUST00000019192	27.2876	0.84023	32.4764	6.57446e-05	0.000423078	crystallin, alpha A [Source:MGI Symbol;Acc:MGI:88515]	58.2353	0.430157	135.382	1.61728e-07	1.46e-05	crystallin, alpha A [Source:MGI Symbol;Acc:MGI:88515]
Samd5	ENSMUSG00000060487	ENSMUST00000100070	13.3154	0.410059	32.4719	9.3085e-07	3.31e-05	sterile alpha motif domain containing 5 [Source:MGI Symbol;Acc:MGI:2444815]	5.83455	1.30849	4.45899	0.0010135	0.00363333	sterile alpha motif domain containing 5 [Source:MGI Symbol;Acc:MGI:2444815]
4930539E08Rik	ENSMUSG00000048905	ENSMUST00000062357	1.69356	0.0522313	32.4242	0.00119353	0.00345178	RIKEN cDNA 4930539E08 gene [Source:MGI Symbol;Acc:MGI:1925441]	3.50012	0.104023	33.6474	0.00261695	0.00747676	RIKEN cDNA 4930539E08 gene [Source:MGI Symbol;Acc:MGI:1925441]
Aldh1a3	ENSMUSG00000015134	ENSMUST00000015278	3.82587	0.118537	32.2757	0.00250244	0.00619672	aldehyde dehydrogenase family 1, subfamily A3 [Source:MGI Symbol;Acc:MGI:1861722]	9.03018	0.16929	53.3414	4.73068e-05	0.000439971	aldehyde dehydrogenase family 1, subfamily A3 [Source:MGI Symbol;Acc:MGI:1861722]
Prkg2	ENSMUSG00000029334	ENSMUST00000161490	69.0853	2.1421	32.2512	1.77136e-07	1.35e-05	protein kinase, cGMP-dependent, type II [Source:MGI Symbol;Acc:MGI:108173]	50.7745	0.680677	74.5941	1.9748e-07	1.65e-05	protein kinase, cGMP-dependent, type II [Source:MGI Symbol;Acc:MGI:108173]
Ehd3	ENSMUSG00000024065	ENSMUST00000024860	34.7812	1.08975	31.9167	1.78832e-05	0.000185604	EH-domain containing 3 [Source:MGI Symbol;Acc:MGI:1928900]	86.6029	1.72655	50.1594	2.37399e-07	1.84e-05	EH-domain containing 3 [Source:MGI Symbol;Acc:MGI:1928900]
Zbtb8b	ENSMUSG00000048485	ENSMUST00000106046	5.47866	0.184849	29.6386	5.79027e-05	0.000389294	zinc finger and BTB domain containing 8b [Source:MGI Symbol;Acc:MGI:2387181]	6.4616	0.096527	66.9408	2.51126e-05	0.000293682	zinc finger and BTB domain containing 8b [Source:MGI Symbol;Acc:MGI:2387181]
9430020K01Rik	ENSMUSG00000033960	ENSMUST00000037029	127.939	4.35625	29.369	1.99416e-08	4.79e-06	RIKEN cDNA 9430020K01 gene [Source:MGI Symbol;Acc:MGI:2685174]	122.098	10.943	11.1576	1.91255e-08	5.52e-06	RIKEN cDNA 9430020K01 gene [Source:MGI Symbol;Acc:MGI:2685174]
Vav2	ENSMUSG00000009621	ENSMUST00000185188	17.0871	0.585737	29.1719	5.57831e-06	9.18e-05	vav 2 oncogene [Source:MGI Symbol;Acc:MGI:102718]	11.8315	5.86851	2.0161	0.00139073	0.00462544	vav 2 oncogene [Source:MGI Symbol;Acc:MGI:102718]
Cenpf	ENSMUSG00000026605	ENSMUST00000171929	5.40876	0.18606	29.0699	1.86222e-05	0.000189536	centromere protein F [Source:MGI Symbol;Acc:MGI:1313302]	2.33383	0.587897	3.96979	0.000155981	0.000976037	centromere protein F [Source:MGI Symbol;Acc:MGI:1313302]
Rps6ka6	ENSMUSG00000025665	ENSMUST00000065976	3.0229	0.105927	28.5375	7.36935e-05	0.000457525	ribosomal protein S6 kinase polypeptide 6 [Source:MGI Symbol;Acc:MGI:1914321]	1.16708	0.348073	3.35298	0.00342137	0.00916391	ribosomal protein S6 kinase polypeptide 6 [Source:MGI Symbol;Acc:MGI:1914321]
Fgf2	ENSMUSG00000037225	ENSMUST00000138563	12.7886	0.454263	28.1523	0.00108592	0.00320562	fibroblast growth factor 2 [Source:MGI Symbol;Acc:MGI:95516]	12.0922	1.62826	7.42645	0.000554466	0.00235965	fibroblast growth factor 2 [Source:MGI Symbol;Acc:MGI:95516]
Hk2	ENSMUSG00000000628	ENSMUST00000000642	60.7976	2.17901	27.9015	1.125e-06	3.69e-05	hexokinase 2 [Source:MGI Symbol;Acc:MGI:1315197]	58.1233	4.76689	12.1931	2.86981e-06	7.9e-05	hexokinase 2 [Source:MGI Symbol;Acc:MGI:1315197]
4932415M13Rik	ENSMUSG00000062036	ENSMUST00000184645	3.5277	0.126964	27.785	0.000406661	0.00154448	RIKEN cDNA 4932415M13 gene [Source:MGI Symbol;Acc:MGI:3608328]	2.3891	0	80000	0.000217108	0.00122601	RIKEN cDNA 4932415M13 gene [Source:MGI Symbol;Acc:MGI:3608328]
Jade1	ENSMUSG00000025764	ENSMUST00000026865	53.7689	1.95092	27.5608	2.65776e-08	4.99e-06	jade family PHD finger 1 [Source:MGI Symbol;Acc:MGI:1925835]	79.1182	7.92746	9.98027	1.39833e-06	5.12e-05	jade family PHD finger 1 [Source:MGI Symbol;Acc:MGI:1925835]
Klf5	ENSMUSG00000005148	ENSMUST00000005279	142.383	5.21944	27.2794	2.46125e-06	5.74e-05	Kruppel-like factor 5 [Source:MGI Symbol;Acc:MGI:1338056]	96.1163	24.097	3.98872	6.97656e-05	0.000568369	Kruppel-like factor 5 [Source:MGI Symbol;Acc:MGI:1338056]
Gja1	ENSMUSG00000050953	ENSMUST00000068581	996.086	37.2075	26.7711	3.46241e-08	5.44e-06	gap junction protein, alpha 1 [Source:MGI Symbol;Acc:MGI:95713]	1010.51	57.8752	17.4602	9.36184e-10	1.25e-06	gap junction protein, alpha 1 [Source:MGI Symbol;Acc:MGI:95713]
Ern1	ENSMUSG00000020715	ENSMUST00000001059	50.2431	1.89338	26.5362	7.10131e-07	2.91e-05	endoplasmic reticulum (ER) to nucleus signalling 1 [Source:MGI Symbol;Acc:MGI:1930134]	64.9533	31.7835	2.04362	8.45927e-06	0.000147892	endoplasmic reticulum (ER) to nucleus signalling 1 [Source:MGI Symbol;Acc:MGI:1930134]
Cdhr5	ENSMUSG00000025497	ENSMUST00000080654	13.8346	0.525097	26.3467	0.000140591	0.000713715	cadherin-related family member 5 [Source:MGI Symbol;Acc:MGI:1919290]	16.0334	0.184361	86.9672	0.000268027	0.00140704	cadherin-related family member 5 [Source:MGI Symbol;Acc:MGI:1919290]
Hapln1	ENSMUSG00000021613	ENSMUST00000022108	2.54456	0.0991137	25.6731	1.67659e-06	4.63e-05	hyaluronan and proteoglycan link protein 1 [Source:MGI Symbol;Acc:MGI:1337006]	1.22497	0.164757	7.43501	0.000118961	0.000811579	hyaluronan and proteoglycan link protein 1 [Source:MGI Symbol;Acc:MGI:1337006]
Tnnc1	ENSMUSG00000091898	ENSMUST00000169169	119.379	4.75534	25.1041	1.84577e-05	0.000188528	troponin C, cardiac/slow skeletal [Source:MGI Symbol;Acc:MGI:98779]	193.027	0.687016	280.965	8.48242e-06	0.000148147	troponin C, cardiac/slow skeletal [Source:MGI Symbol;Acc:MGI:98779]
Clspn	ENSMUSG00000042489	ENSMUST00000048391	5.21853	0.207894	25.1018	3.28863e-05	0.00027345	claspin [Source:MGI Symbol;Acc:MGI:2445153]	2.68428	0.439824	6.10307	2.68625e-05	0.000306643	claspin [Source:MGI Symbol;Acc:MGI:2445153]
Kit	ENSMUSG00000005672	ENSMUST00000144270	46.9103	1.91636	24.4789	7.84508e-06	0.000110975	KIT proto-oncogene receptor tyrosine kinase [Source:MGI Symbol;Acc:MGI:96677]	10.6738	3.54557	3.01046	0.000261347	0.00138293	KIT proto-oncogene receptor tyrosine kinase [Source:MGI Symbol;Acc:MGI:96677]
Tnfrsf9	ENSMUSG00000028965	ENSMUST00000135169	28.1804	1.15527	24.3929	3.87161e-07	2.11e-05	tumor necrosis factor receptor superfamily, member 9 [Source:MGI Symbol;Acc:MGI:1101059]	27.8702	0.605926	45.996	7.0377e-06	0.000133136	tumor necrosis factor receptor superfamily, member 9 [Source:MGI Symbol;Acc:MGI:1101059]
Gatm	ENSMUSG00000027199	ENSMUST00000028624	504.691	20.7502	24.3222	1.56808e-08	4.23e-06	glycine amidinotransferase (L-arginine:glycine amidinotransferase) [Source:MGI Symbol;Acc:MGI:1914342]	871.903	28.4313	30.667	1.20049e-09	1.39e-06	glycine amidinotransferase (L-arginine:glycine amidinotransferase) [Source:MGI Symbol;Acc:MGI:1914342]
Nccrp1	ENSMUSG00000047586	ENSMUST00000057974	290.635	11.9911	24.2375	6.56324e-07	2.81e-05	non-specific cytotoxic cell receptor protein 1 homolog (zebrafish) [Source:MGI Symbol;Acc:MGI:2685009]	417.467	0.160898	2594.61	5.86718e-12	1.02e-07	non-specific cytotoxic cell receptor protein 1 homolog (zebrafish) [Source:MGI Symbol;Acc:MGI:2685009]
Thsd7a	ENSMUSG00000032625	ENSMUST00000119581	24.0076	1.00182	23.9641	3.70393e-07	2.06e-05	thrombospondin, type I, domain containing 7A [Source:MGI Symbol;Acc:MGI:2685683]	17.4403	1.93183	9.02788	6.00206e-07	3.11e-05	thrombospondin, type I, domain containing 7A [Source:MGI Symbol;Acc:MGI:2685683]
Gjb4	ENSMUSG00000046623	ENSMUST00000106090	23.3913	0.985335	23.7394	1.06751e-05	0.000133223	gap junction protein, beta 4 [Source:MGI Symbol;Acc:MGI:95722]	54.5012	0.991926	54.9449	0.000114263	0.000791382	gap junction protein, beta 4 [Source:MGI Symbol;Acc:MGI:95722]
Nmnat2	ENSMUSG00000042751	ENSMUST00000186368	25.2878	1.06748	23.6892	1.29616e-05	0.000149748	nicotinamide nucleotide adenylyltransferase 2 [Source:MGI Symbol;Acc:MGI:2444155]	15.9918	0.827671	19.3215	5.21344e-07	2.83e-05	nicotinamide nucleotide adenylyltransferase 2 [Source:MGI Symbol;Acc:MGI:2444155]
Tlr5	ENSMUSG00000079164	ENSMUST00000193687	8.46725	0.360421	23.4926	3.99523e-05	0.000307356	toll-like receptor 5 [Source:MGI Symbol;Acc:MGI:1858171]	5.99411	0.46422	12.9122	0.000181489	0.0010873	toll-like receptor 5 [Source:MGI Symbol;Acc:MGI:1858171]
Kif18b	ENSMUSG00000051378	ENSMUST00000021311	5.59185	0.238885	23.4081	0.000493875	0.00177417	kinesin family member 18B [Source:MGI Symbol;Acc:MGI:2446979]	3.47621	0.325148	10.6912	0.000139898	0.000905857	kinesin family member 18B [Source:MGI Symbol;Acc:MGI:2446979]
Aoc1	ENSMUSG00000029811	ENSMUST00000204856	311.512	13.3499	23.3343	3.99619e-07	2.14e-05	amine oxidase, copper-containing 1 [Source:MGI Symbol;Acc:MGI:1923757]	611.539	15.397	39.718	2.98168e-08	6.32e-06	amine oxidase, copper-containing 1 [Source:MGI Symbol;Acc:MGI:1923757]
Stx11	ENSMUSG00000039232	ENSMUST00000042861	19.9563	0.858649	23.2415	5.74878e-05	0.000386956	syntaxin 11 [Source:MGI Symbol;Acc:MGI:1921982]	32.3908	2.95324	10.9679	6.11039e-06	0.000122016	syntaxin 11 [Source:MGI Symbol;Acc:MGI:1921982]
Unc5b	ENSMUSG00000020099	ENSMUST00000077925	57.992	2.50933	23.1106	9.59142e-09	3.41e-06	unc-5 netrin receptor B [Source:MGI Symbol;Acc:MGI:894703]	35.4984	2.84218	12.4899	6.52823e-05	0.000544533	unc-5 netrin receptor B [Source:MGI Symbol;Acc:MGI:894703]
Gm5424	ENSMUSG00000046687	ENSMUST00000053865	325.767	14.2097	22.9256	3.14225e-08	5.32e-06	predicted gene 5424 [Source:MGI Symbol;Acc:MGI:3643173]	185.225	6.81044	27.1972	4.34823e-07	2.58e-05	predicted gene 5424 [Source:MGI Symbol;Acc:MGI:3643173]
Mfsd2a	ENSMUSG00000028655	ENSMUST00000152308	32.1044	1.40893	22.7863	3.42737e-05	0.000280557	major facilitator superfamily domain containing 2A [Source:MGI Symbol;Acc:MGI:1923824]	27.5348	0.828799	33.2225	1.91583e-05	0.000249505	major facilitator superfamily domain containing 2A [Source:MGI Symbol;Acc:MGI:1923824]
Col22a1	ENSMUSG00000079022	ENSMUST00000159410	12.7725	0.564366	22.6315	1.28791e-05	0.000149494	collagen, type XXII, alpha 1 [Source:MGI Symbol;Acc:MGI:1916950]	11.741	0.752455	15.6036	5.11602e-07	2.8e-05	collagen, type XXII, alpha 1 [Source:MGI Symbol;Acc:MGI:1916950]
Lpar1	ENSMUSG00000038668	ENSMUST00000055018	63.2163	2.79939	22.5822	4.94184e-05	0.000352126	lysophosphatidic acid receptor 1 [Source:MGI Symbol;Acc:MGI:108429]	58.7245	17.6018	3.33628	0.000596129	0.00248502	lysophosphatidic acid receptor 1 [Source:MGI Symbol;Acc:MGI:108429]
Notum	ENSMUSG00000042988	ENSMUST00000106177	30.4967	1.37183	22.2307	1.26678e-06	3.9e-05	notum pectinacetylesterase homolog (Drosophila) [Source:MGI Symbol;Acc:MGI:1924833]	60.6254	0.251637	240.924	4.28118e-05	0.000412576	notum pectinacetylesterase homolog (Drosophila) [Source:MGI Symbol;Acc:MGI:1924833]
Mest	ENSMUSG00000051855	ENSMUST00000141130	78.3463	3.56753	21.9609	1.17557e-06	3.75e-05	mesoderm specific transcript [Source:MGI Symbol;Acc:MGI:96968]	33.8305	5.57161	6.07194	4.00844e-05	0.000398038	mesoderm specific transcript [Source:MGI Symbol;Acc:MGI:96968]
Fanca	ENSMUSG00000032815	ENSMUST00000035495	5.28411	0.245653	21.5105	6.83614e-06	0.00010214	Fanconi anemia, complementation group A [Source:MGI Symbol;Acc:MGI:1341823]	3.32784	0.272493	12.2126	0.00129858	0.00439839	Fanconi anemia, complementation group A [Source:MGI Symbol;Acc:MGI:1341823]
Slc5a5	ENSMUSG00000000792	ENSMUST00000000809	5.52311	0.260692	21.1864	0.000537556	0.00188483	solute carrier family 5 (sodium iodide symporter), member 5 [Source:MGI Symbol;Acc:MGI:2149330]	10.2097	0.0893427	114.276	1.78313e-05	0.000237586	solute carrier family 5 (sodium iodide symporter), member 5 [Source:MGI Symbol;Acc:MGI:2149330]
Sfrp5	ENSMUSG00000018822	ENSMUST00000018966	224.021	10.7212	20.8951	1.69744e-06	4.66e-05	secreted frizzled-related sequence protein 5 [Source:MGI Symbol;Acc:MGI:1860298]	324.289	0.202023	1605.21	1.21404e-07	1.29e-05	secreted frizzled-related sequence protein 5 [Source:MGI Symbol;Acc:MGI:1860298]
Ear10	ENSMUSG00000090166	ENSMUST00000159175	22.0791	1.06623	20.7076	0.000516996	0.00183058	eosinophil-associated, ribonuclease A family, member 10 [Source:MGI Symbol;Acc:MGI:1890464]	7.58335	0	80000	0.00150449	0.00490349	eosinophil-associated, ribonuclease A family, member 10 [Source:MGI Symbol;Acc:MGI:1890464]
Kif20b	ENSMUSG00000024795	ENSMUST00000087341	4.30647	0.2103	20.4778	0.00212248	0.00544313	kinesin family member 20B [Source:MGI Symbol;Acc:MGI:2444576]	2.08273	0.72252	2.88259	0.000105918	0.000746429	kinesin family member 20B [Source:MGI Symbol;Acc:MGI:2444576]
E2f7	ENSMUSG00000020185	ENSMUST00000173294	7.81689	0.386535	20.223	0.000131642	0.000679534	E2F transcription factor 7 [Source:MGI Symbol;Acc:MGI:1289147]	4.40234	0.435978	10.0976	4.18737e-05	0.00040625	E2F transcription factor 7 [Source:MGI Symbol;Acc:MGI:1289147]
Scd3	ENSMUSG00000025202	ENSMUST00000026220	8.53688	0.423845	20.1415	3.73125e-06	7.29e-05	stearoyl-coenzyme A desaturase 3 [Source:MGI Symbol;Acc:MGI:1353437]	18.5674	1.68939	10.9906	1.35624e-06	5.06e-05	stearoyl-coenzyme A desaturase 3 [Source:MGI Symbol;Acc:MGI:1353437]
Capn6	ENSMUSG00000067276	ENSMUST00000087316	19.0879	0.952737	20.0348	7.3027e-06	0.000106497	calpain 6 [Source:MGI Symbol;Acc:MGI:1100850]	22.2506	2.03777	10.9191	1.57317e-05	0.00021923	calpain 6 [Source:MGI Symbol;Acc:MGI:1100850]
Serpinb9f	ENSMUSG00000038327	ENSMUST00000075515	2.225	0.111171	20.0142	0.000140759	0.000713968	serine (or cysteine) peptidase inhibitor, clade B, member 9f [Source:MGI Symbol;Acc:MGI:894671]	2.30477	0	80000	3.47088e-07	2.28e-05	serine (or cysteine) peptidase inhibitor, clade B, member 9f [Source:MGI Symbol;Acc:MGI:894671]
Sh2d5	ENSMUSG00000045349	ENSMUST00000105824	6.14674	0.307933	19.9613	1.27341e-05	0.000148699	SH2 domain containing 5 [Source:MGI Symbol;Acc:MGI:2446215]	4.94559	0.370304	13.3555	0.000871598	0.00324492	SH2 domain containing 5 [Source:MGI Symbol;Acc:MGI:2446215]
Il1r2	ENSMUSG00000026073	ENSMUST00000191671	29.6649	1.48745	19.9435	0.00015567	0.000764604	interleukin 1 receptor, type II [Source:MGI Symbol;Acc:MGI:96546]	50.6426	0.287508	176.144	4.72455e-08	8.7e-06	interleukin 1 receptor, type II [Source:MGI Symbol;Acc:MGI:96546]
Slc23a2	ENSMUSG00000027340	ENSMUST00000028815	46.0462	2.35124	19.5838	4.53032e-07	2.27e-05	solute carrier family 23 (nucleobase transporters), member 2 [Source:MGI Symbol;Acc:MGI:1859682]	50.2314	6.97792	7.19861	6.43734e-07	3.19e-05	solute carrier family 23 (nucleobase transporters), member 2 [Source:MGI Symbol;Acc:MGI:1859682]
Mbnl3	ENSMUSG00000036109	ENSMUST00000114875	4.76001	0.243675	19.5343	2.91642e-05	0.000251988	muscleblind-like 3 (Drosophila) [Source:MGI Symbol;Acc:MGI:2444912]	8.09506	0.504807	16.0359	6.0579e-05	0.000519261	muscleblind-like 3 (Drosophila) [Source:MGI Symbol;Acc:MGI:2444912]
Slco2a1	ENSMUSG00000032548	ENSMUST00000185215	79.0278	4.08129	19.3634	1.45858e-08	4.18e-06	solute carrier organic anion transporter family, member 2a1 [Source:MGI Symbol;Acc:MGI:1346021]	111.926	7.85133	14.2557	5.61542e-09	2.95e-06	solute carrier organic anion transporter family, member 2a1 [Source:MGI Symbol;Acc:MGI:1346021]
Fam65c	ENSMUSG00000074577	ENSMUST00000123782	28.4083	1.4702	19.3228	2.31626e-05	0.000217308	family with sequence similarity 65, member C [Source:MGI Symbol;Acc:MGI:1916803]	67.0635	1.40888	47.6007	1.91278e-06	6.19e-05	family with sequence similarity 65, member C [Source:MGI Symbol;Acc:MGI:1916803]
Kng1	ENSMUSG00000022875	ENSMUST00000023589	19.8968	1.03415	19.2399	3.14405e-05	0.000265286	kininogen 1 [Source:MGI Symbol;Acc:MGI:1097705]	15.0223	0.597218	25.1538	0.000134966	0.000883173	kininogen 1 [Source:MGI Symbol;Acc:MGI:1097705]
Limk1	ENSMUSG00000029674	ENSMUST00000015137	114.421	5.96092	19.1952	5.10878e-08	7.06e-06	LIM-domain containing, protein kinase [Source:MGI Symbol;Acc:MGI:104572]	129.085	7.85773	16.4278	1.90662e-07	1.64e-05	LIM-domain containing, protein kinase [Source:MGI Symbol;Acc:MGI:104572]
Gata3	ENSMUSG00000015619	ENSMUST00000102976	33.2738	1.74178	19.1033	2.98588e-05	0.000256578	GATA binding protein 3 [Source:MGI Symbol;Acc:MGI:95663]	16.5474	0.664421	24.905	8.66388e-07	3.86e-05	GATA binding protein 3 [Source:MGI Symbol;Acc:MGI:95663]
Tnfrsf11b	ENSMUSG00000063727	ENSMUST00000079772	22.7865	1.20591	18.8957	2.16481e-06	5.33e-05	tumor necrosis factor receptor superfamily, member 11b (osteoprotegerin) [Source:MGI Symbol;Acc:MGI:109587]	44.2852	2.56398	17.2721	9.12276e-07	3.98e-05	tumor necrosis factor receptor superfamily, member 11b (osteoprotegerin) [Source:MGI Symbol;Acc:MGI:109587]
Phospho1	ENSMUSG00000050860	ENSMUST00000150134	27.6263	1.46866	18.8105	9.97191e-06	0.000127487	phosphatase, orphan 1 [Source:MGI Symbol;Acc:MGI:2447348]	73.775	2.41923	30.4952	6.54231e-06	0.000126944	phosphatase, orphan 1 [Source:MGI Symbol;Acc:MGI:2447348]
Serpinb6b	ENSMUSG00000042842	ENSMUST00000110293	165.386	9.01692	18.3417	6.2575e-08	7.56e-06	serine (or cysteine) peptidase inhibitor, clade B, member 6b [Source:MGI Symbol;Acc:MGI:894688]	122.68	9.15196	13.4048	3.80966e-07	2.39e-05	serine (or cysteine) peptidase inhibitor, clade B, member 6b [Source:MGI Symbol;Acc:MGI:894688]
Olfm2	ENSMUSG00000032172	ENSMUST00000034692	15.1731	0.829249	18.2974	2.68723e-05	0.00023911	olfactomedin 2 [Source:MGI Symbol;Acc:MGI:3045350]	14.7591	1.36443	10.8171	5.65136e-05	0.000497021	olfactomedin 2 [Source:MGI Symbol;Acc:MGI:3045350]
Abat	ENSMUSG00000057880	ENSMUST00000128459	80.1705	4.40928	18.1822	9.66661e-09	3.41e-06	4-aminobutyrate aminotransferase [Source:MGI Symbol;Acc:MGI:2443582]	50.4571	9.98852	5.05151	9.64779e-05	0.00070876	4-aminobutyrate aminotransferase [Source:MGI Symbol;Acc:MGI:2443582]
Wnt4	ENSMUSG00000036856	ENSMUST00000045747	60.5458	3.33028	18.1804	1.4592e-05	0.000161959	wingless-type MMTV integration site family, member 4 [Source:MGI Symbol;Acc:MGI:98957]	71.5877	2.94025	24.3475	4.16486e-05	0.00040616	wingless-type MMTV integration site family, member 4 [Source:MGI Symbol;Acc:MGI:98957]
Inhba	ENSMUSG00000041324	ENSMUST00000042603	9.39483	0.521607	18.0113	0.00260188	0.00640076	inhibin beta-A [Source:MGI Symbol;Acc:MGI:96570]	28.3788	3.38354	8.38733	0.000267535	0.00140531	inhibin beta-A [Source:MGI Symbol;Acc:MGI:96570]
Atp8b4	ENSMUSG00000060131	ENSMUST00000040128	2.7473	0.15309	17.9456	5.44382e-05	0.000374157	ATPase, class I, type 8B, member 4 [Source:MGI Symbol;Acc:MGI:1859664]	1.11047	0.295495	3.75801	0.0027558	0.00776987	ATPase, class I, type 8B, member 4 [Source:MGI Symbol;Acc:MGI:1859664]
Hmmr	ENSMUSG00000020330	ENSMUST00000020579	9.03082	0.508979	17.743	0.000281072	0.00117832	hyaluronan mediated motility receptor (RHAMM) [Source:MGI Symbol;Acc:MGI:104667]	3.94325	0.608757	6.47754	0.001988	0.00605355	hyaluronan mediated motility receptor (RHAMM) [Source:MGI Symbol;Acc:MGI:104667]
Cd177	ENSMUSG00000052212	ENSMUST00000063956	6.13592	0.348226	17.6205	0.000105149	0.000584519	CD177 antigen [Source:MGI Symbol;Acc:MGI:1916141]	4.1179	0.18195	22.6321	5.88277e-05	0.000510371	CD177 antigen [Source:MGI Symbol;Acc:MGI:1916141]
Kntc1	ENSMUSG00000029414	ENSMUST00000199838	3.13852	0.178591	17.5738	1.75703e-07	1.35e-05	kinetochore associated 1 [Source:MGI Symbol;Acc:MGI:2673709]	1.14721	0.227716	5.03789	0.00231714	0.00680814	kinetochore associated 1 [Source:MGI Symbol;Acc:MGI:2673709]
Lrp8	ENSMUSG00000028613	ENSMUST00000143601	3.02918	0.173457	17.4636	0.000151622	0.000751669	low density lipoprotein receptor-related protein 8, apolipoprotein e receptor [Source:MGI Symbol;Acc:MGI:1340044]	1.1785	0.16017	7.3578	5.5698e-05	0.000492154	low density lipoprotein receptor-related protein 8, apolipoprotein e receptor [Source:MGI Symbol;Acc:MGI:1340044]
Serpine1	ENSMUSG00000037411	ENSMUST00000041388	40.0315	2.30958	17.3328	6.07441e-06	9.55e-05	serine (or cysteine) peptidase inhibitor, clade E, member 1 [Source:MGI Symbol;Acc:MGI:97608]	83.6128	2.92082	28.6265	7.69755e-08	1.08e-05	serine (or cysteine) peptidase inhibitor, clade E, member 1 [Source:MGI Symbol;Acc:MGI:97608]
Shisa3	ENSMUSG00000050010	ENSMUST00000087241	3.43008	0.19824	17.3026	0.000602793	0.00204467	shisa family member 3 [Source:MGI Symbol;Acc:MGI:3041225]	11.8127	0.120175	98.2955	1.61475e-05	0.000222694	shisa family member 3 [Source:MGI Symbol;Acc:MGI:3041225]
Scin	ENSMUSG00000002565	ENSMUST00000002640	24.0337	1.39265	17.2576	9.31826e-05	0.0005372	scinderin [Source:MGI Symbol;Acc:MGI:1306794]	11.2017	3.08636	3.62944	0.000884412	0.00328415	scinderin [Source:MGI Symbol;Acc:MGI:1306794]
Dmkn	ENSMUSG00000060962	ENSMUST00000165887	1351.38	78.5615	17.2016	7.09684e-08	7.94e-06	dermokine [Source:MGI Symbol;Acc:MGI:1920962]	1693.16	1.78277	949.736	2.91865e-08	6.32e-06	dermokine [Source:MGI Symbol;Acc:MGI:1920962]
Mctp2	ENSMUSG00000032776	ENSMUST00000079323	5.42073	0.319839	16.9483	1.55268e-05	0.000168423	multiple C2 domains, transmembrane 2 [Source:MGI Symbol;Acc:MGI:2685335]	5.07671	0.67714	7.49729	0.000616927	0.00255327	multiple C2 domains, transmembrane 2 [Source:MGI Symbol;Acc:MGI:2685335]
Klhdc8a	ENSMUSG00000042115	ENSMUST00000046071	4.30261	0.256953	16.7447	5.83997e-05	0.00039172	kelch domain containing 8A [Source:MGI Symbol;Acc:MGI:2442630]	5.14969	0.0768844	66.9796	2.79e-05	0.000313364	kelch domain containing 8A [Source:MGI Symbol;Acc:MGI:2442630]
Runx1	ENSMUSG00000022952	ENSMUST00000023673	30.7889	1.84378	16.6988	6.30864e-06	9.75e-05	runt related transcription factor 1 [Source:MGI Symbol;Acc:MGI:99852]	34.9565	1.78196	19.6169	1.97421e-06	6.36e-05	runt related transcription factor 1 [Source:MGI Symbol;Acc:MGI:99852]
Nampt	ENSMUSG00000020572	ENSMUST00000220200	195.429	11.8074	16.5514	1.21896e-07	1.12e-05	nicotinamide phosphoribosyltransferase [Source:MGI Symbol;Acc:MGI:1929865]	186.957	19.6773	9.50117	4.92793e-08	8.73e-06	nicotinamide phosphoribosyltransferase [Source:MGI Symbol;Acc:MGI:1929865]
Pkd1l2	ENSMUSG00000034416	ENSMUST00000109093	1.35679	0.0833493	16.2784	0.000695423	0.00227816	polycystic kidney disease 1 like 2 [Source:MGI Symbol;Acc:MGI:2664668]	1.97681	0.0857179	23.0618	9.80794e-07	4.13e-05	polycystic kidney disease 1 like 2 [Source:MGI Symbol;Acc:MGI:2664668]
Igsf11	ENSMUSG00000022790	ENSMUST00000210186	52.9658	3.30833	16.0098	2.90843e-06	6.37e-05	immunoglobulin superfamily, member 11 [Source:MGI Symbol;Acc:MGI:2388477]	48.2964	2.20985	21.855	5.13822e-07	2.81e-05	immunoglobulin superfamily, member 11 [Source:MGI Symbol;Acc:MGI:2388477]
Wee1	ENSMUSG00000031016	ENSMUST00000033326	33.8913	2.1205	15.9827	4.0242e-06	7.61e-05	WEE 1 homolog 1 (S. pombe) [Source:MGI Symbol;Acc:MGI:103075]	36.6281	2.70981	13.5169	1.64547e-06	5.62e-05	WEE 1 homolog 1 (S. pombe) [Source:MGI Symbol;Acc:MGI:103075]
Nek2	ENSMUSG00000026622	ENSMUST00000027931	12.763	0.798989	15.9739	0.000523642	0.00184877	NIMA (never in mitosis gene a)-related expressed kinase 2 [Source:MGI Symbol;Acc:MGI:109359]	9.5681	0.988701	9.67745	0.00050051	0.00218537	NIMA (never in mitosis gene a)-related expressed kinase 2 [Source:MGI Symbol;Acc:MGI:109359]
Cit	ENSMUSG00000029516	ENSMUST00000147330	2.9175	0.184594	15.8049	0.000720653	0.00233793	citron [Source:MGI Symbol;Acc:MGI:105313]	2.51262	0.637797	3.93953	8.07819e-05	0.000626702	citron [Source:MGI Symbol;Acc:MGI:105313]
Pappa2	ENSMUSG00000073530	ENSMUST00000159861	7.68934	0.490827	15.6661	0.000672437	0.00222369	pappalysin 2 [Source:MGI Symbol;Acc:MGI:3051647]	1.05158	0.0171965	61.151	0.000375426	0.00178808	pappalysin 2 [Source:MGI Symbol;Acc:MGI:3051647]
Mreg	ENSMUSG00000039395	ENSMUST00000048860	3.25142	0.210061	15.4785	0.000732316	0.00236864	melanoregulin [Source:MGI Symbol;Acc:MGI:2151839]	3.93659	0.193029	20.3937	0.000234105	0.00128468	melanoregulin [Source:MGI Symbol;Acc:MGI:2151839]
Anxa8	ENSMUSG00000021950	ENSMUST00000022519	337.575	22.0559	15.3054	2.94163e-07	1.81e-05	annexin A8 [Source:MGI Symbol;Acc:MGI:1201374]	198.427	4.19652	47.2837	1.10197e-06	4.4e-05	annexin A8 [Source:MGI Symbol;Acc:MGI:1201374]
Wnt10a	ENSMUSG00000026167	ENSMUST00000006718	30.2989	1.98275	15.2812	1.42391e-05	0.000159183	wingless-type MMTV integration site family, member 10A [Source:MGI Symbol;Acc:MGI:108071]	29.1613	0	80000	9.56593e-09	3.92e-06	wingless-type MMTV integration site family, member 10A [Source:MGI Symbol;Acc:MGI:108071]
Atoh8	ENSMUSG00000037621	ENSMUST00000206425	202.631	13.3234	15.2086	9.76016e-07	3.42e-05	atonal bHLH transcription factor 8 [Source:MGI Symbol;Acc:MGI:1918343]	158.139	3.18131	49.7088	2.02063e-06	6.46e-05	atonal bHLH transcription factor 8 [Source:MGI Symbol;Acc:MGI:1918343]
Iffo2	ENSMUSG00000041025	ENSMUST00000123827	48.8862	3.21595	15.2012	3.06612e-07	1.86e-05	intermediate filament family orphan 2 [Source:MGI Symbol;Acc:MGI:2140675]	42.7033	5.72914	7.4537	3.2759e-07	2.24e-05	intermediate filament family orphan 2 [Source:MGI Symbol;Acc:MGI:2140675]
Kcnk12	ENSMUSG00000050138	ENSMUST00000055221	7.1286	0.473682	15.0493	0.000499025	0.00178451	potassium channel, subfamily K, member 12 [Source:MGI Symbol;Acc:MGI:2684043]	12.7886	0	80000	7.86017e-08	1.08e-05	potassium channel, subfamily K, member 12 [Source:MGI Symbol;Acc:MGI:2684043]
Golga7b	ENSMUSG00000042532	ENSMUST00000122375	9.86411	0.655554	15.047	0.000266187	0.00113353	golgi autoantigen, golgin subfamily a, 7B [Source:MGI Symbol;Acc:MGI:1918396]	20.9221	0	80000	4.78935e-05	0.000443097	golgi autoantigen, golgin subfamily a, 7B [Source:MGI Symbol;Acc:MGI:1918396]
Sgpl1	ENSMUSG00000020097	ENSMUST00000122259	123.541	8.22705	15.0164	7.40522e-10	1.15e-06	sphingosine phosphate lyase 1 [Source:MGI Symbol;Acc:MGI:1261415]	147.167	18.1419	8.11199	1.49713e-08	5.16e-06	sphingosine phosphate lyase 1 [Source:MGI Symbol;Acc:MGI:1261415]
C330027C09Rik	ENSMUSG00000033031	ENSMUST00000117994	6.82147	0.456047	14.9578	2.58525e-07	1.68e-05	RIKEN cDNA C330027C09 gene [Source:MGI Symbol;Acc:MGI:2146335]	2.59203	0.611045	4.24197	0.00296986	0.00823096	RIKEN cDNA C330027C09 gene [Source:MGI Symbol;Acc:MGI:2146335]
Ect2	ENSMUSG00000027699	ENSMUST00000108300	9.34514	0.626814	14.909	7.41984e-05	0.00045922	ect2 oncogene [Source:MGI Symbol;Acc:MGI:95281]	3.8112	0.574278	6.6365	5.33343e-05	0.000478543	ect2 oncogene [Source:MGI Symbol;Acc:MGI:95281]
Sgol1	ENSMUSG00000023940	ENSMUST00000024736	5.67697	0.38342	14.8062	0.000755453	0.00242621	shugoshin-like 1 (S. pombe) [Source:MGI Symbol;Acc:MGI:1919665]	4.70797	0.446144	10.5526	9.8428e-05	0.000715648	shugoshin-like 1 (S. pombe) [Source:MGI Symbol;Acc:MGI:1919665]
Brca1	ENSMUSG00000017146	ENSMUST00000017290	3.44069	0.236636	14.54	0.00339503	0.00794029	breast cancer 1, early onset [Source:MGI Symbol;Acc:MGI:104537]	1.77007	0.37146	4.76517	0.00306804	0.00843821	breast cancer 1, early onset [Source:MGI Symbol;Acc:MGI:104537]
Dtna	ENSMUSG00000024302	ENSMUST00000047954	36.0659	2.50074	14.4221	2.2736e-05	0.000215176	dystrobrevin alpha [Source:MGI Symbol;Acc:MGI:106039]	34.4836	4.3634	7.90292	7.37003e-06	0.000136867	dystrobrevin alpha [Source:MGI Symbol;Acc:MGI:106039]
Plcxd2	ENSMUSG00000087141	ENSMUST00000130481	1.40715	0.0977674	14.3928	0.00210587	0.00540936	phosphatidylinositol-specific phospholipase C, X domain containing 2 [Source:MGI Symbol;Acc:MGI:3647874]	2.4997	0.814791	3.0679	0.000943444	0.00344787	phosphatidylinositol-specific phospholipase C, X domain containing 2 [Source:MGI Symbol;Acc:MGI:3647874]
Gas2l3	ENSMUSG00000074802	ENSMUST00000105298	3.60674	0.250964	14.3715	4.66008e-05	0.00034091	growth arrest-specific 2 like 3 [Source:MGI Symbol;Acc:MGI:1918780]	2.41595	0.669112	3.61069	0.000419587	0.0019299	growth arrest-specific 2 like 3 [Source:MGI Symbol;Acc:MGI:1918780]
Sgk1	ENSMUSG00000019970	ENSMUST00000120509	290.71	20.2864	14.3303	2.85183e-09	1.89e-06	serum/glucocorticoid regulated kinase 1 [Source:MGI Symbol;Acc:MGI:1340062]	338.346	21.6774	15.6082	2.57543e-09	2.31e-06	serum/glucocorticoid regulated kinase 1 [Source:MGI Symbol;Acc:MGI:1340062]
Asf1b	ENSMUSG00000005470	ENSMUST00000005607	13.8461	0.967824	14.3064	3.91997e-05	0.00030422	anti-silencing function 1B histone chaperone [Source:MGI Symbol;Acc:MGI:1914179]	9.70804	1.24919	7.77149	0.000866376	0.00323173	anti-silencing function 1B histone chaperone [Source:MGI Symbol;Acc:MGI:1914179]
Cdc14b	ENSMUSG00000033102	ENSMUST00000039318	15.4042	1.08062	14.2549	8.42873e-06	0.000115908	CDC14 cell division cycle 14B [Source:MGI Symbol;Acc:MGI:2441808]	9.1878	2.24356	4.09519	0.00010897	0.000762042	CDC14 cell division cycle 14B [Source:MGI Symbol;Acc:MGI:2441808]
Pmaip1	ENSMUSG00000024521	ENSMUST00000025399	28.9236	2.03652	14.2025	2.10464e-05	0.000205302	phorbol-12-myristate-13-acetate-induced protein 1 [Source:MGI Symbol;Acc:MGI:1930146]	29.7244	2.73948	10.8504	2.04518e-06	6.51e-05	phorbol-12-myristate-13-acetate-induced protein 1 [Source:MGI Symbol;Acc:MGI:1930146]
Padi2	ENSMUSG00000028927	ENSMUST00000030765	110.597	7.94417	13.9217	3.2431e-07	1.92e-05	peptidyl arginine deiminase, type II [Source:MGI Symbol;Acc:MGI:1338892]	140.593	16.3563	8.59561	3.33118e-07	2.24e-05	peptidyl arginine deiminase, type II [Source:MGI Symbol;Acc:MGI:1338892]
Trip13	ENSMUSG00000021569	ENSMUST00000022053	7.52227	0.54325	13.8468	0.000334279	0.00133372	thyroid hormone receptor interactor 13 [Source:MGI Symbol;Acc:MGI:1916966]	4.41375	0.567937	7.77154	0.000476789	0.00210894	thyroid hormone receptor interactor 13 [Source:MGI Symbol;Acc:MGI:1916966]
Tmem144	ENSMUSG00000027956	ENSMUST00000029568	12.3162	0.893774	13.78	0.00026236	0.00112165	transmembrane protein 144 [Source:MGI Symbol;Acc:MGI:1917902]	6.436	1.65027	3.89996	0.000123212	0.000833354	transmembrane protein 144 [Source:MGI Symbol;Acc:MGI:1917902]
Cbx2	ENSMUSG00000025577	ENSMUST00000139746	45.4504	3.3032	13.7595	1.88765e-06	4.95e-05	chromobox 2 [Source:MGI Symbol;Acc:MGI:88289]	30.8597	6.27797	4.91556	0.000104742	0.000741462	chromobox 2 [Source:MGI Symbol;Acc:MGI:88289]
Slc30a2	ENSMUSG00000028836	ENSMUST00000105873	33.7194	2.45183	13.7527	3.31045e-05	0.000274473	solute carrier family 30 (zinc transporter), member 2 [Source:MGI Symbol;Acc:MGI:106637]	17.0678	0.156446	109.097	0.000720907	0.00284914	solute carrier family 30 (zinc transporter), member 2 [Source:MGI Symbol;Acc:MGI:106637]
Ackr4	ENSMUSG00000079355	ENSMUST00000050139	22.1496	1.62458	13.6341	1.48224e-05	0.000163169	atypical chemokine receptor 4 [Source:MGI Symbol;Acc:MGI:2181676]	22.1042	2.97794	7.42264	8.69753e-06	0.000150236	atypical chemokine receptor 4 [Source:MGI Symbol;Acc:MGI:2181676]
Plk4	ENSMUSG00000025758	ENSMUST00000026858	8.21222	0.602562	13.6288	0.000234472	0.00103132	polo-like kinase 4 [Source:MGI Symbol;Acc:MGI:101783]	4.95883	1.41646	3.50086	5.48906e-05	0.000487954	polo-like kinase 4 [Source:MGI Symbol;Acc:MGI:101783]
Stim1	ENSMUSG00000030987	ENSMUST00000033289	75.4097	5.53577	13.6223	6.85386e-06	0.00010214	stromal interaction molecule 1 [Source:MGI Symbol;Acc:MGI:107476]	76.5772	17.0823	4.48284	7.69419e-05	0.000606426	stromal interaction molecule 1 [Source:MGI Symbol;Acc:MGI:107476]
Ada	ENSMUSG00000017697	ENSMUST00000017841	106.829	7.97986	13.3873	1.67163e-06	4.63e-05	adenosine deaminase [Source:MGI Symbol;Acc:MGI:87916]	535.585	3.98379	134.441	8.41943e-10	1.21e-06	adenosine deaminase [Source:MGI Symbol;Acc:MGI:87916]
Top2a	ENSMUSG00000020914	ENSMUST00000068031	40.7697	3.05272	13.3552	1.70578e-06	4.67e-05	topoisomerase (DNA) II alpha [Source:MGI Symbol;Acc:MGI:98790]	21.8059	2.3153	9.41817	8.17431e-06	0.000144812	topoisomerase (DNA) II alpha [Source:MGI Symbol;Acc:MGI:98790]
Dlgap5	ENSMUSG00000037544	ENSMUST00000043296	10.07	0.754614	13.3445	7.43128e-05	0.00045922	discs, large (Drosophila) homolog-associated protein 5 [Source:MGI Symbol;Acc:MGI:2183453]	5.59124	0.372268	15.0194	0.000600656	0.00250088	discs, large (Drosophila) homolog-associated protein 5 [Source:MGI Symbol;Acc:MGI:2183453]
Prl6a1	ENSMUSG00000069259	ENSMUST00000091680	19.5239	1.47257	13.2584	0.00200053	0.00519363	prolactin family 6, subfamily a, member 1 [Source:MGI Symbol;Acc:MGI:1206579]	23.1332	0.366684	63.0874	0.000233219	0.00128226	prolactin family 6, subfamily a, member 1 [Source:MGI Symbol;Acc:MGI:1206579]
Dio3	ENSMUSG00000075707	ENSMUST00000173014	712.068	53.9775	13.1919	3.42684e-08	5.44e-06	deiodinase, iodothyronine type III [Source:MGI Symbol;Acc:MGI:1306782]	766.245	17.6003	43.5359	8.82961e-09	3.73e-06	deiodinase, iodothyronine type III [Source:MGI Symbol;Acc:MGI:1306782]
Rrm1	ENSMUSG00000030978	ENSMUST00000033283	123.565	9.37098	13.1859	5.40049e-07	2.5e-05	ribonucleotide reductase M1 [Source:MGI Symbol;Acc:MGI:98180]	82.1653	5.91384	13.8937	1.00934e-06	4.2e-05	ribonucleotide reductase M1 [Source:MGI Symbol;Acc:MGI:98180]
Pkd2l1	ENSMUSG00000037578	ENSMUST00000042026	4.77982	0.363615	13.1453	0.00337427	0.00790029	polycystic kidney disease 2-like 1 [Source:MGI Symbol;Acc:MGI:1352448]	8.78155	0.243762	36.0252	0.00086533	0.00323124	polycystic kidney disease 2-like 1 [Source:MGI Symbol;Acc:MGI:1352448]
Prps2	ENSMUSG00000025742	ENSMUST00000026839	165.856	12.6465	13.1147	4.34333e-07	2.22e-05	phosphoribosyl pyrophosphate synthetase 2 [Source:MGI Symbol;Acc:MGI:97776]	96.8405	9.86416	9.8174	7.37409e-07	3.48e-05	phosphoribosyl pyrophosphate synthetase 2 [Source:MGI Symbol;Acc:MGI:97776]
Gan	ENSMUSG00000052557	ENSMUST00000162997	7.46676	0.569625	13.1082	9.84802e-05	0.000558238	giant axonal neuropathy [Source:MGI Symbol;Acc:MGI:1890619]	13.0011	5.47265	2.37566	0.000735122	0.0028858	giant axonal neuropathy [Source:MGI Symbol;Acc:MGI:1890619]
Lamc1	ENSMUSG00000026478	ENSMUST00000027752	354.812	27.1816	13.0534	2.90461e-08	5.32e-06	laminin, gamma 1 [Source:MGI Symbol;Acc:MGI:99914]	288.966	59.1476	4.8855	1.20176e-07	1.29e-05	laminin, gamma 1 [Source:MGI Symbol;Acc:MGI:99914]
Dlk2	ENSMUSG00000047428	ENSMUST00000188223	34.4165	2.64167	13.0283	7.47554e-05	0.000460312	delta-like 2 homolog (Drosophila) [Source:MGI Symbol;Acc:MGI:2146838]	40.0892	0.282678	141.82	3.61999e-06	8.9e-05	delta-like 2 homolog (Drosophila) [Source:MGI Symbol;Acc:MGI:2146838]
Nin	ENSMUSG00000021068	ENSMUST00000085314	36.6542	2.86603	12.7892	6.62052e-07	2.83e-05	ninein [Source:MGI Symbol;Acc:MGI:105108]	37.2532	7.64145	4.87515	9.71403e-06	0.000161044	ninein [Source:MGI Symbol;Acc:MGI:105108]
Sbsn	ENSMUSG00000046056	ENSMUST00000182229	922.699	72.8862	12.6594	9.32599e-08	9.76e-06	suprabasin [Source:MGI Symbol;Acc:MGI:2446326]	1275.21	15.2184	83.7938	2.43683e-08	6.11e-06	suprabasin [Source:MGI Symbol;Acc:MGI:2446326]
Rtkn2	ENSMUSG00000037846	ENSMUST00000068994	3.3923	0.268157	12.6504	0.000146315	0.000732234	rhotekin 2 [Source:MGI Symbol;Acc:MGI:2158417]	2.27733	0.103941	21.9098	0.000293436	0.00149223	rhotekin 2 [Source:MGI Symbol;Acc:MGI:2158417]
Tgfa	ENSMUSG00000029999	ENSMUST00000032066	20.1519	1.59647	12.6228	1.04137e-06	3.52e-05	transforming growth factor alpha [Source:MGI Symbol;Acc:MGI:98724]	15.4598	6.94333	2.22657	9.48745e-05	0.000701747	transforming growth factor alpha [Source:MGI Symbol;Acc:MGI:98724]
Atp10a	ENSMUSG00000025324	ENSMUST00000207668	17.5912	1.40179	12.5491	7.42545e-05	0.00045922	ATPase, class V, type 10A [Source:MGI Symbol;Acc:MGI:1330809]	18.8738	3.53983	5.33183	6.35807e-05	0.000535241	ATPase, class V, type 10A [Source:MGI Symbol;Acc:MGI:1330809]
Bdnf	ENSMUSG00000048482	ENSMUST00000053317	5.00566	0.400067	12.5121	9.768e-05	0.000554612	brain derived neurotrophic factor [Source:MGI Symbol;Acc:MGI:88145]	5.41642	0	80000	8.27665e-05	0.000638664	brain derived neurotrophic factor [Source:MGI Symbol;Acc:MGI:88145]
Ccnb1	ENSMUSG00000041431	ENSMUST00000072119	23.3865	1.8696	12.5088	3.52442e-07	2e-05	cyclin B1 [Source:MGI Symbol;Acc:MGI:88302]	12.1483	1.41973	8.55672	5.2177e-06	0.00011108	cyclin B1 [Source:MGI Symbol;Acc:MGI:88302]
Hmgn5	ENSMUSG00000031245	ENSMUST00000033597	229.134	18.4589	12.4132	5.87635e-08	7.52e-06	high-mobility group nucleosome binding domain 5 [Source:MGI Symbol;Acc:MGI:1355295]	143.884	15.4624	9.30541	1.99209e-07	1.66e-05	high-mobility group nucleosome binding domain 5 [Source:MGI Symbol;Acc:MGI:1355295]
Adam19	ENSMUSG00000011256	ENSMUST00000011400	109.643	8.85419	12.3832	1.90758e-06	4.96e-05	a disintegrin and metallopeptidase domain 19 (meltrin beta) [Source:MGI Symbol;Acc:MGI:105377]	199.427	14.228	14.0165	5.38855e-08	8.99e-06	a disintegrin and metallopeptidase domain 19 (meltrin beta) [Source:MGI Symbol;Acc:MGI:105377]
Pip5k1a	ENSMUSG00000028126	ENSMUST00000107236	29.9811	2.42253	12.3759	2.1479e-05	0.000207254	phosphatidylinositol-4-phosphate 5-kinase, type 1 alpha [Source:MGI Symbol;Acc:MGI:107929]	27.4204	12.2792	2.23307	0.000229485	0.00126818	phosphatidylinositol-4-phosphate 5-kinase, type 1 alpha [Source:MGI Symbol;Acc:MGI:107929]
Nrcam	ENSMUSG00000020598	ENSMUST00000218940	6.91285	0.561285	12.3161	0.000244926	0.00106335	neuronal cell adhesion molecule [Source:MGI Symbol;Acc:MGI:104750]	4.16392	0.394389	10.5579	0.000713616	0.00282809	neuronal cell adhesion molecule [Source:MGI Symbol;Acc:MGI:104750]
Nek7	ENSMUSG00000026393	ENSMUST00000186017	54.8158	4.45098	12.3155	4.65645e-07	2.3e-05	NIMA (never in mitosis gene a)-related expressed kinase 7 [Source:MGI Symbol;Acc:MGI:1890645]	43.4548	16.956	2.5628	0.000312734	0.00156104	NIMA (never in mitosis gene a)-related expressed kinase 7 [Source:MGI Symbol;Acc:MGI:1890645]
Mis18bp1	ENSMUSG00000047534	ENSMUST00000052201	2.8418	0.231277	12.2874	1.88108e-05	0.000190446	MIS18 binding protein 1 [Source:MGI Symbol;Acc:MGI:2145099]	1.27703	0.378957	3.36987	0.00228034	0.00672599	MIS18 binding protein 1 [Source:MGI Symbol;Acc:MGI:2145099]
Mgat3	ENSMUSG00000042428	ENSMUST00000044970	8.83514	0.720214	12.2674	0.000413485	0.00155933	mannoside acetylglucosaminyltransferase 3 [Source:MGI Symbol;Acc:MGI:104532]	9.66459	3.18023	3.03896	9.97832e-06	0.000163399	mannoside acetylglucosaminyltransferase 3 [Source:MGI Symbol;Acc:MGI:104532]
Cldn1	ENSMUSG00000022512	ENSMUST00000023154	16.5273	1.34831	12.2578	1.3731e-05	0.000155109	claudin 1 [Source:MGI Symbol;Acc:MGI:1276109]	18.9376	1.26478	14.9731	1.44666e-05	0.000207103	claudin 1 [Source:MGI Symbol;Acc:MGI:1276109]
Add3	ENSMUSG00000025026	ENSMUST00000111741	181.799	14.9548	12.1565	3.39127e-07	1.98e-05	adducin 3 (gamma) [Source:MGI Symbol;Acc:MGI:1351615]	140.491	27.9467	5.02709	6.14306e-08	9.64e-06	adducin 3 (gamma) [Source:MGI Symbol;Acc:MGI:1351615]
Ano1	ENSMUSG00000031075	ENSMUST00000121758	152.509	12.6642	12.0425	4.32678e-08	6.3e-06	anoctamin 1, calcium activated chloride channel [Source:MGI Symbol;Acc:MGI:2142149]	141.352	33.4863	4.22118	1.41814e-07	1.36e-05	anoctamin 1, calcium activated chloride channel [Source:MGI Symbol;Acc:MGI:2142149]
Arhgef6	ENSMUSG00000031133	ENSMUST00000151768	28.7032	2.38475	12.0361	5.29404e-06	8.86e-05	Rac/Cdc42 guanine nucleotide exchange factor (GEF) 6 [Source:MGI Symbol;Acc:MGI:1920591]	28.1853	2.57103	10.9626	6.88963e-08	1.02e-05	Rac/Cdc42 guanine nucleotide exchange factor (GEF) 6 [Source:MGI Symbol;Acc:MGI:1920591]
Fignl1	ENSMUSG00000035455	ENSMUST00000047689	7.89405	0.655927	12.035	1.32764e-05	0.000152163	fidgetin-like 1 [Source:MGI Symbol;Acc:MGI:1890648]	4.45526	0.679495	6.55672	0.000545922	0.00233189	fidgetin-like 1 [Source:MGI Symbol;Acc:MGI:1890648]
Samhd1	ENSMUSG00000027639	ENSMUST00000057725	255.585	21.2456	12.03	2.60826e-07	1.68e-05	SAM domain and HD domain, 1 [Source:MGI Symbol;Acc:MGI:1927468]	300.594	33.444	8.98796	1.34323e-08	4.74e-06	SAM domain and HD domain, 1 [Source:MGI Symbol;Acc:MGI:1927468]
Prkab2	ENSMUSG00000038205	ENSMUST00000143927	19.4851	1.63883	11.8897	8.2866e-05	0.000495381	protein kinase, AMP-activated, beta 2 non-catalytic subunit [Source:MGI Symbol;Acc:MGI:1336185]	13.9679	6.82958	2.04521	3.40312e-05	0.000358716	protein kinase, AMP-activated, beta 2 non-catalytic subunit [Source:MGI Symbol;Acc:MGI:1336185]
Bub1b	ENSMUSG00000040084	ENSMUST00000038341	17.1622	1.45834	11.7683	1.472e-05	0.000162456	BUB1B, mitotic checkpoint serine/threonine kinase [Source:MGI Symbol;Acc:MGI:1333889]	6.03701	0.788059	7.66061	0.00105696	0.003738	BUB1B, mitotic checkpoint serine/threonine kinase [Source:MGI Symbol;Acc:MGI:1333889]
Ankrd55	ENSMUSG00000049985	ENSMUST00000165593	6.30341	0.540206	11.6685	4.52105e-05	0.000334136	ankyrin repeat domain 55 [Source:MGI Symbol;Acc:MGI:1924568]	8.66272	1.29341	6.69758	0.00067112	0.00270706	ankyrin repeat domain 55 [Source:MGI Symbol;Acc:MGI:1924568]
Adra2b	ENSMUSG00000058620	ENSMUST00000104934	2.54433	0.222691	11.4254	0.000846825	0.00264683	adrenergic receptor, alpha 2b [Source:MGI Symbol;Acc:MGI:87935]	2.24178	0.057157	39.2215	0.000306999	0.00153748	adrenergic receptor, alpha 2b [Source:MGI Symbol;Acc:MGI:87935]
Ckap2l	ENSMUSG00000048327	ENSMUST00000052708	14.6561	1.29523	11.3155	0.00123041	0.00353664	cytoskeleton associated protein 2-like [Source:MGI Symbol;Acc:MGI:1917716]	7.75361	0.812242	9.54593	3.02739e-05	0.000329033	cytoskeleton associated protein 2-like [Source:MGI Symbol;Acc:MGI:1917716]
Ldlr	ENSMUSG00000032193	ENSMUST00000034713	59.5662	5.29168	11.2566	1.02267e-05	0.000129791	low density lipoprotein receptor [Source:MGI Symbol;Acc:MGI:96765]	51.9327	7.76051	6.69191	7.13757e-06	0.000134134	low density lipoprotein receptor [Source:MGI Symbol;Acc:MGI:96765]
B4galt5	ENSMUSG00000017929	ENSMUST00000109221	93.2951	8.31842	11.2155	7.5366e-07	2.97e-05	UDP-Gal:betaGlcNAc beta 1,4-galactosyltransferase, polypeptide 5 [Source:MGI Symbol;Acc:MGI:1927169]	145.325	17.9612	8.09104	5.43283e-07	2.93e-05	UDP-Gal:betaGlcNAc beta 1,4-galactosyltransferase, polypeptide 5 [Source:MGI Symbol;Acc:MGI:1927169]
Aif1l	ENSMUSG00000001864	ENSMUST00000001920	36.3804	3.24441	11.2133	2.43101e-05	0.000225072	allograft inflammatory factor 1-like [Source:MGI Symbol;Acc:MGI:1919598]	128.075	2.80772	45.6151	1.13751e-08	4.19e-06	allograft inflammatory factor 1-like [Source:MGI Symbol;Acc:MGI:1919598]
Unc93a	ENSMUSG00000067049	ENSMUST00000084966	12.6652	1.13206	11.1877	6.90639e-07	2.88e-05	unc-93 homolog A (C. elegans) [Source:MGI Symbol;Acc:MGI:1933250]	24.7212	2.91547	8.47934	1.32942e-06	4.97e-05	unc-93 homolog A (C. elegans) [Source:MGI Symbol;Acc:MGI:1933250]
Suox	ENSMUSG00000049858	ENSMUST00000054764	74.7147	6.70694	11.1399	1.99163e-06	5.07e-05	sulfite oxidase [Source:MGI Symbol;Acc:MGI:2446117]	98.9666	5.31412	18.6233	8.38531e-07	3.82e-05	sulfite oxidase [Source:MGI Symbol;Acc:MGI:2446117]
Ass1	ENSMUSG00000076441	ENSMUST00000102840	146.303	13.1333	11.1398	4.01333e-07	2.14e-05	argininosuccinate synthetase 1 [Source:MGI Symbol;Acc:MGI:88090]	85.3436	3.21998	26.5044	1.87887e-06	6.16e-05	argininosuccinate synthetase 1 [Source:MGI Symbol;Acc:MGI:88090]
Cdc6	ENSMUSG00000017499	ENSMUST00000092706	4.44244	0.399189	11.1287	0.000314775	0.00127864	cell division cycle 6 [Source:MGI Symbol;Acc:MGI:1345150]	2.15249	0.405313	5.3107	0.00202382	0.00614457	cell division cycle 6 [Source:MGI Symbol;Acc:MGI:1345150]
Gzma	ENSMUSG00000023132	ENSMUST00000023897	172.701	15.5616	11.0979	1.18934e-07	1.11e-05	granzyme A [Source:MGI Symbol;Acc:MGI:109266]	89.8611	2.07823	43.2392	3.1804e-06	8.22e-05	granzyme A [Source:MGI Symbol;Acc:MGI:109266]
Sema3e	ENSMUSG00000063531	ENSMUST00000130116	9.54107	0.860959	11.0819	0.000241314	0.00105119	sema domain, immunoglobulin domain (Ig), short basic domain, secreted, (semaphorin) 3E [Source:MGI Symbol;Acc:MGI:1340034]	30.7313	5.48656	5.6012	4.31361e-06	9.95e-05	sema domain, immunoglobulin domain (Ig), short basic domain, secreted, (semaphorin) 3E [Source:MGI Symbol;Acc:MGI:1340034]
Cobll1	ENSMUSG00000034903	ENSMUST00000112431	19.9268	1.80435	11.0438	1.03199e-05	0.000130487	Cobl-like 1 [Source:MGI Symbol;Acc:MGI:2442894]	20.3726	6.67846	3.05049	1.96445e-05	0.000251671	Cobl-like 1 [Source:MGI Symbol;Acc:MGI:2442894]
Cyfip2	ENSMUSG00000020340	ENSMUST00000093166	10.9135	0.989299	11.0315	3.32521e-06	6.85e-05	cytoplasmic FMR1 interacting protein 2 [Source:MGI Symbol;Acc:MGI:1924134]	22.1207	2.09067	10.5807	9.63439e-07	4.1e-05	cytoplasmic FMR1 interacting protein 2 [Source:MGI Symbol;Acc:MGI:1924134]
Coch	ENSMUSG00000020953	ENSMUST00000164782	58.6472	5.3223	11.0192	1.08846e-06	3.63e-05	cochlin [Source:MGI Symbol;Acc:MGI:1278313]	69.9361	3.07247	22.7622	1.26707e-07	1.29e-05	cochlin [Source:MGI Symbol;Acc:MGI:1278313]
Rasgrp1	ENSMUSG00000027347	ENSMUST00000102534	7.07241	0.643157	10.9964	9.37136e-05	0.000539001	RAS guanyl releasing protein 1 [Source:MGI Symbol;Acc:MGI:1314635]	5.04407	0.421181	11.976	3.54027e-05	0.000368018	RAS guanyl releasing protein 1 [Source:MGI Symbol;Acc:MGI:1314635]
Wnt6	ENSMUSG00000033227	ENSMUST00000006716	69.6368	6.3464	10.9726	4.31344e-07	2.21e-05	wingless-type MMTV integration site family, member 6 [Source:MGI Symbol;Acc:MGI:98960]	28.1751	1.76296	15.9817	0.00014688	0.000937735	wingless-type MMTV integration site family, member 6 [Source:MGI Symbol;Acc:MGI:98960]
Lss	ENSMUSG00000033105	ENSMUST00000159013	24.9243	2.27212	10.9697	7.13128e-05	0.000447044	lanosterol synthase [Source:MGI Symbol;Acc:MGI:1336155]	43.1612	4.78532	9.01951	2.35856e-06	7.06e-05	lanosterol synthase [Source:MGI Symbol;Acc:MGI:1336155]
Plekha1	ENSMUSG00000040268	ENSMUST00000120441	61.1905	5.65724	10.8163	1.14832e-07	1.1e-05	pleckstrin homology domain containing, family A (phosphoinositide binding specific) member 1 [Source:MGI Symbol;Acc:MGI:2442213]	92.0648	13.6663	6.73665	2.0002e-06	6.42e-05	pleckstrin homology domain containing, family A (phosphoinositide binding specific) member 1 [Source:MGI Symbol;Acc:MGI:2442213]
Icam4	ENSMUSG00000001014	ENSMUST00000001040	7.24242	0.670617	10.7996	0.000703229	0.00229693	intercellular adhesion molecule 4, Landsteiner-Wiener blood group [Source:MGI Symbol;Acc:MGI:1925619]	9.00419	0.303566	29.6614	8.50723e-06	0.000148431	intercellular adhesion molecule 4, Landsteiner-Wiener blood group [Source:MGI Symbol;Acc:MGI:1925619]
4930486L24Rik	ENSMUSG00000050345	ENSMUST00000091569	25.4783	2.37005	10.7501	0.000157342	0.000769308	RIKEN cDNA 4930486L24 gene [Source:MGI Symbol;Acc:MGI:1922258]	43.3848	1.91964	22.6004	2.86899e-06	7.9e-05	RIKEN cDNA 4930486L24 gene [Source:MGI Symbol;Acc:MGI:1922258]
Scn3b	ENSMUSG00000049281	ENSMUST00000049941	6.83598	0.639564	10.6885	5.58225e-05	0.000380492	sodium channel, voltage-gated, type III, beta [Source:MGI Symbol;Acc:MGI:1918882]	3.00357	0.579175	5.18594	0.0002175	0.00122633	sodium channel, voltage-gated, type III, beta [Source:MGI Symbol;Acc:MGI:1918882]
Kif11	ENSMUSG00000012443	ENSMUST00000012587	7.21538	0.678117	10.6403	0.000109198	0.000601233	kinesin family member 11 [Source:MGI Symbol;Acc:MGI:1098231]	4.12852	0.462664	8.92337	5.21131e-05	0.000469552	kinesin family member 11 [Source:MGI Symbol;Acc:MGI:1098231]
Ptges	ENSMUSG00000050737	ENSMUST00000102852	95.4553	9.00416	10.6012	6.19975e-08	7.56e-06	prostaglandin E synthase [Source:MGI Symbol;Acc:MGI:1927593]	108.686	5.76376	18.8567	7.50351e-08	1.08e-05	prostaglandin E synthase [Source:MGI Symbol;Acc:MGI:1927593]
Rnf182	ENSMUSG00000044164	ENSMUST00000059986	6.44135	0.608958	10.5777	0.000371826	0.00144742	ring finger protein 182 [Source:MGI Symbol;Acc:MGI:3045355]	6.44724	0.343558	18.7661	0.00055765	0.00237087	ring finger protein 182 [Source:MGI Symbol;Acc:MGI:3045355]
Diras2	ENSMUSG00000047842	ENSMUST00000057442	3.73719	0.355727	10.5058	0.000581948	0.00199909	DIRAS family, GTP-binding RAS-like 2 [Source:MGI Symbol;Acc:MGI:1915453]	5.37648	0.303068	17.7402	0.000377169	0.00179391	DIRAS family, GTP-binding RAS-like 2 [Source:MGI Symbol;Acc:MGI:1915453]
Hipk2	ENSMUSG00000061436	ENSMUST00000161779	8.54377	0.813699	10.4999	0.000307152	0.00125893	homeodomain interacting protein kinase 2 [Source:MGI Symbol;Acc:MGI:1314872]	12.293	5.75228	2.13707	0.00205894	0.00622356	homeodomain interacting protein kinase 2 [Source:MGI Symbol;Acc:MGI:1314872]
Crabp1	ENSMUSG00000032291	ENSMUST00000034830	28.745	2.73803	10.4984	5.91538e-05	0.00039417	cellular retinoic acid binding protein I [Source:MGI Symbol;Acc:MGI:88490]	6.16922	0.446317	13.8225	0.00101543	0.00363798	cellular retinoic acid binding protein I [Source:MGI Symbol;Acc:MGI:88490]
Grip2	ENSMUSG00000030098	ENSMUST00000162300	11.8511	1.13137	10.475	4.92471e-05	0.000351424	glutamate receptor interacting protein 2 [Source:MGI Symbol;Acc:MGI:2681173]	15.3043	0.549843	27.8339	5.33531e-06	0.000112614	glutamate receptor interacting protein 2 [Source:MGI Symbol;Acc:MGI:2681173]
Tnfaip2	ENSMUSG00000021281	ENSMUST00000102745	157.754	15.181	10.3915	4.96572e-08	6.94e-06	tumor necrosis factor, alpha-induced protein 2 [Source:MGI Symbol;Acc:MGI:104960]	175.287	18.7006	9.37333	2.21812e-08	5.91e-06	tumor necrosis factor, alpha-induced protein 2 [Source:MGI Symbol;Acc:MGI:104960]
B3galnt1	ENSMUSG00000043300	ENSMUST00000061826	86.279	8.37832	10.2979	2.35409e-06	5.61e-05	UDP-GalNAc:betaGlcNAc beta 1,3-galactosaminyltransferase, polypeptide 1 [Source:MGI Symbol;Acc:MGI:1349405]	89.0474	7.41848	12.0034	1.8503e-05	0.000244093	UDP-GalNAc:betaGlcNAc beta 1,3-galactosaminyltransferase, polypeptide 1 [Source:MGI Symbol;Acc:MGI:1349405]
Dock5	ENSMUSG00000044447	ENSMUST00000039135	23.5499	2.31845	10.1576	3.26999e-07	1.93e-05	dedicator of cytokinesis 5 [Source:MGI Symbol;Acc:MGI:2652871]	30.1971	2.80398	10.7694	1.2293e-07	1.29e-05	dedicator of cytokinesis 5 [Source:MGI Symbol;Acc:MGI:2652871]
Cenpe	ENSMUSG00000045328	ENSMUST00000062893	5.94524	0.58584	10.1482	0.000339908	0.00135144	centromere protein E [Source:MGI Symbol;Acc:MGI:1098230]	2.79293	0.363987	7.67315	0.000397126	0.00185619	centromere protein E [Source:MGI Symbol;Acc:MGI:1098230]
Lrrc20	ENSMUSG00000037151	ENSMUST00000049242	15.3518	1.51776	10.1147	2.8892e-06	6.37e-05	leucine rich repeat containing 20 [Source:MGI Symbol;Acc:MGI:2387182]	30.2491	4.20836	7.18787	3.28664e-06	8.41e-05	leucine rich repeat containing 20 [Source:MGI Symbol;Acc:MGI:2387182]
Sav1	ENSMUSG00000021067	ENSMUST00000021467	111.395	11.0436	10.0869	4.24186e-06	7.84e-05	salvador family WW domain containing 1 [Source:MGI Symbol;Acc:MGI:1927144]	126.815	23.5507	5.38477	4.22234e-06	9.84e-05	salvador family WW domain containing 1 [Source:MGI Symbol;Acc:MGI:1927144]
Slc35f2	ENSMUSG00000042195	ENSMUST00000048670	28.7988	2.87048	10.0328	1.44469e-05	0.000160881	solute carrier family 35, member F2 [Source:MGI Symbol;Acc:MGI:1919272]	18.5153	2.46535	7.51022	0.000107933	0.00075705	solute carrier family 35, member F2 [Source:MGI Symbol;Acc:MGI:1919272]
Fzd1	ENSMUSG00000044674	ENSMUST00000054294	141.785	14.2765	9.93138	7.49874e-07	2.97e-05	frizzled class receptor 1 [Source:MGI Symbol;Acc:MGI:1196625]	111.649	38.043	2.93481	4.38247e-06	0.000100068	frizzled class receptor 1 [Source:MGI Symbol;Acc:MGI:1196625]
Trim29	ENSMUSG00000032013	ENSMUST00000034511	5.02546	0.508051	9.89165	0.00321293	0.00759563	tripartite motif-containing 29 [Source:MGI Symbol;Acc:MGI:1919419]	6.56183	0.886655	7.40065	0.000472377	0.00209854	tripartite motif-containing 29 [Source:MGI Symbol;Acc:MGI:1919419]
Adamts3	ENSMUSG00000043635	ENSMUST00000061427	30.9426	3.1355	9.8685	2.14036e-07	1.51e-05	a disintegrin-like and metallopeptidase (reprolysin type) with thrombospondin type 1 motif, 3 [Source:MGI Symbol;Acc:MGI:3045353]	17.9077	2.16808	8.25973	4.74029e-07	2.69e-05	a disintegrin-like and metallopeptidase (reprolysin type) with thrombospondin type 1 motif, 3 [Source:MGI Symbol;Acc:MGI:3045353]
Nuf2	ENSMUSG00000026683	ENSMUST00000111368	11.9682	1.21521	9.84864	6.91759e-07	2.88e-05	NUF2, NDC80 kinetochore complex component [Source:MGI Symbol;Acc:MGI:1914227]	5.67389	0.525572	10.7956	0.000467554	0.00208299	NUF2, NDC80 kinetochore complex component [Source:MGI Symbol;Acc:MGI:1914227]
Ear2	ENSMUSG00000072596	ENSMUST00000074839	51.1331	5.20117	9.83109	4.81226e-05	0.000346756	eosinophil-associated, ribonuclease A family, member 2 [Source:MGI Symbol;Acc:MGI:108020]	15.6007	0	80000	0.00284678	0.00798058	eosinophil-associated, ribonuclease A family, member 2 [Source:MGI Symbol;Acc:MGI:108020]
Usp25	ENSMUSG00000022867	ENSMUST00000023580	34.9812	3.55936	9.82795	6.50928e-06	9.91e-05	ubiquitin specific peptidase 25 [Source:MGI Symbol;Acc:MGI:1353655]	30.4851	12.3733	2.46378	8.46284e-05	0.000648547	ubiquitin specific peptidase 25 [Source:MGI Symbol;Acc:MGI:1353655]
Psd3	ENSMUSG00000030465	ENSMUST00000120071	8.77663	0.895631	9.79938	2.80424e-06	6.26e-05	pleckstrin and Sec7 domain containing 3 [Source:MGI Symbol;Acc:MGI:1918215]	5.26365	2.39238	2.20017	0.00173397	0.00544774	pleckstrin and Sec7 domain containing 3 [Source:MGI Symbol;Acc:MGI:1918215]
Isoc1	ENSMUSG00000024601	ENSMUST00000025503	119.84	12.2333	9.79621	3.90308e-06	7.51e-05	isochorismatase domain containing 1 [Source:MGI Symbol;Acc:MGI:1913557]	75.1131	33.6738	2.23061	0.000114133	0.000791115	isochorismatase domain containing 1 [Source:MGI Symbol;Acc:MGI:1913557]
Smad6	ENSMUSG00000036867	ENSMUST00000041029	45.396	4.63754	9.7888	5.51319e-06	9.09e-05	SMAD family member 6 [Source:MGI Symbol;Acc:MGI:1336883]	30.3977	6.88273	4.41652	2.68892e-05	0.000306643	SMAD family member 6 [Source:MGI Symbol;Acc:MGI:1336883]
Gjb5	ENSMUSG00000042357	ENSMUST00000046498	12.8419	1.31427	9.77112	3.45365e-05	0.00028204	gap junction protein, beta 5 [Source:MGI Symbol;Acc:MGI:95723]	14.0727	2.15701	6.52419	3.94514e-05	0.000393642	gap junction protein, beta 5 [Source:MGI Symbol;Acc:MGI:95723]
Il6ra	ENSMUSG00000027947	ENSMUST00000197679	14.4611	1.48396	9.74496	4.05336e-06	7.64e-05	interleukin 6 receptor, alpha [Source:MGI Symbol;Acc:MGI:105304]	24.6957	5.49513	4.49411	1.25872e-06	4.8e-05	interleukin 6 receptor, alpha [Source:MGI Symbol;Acc:MGI:105304]
Aurkb	ENSMUSG00000020897	ENSMUST00000108666	18.7221	1.95109	9.59573	0.000293675	0.00121961	aurora kinase B [Source:MGI Symbol;Acc:MGI:107168]	8.15926	0.755803	10.7955	5.13958e-05	0.00046662	aurora kinase B [Source:MGI Symbol;Acc:MGI:107168]
Frs2	ENSMUSG00000020170	ENSMUST00000020381	34.2461	3.57053	9.5913	6.0856e-07	2.69e-05	fibroblast growth factor receptor substrate 2 [Source:MGI Symbol;Acc:MGI:1100860]	22.3038	10.5799	2.10814	2.62575e-05	0.000302573	fibroblast growth factor receptor substrate 2 [Source:MGI Symbol;Acc:MGI:1100860]
Slfn4	ENSMUSG00000000204	ENSMUST00000000208	4.41866	0.462452	9.55487	2.67385e-05	0.000238615	schlafen 4 [Source:MGI Symbol;Acc:MGI:1329010]	6.11755	1.70902	3.57957	0.00076865	0.00298622	schlafen 4 [Source:MGI Symbol;Acc:MGI:1329010]
Kalrn	ENSMUSG00000061751	ENSMUST00000114960	6.79274	0.713428	9.52127	3.93102e-05	0.000304332	kalirin, RhoGEF kinase [Source:MGI Symbol;Acc:MGI:2685385]	10.5208	3.86582	2.72149	0.00144198	0.00474935	kalirin, RhoGEF kinase [Source:MGI Symbol;Acc:MGI:2685385]
Gcnt3	ENSMUSG00000032226	ENSMUST00000034751	5.05934	0.532348	9.50383	6.23334e-05	0.000407195	glucosaminyl (N-acetyl) transferase 3, mucin type [Source:MGI Symbol;Acc:MGI:1919327]	4.92709	1.5909	3.09704	0.000141637	0.000914721	glucosaminyl (N-acetyl) transferase 3, mucin type [Source:MGI Symbol;Acc:MGI:1919327]
Il2rb	ENSMUSG00000068227	ENSMUST00000089398	23.738	2.50448	9.4782	7.51105e-05	0.00046184	interleukin 2 receptor, beta chain [Source:MGI Symbol;Acc:MGI:96550]	10.1336	3.43027	2.95416	0.00213299	0.00639271	interleukin 2 receptor, beta chain [Source:MGI Symbol;Acc:MGI:96550]
Drd4	ENSMUSG00000025496	ENSMUST00000026569	60.2729	6.36364	9.47146	3.64278e-05	0.000291372	dopamine receptor D4 [Source:MGI Symbol;Acc:MGI:94926]	36.8235	0	80000	0.000246438	0.00132588	dopamine receptor D4 [Source:MGI Symbol;Acc:MGI:94926]
Rbms1	ENSMUSG00000026970	ENSMUST00000028347	76.6406	8.09967	9.46218	1.27789e-05	0.000148932	RNA binding motif, single stranded interacting protein 1 [Source:MGI Symbol;Acc:MGI:1861774]	85.1438	19.8961	4.27943	5.94837e-06	0.000119919	RNA binding motif, single stranded interacting protein 1 [Source:MGI Symbol;Acc:MGI:1861774]
Uck2	ENSMUSG00000026558	ENSMUST00000053686	79.416	8.3994	9.45496	4.01214e-06	7.61e-05	uridine-cytidine kinase 2 [Source:MGI Symbol;Acc:MGI:1931744]	107.613	13.7481	7.82746	5.38396e-06	0.000113089	uridine-cytidine kinase 2 [Source:MGI Symbol;Acc:MGI:1931744]
Fam83d	ENSMUSG00000027654	ENSMUST00000029183	8.41942	0.893594	9.42197	0.000213829	0.000961034	family with sequence similarity 83, member D [Source:MGI Symbol;Acc:MGI:1919128]	4.78544	0.686476	6.97103	0.00348998	0.00930046	family with sequence similarity 83, member D [Source:MGI Symbol;Acc:MGI:1919128]
Kng2	ENSMUSG00000060459	ENSMUST00000100046	22.8362	2.43178	9.39073	1.61268e-05	0.000172165	kininogen 2 [Source:MGI Symbol;Acc:MGI:3027157]	30.5842	1.18148	25.8864	1.79161e-06	5.98e-05	kininogen 2 [Source:MGI Symbol;Acc:MGI:3027157]
Adora1	ENSMUSG00000042429	ENSMUST00000086465	7.58175	0.808387	9.37886	2.07567e-05	0.000204026	adenosine A1 receptor [Source:MGI Symbol;Acc:MGI:99401]	7.92603	1.03999	7.62125	7.76027e-05	0.0006086	adenosine A1 receptor [Source:MGI Symbol;Acc:MGI:99401]
Tnfrsf1b	ENSMUSG00000028599	ENSMUST00000030336	27.0943	2.89328	9.36455	3.68779e-05	0.000293621	tumor necrosis factor receptor superfamily, member 1b [Source:MGI Symbol;Acc:MGI:1314883]	54.0863	3.88752	13.9128	2.7716e-07	2.01e-05	tumor necrosis factor receptor superfamily, member 1b [Source:MGI Symbol;Acc:MGI:1314883]
Cystm1	ENSMUSG00000046727	ENSMUST00000139727	145.066	15.4979	9.36038	6.46375e-05	0.000417978	cysteine-rich transmembrane module containing 1 [Source:MGI Symbol;Acc:MGI:1913310]	201.857	24.4121	8.26873	8.81943e-05	0.000668038	cysteine-rich transmembrane module containing 1 [Source:MGI Symbol;Acc:MGI:1913310]
Slc6a6	ENSMUSG00000030096	ENSMUST00000032185	146.089	15.6989	9.30568	1.17772e-06	3.75e-05	solute carrier family 6 (neurotransmitter transporter, taurine), member 6 [Source:MGI Symbol;Acc:MGI:98488]	156.62	44.0062	3.55904	6.37264e-07	3.19e-05	solute carrier family 6 (neurotransmitter transporter, taurine), member 6 [Source:MGI Symbol;Acc:MGI:98488]
Tpx2	ENSMUSG00000027469	ENSMUST00000109816	16.476	1.77388	9.28813	5.32117e-06	8.86e-05	TPX2, microtubule-associated [Source:MGI Symbol;Acc:MGI:1919369]	8.6868	1.28208	6.77558	0.00038414	0.00181528	TPX2, microtubule-associated [Source:MGI Symbol;Acc:MGI:1919369]
Pank3	ENSMUSG00000018846	ENSMUST00000018990	29.8642	3.25302	9.18047	8.6309e-07	3.18e-05	pantothenate kinase 3 [Source:MGI Symbol;Acc:MGI:2387464]	17.3795	7.17623	2.42182	2.23499e-05	0.000273145	pantothenate kinase 3 [Source:MGI Symbol;Acc:MGI:2387464]
Phldb2	ENSMUSG00000033149	ENSMUST00000036355	41.6702	4.54242	9.17357	3.77036e-07	2.08e-05	pleckstrin homology like domain, family B, member 2 [Source:MGI Symbol;Acc:MGI:2444981]	52.5112	9.37212	5.60292	7.80256e-08	1.08e-05	pleckstrin homology like domain, family B, member 2 [Source:MGI Symbol;Acc:MGI:2444981]
Slc43a3	ENSMUSG00000027074	ENSMUST00000090726	97.04	10.6162	9.14076	1.65909e-07	1.34e-05	solute carrier family 43, member 3 [Source:MGI Symbol;Acc:MGI:1931054]	93.2933	17.169	5.43382	5.93997e-06	0.000119919	solute carrier family 43, member 3 [Source:MGI Symbol;Acc:MGI:1931054]
Mcc	ENSMUSG00000071856	ENSMUST00000089874	19.8124	2.17212	9.12123	7.69798e-08	8.46e-06	mutated in colorectal cancers [Source:MGI Symbol;Acc:MGI:96930]	21.1592	8.29292	2.55147	1.05416e-05	0.000167595	mutated in colorectal cancers [Source:MGI Symbol;Acc:MGI:96930]
Polq	ENSMUSG00000034206	ENSMUST00000183112	1.61508	0.177391	9.10464	0.00205559	0.00530865	polymerase (DNA directed), theta [Source:MGI Symbol;Acc:MGI:2155399]	1.00841	0.311985	3.23225	0.00104108	0.00369771	polymerase (DNA directed), theta [Source:MGI Symbol;Acc:MGI:2155399]
Ncapg	ENSMUSG00000015880	ENSMUST00000117396	6.3592	0.700183	9.0822	0.000924615	0.00282804	non-SMC condensin I complex, subunit G [Source:MGI Symbol;Acc:MGI:1930197]	2.74425	0.629165	4.36173	0.00181924	0.00565734	non-SMC condensin I complex, subunit G [Source:MGI Symbol;Acc:MGI:1930197]
Grhl1	ENSMUSG00000020656	ENSMUST00000085553	4.57213	0.503734	9.07647	0.00158786	0.00433261	grainyhead-like 1 (Drosophila) [Source:MGI Symbol;Acc:MGI:2182540]	5.11096	0.647181	7.89727	0.00169432	0.00535525	grainyhead-like 1 (Drosophila) [Source:MGI Symbol;Acc:MGI:2182540]
Depdc1b	ENSMUSG00000021697	ENSMUST00000051594	1.9111	0.210805	9.06572	0.00255179	0.00629278	DEP domain containing 1B [Source:MGI Symbol;Acc:MGI:2145425]	1.38017	0.183425	7.52442	0.00157197	0.00506471	DEP domain containing 1B [Source:MGI Symbol;Acc:MGI:2145425]
Sorbs2	ENSMUSG00000031626	ENSMUST00000209534	65.6146	7.24635	9.05486	2.30539e-07	1.59e-05	sorbin and SH3 domain containing 2 [Source:MGI Symbol;Acc:MGI:1924574]	72.2209	8.98743	8.03577	1.70723e-07	1.52e-05	sorbin and SH3 domain containing 2 [Source:MGI Symbol;Acc:MGI:1924574]
Espl1	ENSMUSG00000058290	ENSMUST00000064924	4.64611	0.513299	9.05146	1.94951e-06	5.01e-05	extra spindle pole bodies 1, separase [Source:MGI Symbol;Acc:MGI:2146156]	2.47972	0.491245	5.04782	5.02235e-06	0.000108659	extra spindle pole bodies 1, separase [Source:MGI Symbol;Acc:MGI:2146156]
Ogdhl	ENSMUSG00000021913	ENSMUST00000022480	15.697	1.74075	9.01739	0.000210301	0.000948386	oxoglutarate dehydrogenase-like [Source:MGI Symbol;Acc:MGI:3616088]	13.5391	3.16062	4.28367	2.83123e-05	0.000316148	oxoglutarate dehydrogenase-like [Source:MGI Symbol;Acc:MGI:3616088]
Lama5	ENSMUSG00000015647	ENSMUST00000130796	135.07	15.0546	8.97203	2.23925e-08	4.79e-06	laminin, alpha 5 [Source:MGI Symbol;Acc:MGI:105382]	155.892	28.7982	5.41325	8.383e-09	3.72e-06	laminin, alpha 5 [Source:MGI Symbol;Acc:MGI:105382]
Epas1	ENSMUSG00000024140	ENSMUST00000024954	239.761	26.751	8.96267	5.75258e-08	7.47e-06	endothelial PAS domain protein 1 [Source:MGI Symbol;Acc:MGI:109169]	260.762	45.8921	5.68206	2.05895e-08	5.71e-06	endothelial PAS domain protein 1 [Source:MGI Symbol;Acc:MGI:109169]
Ndc80	ENSMUSG00000024056	ENSMUST00000024851	6.53168	0.729316	8.95589	0.000415307	0.00156313	NDC80 kinetochore complex component [Source:MGI Symbol;Acc:MGI:1914302]	3.35675	0.728009	4.61086	0.00161255	0.00516489	NDC80 kinetochore complex component [Source:MGI Symbol;Acc:MGI:1914302]
Urb1	ENSMUSG00000039929	ENSMUST00000140920	17.7856	1.98888	8.94254	1.08683e-06	3.63e-05	URB1 ribosome biogenesis 1 homolog (S. cerevisiae) [Source:MGI Symbol;Acc:MGI:2146468]	14.2697	4.16288	3.42783	6.19622e-06	0.000122705	URB1 ribosome biogenesis 1 homolog (S. cerevisiae) [Source:MGI Symbol;Acc:MGI:2146468]
L1cam	ENSMUSG00000031391	ENSMUST00000114430	7.67855	0.858708	8.94198	4.29192e-05	0.000322499	L1 cell adhesion molecule [Source:MGI Symbol;Acc:MGI:96721]	17.3699	1.86064	9.33544	1.3235e-05	0.000193964	L1 cell adhesion molecule [Source:MGI Symbol;Acc:MGI:96721]
Bhlhe40	ENSMUSG00000030103	ENSMUST00000032194	37.4073	4.23151	8.84019	2.49841e-06	5.82e-05	basic helix-loop-helix family, member e40 [Source:MGI Symbol;Acc:MGI:1097714]	37.7087	9.68189	3.89476	1.14185e-05	0.000175277	basic helix-loop-helix family, member e40 [Source:MGI Symbol;Acc:MGI:1097714]
C1qtnf1	ENSMUSG00000017446	ENSMUST00000124861	113.591	12.9197	8.79207	2.27126e-07	1.58e-05	C1q and tumor necrosis factor related protein 1 [Source:MGI Symbol;Acc:MGI:1919254]	149.009	8.67206	17.1827	8.49792e-07	3.83e-05	C1q and tumor necrosis factor related protein 1 [Source:MGI Symbol;Acc:MGI:1919254]
Sptlc2	ENSMUSG00000021036	ENSMUST00000021424	116.065	13.272	8.74511	5.89518e-07	2.67e-05	serine palmitoyltransferase, long chain base subunit 2 [Source:MGI Symbol;Acc:MGI:108074]	147.114	12.3246	11.9366	5.4703e-07	2.93e-05	serine palmitoyltransferase, long chain base subunit 2 [Source:MGI Symbol;Acc:MGI:108074]
Pi4k2b	ENSMUSG00000029186	ENSMUST00000031081	22.097	2.53546	8.7152	2.42441e-06	5.69e-05	phosphatidylinositol 4-kinase type 2 beta [Source:MGI Symbol;Acc:MGI:1914323]	29.9785	4.01375	7.46894	3.73825e-06	9.01e-05	phosphatidylinositol 4-kinase type 2 beta [Source:MGI Symbol;Acc:MGI:1914323]
Trim59	ENSMUSG00000034317	ENSMUST00000107802	18.5211	2.12787	8.70406	0.00060469	0.0020499	tripartite motif-containing 59 [Source:MGI Symbol;Acc:MGI:1914199]	9.9062	1.71072	5.79066	0.000439343	0.00199554	tripartite motif-containing 59 [Source:MGI Symbol;Acc:MGI:1914199]
Optn	ENSMUSG00000026672	ENSMUST00000114996	23.4732	2.70143	8.6892	4.01917e-05	0.000308529	optineurin [Source:MGI Symbol;Acc:MGI:1918898]	18.1826	3.97054	4.57939	0.0007483	0.00292427	optineurin [Source:MGI Symbol;Acc:MGI:1918898]
Ckap2	ENSMUSG00000037725	ENSMUST00000046916	9.30661	1.07332	8.67087	0.000488519	0.00176285	cytoskeleton associated protein 2 [Source:MGI Symbol;Acc:MGI:1931797]	3.97557	0.913512	4.35196	0.00136782	0.00456503	cytoskeleton associated protein 2 [Source:MGI Symbol;Acc:MGI:1931797]
Mapk6	ENSMUSG00000042688	ENSMUST00000173230	31.9598	3.68922	8.66302	2.61665e-07	1.68e-05	mitogen-activated protein kinase 6 [Source:MGI Symbol;Acc:MGI:1354946]	28.1445	10.0773	2.79286	2.84568e-05	0.000316333	mitogen-activated protein kinase 6 [Source:MGI Symbol;Acc:MGI:1354946]
Frmpd1	ENSMUSG00000035615	ENSMUST00000107804	12.4628	1.43931	8.65883	7.98099e-06	0.00011198	FERM and PDZ domain containing 1 [Source:MGI Symbol;Acc:MGI:2446274]	14.5729	0.217693	66.9426	3.52238e-05	0.000367075	FERM and PDZ domain containing 1 [Source:MGI Symbol;Acc:MGI:2446274]
Fndc3a	ENSMUSG00000033487	ENSMUST00000089017	38.486	4.52212	8.51062	8.10967e-07	3.06e-05	fibronectin type III domain containing 3A [Source:MGI Symbol;Acc:MGI:1196463]	41.0191	20.204	2.03024	1.4159e-06	5.16e-05	fibronectin type III domain containing 3A [Source:MGI Symbol;Acc:MGI:1196463]
Uvrag	ENSMUSG00000035354	ENSMUST00000037968	29.9732	3.52793	8.49597	3.23411e-06	6.75e-05	UV radiation resistance associated gene [Source:MGI Symbol;Acc:MGI:1925860]	24.8438	8.57174	2.89834	5.19875e-05	0.000469134	UV radiation resistance associated gene [Source:MGI Symbol;Acc:MGI:1925860]
Xdh	ENSMUSG00000024066	ENSMUST00000024866	60.1588	7.08307	8.49332	4.93362e-06	8.43e-05	xanthine dehydrogenase [Source:MGI Symbol;Acc:MGI:98973]	94.6373	19.0345	4.97188	5.5666e-08	9.18e-06	xanthine dehydrogenase [Source:MGI Symbol;Acc:MGI:98973]
Baz1a	ENSMUSG00000035021	ENSMUST00000173433	7.80963	0.920253	8.48639	4.30699e-06	7.91e-05	bromodomain adjacent to zinc finger domain 1A [Source:MGI Symbol;Acc:MGI:1309478]	7.0505	3.31785	2.12502	0.00168364	0.00533511	bromodomain adjacent to zinc finger domain 1A [Source:MGI Symbol;Acc:MGI:1309478]
Melk	ENSMUSG00000035683	ENSMUST00000045607	7.24914	0.855348	8.47508	0.000231813	0.00102244	maternal embryonic leucine zipper kinase [Source:MGI Symbol;Acc:MGI:106924]	3.08923	0.904741	3.41449	0.000641973	0.00262595	maternal embryonic leucine zipper kinase [Source:MGI Symbol;Acc:MGI:106924]
Ate1	ENSMUSG00000030850	ENSMUST00000035458	53.684	6.34837	8.45633	1.79417e-07	1.35e-05	arginyltransferase 1 [Source:MGI Symbol;Acc:MGI:1333870]	46.6657	9.2563	5.04151	1.83094e-05	0.000242649	arginyltransferase 1 [Source:MGI Symbol;Acc:MGI:1333870]
Cdh3	ENSMUSG00000061048	ENSMUST00000080797	89.998	10.6772	8.42902	2.52345e-06	5.87e-05	cadherin 3 [Source:MGI Symbol;Acc:MGI:88356]	140.639	7.08394	19.8532	2.75757e-08	6.32e-06	cadherin 3 [Source:MGI Symbol;Acc:MGI:88356]
Spag5	ENSMUSG00000002055	ENSMUST00000045026	6.59959	0.784085	8.41693	8.70523e-05	0.000512289	sperm associated antigen 5 [Source:MGI Symbol;Acc:MGI:1927470]	3.22093	0.441636	7.29318	0.000101853	0.000733308	sperm associated antigen 5 [Source:MGI Symbol;Acc:MGI:1927470]
Ear1	ENSMUSG00000072601	ENSMUST00000100691	25.1588	2.99269	8.40675	0.000141639	0.000716366	eosinophil-associated, ribonuclease A family, member 1 [Source:MGI Symbol;Acc:MGI:108021]	37.3149	0.19546	190.908	0.000254796	0.00135985	eosinophil-associated, ribonuclease A family, member 1 [Source:MGI Symbol;Acc:MGI:108021]
Sh3pxd2a	ENSMUSG00000053617	ENSMUST00000081619	115.767	13.7877	8.39637	4.68448e-08	6.69e-06	SH3 and PX domains 2A [Source:MGI Symbol;Acc:MGI:1298393]	65.7104	29.0281	2.26368	8.76438e-07	3.89e-05	SH3 and PX domains 2A [Source:MGI Symbol;Acc:MGI:1298393]
Dnmt1	ENSMUSG00000004099	ENSMUST00000178110	47.7272	5.68465	8.3958	5.80832e-06	9.35e-05	DNA methyltransferase (cytosine-5) 1 [Source:MGI Symbol;Acc:MGI:94912]	33.2646	12.8605	2.58657	2.43174e-05	0.00028749	DNA methyltransferase (cytosine-5) 1 [Source:MGI Symbol;Acc:MGI:94912]
Pim1	ENSMUSG00000024014	ENSMUST00000024811	74.0722	8.84789	8.37174	2.62989e-05	0.000236682	proviral integration site 1 [Source:MGI Symbol;Acc:MGI:97584]	106.641	22.3958	4.76166	1.02642e-05	0.000165721	proviral integration site 1 [Source:MGI Symbol;Acc:MGI:97584]
Tlr3	ENSMUSG00000031639	ENSMUST00000034056	17.0732	2.04652	8.34254	2.07592e-09	1.76e-06	toll-like receptor 3 [Source:MGI Symbol;Acc:MGI:2156367]	7.55284	3.72635	2.02687	0.00151432	0.00492203	toll-like receptor 3 [Source:MGI Symbol;Acc:MGI:2156367]
Fbn1	ENSMUSG00000027204	ENSMUST00000028633	124.724	14.9865	8.32241	1.34936e-09	1.66e-06	fibrillin 1 [Source:MGI Symbol;Acc:MGI:95489]	76.9536	20.1247	3.82384	4.11078e-07	2.48e-05	fibrillin 1 [Source:MGI Symbol;Acc:MGI:95489]
Usp6nl	ENSMUSG00000039046	ENSMUST00000114937	12.9698	1.55999	8.31401	2.43585e-05	0.000225321	USP6 N-terminal like [Source:MGI Symbol;Acc:MGI:2138893]	10.7891	5.31485	2.03	9.75891e-05	0.000713681	USP6 N-terminal like [Source:MGI Symbol;Acc:MGI:2138893]
Mki67	ENSMUSG00000031004	ENSMUST00000033310	24.8836	3.03757	8.19194	5.27927e-07	2.47e-05	antigen identified by monoclonal antibody Ki 67 [Source:MGI Symbol;Acc:MGI:106035]	10.8394	2.20502	4.91577	3.47914e-05	0.000364289	antigen identified by monoclonal antibody Ki 67 [Source:MGI Symbol;Acc:MGI:106035]
Irak3	ENSMUSG00000020227	ENSMUST00000020448	27.3269	3.3582	8.13738	1.52833e-05	0.000166758	interleukin-1 receptor-associated kinase 3 [Source:MGI Symbol;Acc:MGI:1921164]	25.3696	2.88855	8.7828	3.38454e-05	0.000357292	interleukin-1 receptor-associated kinase 3 [Source:MGI Symbol;Acc:MGI:1921164]
Rnf11	ENSMUSG00000028557	ENSMUST00000030284	66.9931	8.25306	8.11737	5.19144e-06	8.74e-05	ring finger protein 11 [Source:MGI Symbol;Acc:MGI:1352759]	86.1581	25.2824	3.40783	8.01778e-05	0.000623133	ring finger protein 11 [Source:MGI Symbol;Acc:MGI:1352759]
Foxm1	ENSMUSG00000001517	ENSMUST00000123988	11.8332	1.45847	8.11346	3.20877e-06	6.71e-05	forkhead box M1 [Source:MGI Symbol;Acc:MGI:1347487]	7.50042	1.23727	6.06209	0.000295587	0.00149942	forkhead box M1 [Source:MGI Symbol;Acc:MGI:1347487]
Slc20a1	ENSMUSG00000027397	ENSMUST00000028880	75.2488	9.27813	8.11033	3.87038e-06	7.47e-05	solute carrier family 20, member 1 [Source:MGI Symbol;Acc:MGI:108392]	95.0508	9.81189	9.68731	3.71477e-07	2.36e-05	solute carrier family 20, member 1 [Source:MGI Symbol;Acc:MGI:108392]
Slc2a3	ENSMUSG00000003153	ENSMUST00000032476	39.364	4.88446	8.05903	5.92817e-06	9.46e-05	solute carrier family 2 (facilitated glucose transporter), member 3 [Source:MGI Symbol;Acc:MGI:95757]	33.196	5.89838	5.62799	4.48715e-07	2.63e-05	solute carrier family 2 (facilitated glucose transporter), member 3 [Source:MGI Symbol;Acc:MGI:95757]
Acsl1	ENSMUSG00000018796	ENSMUST00000034046	16.9056	2.09865	8.05548	3.18484e-06	6.68e-05	acyl-CoA synthetase long-chain family member 1 [Source:MGI Symbol;Acc:MGI:102797]	20.0886	2.24697	8.94031	1.77869e-07	1.57e-05	acyl-CoA synthetase long-chain family member 1 [Source:MGI Symbol;Acc:MGI:102797]
Ippk	ENSMUSG00000021385	ENSMUST00000021817	30.7198	3.81817	8.04569	1.14419e-05	0.00013947	inositol 1,3,4,5,6-pentakisphosphate 2-kinase [Source:MGI Symbol;Acc:MGI:1922928]	43.9578	5.38018	8.17033	9.0033e-06	0.000154134	inositol 1,3,4,5,6-pentakisphosphate 2-kinase [Source:MGI Symbol;Acc:MGI:1922928]
Kazald1	ENSMUSG00000025213	ENSMUST00000111948	150.351	18.8826	7.96242	5.84892e-06	9.39e-05	Kazal-type serine peptidase inhibitor domain 1 [Source:MGI Symbol;Acc:MGI:2147606]	114.266	4.3662	26.1707	1.53154e-07	1.43e-05	Kazal-type serine peptidase inhibitor domain 1 [Source:MGI Symbol;Acc:MGI:2147606]
Notch4	ENSMUSG00000015468	ENSMUST00000015612	28.4281	3.57803	7.94518	1.51377e-05	0.000165795	notch 4 [Source:MGI Symbol;Acc:MGI:107471]	23.1045	3.92327	5.88911	1.87597e-06	6.16e-05	notch 4 [Source:MGI Symbol;Acc:MGI:107471]
Kifc5b	ENSMUSG00000024301	ENSMUST00000078961	7.49954	0.946992	7.91933	5.68163e-05	0.000384202	kinesin family member C5B [Source:MGI Symbol;Acc:MGI:2137414]	4.93898	1.29172	3.82358	6.28934e-05	0.000532043	kinesin family member C5B [Source:MGI Symbol;Acc:MGI:2137414]
Exo1	ENSMUSG00000039748	ENSMUST00000039725	2.33218	0.294864	7.90934	0.000120077	0.00063736	exonuclease 1 [Source:MGI Symbol;Acc:MGI:1349427]	1.10606	0.110447	10.0144	0.00112407	0.00392245	exonuclease 1 [Source:MGI Symbol;Acc:MGI:1349427]
Prc1	ENSMUSG00000038943	ENSMUST00000163812	20.2595	2.57031	7.88213	8.33675e-05	0.00049704	protein regulator of cytokinesis 1 [Source:MGI Symbol;Acc:MGI:1858961]	10.8481	1.48397	7.31017	7.58892e-06	0.000138847	protein regulator of cytokinesis 1 [Source:MGI Symbol;Acc:MGI:1858961]
S100a4	ENSMUSG00000001020	ENSMUST00000001046	1325.57	168.773	7.85412	1.17465e-08	3.71e-06	S100 calcium binding protein A4 [Source:MGI Symbol;Acc:MGI:1330282]	1875.48	29.1074	64.433	2.08401e-09	2.12e-06	S100 calcium binding protein A4 [Source:MGI Symbol;Acc:MGI:1330282]
Ccnf	ENSMUSG00000072082	ENSMUST00000115390	9.10288	1.16369	7.82245	0.000244508	0.00106243	cyclin F [Source:MGI Symbol;Acc:MGI:102551]	6.03943	1.10088	5.48603	0.000125108	0.000838965	cyclin F [Source:MGI Symbol;Acc:MGI:102551]
Sct	ENSMUSG00000038580	ENSMUST00000210928	82.107	10.4983	7.82097	0.00024516	0.00106392	secretin [Source:MGI Symbol;Acc:MGI:99466]	122.519	2.06795	59.2466	7.35818e-06	0.000136867	secretin [Source:MGI Symbol;Acc:MGI:99466]
Adora2b	ENSMUSG00000018500	ENSMUST00000018644	16.4619	2.1068	7.81367	4.5138e-05	0.000333743	adenosine A2b receptor [Source:MGI Symbol;Acc:MGI:99403]	17.0222	1.10471	15.4087	0.000117773	0.000806894	adenosine A2b receptor [Source:MGI Symbol;Acc:MGI:99403]
Lpgat1	ENSMUSG00000026623	ENSMUST00000133076	62.0173	7.95138	7.79957	9.45196e-07	3.35e-05	lysophosphatidylglycerol acyltransferase 1 [Source:MGI Symbol;Acc:MGI:2446186]	56.4214	9.15447	6.16326	6.06089e-07	3.12e-05	lysophosphatidylglycerol acyltransferase 1 [Source:MGI Symbol;Acc:MGI:2446186]
Jarid2	ENSMUSG00000038518	ENSMUST00000173704	46.9299	6.01799	7.79826	1.52586e-06	4.39e-05	jumonji, AT rich interactive domain 2 [Source:MGI Symbol;Acc:MGI:104813]	45.7164	10.927	4.1838	5.15082e-06	0.000110003	jumonji, AT rich interactive domain 2 [Source:MGI Symbol;Acc:MGI:104813]
Psap	ENSMUSG00000004207	ENSMUST00000105465	5896.02	757.517	7.78335	1.54264e-10	6.66e-07	prosaposin [Source:MGI Symbol;Acc:MGI:97783]	12508.9	498.378	25.0993	3.06232e-10	7.1e-07	prosaposin [Source:MGI Symbol;Acc:MGI:97783]
Smad7	ENSMUSG00000025880	ENSMUST00000026999	19.6446	2.53187	7.75894	1.42161e-06	4.21e-05	SMAD family member 7 [Source:MGI Symbol;Acc:MGI:1100518]	18.6574	6.14991	3.03377	0.000405455	0.00188241	SMAD family member 7 [Source:MGI Symbol;Acc:MGI:1100518]
Slc22a5	ENSMUSG00000018900	ENSMUST00000019044	114.093	14.7251	7.7482	2.91413e-06	6.37e-05	solute carrier family 22 (organic cation transporter), member 5 [Source:MGI Symbol;Acc:MGI:1329012]	109.138	10.0719	10.8358	2.69587e-07	1.99e-05	solute carrier family 22 (organic cation transporter), member 5 [Source:MGI Symbol;Acc:MGI:1329012]
Ppm1h	ENSMUSG00000034613	ENSMUST00000162853	31.6146	4.08564	7.73797	1.01001e-06	3.48e-05	protein phosphatase 1H (PP2C domain containing) [Source:MGI Symbol;Acc:MGI:2442087]	21.2067	4.17977	5.07365	1.31598e-06	4.95e-05	protein phosphatase 1H (PP2C domain containing) [Source:MGI Symbol;Acc:MGI:2442087]
Slc6a8	ENSMUSG00000019558	ENSMUST00000033752	181.983	23.5759	7.71904	1.50006e-08	4.18e-06	solute carrier family 6 (neurotransmitter transporter, creatine), member 8 [Source:MGI Symbol;Acc:MGI:2147834]	186.999	21.0006	8.90445	1.13054e-08	4.19e-06	solute carrier family 6 (neurotransmitter transporter, creatine), member 8 [Source:MGI Symbol;Acc:MGI:2147834]
Ticrr	ENSMUSG00000046591	ENSMUST00000035977	1.9156	0.248253	7.71632	2.20901e-05	0.000210563	TOPBP1-interacting checkpoint and replication regulator [Source:MGI Symbol;Acc:MGI:1924261]	1.1425	0.195758	5.83626	0.000870266	0.00324205	TOPBP1-interacting checkpoint and replication regulator [Source:MGI Symbol;Acc:MGI:1924261]
Zwilch	ENSMUSG00000032400	ENSMUST00000122091	7.36938	0.957792	7.69414	0.00159277	0.00434396	zwilch kinetochore protein [Source:MGI Symbol;Acc:MGI:1915264]	3.57869	0.804296	4.44946	2.49098e-05	0.000292085	zwilch kinetochore protein [Source:MGI Symbol;Acc:MGI:1915264]
Fam129b	ENSMUSG00000026796	ENSMUST00000028135	213.192	27.8596	7.65239	1.44165e-08	4.18e-06	family with sequence similarity 129, member B [Source:MGI Symbol;Acc:MGI:2442910]	271.838	47.0225	5.78102	9.23162e-08	1.19e-05	family with sequence similarity 129, member B [Source:MGI Symbol;Acc:MGI:2442910]
Cad	ENSMUSG00000013629	ENSMUST00000013773	58.2447	7.6694	7.59443	9.24549e-07	3.31e-05	carbamoyl-phosphate synthetase 2, aspartate transcarbamylase, and dihydroorotase [Source:MGI Symbol;Acc:MGI:1916969]	35.6995	15.0014	2.37975	7.62766e-06	0.000138912	carbamoyl-phosphate synthetase 2, aspartate transcarbamylase, and dihydroorotase [Source:MGI Symbol;Acc:MGI:1916969]
Kif4	ENSMUSG00000034311	ENSMUST00000048962	5.33941	0.703458	7.59023	0.00213	0.00545593	kinesin family member 4 [Source:MGI Symbol;Acc:MGI:108389]	2.78325	0.513092	5.42447	1.63455e-06	5.61e-05	kinesin family member 4 [Source:MGI Symbol;Acc:MGI:108389]
Hopx	ENSMUSG00000059325	ENSMUST00000120827	227.957	30.2275	7.54138	1.24857e-06	3.88e-05	HOP homeobox [Source:MGI Symbol;Acc:MGI:1916782]	246.135	17.2829	14.2415	1.53656e-08	5.16e-06	HOP homeobox [Source:MGI Symbol;Acc:MGI:1916782]
Ptprg	ENSMUSG00000021745	ENSMUST00000022264	21.5624	2.87229	7.50703	3.49581e-05	0.000284179	protein tyrosine phosphatase, receptor type, G [Source:MGI Symbol;Acc:MGI:97814]	30.3501	9.52741	3.18556	2.92344e-05	0.000320449	protein tyrosine phosphatase, receptor type, G [Source:MGI Symbol;Acc:MGI:97814]
Cdc45	ENSMUSG00000000028	ENSMUST00000000028	19.1744	2.56862	7.46487	0.000114941	0.000622057	cell division cycle 45 [Source:MGI Symbol;Acc:MGI:1338073]	20.5286	0.771064	26.6237	2.37156e-05	0.000282887	cell division cycle 45 [Source:MGI Symbol;Acc:MGI:1338073]
Btbd3	ENSMUSG00000062098	ENSMUST00000075410	52.7045	7.06263	7.46245	1.49771e-06	4.33e-05	BTB (POZ) domain containing 3 [Source:MGI Symbol;Acc:MGI:2385155]	60.7906	12.1685	4.99575	8.18381e-06	0.000144829	BTB (POZ) domain containing 3 [Source:MGI Symbol;Acc:MGI:2385155]
Ccnb2	ENSMUSG00000032218	ENSMUST00000034742	30.725	4.13247	7.43502	2.65435e-05	0.000237421	cyclin B2 [Source:MGI Symbol;Acc:MGI:88311]	14.5401	2.01294	7.22331	0.000103477	0.000739521	cyclin B2 [Source:MGI Symbol;Acc:MGI:88311]
Tfpi	ENSMUSG00000027082	ENSMUST00000111718	248.207	33.3935	7.4328	1.79488e-07	1.35e-05	tissue factor pathway inhibitor [Source:MGI Symbol;Acc:MGI:1095418]	377.562	22.9157	16.4761	1.15607e-07	1.29e-05	tissue factor pathway inhibitor [Source:MGI Symbol;Acc:MGI:1095418]
Gm2a	ENSMUSG00000000594	ENSMUST00000000608	449.848	60.8661	7.39078	6.13948e-08	7.56e-06	GM2 ganglioside activator protein [Source:MGI Symbol;Acc:MGI:95762]	504.449	41.1771	12.2507	4.94067e-08	8.73e-06	GM2 ganglioside activator protein [Source:MGI Symbol;Acc:MGI:95762]
Ampd3	ENSMUSG00000005686	ENSMUST00000170374	41.3781	5.61231	7.37274	7.5535e-07	2.97e-05	adenosine monophosphate deaminase 3 [Source:MGI Symbol;Acc:MGI:1096344]	90.9405	12.7356	7.14063	5.15057e-06	0.000110003	adenosine monophosphate deaminase 3 [Source:MGI Symbol;Acc:MGI:1096344]
Cd2ap	ENSMUSG00000061665	ENSMUST00000024709	70.7228	9.59693	7.36931	2.2625e-05	0.000214243	CD2-associated protein [Source:MGI Symbol;Acc:MGI:1330281]	83.6231	16.6838	5.01224	2.79701e-07	2.01e-05	CD2-associated protein [Source:MGI Symbol;Acc:MGI:1330281]
Troap	ENSMUSG00000032783	ENSMUST00000039665	6.39947	0.870313	7.35307	0.00024618	0.00106701	trophinin associated protein [Source:MGI Symbol;Acc:MGI:1925983]	3.30753	0.935491	3.5356	0.000357947	0.00172668	trophinin associated protein [Source:MGI Symbol;Acc:MGI:1925983]
Mcm10	ENSMUSG00000026669	ENSMUST00000102985	6.17882	0.846826	7.29645	0.000687711	0.00226163	minichromosome maintenance 10 replication initiation factor [Source:MGI Symbol;Acc:MGI:1917274]	2.77505	0.409044	6.78424	0.00137571	0.00458428	minichromosome maintenance 10 replication initiation factor [Source:MGI Symbol;Acc:MGI:1917274]
Mcm5	ENSMUSG00000005410	ENSMUST00000164309	29.804	4.09922	7.27065	3.23304e-05	0.000270025	minichromosome maintenance complex component 5 [Source:MGI Symbol;Acc:MGI:103197]	14.2312	3.57419	3.98166	4.4441e-05	0.000422841	minichromosome maintenance complex component 5 [Source:MGI Symbol;Acc:MGI:103197]
Hmgcr	ENSMUSG00000021670	ENSMUST00000022176	24.514	3.37702	7.25906	6.12624e-05	0.000402512	3-hydroxy-3-methylglutaryl-Coenzyme A reductase [Source:MGI Symbol;Acc:MGI:96159]	13.7171	5.85693	2.34203	0.000282709	0.00145629	3-hydroxy-3-methylglutaryl-Coenzyme A reductase [Source:MGI Symbol;Acc:MGI:96159]
Gda	ENSMUSG00000058624	ENSMUST00000087600	28.7156	3.98163	7.21204	6.98019e-06	0.000103382	guanine deaminase [Source:MGI Symbol;Acc:MGI:95678]	39.2525	3.80369	10.3196	3.29687e-07	2.24e-05	guanine deaminase [Source:MGI Symbol;Acc:MGI:95678]
Fst	ENSMUSG00000021765	ENSMUST00000022287	278.099	38.5841	7.20761	4.86259e-07	2.37e-05	follistatin [Source:MGI Symbol;Acc:MGI:95586]	173.001	20.3962	8.48199	9.14269e-08	1.19e-05	follistatin [Source:MGI Symbol;Acc:MGI:95586]
Stra6	ENSMUSG00000032327	ENSMUST00000085677	110.928	15.404	7.20127	1.54122e-06	4.42e-05	stimulated by retinoic acid gene 6 [Source:MGI Symbol;Acc:MGI:107742]	81.5679	23.3059	3.49988	1.50649e-05	0.000213343	stimulated by retinoic acid gene 6 [Source:MGI Symbol;Acc:MGI:107742]
Csrnp1	ENSMUSG00000032515	ENSMUST00000035101	25.5312	3.55535	7.18107	6.74089e-05	0.000430915	cysteine-serine-rich nuclear protein 1 [Source:MGI Symbol;Acc:MGI:2387989]	33.7382	3.87947	8.69661	2.02021e-05	0.000256347	cysteine-serine-rich nuclear protein 1 [Source:MGI Symbol;Acc:MGI:2387989]
Ipmk	ENSMUSG00000060733	ENSMUST00000145521	21.5273	3.00151	7.17216	1.28051e-05	0.000149058	inositol polyphosphate multikinase [Source:MGI Symbol;Acc:MGI:1916968]	28.8504	5.20853	5.53908	5.08777e-05	0.000463713	inositol polyphosphate multikinase [Source:MGI Symbol;Acc:MGI:1916968]
Atad2	ENSMUSG00000022360	ENSMUST00000038194	9.59044	1.33779	7.16887	4.73797e-06	8.32e-05	ATPase family, AAA domain containing 2 [Source:MGI Symbol;Acc:MGI:1917722]	4.80866	2.40073	2.003	0.00278217	0.0078248	ATPase family, AAA domain containing 2 [Source:MGI Symbol;Acc:MGI:1917722]
Acot11	ENSMUSG00000034853	ENSMUST00000102762	30.7289	4.2985	7.14876	6.3905e-05	0.000414712	acyl-CoA thioesterase 11 [Source:MGI Symbol;Acc:MGI:1913736]	26.4536	3.7763	7.00517	1.42214e-06	5.17e-05	acyl-CoA thioesterase 11 [Source:MGI Symbol;Acc:MGI:1913736]
Cdca2	ENSMUSG00000048922	ENSMUST00000150006	6.7016	0.937495	7.14841	2.09812e-05	0.000204912	cell division cycle associated 2 [Source:MGI Symbol;Acc:MGI:1919787]	3.72473	0.666251	5.59058	9.76315e-05	0.000713681	cell division cycle associated 2 [Source:MGI Symbol;Acc:MGI:1919787]
Krt84	ENSMUSG00000044294	ENSMUST00000023720	14.5695	2.04143	7.13688	0.000318341	0.00128992	keratin 84 [Source:MGI Symbol;Acc:MGI:96700]	14.1763	2.10234	6.7431	0.000235465	0.00128974	keratin 84 [Source:MGI Symbol;Acc:MGI:96700]
Mitf	ENSMUSG00000035158	ENSMUST00000203884	38.6381	5.4263	7.12052	4.41532e-07	2.24e-05	microphthalmia-associated transcription factor [Source:MGI Symbol;Acc:MGI:104554]	49.7558	9.59434	5.18595	4.35926e-06	9.98e-05	microphthalmia-associated transcription factor [Source:MGI Symbol;Acc:MGI:104554]
Specc1	ENSMUSG00000042331	ENSMUST00000201866	6.62768	0.933913	7.09668	6.81327e-06	0.000102013	sperm antigen with calponin homology and coiled-coil domains 1 [Source:MGI Symbol;Acc:MGI:2442356]	9.33164	2.53232	3.68501	4.76865e-05	0.000442551	sperm antigen with calponin homology and coiled-coil domains 1 [Source:MGI Symbol;Acc:MGI:2442356]
E130308A19Rik	ENSMUSG00000045071	ENSMUST00000070150	6.27337	0.884424	7.09317	0.00175477	0.00469679	RIKEN cDNA E130308A19 gene [Source:MGI Symbol;Acc:MGI:2442164]	7.3403	2.92038	2.51347	0.00110045	0.00385948	RIKEN cDNA E130308A19 gene [Source:MGI Symbol;Acc:MGI:2442164]
Tfap2c	ENSMUSG00000028640	ENSMUST00000030391	13.7638	1.95556	7.03829	0.000346956	0.00137162	transcription factor AP-2, gamma [Source:MGI Symbol;Acc:MGI:106032]	23.0044	2.91112	7.90224	7.95589e-05	0.000619436	transcription factor AP-2, gamma [Source:MGI Symbol;Acc:MGI:106032]
Snx7	ENSMUSG00000028007	ENSMUST00000029639	40.3338	5.74807	7.01693	8.17614e-05	0.000490853	sorting nexin 7 [Source:MGI Symbol;Acc:MGI:1923811]	32.7634	8.35806	3.91998	5.15863e-05	0.000466731	sorting nexin 7 [Source:MGI Symbol;Acc:MGI:1923811]
Kif15	ENSMUSG00000036768	ENSMUST00000040717	5.58278	0.79683	7.00624	0.00105769	0.00314053	kinesin family member 15 [Source:MGI Symbol;Acc:MGI:1098258]	2.12493	0.370618	5.73348	0.00223892	0.00662866	kinesin family member 15 [Source:MGI Symbol;Acc:MGI:1098258]
Tmem184c	ENSMUSG00000031617	ENSMUST00000034030	17.1262	2.4447	7.00544	9.11964e-06	0.000120979	transmembrane protein 184C [Source:MGI Symbol;Acc:MGI:2384562]	13.9579	6.22795	2.24118	0.000571635	0.00241255	transmembrane protein 184C [Source:MGI Symbol;Acc:MGI:2384562]
Gtse1	ENSMUSG00000022385	ENSMUST00000170629	7.25587	1.03642	7.0009	0.000570089	0.00197089	G two S phase expressed protein 1 [Source:MGI Symbol;Acc:MGI:1352755]	3.02709	0.717967	4.2162	3.70358e-06	8.98e-05	G two S phase expressed protein 1 [Source:MGI Symbol;Acc:MGI:1352755]
Usp1	ENSMUSG00000028560	ENSMUST00000030289	69.9825	10.0029	6.99619	7.5571e-06	0.000108501	ubiquitin specific peptidase 1 [Source:MGI Symbol;Acc:MGI:2385198]	54.588	12.4316	4.39106	4.71146e-07	2.69e-05	ubiquitin specific peptidase 1 [Source:MGI Symbol;Acc:MGI:2385198]
Wdr62	ENSMUSG00000037020	ENSMUST00000134570	4.88133	0.701993	6.95353	0.000245317	0.00106433	WD repeat domain 62 [Source:MGI Symbol;Acc:MGI:1923696]	4.4434	0.556458	7.98514	9.96533e-05	0.000722885	WD repeat domain 62 [Source:MGI Symbol;Acc:MGI:1923696]
Tesk2	ENSMUSG00000033985	ENSMUST00000045542	16.9021	2.43442	6.94299	0.00019896	0.00090911	testis-specific kinase 2 [Source:MGI Symbol;Acc:MGI:2385204]	14.8412	4.09224	3.62668	9.2546e-05	0.000688644	testis-specific kinase 2 [Source:MGI Symbol;Acc:MGI:2385204]
Aim1	ENSMUSG00000019866	ENSMUST00000200401	6.24802	0.901518	6.93055	8.77611e-05	0.000515231	absent in melanoma 1 [Source:MGI Symbol;Acc:MGI:109544]	8.42521	1.83923	4.58085	8.62159e-05	0.000655635	absent in melanoma 1 [Source:MGI Symbol;Acc:MGI:109544]
Gas7	ENSMUSG00000033066	ENSMUST00000108681	60.9431	8.80885	6.9184	8.85208e-07	3.22e-05	growth arrest specific 7 [Source:MGI Symbol;Acc:MGI:1202388]	98.8441	12.5831	7.85533	4.18879e-08	8.05e-06	growth arrest specific 7 [Source:MGI Symbol;Acc:MGI:1202388]
Creb3l3	ENSMUSG00000035041	ENSMUST00000117422	5.76702	0.834655	6.90947	8.33267e-05	0.00049704	cAMP responsive element binding protein 3-like 3 [Source:MGI Symbol;Acc:MGI:2384786]	10.1921	0.494232	20.6221	0.000280255	0.00144666	cAMP responsive element binding protein 3-like 3 [Source:MGI Symbol;Acc:MGI:2384786]
Slc22a21	ENSMUSG00000063652	ENSMUST00000076493	14.2912	2.0757	6.88501	7.18439e-05	0.000448784	solute carrier family 22 (organic cation transporter), member 21 [Source:MGI Symbol;Acc:MGI:1929481]	12.2713	3.66411	3.34906	0.000132689	0.000873811	solute carrier family 22 (organic cation transporter), member 21 [Source:MGI Symbol;Acc:MGI:1929481]
Kcna1	ENSMUSG00000047976	ENSMUST00000055168	2.03966	0.299255	6.81578	0.000356665	0.00139999	potassium voltage-gated channel, shaker-related subfamily, member 1 [Source:MGI Symbol;Acc:MGI:96654]	1.29948	0.107613	12.0755	0.00189556	0.00584195	potassium voltage-gated channel, shaker-related subfamily, member 1 [Source:MGI Symbol;Acc:MGI:96654]
Entpd7	ENSMUSG00000025192	ENSMUST00000081079	8.82663	1.30103	6.78433	1.81139e-05	0.000186785	ectonucleoside triphosphate diphosphohydrolase 7 [Source:MGI Symbol;Acc:MGI:2135885]	11.2109	3.68501	3.04229	1.1775e-05	0.000179187	ectonucleoside triphosphate diphosphohydrolase 7 [Source:MGI Symbol;Acc:MGI:2135885]
Fnip2	ENSMUSG00000061175	ENSMUST00000133154	15.0285	2.21699	6.77879	2.45143e-06	5.73e-05	folliculin interacting protein 2 [Source:MGI Symbol;Acc:MGI:2683054]	24.162	4.45417	5.42457	9.86236e-07	4.13e-05	folliculin interacting protein 2 [Source:MGI Symbol;Acc:MGI:2683054]
Bach1	ENSMUSG00000025612	ENSMUST00000026703	15.7516	2.32434	6.77681	5.00615e-05	0.00035602	BTB and CNC homology 1, basic leucine zipper transcription factor 1 [Source:MGI Symbol;Acc:MGI:894680]	20.0307	8.21365	2.43871	1.59133e-06	5.53e-05	BTB and CNC homology 1, basic leucine zipper transcription factor 1 [Source:MGI Symbol;Acc:MGI:894680]
Crim1	ENSMUSG00000024074	ENSMUST00000112498	29.6091	4.38455	6.75306	1.32935e-06	4.04e-05	cysteine rich transmembrane BMP regulator 1 (chordin like) [Source:MGI Symbol;Acc:MGI:1354756]	41.9287	12.2119	3.43342	3.36028e-06	8.5e-05	cysteine rich transmembrane BMP regulator 1 (chordin like) [Source:MGI Symbol;Acc:MGI:1354756]
Kdsr	ENSMUSG00000009905	ENSMUST00000010049	35.2293	5.22068	6.74803	5.3265e-06	8.86e-05	3-ketodihydrosphingosine reductase [Source:MGI Symbol;Acc:MGI:1918000]	34.3837	6.16646	5.57593	1.97291e-07	1.65e-05	3-ketodihydrosphingosine reductase [Source:MGI Symbol;Acc:MGI:1918000]
Adcy2	ENSMUSG00000021536	ENSMUST00000022013	7.38727	1.09654	6.73689	0.000235578	0.00103504	adenylate cyclase 2 [Source:MGI Symbol;Acc:MGI:99676]	6.07827	0.602014	10.0966	0.000327493	0.00161716	adenylate cyclase 2 [Source:MGI Symbol;Acc:MGI:99676]
Srd5a1	ENSMUSG00000021594	ENSMUST00000091514	112.84	16.8234	6.70736	2.71964e-06	6.12e-05	steroid 5 alpha-reductase 1 [Source:MGI Symbol;Acc:MGI:98400]	122.974	30.1013	4.08533	2.24872e-07	1.81e-05	steroid 5 alpha-reductase 1 [Source:MGI Symbol;Acc:MGI:98400]
Mcm4	ENSMUSG00000022673	ENSMUST00000023353	25.5713	3.82864	6.67896	2.41604e-06	5.69e-05	minichromosome maintenance complex component 4 [Source:MGI Symbol;Acc:MGI:103199]	11.6347	4.97848	2.33699	0.000158876	0.000989146	minichromosome maintenance complex component 4 [Source:MGI Symbol;Acc:MGI:103199]
Inf2	ENSMUSG00000037679	ENSMUST00000101029	280.88	42.2115	6.65411	3.21396e-09	1.98e-06	inverted formin, FH2 and WH2 domain containing [Source:MGI Symbol;Acc:MGI:1917685]	334.96	27.7145	12.0861	5.41003e-09	2.95e-06	inverted formin, FH2 and WH2 domain containing [Source:MGI Symbol;Acc:MGI:1917685]
Apln	ENSMUSG00000037010	ENSMUST00000039026	4.20336	0.633739	6.63263	0.000198292	0.000907499	apelin [Source:MGI Symbol;Acc:MGI:1353624]	3.35719	1.27149	2.64036	0.00152027	0.00493629	apelin [Source:MGI Symbol;Acc:MGI:1353624]
Plk1	ENSMUSG00000030867	ENSMUST00000033154	23.1192	3.49987	6.60573	0.000298258	0.0012339	polo-like kinase 1 [Source:MGI Symbol;Acc:MGI:97621]	12.4359	2.94582	4.22155	0.000516481	0.00223426	polo-like kinase 1 [Source:MGI Symbol;Acc:MGI:97621]
Kif23	ENSMUSG00000032254	ENSMUST00000213159	9.28637	1.41747	6.55139	0.00012483	0.000653551	kinesin family member 23 [Source:MGI Symbol;Acc:MGI:1919069]	3.37113	1.33933	2.51702	0.00154866	0.00501014	kinesin family member 23 [Source:MGI Symbol;Acc:MGI:1919069]
Snx30	ENSMUSG00000028385	ENSMUST00000030080	10.6029	1.62581	6.52162	8.24268e-07	3.09e-05	sorting nexin family member 30 [Source:MGI Symbol;Acc:MGI:2443882]	12.9859	3.43393	3.78164	2.70034e-05	0.000307315	sorting nexin family member 30 [Source:MGI Symbol;Acc:MGI:2443882]
Rad18	ENSMUSG00000030254	ENSMUST00000077088	6.0296	0.927645	6.4999	0.000220907	0.000984807	RAD18 E3 ubiquitin protein ligase [Source:MGI Symbol;Acc:MGI:1890476]	2.93435	1.33715	2.19448	0.000123896	0.000835394	RAD18 E3 ubiquitin protein ligase [Source:MGI Symbol;Acc:MGI:1890476]
Fabp4	ENSMUSG00000062515	ENSMUST00000029041	350.77	54.1956	6.4723	1.17584e-05	0.000141527	fatty acid binding protein 4, adipocyte [Source:MGI Symbol;Acc:MGI:88038]	694.419	15.9367	43.5736	9.18809e-06	0.0001553	fatty acid binding protein 4, adipocyte [Source:MGI Symbol;Acc:MGI:88038]
Hsd17b7	ENSMUSG00000026675	ENSMUST00000027989	6.94844	1.07544	6.46105	0.00231659	0.00582588	hydroxysteroid (17-beta) dehydrogenase 7 [Source:MGI Symbol;Acc:MGI:1330808]	5.92091	1.09498	5.40734	1.64485e-06	5.62e-05	hydroxysteroid (17-beta) dehydrogenase 7 [Source:MGI Symbol;Acc:MGI:1330808]
Itpk1	ENSMUSG00000057963	ENSMUST00000046518	95.8891	14.855	6.45499	1.13748e-06	3.7e-05	inositol 1,3,4-triphosphate 5/6 kinase [Source:MGI Symbol;Acc:MGI:2446159]	170.865	17.9974	9.49385	2.37918e-07	1.84e-05	inositol 1,3,4-triphosphate 5/6 kinase [Source:MGI Symbol;Acc:MGI:2446159]
Ly6i	ENSMUSG00000022586	ENSMUST00000023250	57.594	8.92539	6.45282	0.000133403	0.000687187	lymphocyte antigen 6 complex, locus I [Source:MGI Symbol;Acc:MGI:1888480]	69.0579	14.9113	4.63126	4.47987e-05	0.000425294	lymphocyte antigen 6 complex, locus I [Source:MGI Symbol;Acc:MGI:1888480]
Alpl	ENSMUSG00000028766	ENSMUST00000030551	61.4876	9.53466	6.44885	2.91412e-05	0.000251915	alkaline phosphatase, liver/bone/kidney [Source:MGI Symbol;Acc:MGI:87983]	37.4136	5.2779	7.08873	0.000240839	0.00130795	alkaline phosphatase, liver/bone/kidney [Source:MGI Symbol;Acc:MGI:87983]
Bzw1	ENSMUSG00000051223	ENSMUST00000050552	104.084	16.156	6.44246	3.97956e-07	2.14e-05	basic leucine zipper and W2 domains 1 [Source:MGI Symbol;Acc:MGI:1914132]	75.0149	35.9246	2.08812	2.63175e-05	0.000302633	basic leucine zipper and W2 domains 1 [Source:MGI Symbol;Acc:MGI:1914132]
Lrp12	ENSMUSG00000022305	ENSMUST00000022916	9.79378	1.52443	6.42454	5.17213e-05	0.000364183	low density lipoprotein-related protein 12 [Source:MGI Symbol;Acc:MGI:2443132]	9.7205	3.04806	3.18908	2.70033e-05	0.000307315	low density lipoprotein-related protein 12 [Source:MGI Symbol;Acc:MGI:2443132]
P2ry2	ENSMUSG00000032860	ENSMUST00000037540	4.60597	0.722044	6.37907	0.00442711	0.00989199	purinergic receptor P2Y, G-protein coupled 2 [Source:MGI Symbol;Acc:MGI:105107]	7.32915	1.30875	5.60012	0.000667656	0.00269806	purinergic receptor P2Y, G-protein coupled 2 [Source:MGI Symbol;Acc:MGI:105107]
Dbf4	ENSMUSG00000002297	ENSMUST00000002368	12.2381	1.92044	6.37258	0.000105756	0.000586771	DBF4 zinc finger [Source:MGI Symbol;Acc:MGI:1351328]	6.37979	2.14909	2.9686	0.000758165	0.00295481	DBF4 zinc finger [Source:MGI Symbol;Acc:MGI:1351328]
Fam210b	ENSMUSG00000027495	ENSMUST00000028995	34.117	5.36843	6.35511	5.31317e-06	8.86e-05	family with sequence similarity 210, member B [Source:MGI Symbol;Acc:MGI:1914267]	17.9481	7.52092	2.38643	3.11245e-05	0.00033585	family with sequence similarity 210, member B [Source:MGI Symbol;Acc:MGI:1914267]
Sik1	ENSMUSG00000024042	ENSMUST00000024839	28.2848	4.45326	6.35147	8.49956e-06	0.000116419	salt inducible kinase 1 [Source:MGI Symbol;Acc:MGI:104754]	41.051	10.6894	3.84033	8.11575e-06	0.000144067	salt inducible kinase 1 [Source:MGI Symbol;Acc:MGI:104754]
Loxl4	ENSMUSG00000025185	ENSMUST00000026190	2.49663	0.394326	6.33139	0.000495393	0.0017763	lysyl oxidase-like 4 [Source:MGI Symbol;Acc:MGI:1914823]	4.31052	0.497126	8.67087	0.000123865	0.000835394	lysyl oxidase-like 4 [Source:MGI Symbol;Acc:MGI:1914823]
Prkci	ENSMUSG00000037643	ENSMUST00000108249	38.4942	6.10652	6.30378	1.19408e-06	3.76e-05	protein kinase C, iota [Source:MGI Symbol;Acc:MGI:99260]	30.3435	11.9135	2.54698	0.000215688	0.00122157	protein kinase C, iota [Source:MGI Symbol;Acc:MGI:99260]
Racgap1	ENSMUSG00000023015	ENSMUST00000171702	17.1758	2.74209	6.26377	3.21664e-05	0.000269045	Rac GTPase-activating protein 1 [Source:MGI Symbol;Acc:MGI:1349423]	8.74307	2.06698	4.22988	4.76807e-05	0.000442551	Rac GTPase-activating protein 1 [Source:MGI Symbol;Acc:MGI:1349423]
Ccna2	ENSMUSG00000027715	ENSMUST00000029270	30.9272	4.98631	6.20242	5.05086e-05	0.000357828	cyclin A2 [Source:MGI Symbol;Acc:MGI:108069]	14.7124	2.18972	6.71884	4.11189e-06	9.64e-05	cyclin A2 [Source:MGI Symbol;Acc:MGI:108069]
Zfp711	ENSMUSG00000025529	ENSMUST00000151972	1.80051	0.290938	6.18864	0.00177408	0.00473382	zinc finger protein 711 [Source:MGI Symbol;Acc:MGI:3045342]	1.91269	0.321074	5.95715	0.000585963	0.00245387	zinc finger protein 711 [Source:MGI Symbol;Acc:MGI:3045342]
Bard1	ENSMUSG00000026196	ENSMUST00000027393	1.97176	0.318781	6.18532	0.00064037	0.00214309	BRCA1 associated RING domain 1 [Source:MGI Symbol;Acc:MGI:1328361]	1.09343	0.359657	3.04021	0.00110554	0.00387107	BRCA1 associated RING domain 1 [Source:MGI Symbol;Acc:MGI:1328361]
Gpd1l	ENSMUSG00000050627	ENSMUST00000146623	72.0834	11.6985	6.16176	6.91086e-07	2.88e-05	glycerol-3-phosphate dehydrogenase 1-like [Source:MGI Symbol;Acc:MGI:1289257]	80.944	17.4112	4.64896	2.3252e-08	5.94e-06	glycerol-3-phosphate dehydrogenase 1-like [Source:MGI Symbol;Acc:MGI:1289257]
BC030867	ENSMUSG00000034773	ENSMUST00000133930	4.15356	0.675213	6.15148	3.57586e-05	0.000287936	cDNA sequence BC030867 [Source:MGI Symbol;Acc:MGI:2387601]	3.85997	0.165676	23.2983	6.33079e-05	0.000534243	cDNA sequence BC030867 [Source:MGI Symbol;Acc:MGI:2387601]
Xpnpep1	ENSMUSG00000025027	ENSMUST00000183274	281.809	45.8235	6.14987	2.09964e-06	5.21e-05	X-prolyl aminopeptidase (aminopeptidase P) 1, soluble [Source:MGI Symbol;Acc:MGI:2180003]	235.615	27.4722	8.57649	8.01701e-08	1.09e-05	X-prolyl aminopeptidase (aminopeptidase P) 1, soluble [Source:MGI Symbol;Acc:MGI:2180003]
Kifc1	ENSMUSG00000079553	ENSMUST00000173492	11.7857	1.91941	6.1403	4.93562e-06	8.43e-05	kinesin family member C1 [Source:MGI Symbol;Acc:MGI:109596]	8.07098	1.40576	5.74135	0.000197177	0.00114946	kinesin family member C1 [Source:MGI Symbol;Acc:MGI:109596]
Sulf1	ENSMUSG00000016918	ENSMUST00000177608	94.731	15.4495	6.13167	6.14875e-07	2.7e-05	sulfatase 1 [Source:MGI Symbol;Acc:MGI:2138563]	34.4728	13.9727	2.46716	1.19492e-05	0.000180468	sulfatase 1 [Source:MGI Symbol;Acc:MGI:2138563]
Mt4	ENSMUSG00000031757	ENSMUST00000034207	435.372	71.2358	6.1117	1.20892e-05	0.000143805	metallothionein 4 [Source:MGI Symbol;Acc:MGI:99692]	467.701	0	80000	5.81785e-06	0.000119166	metallothionein 4 [Source:MGI Symbol;Acc:MGI:99692]
Cst9	ENSMUSG00000027445	ENSMUST00000028935	53.747	8.79736	6.10945	0.000425453	0.00159264	cystatin 9 [Source:MGI Symbol;Acc:MGI:1340053]	2.80959	0	80000	0.00098061	0.0035396	cystatin 9 [Source:MGI Symbol;Acc:MGI:1340053]
Slco5a1	ENSMUSG00000025938	ENSMUST00000188454	5.0282	0.826421	6.08431	8.13339e-05	0.000488796	solute carrier organic anion transporter family, member 5A1 [Source:MGI Symbol;Acc:MGI:2443431]	10.6024	1.33214	7.95899	0.000103588	0.000739521	solute carrier organic anion transporter family, member 5A1 [Source:MGI Symbol;Acc:MGI:2443431]
Ctso	ENSMUSG00000028015	ENSMUST00000029649	40.4743	6.7269	6.01679	9.7096e-06	0.000125433	cathepsin O [Source:MGI Symbol;Acc:MGI:2139628]	19.1913	7.78129	2.46634	5.87662e-06	0.000119662	cathepsin O [Source:MGI Symbol;Acc:MGI:2139628]
Smc4	ENSMUSG00000034349	ENSMUST00000042901	35.2943	5.86737	6.01534	4.51264e-05	0.000333743	structural maintenance of chromosomes 4 [Source:MGI Symbol;Acc:MGI:1917349]	20.1931	8.23026	2.45352	0.00126616	0.00431477	structural maintenance of chromosomes 4 [Source:MGI Symbol;Acc:MGI:1917349]
F2r	ENSMUSG00000048376	ENSMUST00000059193	102.194	17.0142	6.0064	6.94897e-07	2.88e-05	coagulation factor II (thrombin) receptor [Source:MGI Symbol;Acc:MGI:101802]	73.6038	28.6666	2.56758	1.14158e-06	4.49e-05	coagulation factor II (thrombin) receptor [Source:MGI Symbol;Acc:MGI:101802]
Lmnb1	ENSMUSG00000024590	ENSMUST00000025486	39.4338	6.60465	5.97061	3.40682e-06	6.97e-05	lamin B1 [Source:MGI Symbol;Acc:MGI:96795]	20.0139	9.44129	2.11983	0.000578463	0.00243247	lamin B1 [Source:MGI Symbol;Acc:MGI:96795]
Pcsk5	ENSMUSG00000024713	ENSMUST00000025618	79.1455	13.3944	5.90883	1.00932e-06	3.48e-05	proprotein convertase subtilisin/kexin type 5 [Source:MGI Symbol;Acc:MGI:97515]	55.8873	13.355	4.18476	7.27258e-06	0.00013608	proprotein convertase subtilisin/kexin type 5 [Source:MGI Symbol;Acc:MGI:97515]
Pde4dip	ENSMUSG00000038170	ENSMUST00000168438	24.0563	4.07164	5.90827	2.08143e-05	0.000204026	phosphodiesterase 4D interacting protein (myomegalin) [Source:MGI Symbol;Acc:MGI:1891434]	35.8447	13.8852	2.5815	0.000127821	0.000851222	phosphodiesterase 4D interacting protein (myomegalin) [Source:MGI Symbol;Acc:MGI:1891434]
Cdk18	ENSMUSG00000026437	ENSMUST00000027697	5.16911	0.879539	5.87707	6.82384e-05	0.00043427	cyclin-dependent kinase 18 [Source:MGI Symbol;Acc:MGI:97518]	11.876	2.28296	5.20201	6.79912e-06	0.00013032	cyclin-dependent kinase 18 [Source:MGI Symbol;Acc:MGI:97518]
Abca5	ENSMUSG00000018800	ENSMUST00000043961	7.94294	1.36785	5.80686	0.000272646	0.00115335	ATP-binding cassette, sub-family A (ABC1), member 5 [Source:MGI Symbol;Acc:MGI:2386607]	4.85231	2.1392	2.26828	0.00121641	0.00417609	ATP-binding cassette, sub-family A (ABC1), member 5 [Source:MGI Symbol;Acc:MGI:2386607]
Slc7a8	ENSMUSG00000022180	ENSMUST00000022787	63.4717	10.9717	5.78506	1.14116e-06	3.7e-05	solute carrier family 7 (cationic amino acid transporter, y+ system), member 8 [Source:MGI Symbol;Acc:MGI:1355323]	29.963	9.20211	3.2561	1.06697e-05	0.000168804	solute carrier family 7 (cationic amino acid transporter, y+ system), member 8 [Source:MGI Symbol;Acc:MGI:1355323]
Chac1	ENSMUSG00000027313	ENSMUST00000028780	5.71587	0.989101	5.77885	0.001451	0.0040409	ChaC, cation transport regulator 1 [Source:MGI Symbol;Acc:MGI:1916315]	17.4826	1.43985	12.142	0.000223731	0.00124914	ChaC, cation transport regulator 1 [Source:MGI Symbol;Acc:MGI:1916315]
Abcd1	ENSMUSG00000031378	ENSMUST00000002084	41.4035	7.16972	5.77477	2.19526e-05	0.000209831	ATP-binding cassette, sub-family D (ALD), member 1 [Source:MGI Symbol;Acc:MGI:1349215]	32.907	8.96125	3.67215	4.4795e-05	0.000425294	ATP-binding cassette, sub-family D (ALD), member 1 [Source:MGI Symbol;Acc:MGI:1349215]
Vgll3	ENSMUSG00000091243	ENSMUST00000168064	37.6625	6.52316	5.77366	2.60779e-05	0.000235574	vestigial like family member 3 [Source:MGI Symbol;Acc:MGI:1920819]	34.3411	10.9971	3.12273	0.000239314	0.00130499	vestigial like family member 3 [Source:MGI Symbol;Acc:MGI:1920819]
Ankrd44	ENSMUSG00000052331	ENSMUST00000189563	10.7958	1.86985	5.7736	2.94073e-07	1.81e-05	ankyrin repeat domain 44 [Source:MGI Symbol;Acc:MGI:3045243]	13.2254	1.83534	7.20596	4.50192e-05	0.000426021	ankyrin repeat domain 44 [Source:MGI Symbol;Acc:MGI:3045243]
Tmem150a	ENSMUSG00000055912	ENSMUST00000069695	180.645	31.2887	5.77349	3.0822e-06	6.57e-05	transmembrane protein 150A [Source:MGI Symbol;Acc:MGI:2385244]	151.602	15.8381	9.57196	8.13467e-07	3.77e-05	transmembrane protein 150A [Source:MGI Symbol;Acc:MGI:2385244]
Prex1	ENSMUSG00000039621	ENSMUST00000036719	14.4806	2.52104	5.7439	1.31777e-05	0.00015158	phosphatidylinositol-3,4,5-trisphosphate-dependent Rac exchange factor 1 [Source:MGI Symbol;Acc:MGI:3040696]	25.9255	6.83256	3.7944	0.000121391	0.000824906	phosphatidylinositol-3,4,5-trisphosphate-dependent Rac exchange factor 1 [Source:MGI Symbol;Acc:MGI:3040696]
Arvcf	ENSMUSG00000000325	ENSMUST00000115614	30.3703	5.29123	5.73974	6.97445e-06	0.000103382	armadillo repeat gene deleted in velo-cardio-facial syndrome [Source:MGI Symbol;Acc:MGI:109620]	31.203	5.96101	5.23452	1.9624e-05	0.000251671	armadillo repeat gene deleted in velo-cardio-facial syndrome [Source:MGI Symbol;Acc:MGI:109620]
Cttnbp2nl	ENSMUSG00000062127	ENSMUST00000077548	22.9153	4.01843	5.70256	3.92605e-05	0.00030422	CTTNBP2 N-terminal like [Source:MGI Symbol;Acc:MGI:1933137]	25.6466	10.5489	2.4312	6.94955e-06	0.000132576	CTTNBP2 N-terminal like [Source:MGI Symbol;Acc:MGI:1933137]
Clic4	ENSMUSG00000037242	ENSMUST00000037099	275.59	48.6689	5.66255	1.92952e-08	4.76e-06	chloride intracellular channel 4 (mitochondrial) [Source:MGI Symbol;Acc:MGI:1352754]	229.337	97.6368	2.34888	1.10581e-06	4.4e-05	chloride intracellular channel 4 (mitochondrial) [Source:MGI Symbol;Acc:MGI:1352754]
Adssl1	ENSMUSG00000011148	ENSMUST00000180015	15.8255	2.79518	5.66171	8.40074e-05	0.000499819	adenylosuccinate synthetase like 1 [Source:MGI Symbol;Acc:MGI:87947]	12.4184	1.32307	9.38605	6.90524e-05	0.000564631	adenylosuccinate synthetase like 1 [Source:MGI Symbol;Acc:MGI:87947]
Kcnf1	ENSMUSG00000051726	ENSMUST00000170580	3.20832	0.566714	5.66127	0.000152386	0.000754374	potassium voltage-gated channel, subfamily F, member 1 [Source:MGI Symbol;Acc:MGI:2687399]	4.6735	0.268548	17.4029	7.27768e-05	0.000585013	potassium voltage-gated channel, subfamily F, member 1 [Source:MGI Symbol;Acc:MGI:2687399]
Hand2	ENSMUSG00000038193	ENSMUST00000040104	634.525	112.148	5.65794	4.30135e-08	6.3e-06	heart and neural crest derivatives expressed transcript 2 [Source:MGI Symbol;Acc:MGI:103580]	783.56	67.2179	11.657	4.7573e-07	2.69e-05	heart and neural crest derivatives expressed transcript 2 [Source:MGI Symbol;Acc:MGI:103580]
Slc39a14	ENSMUSG00000022094	ENSMUST00000068044	42.2579	7.49761	5.63618	6.13899e-07	2.7e-05	solute carrier family 39 (zinc transporter), member 14 [Source:MGI Symbol;Acc:MGI:2384851]	50.236	14.223	3.53203	3.3293e-06	8.47e-05	solute carrier family 39 (zinc transporter), member 14 [Source:MGI Symbol;Acc:MGI:2384851]
Eaf1	ENSMUSG00000021890	ENSMUST00000022446	27.401	4.86217	5.63556	5.91072e-07	2.67e-05	ELL associated factor 1 [Source:MGI Symbol;Acc:MGI:1921677]	25.8246	10.1894	2.53446	8.48885e-05	0.000649249	ELL associated factor 1 [Source:MGI Symbol;Acc:MGI:1921677]
Cryab	ENSMUSG00000032060	ENSMUST00000217475	789.551	140.312	5.62712	4.65728e-06	8.28e-05	crystallin, alpha B [Source:MGI Symbol;Acc:MGI:88516]	721.638	48.3269	14.9324	2.30904e-07	1.82e-05	crystallin, alpha B [Source:MGI Symbol;Acc:MGI:88516]
Gnptab	ENSMUSG00000035311	ENSMUST00000127615	17.5009	3.1128	5.62224	7.68979e-05	0.00046982	N-acetylglucosamine-1-phosphate transferase, alpha and beta subunits [Source:MGI Symbol;Acc:MGI:3643902]	17.2833	8.38161	2.06205	6.34646e-05	0.000534783	N-acetylglucosamine-1-phosphate transferase, alpha and beta subunits [Source:MGI Symbol;Acc:MGI:3643902]
Sh2b2	ENSMUSG00000005057	ENSMUST00000196397	9.14628	1.63545	5.5925	0.00018042	0.000846108	SH2B adaptor protein 2 [Source:MGI Symbol;Acc:MGI:1345171]	10.7905	1.64235	6.57019	0.000260863	0.00138212	SH2B adaptor protein 2 [Source:MGI Symbol;Acc:MGI:1345171]
Psat1	ENSMUSG00000024640	ENSMUST00000025542	21.3456	3.83535	5.56548	3.15891e-05	0.000266013	phosphoserine aminotransferase 1 [Source:MGI Symbol;Acc:MGI:2183441]	10.2247	3.85428	2.65283	2.8258e-05	0.000315949	phosphoserine aminotransferase 1 [Source:MGI Symbol;Acc:MGI:2183441]
Pxk	ENSMUSG00000033885	ENSMUST00000112689	46.0498	8.33133	5.5273	1.21238e-05	0.00014382	PX domain containing serine/threonine kinase [Source:MGI Symbol;Acc:MGI:1289230]	62.3701	24.0083	2.59785	1.84258e-05	0.000243446	PX domain containing serine/threonine kinase [Source:MGI Symbol;Acc:MGI:1289230]
Insrr	ENSMUSG00000005640	ENSMUST00000029711	2.52897	0.459628	5.50221	0.000366041	0.00142908	insulin receptor-related receptor [Source:MGI Symbol;Acc:MGI:1346037]	1.04963	0.119558	8.77924	0.000119083	0.000812092	insulin receptor-related receptor [Source:MGI Symbol;Acc:MGI:1346037]
Aldh3a2	ENSMUSG00000010025	ENSMUST00000066277	93.8515	17.099	5.4887	1.49377e-05	0.000163936	aldehyde dehydrogenase family 3, subfamily A2 [Source:MGI Symbol;Acc:MGI:1353452]	93.2396	25.7018	3.62774	2.98319e-07	2.12e-05	aldehyde dehydrogenase family 3, subfamily A2 [Source:MGI Symbol;Acc:MGI:1353452]
Prdx6b	ENSMUSG00000050114	ENSMUST00000057072	5.19043	0.946349	5.48469	4.14097e-06	7.76e-05	peroxiredoxin 6B [Source:MGI Symbol;Acc:MGI:1336888]	4.68956	0.981269	4.77908	0.000473606	0.00210184	peroxiredoxin 6B [Source:MGI Symbol;Acc:MGI:1336888]
Fads3	ENSMUSG00000024664	ENSMUST00000115995	68.3045	12.4627	5.48073	1.73885e-07	1.35e-05	fatty acid desaturase 3 [Source:MGI Symbol;Acc:MGI:1928740]	96.8051	10.331	9.37039	5.64325e-06	0.000116555	fatty acid desaturase 3 [Source:MGI Symbol;Acc:MGI:1928740]
Rgl1	ENSMUSG00000026482	ENSMUST00000111859	22.9548	4.2068	5.4566	2.54127e-06	5.88e-05	ral guanine nucleotide dissociation stimulator,-like 1 [Source:MGI Symbol;Acc:MGI:107484]	24.8981	11.7972	2.1105	0.000142449	0.000918988	ral guanine nucleotide dissociation stimulator,-like 1 [Source:MGI Symbol;Acc:MGI:107484]
Fam181b	ENSMUSG00000051515	ENSMUST00000051179	20.4406	3.7539	5.44517	2.23665e-05	0.000212261	family with sequence similarity 181, member B [Source:MGI Symbol;Acc:MGI:1930951]	26.8176	3.88629	6.90057	0.00030221	0.00152364	family with sequence similarity 181, member B [Source:MGI Symbol;Acc:MGI:1930951]
Ube2c	ENSMUSG00000001403	ENSMUST00000088248	75.7887	13.9354	5.43857	6.52267e-05	0.00042052	ubiquitin-conjugating enzyme E2C [Source:MGI Symbol;Acc:MGI:1915862]	40.4895	4.99357	8.10832	2.83702e-05	0.000316243	ubiquitin-conjugating enzyme E2C [Source:MGI Symbol;Acc:MGI:1915862]
Mcm3	ENSMUSG00000041859	ENSMUST00000053266	34.5162	6.38615	5.40484	1.49588e-07	1.24e-05	minichromosome maintenance complex component 3 [Source:MGI Symbol;Acc:MGI:101845]	17.4143	5.83232	2.98582	0.000191899	0.00113126	minichromosome maintenance complex component 3 [Source:MGI Symbol;Acc:MGI:101845]
L1td1	ENSMUSG00000087166	ENSMUST00000152889	2.05784	0.381215	5.39811	0.00131896	0.00373829	LINE-1 type transposase domain containing 1 [Source:MGI Symbol;Acc:MGI:3578435]	1.10149	0	80000	0.00340705	0.00913969	LINE-1 type transposase domain containing 1 [Source:MGI Symbol;Acc:MGI:3578435]
Tusc3	ENSMUSG00000039530	ENSMUST00000209440	96.5673	18.0812	5.34075	4.0583e-06	7.64e-05	tumor suppressor candidate 3 [Source:MGI Symbol;Acc:MGI:1933134]	64.7842	31.5464	2.05362	0.00128581	0.00436545	tumor suppressor candidate 3 [Source:MGI Symbol;Acc:MGI:1933134]
Mad2l1	ENSMUSG00000029910	ENSMUST00000116605	19.3377	3.64811	5.30075	7.47413e-05	0.000460312	MAD2 mitotic arrest deficient-like 1 [Source:MGI Symbol;Acc:MGI:1860374]	9.44863	2.73307	3.45714	1.60811e-05	0.000221965	MAD2 mitotic arrest deficient-like 1 [Source:MGI Symbol;Acc:MGI:1860374]
Wnk1	ENSMUSG00000045962	ENSMUST00000159903	68.8957	12.9975	5.3007	2.99453e-06	6.43e-05	WNK lysine deficient protein kinase 1 [Source:MGI Symbol;Acc:MGI:2442092]	73.2733	26.8819	2.72575	2.22499e-06	6.9e-05	WNK lysine deficient protein kinase 1 [Source:MGI Symbol;Acc:MGI:2442092]
Plcd3	ENSMUSG00000020937	ENSMUST00000128650	59.2422	11.1959	5.29142	1.21711e-06	3.82e-05	phospholipase C, delta 3 [Source:MGI Symbol;Acc:MGI:107451]	73.508	11.3461	6.47872	7.08915e-05	0.000574165	phospholipase C, delta 3 [Source:MGI Symbol;Acc:MGI:107451]
Serpinb9	ENSMUSG00000045827	ENSMUST00000063191	29.0178	5.4868	5.28865	1.58353e-06	4.51e-05	serine (or cysteine) peptidase inhibitor, clade B, member 9 [Source:MGI Symbol;Acc:MGI:106603]	15.8438	6.8947	2.29797	0.00140845	0.00466465	serine (or cysteine) peptidase inhibitor, clade B, member 9 [Source:MGI Symbol;Acc:MGI:106603]
Kctd9	ENSMUSG00000034327	ENSMUST00000152243	23.9221	4.57327	5.23086	0.000468173	0.00171174	potassium channel tetramerisation domain containing 9 [Source:MGI Symbol;Acc:MGI:2145579]	21.3143	5.55003	3.8404	0.000569646	0.00240596	potassium channel tetramerisation domain containing 9 [Source:MGI Symbol;Acc:MGI:2145579]
Wt1os	ENSMUSG00000074987	ENSMUST00000135153	5.36352	1.02602	5.2275	5.02173e-05	0.000356711	Wilms tumor 1 homolog, opposite strand [Source:MGI Symbol;Acc:MGI:2138884]	6.50608	1.95742	3.3238	0.000971034	0.00351457	Wilms tumor 1 homolog, opposite strand [Source:MGI Symbol;Acc:MGI:2138884]
Cerk	ENSMUSG00000035891	ENSMUST00000044332	38.207	7.30977	5.22685	2.2342e-07	1.56e-05	ceramide kinase [Source:MGI Symbol;Acc:MGI:2386052]	42.3898	8.19323	5.17376	2.70415e-05	0.000307315	ceramide kinase [Source:MGI Symbol;Acc:MGI:2386052]
Itgbl1	ENSMUSG00000032925	ENSMUST00000049681	18.4962	3.5436	5.21962	8.56002e-05	0.000506331	integrin, beta-like 1 [Source:MGI Symbol;Acc:MGI:2443439]	17.7806	0.325166	54.6817	2.87883e-05	0.000318179	integrin, beta-like 1 [Source:MGI Symbol;Acc:MGI:2443439]
Ptx3	ENSMUSG00000027832	ENSMUST00000029421	8.02353	1.54582	5.19048	0.00105442	0.00313404	pentraxin related gene [Source:MGI Symbol;Acc:MGI:104641]	16.4595	0.424814	38.7452	0.00012356	0.000835054	pentraxin related gene [Source:MGI Symbol;Acc:MGI:104641]
Nars	ENSMUSG00000024587	ENSMUST00000025483	181.633	35.126	5.1709	4.49716e-07	2.26e-05	asparaginyl-tRNA synthetase [Source:MGI Symbol;Acc:MGI:1917473]	198.968	55.4046	3.59118	1.68894e-05	0.000229452	asparaginyl-tRNA synthetase [Source:MGI Symbol;Acc:MGI:1917473]
Plod2	ENSMUSG00000032374	ENSMUST00000070522	74.4268	14.4102	5.16486	5.93049e-06	9.46e-05	procollagen lysine, 2-oxoglutarate 5-dioxygenase 2 [Source:MGI Symbol;Acc:MGI:1347007]	80.7142	18.5295	4.35598	2.0433e-05	0.000258068	procollagen lysine, 2-oxoglutarate 5-dioxygenase 2 [Source:MGI Symbol;Acc:MGI:1347007]
Mob3b	ENSMUSG00000073910	ENSMUST00000102975	9.20066	1.78872	5.1437	0.00105564	0.00313659	MOB kinase activator 3B [Source:MGI Symbol;Acc:MGI:2664539]	12.8607	4.85976	2.64636	0.000450571	0.00202987	MOB kinase activator 3B [Source:MGI Symbol;Acc:MGI:2664539]
Syt9	ENSMUSG00000062542	ENSMUST00000137663	7.94294	1.5453	5.14005	1.40698e-05	0.000157801	synaptotagmin IX [Source:MGI Symbol;Acc:MGI:1926373]	3.78756	0.56067	6.75541	0.000203181	0.00117494	synaptotagmin IX [Source:MGI Symbol;Acc:MGI:1926373]
Vcan	ENSMUSG00000021614	ENSMUST00000159910	40.9753	8.0189	5.10983	1.88583e-06	4.95e-05	versican [Source:MGI Symbol;Acc:MGI:102889]	16.0958	7.38204	2.1804	0.000110062	0.000768436	versican [Source:MGI Symbol;Acc:MGI:102889]
Nudt5	ENSMUSG00000025817	ENSMUST00000026927	66.4662	13.0168	5.10618	1.08365e-05	0.000134556	nudix (nucleoside diphosphate linked moiety X)-type motif 5 [Source:MGI Symbol;Acc:MGI:1858232]	56.1072	14.7285	3.80943	0.000113286	0.000786123	nudix (nucleoside diphosphate linked moiety X)-type motif 5 [Source:MGI Symbol;Acc:MGI:1858232]
Ntrk1	ENSMUSG00000028072	ENSMUST00000029712	27.1673	5.32521	5.10164	7.13408e-05	0.000447044	neurotrophic tyrosine kinase, receptor, type 1 [Source:MGI Symbol;Acc:MGI:97383]	12.4508	1.31894	9.43999	0.000177625	0.00107157	neurotrophic tyrosine kinase, receptor, type 1 [Source:MGI Symbol;Acc:MGI:97383]
Ncf2	ENSMUSG00000026480	ENSMUST00000186568	18.5848	3.64873	5.0935	2.82727e-05	0.00024763	neutrophil cytosolic factor 2 [Source:MGI Symbol;Acc:MGI:97284]	20.9717	2.76457	7.58587	0.000102538	0.000735181	neutrophil cytosolic factor 2 [Source:MGI Symbol;Acc:MGI:97284]
Samd8	ENSMUSG00000021770	ENSMUST00000022292	11.9931	2.35736	5.08753	2.99501e-05	0.000256811	sterile alpha motif domain containing 8 [Source:MGI Symbol;Acc:MGI:1914880]	11.029	4.31212	2.55768	1.01538e-05	0.00016477	sterile alpha motif domain containing 8 [Source:MGI Symbol;Acc:MGI:1914880]
Adamts5	ENSMUSG00000022894	ENSMUST00000023611	18.8254	3.70385	5.08265	0.000119015	0.000634978	a disintegrin-like and metallopeptidase (reprolysin type) with thrombospondin type 1 motif, 5 (aggrecanase-2) [Source:MGI Symbol;Acc:MGI:1346321]	89.1431	2.87619	30.9935	9.29059e-08	1.19e-05	a disintegrin-like and metallopeptidase (reprolysin type) with thrombospondin type 1 motif, 5 (aggrecanase-2) [Source:MGI Symbol;Acc:MGI:1346321]
Kcnv2	ENSMUSG00000047298	ENSMUST00000056708	1.86026	0.367232	5.06563	0.00318208	0.00753198	potassium channel, subfamily V, member 2 [Source:MGI Symbol;Acc:MGI:2670981]	2.32521	0.401237	5.7951	0.00288706	0.00806476	potassium channel, subfamily V, member 2 [Source:MGI Symbol;Acc:MGI:2670981]
Blm	ENSMUSG00000030528	ENSMUST00000206901	3.49047	0.691013	5.05124	0.00324738	0.00766135	Bloom syndrome, RecQ helicase-like [Source:MGI Symbol;Acc:MGI:1328362]	1.68229	0.654257	2.57129	0.000117209	0.000804064	Bloom syndrome, RecQ helicase-like [Source:MGI Symbol;Acc:MGI:1328362]
Ankrd33b	ENSMUSG00000022237	ENSMUST00000123325	1.77065	0.350762	5.04801	0.000284989	0.00119007	ankyrin repeat domain 33B [Source:MGI Symbol;Acc:MGI:1917904]	3.82286	1.77367	2.15534	0.00137429	0.00458303	ankyrin repeat domain 33B [Source:MGI Symbol;Acc:MGI:1917904]
2310007B03Rik	ENSMUSG00000034159	ENSMUST00000043718	2.80548	0.557791	5.02963	0.00296856	0.0071173	RIKEN cDNA 2310007B03 gene [Source:MGI Symbol;Acc:MGI:1919124]	5.40874	1.29496	4.17675	0.000684497	0.00274624	RIKEN cDNA 2310007B03 gene [Source:MGI Symbol;Acc:MGI:1919124]
Spc24	ENSMUSG00000074476	ENSMUST00000098942	28.7792	5.72416	5.02768	0.00173563	0.00465567	SPC24, NDC80 kinetochore complex component, homolog (S. cerevisiae) [Source:MGI Symbol;Acc:MGI:1914879]	16.6014	0.716232	23.1787	0.000767631	0.00298399	SPC24, NDC80 kinetochore complex component, homolog (S. cerevisiae) [Source:MGI Symbol;Acc:MGI:1914879]
Rufy4	ENSMUSG00000061815	ENSMUST00000080167	3.93593	0.787855	4.99576	0.00321984	0.0076099	RUN and FYVE domain containing 4 [Source:MGI Symbol;Acc:MGI:3588214]	3.66974	0.521024	7.04333	0.00117414	0.00406198	RUN and FYVE domain containing 4 [Source:MGI Symbol;Acc:MGI:3588214]
Prrg3	ENSMUSG00000033361	ENSMUST00000126362	7.22028	1.44548	4.99507	0.000407583	0.00154537	proline rich Gla (G-carboxyglutamic acid) 3 (transmembrane) [Source:MGI Symbol;Acc:MGI:2685214]	6.12426	1.94286	3.15219	0.0003042	0.00152966	proline rich Gla (G-carboxyglutamic acid) 3 (transmembrane) [Source:MGI Symbol;Acc:MGI:2685214]
Cdc20	ENSMUSG00000006398	ENSMUST00000006565	38.1706	7.67287	4.97475	7.49775e-05	0.000461186	cell division cycle 20 [Source:MGI Symbol;Acc:MGI:1859866]	20.6249	3.01111	6.8496	4.70365e-06	0.000104239	cell division cycle 20 [Source:MGI Symbol;Acc:MGI:1859866]
Azin1	ENSMUSG00000037458	ENSMUST00000065308	29.9307	6.02846	4.9649	2.05108e-05	0.000202551	antizyme inhibitor 1 [Source:MGI Symbol;Acc:MGI:1859169]	28.4848	12.551	2.26953	4.21354e-05	0.000408331	antizyme inhibitor 1 [Source:MGI Symbol;Acc:MGI:1859169]
Pfkfb4	ENSMUSG00000025648	ENSMUST00000198140	20.6658	4.17052	4.95521	1.18657e-06	3.75e-05	6-phosphofructo-2-kinase/fructose-2,6-biphosphatase 4 [Source:MGI Symbol;Acc:MGI:2687284]	15.1754	3.35866	4.51829	8.62741e-05	0.000655789	6-phosphofructo-2-kinase/fructose-2,6-biphosphatase 4 [Source:MGI Symbol;Acc:MGI:2687284]
Ccne1	ENSMUSG00000002068	ENSMUST00000108023	10.4416	2.11208	4.94374	0.000185773	0.000864405	cyclin E1 [Source:MGI Symbol;Acc:MGI:88316]	6.40457	0.56067	11.4231	0.00158555	0.00509482	cyclin E1 [Source:MGI Symbol;Acc:MGI:88316]
Medag	ENSMUSG00000029659	ENSMUST00000093110	62.1911	12.5902	4.93965	7.92812e-07	3.05e-05	mesenteric estrogen dependent adipogenesis [Source:MGI Symbol;Acc:MGI:1917967]	46.7642	12.3405	3.7895	2.07994e-05	0.000260867	mesenteric estrogen dependent adipogenesis [Source:MGI Symbol;Acc:MGI:1917967]
Rock2	ENSMUSG00000020580	ENSMUST00000020904	47.0168	9.53917	4.92881	8.36669e-06	0.000115578	Rho-associated coiled-coil containing protein kinase 2 [Source:MGI Symbol;Acc:MGI:107926]	40.8572	14.9296	2.73666	2.41954e-05	0.000287223	Rho-associated coiled-coil containing protein kinase 2 [Source:MGI Symbol;Acc:MGI:107926]
Kif20a	ENSMUSG00000003779	ENSMUST00000166044	19.0909	3.89517	4.90118	9.3051e-05	0.000536799	kinesin family member 20A [Source:MGI Symbol;Acc:MGI:1201682]	7.99766	1.1389	7.02224	0.000164166	0.00101333	kinesin family member 20A [Source:MGI Symbol;Acc:MGI:1201682]
Cdh4	ENSMUSG00000000305	ENSMUST00000000314	7.05145	1.43925	4.89938	6.0456e-05	0.00039931	cadherin 4 [Source:MGI Symbol;Acc:MGI:99218]	7.53324	3.37951	2.22909	0.000979073	0.00353627	cadherin 4 [Source:MGI Symbol;Acc:MGI:99218]
Spire1	ENSMUSG00000024533	ENSMUST00000045105	18.7743	3.84067	4.88827	4.8961e-06	8.41e-05	spire homolog 1 (Drosophila) [Source:MGI Symbol;Acc:MGI:1915416]	16.7263	5.58632	2.99415	2.87055e-05	0.000317873	spire homolog 1 (Drosophila) [Source:MGI Symbol;Acc:MGI:1915416]
C77080	ENSMUSG00000050390	ENSMUST00000106051	42.5152	8.71196	4.88009	2.82616e-05	0.00024763	expressed sequence C77080 [Source:MGI Symbol;Acc:MGI:2140651]	72.195	17.0492	4.2345	6.66053e-08	1e-05	expressed sequence C77080 [Source:MGI Symbol;Acc:MGI:2140651]
Uxs1	ENSMUSG00000057363	ENSMUST00000126008	53.9749	11.1576	4.8375	9.47288e-05	0.000543212	UDP-glucuronate decarboxylase 1 [Source:MGI Symbol;Acc:MGI:1915133]	59.1469	16.6865	3.54459	0.00187231	0.00578265	UDP-glucuronate decarboxylase 1 [Source:MGI Symbol;Acc:MGI:1915133]
Sqle	ENSMUSG00000022351	ENSMUST00000162142	33.1946	6.86796	4.83326	9.21006e-05	0.000532383	squalene epoxidase [Source:MGI Symbol;Acc:MGI:109296]	25.265	7.16665	3.52536	8.95928e-05	0.00067538	squalene epoxidase [Source:MGI Symbol;Acc:MGI:109296]
Kcnk2	ENSMUSG00000037624	ENSMUST00000079451	11.6872	2.41834	4.83273	0.000553732	0.00192824	potassium channel, subfamily K, member 2 [Source:MGI Symbol;Acc:MGI:109366]	8.55819	0.623316	13.7301	0.000125722	0.000841127	potassium channel, subfamily K, member 2 [Source:MGI Symbol;Acc:MGI:109366]
Slc2a12	ENSMUSG00000037490	ENSMUST00000042261	77.646	16.0737	4.83063	8.71798e-07	3.19e-05	solute carrier family 2 (facilitated glucose transporter), member 12 [Source:MGI Symbol;Acc:MGI:3052471]	56.4314	17.9235	3.14845	3.29406e-06	8.42e-05	solute carrier family 2 (facilitated glucose transporter), member 12 [Source:MGI Symbol;Acc:MGI:3052471]
Man2a1	ENSMUSG00000024085	ENSMUST00000086723	37.5049	7.80613	4.80455	1.03673e-06	3.51e-05	mannosidase 2, alpha 1 [Source:MGI Symbol;Acc:MGI:104669]	33.0102	10.2393	3.22387	5.6136e-05	0.000494454	mannosidase 2, alpha 1 [Source:MGI Symbol;Acc:MGI:104669]
Rad51	ENSMUSG00000027323	ENSMUST00000140939	8.93969	1.86217	4.80069	1.48133e-05	0.000163169	RAD51 recombinase [Source:MGI Symbol;Acc:MGI:97890]	4.31428	0.613509	7.03214	0.000936342	0.00342698	RAD51 recombinase [Source:MGI Symbol;Acc:MGI:97890]
Rcn1	ENSMUSG00000005973	ENSMUST00000006128	234.413	48.9436	4.78945	3.28175e-08	5.35e-06	reticulocalbin 1 [Source:MGI Symbol;Acc:MGI:104559]	187.152	58.1327	3.2194	1.29799e-08	4.68e-06	reticulocalbin 1 [Source:MGI Symbol;Acc:MGI:104559]
Srxn1	ENSMUSG00000032802	ENSMUST00000137751	57.0731	11.9884	4.7607	0.000106797	0.000591407	sulfiredoxin 1 homolog (S. cerevisiae) [Source:MGI Symbol;Acc:MGI:104971]	42.3713	13.4925	3.14035	2.91972e-05	0.000320441	sulfiredoxin 1 homolog (S. cerevisiae) [Source:MGI Symbol;Acc:MGI:104971]
Lgals3	ENSMUSG00000050335	ENSMUST00000151405	125.458	26.3565	4.76005	1.50928e-06	4.36e-05	lectin, galactose binding, soluble 3 [Source:MGI Symbol;Acc:MGI:96778]	312.522	12.2154	25.5842	8.87732e-07	3.89e-05	lectin, galactose binding, soluble 3 [Source:MGI Symbol;Acc:MGI:96778]
Dnaja4	ENSMUSG00000032285	ENSMUST00000120452	38.86	8.18492	4.74775	1.95749e-05	0.000195549	DnaJ heat shock protein family (Hsp40) member A4 [Source:MGI Symbol;Acc:MGI:1927638]	53.7566	10.6653	5.04034	1.60818e-05	0.000221965	DnaJ heat shock protein family (Hsp40) member A4 [Source:MGI Symbol;Acc:MGI:1927638]
Gltp	ENSMUSG00000011884	ENSMUST00000012028	123.978	26.1351	4.74375	1.38622e-06	4.14e-05	glycolipid transfer protein [Source:MGI Symbol;Acc:MGI:1929253]	122.843	28.9015	4.25041	3.98809e-07	2.44e-05	glycolipid transfer protein [Source:MGI Symbol;Acc:MGI:1929253]
Mcm2	ENSMUSG00000002870	ENSMUST00000058011	31.4892	6.64454	4.73911	3.31355e-05	0.000274473	minichromosome maintenance complex component 2 [Source:MGI Symbol;Acc:MGI:105380]	16.8493	7.63438	2.20702	0.000229028	0.00126648	minichromosome maintenance complex component 2 [Source:MGI Symbol;Acc:MGI:105380]
Slc9a1	ENSMUSG00000028854	ENSMUST00000030669	50.2099	10.5952	4.73891	1.9158e-05	0.000192718	solute carrier family 9 (sodium/hydrogen exchanger), member 1 [Source:MGI Symbol;Acc:MGI:102462]	38.5748	16.4582	2.34381	2.87063e-06	7.9e-05	solute carrier family 9 (sodium/hydrogen exchanger), member 1 [Source:MGI Symbol;Acc:MGI:102462]
Plk3	ENSMUSG00000028680	ENSMUST00000126135	11.9149	2.51734	4.73315	6.84908e-06	0.00010214	polo-like kinase 3 [Source:MGI Symbol;Acc:MGI:109604]	31.1879	2.049	15.2211	6.07629e-05	0.000519864	polo-like kinase 3 [Source:MGI Symbol;Acc:MGI:109604]
Slc7a1	ENSMUSG00000041313	ENSMUST00000048116	15.3197	3.24062	4.72739	2.34699e-07	1.59e-05	solute carrier family 7 (cationic amino acid transporter, y+ system), member 1 [Source:MGI Symbol;Acc:MGI:88117]	11.938	5.85171	2.04009	1.21774e-05	0.000183215	solute carrier family 7 (cationic amino acid transporter, y+ system), member 1 [Source:MGI Symbol;Acc:MGI:88117]
Dag1	ENSMUSG00000039952	ENSMUST00000191899	80.379	17.1168	4.69592	7.95507e-07	3.05e-05	dystroglycan 1 [Source:MGI Symbol;Acc:MGI:101864]	94.9108	34.4938	2.75153	3.12515e-06	8.13e-05	dystroglycan 1 [Source:MGI Symbol;Acc:MGI:101864]
Acsf2	ENSMUSG00000076435	ENSMUST00000103164	53.0612	11.3085	4.69214	7.0765e-08	7.94e-06	acyl-CoA synthetase family member 2 [Source:MGI Symbol;Acc:MGI:2388287]	36.5844	9.75121	3.75178	0.000131323	0.000867203	acyl-CoA synthetase family member 2 [Source:MGI Symbol;Acc:MGI:2388287]
Klhl21	ENSMUSG00000073700	ENSMUST00000097773	44.8031	9.59886	4.66754	3.97604e-07	2.14e-05	kelch-like 21 [Source:MGI Symbol;Acc:MGI:1919288]	69.6117	17.5757	3.96068	5.27032e-06	0.000111651	kelch-like 21 [Source:MGI Symbol;Acc:MGI:1919288]
Apaf1	ENSMUSG00000019979	ENSMUST00000159110	9.5204	2.04541	4.65453	1.26531e-05	0.000147965	apoptotic peptidase activating factor 1 [Source:MGI Symbol;Acc:MGI:1306796]	7.03183	2.74828	2.55863	0.000451422	0.00203105	apoptotic peptidase activating factor 1 [Source:MGI Symbol;Acc:MGI:1306796]
Mdm2	ENSMUSG00000020184	ENSMUST00000020408	50.1351	10.8286	4.62989	5.9938e-06	9.5e-05	transformed mouse 3T3 cell double minute 2 [Source:MGI Symbol;Acc:MGI:96952]	56.6285	18.9906	2.98192	4.8566e-06	0.000106	transformed mouse 3T3 cell double minute 2 [Source:MGI Symbol;Acc:MGI:96952]
Sgk3	ENSMUSG00000025915	ENSMUST00000166384	17.8545	3.87307	4.6099	1.89476e-06	4.95e-05	serum/glucocorticoid regulated kinase 3 [Source:MGI Symbol;Acc:MGI:2182368]	10.7361	4.9032	2.18961	7.17239e-05	0.00057874	serum/glucocorticoid regulated kinase 3 [Source:MGI Symbol;Acc:MGI:2182368]
Tnfrsf23	ENSMUSG00000037613	ENSMUST00000035742	17.6918	3.85113	4.59392	4.20404e-05	0.000318718	tumor necrosis factor receptor superfamily, member 23 [Source:MGI Symbol;Acc:MGI:1930269]	25.1103	2.78347	9.02122	0.000129225	0.000856945	tumor necrosis factor receptor superfamily, member 23 [Source:MGI Symbol;Acc:MGI:1930269]
Tmed5	ENSMUSG00000063406	ENSMUST00000118036	15.784	3.43915	4.58951	1.14676e-05	0.000139583	transmembrane p24 trafficking protein 5 [Source:MGI Symbol;Acc:MGI:1921586]	13.1958	5.55564	2.37521	0.00103345	0.00368043	transmembrane p24 trafficking protein 5 [Source:MGI Symbol;Acc:MGI:1921586]
Mybl2	ENSMUSG00000017861	ENSMUST00000018005	4.02025	0.883863	4.5485	0.00012899	0.000669647	myeloblastosis oncogene-like 2 [Source:MGI Symbol;Acc:MGI:101785]	8.81317	1.36308	6.46561	5.37031e-06	0.00011294	myeloblastosis oncogene-like 2 [Source:MGI Symbol;Acc:MGI:101785]
Akap2	ENSMUSG00000038729	ENSMUST00000098065	54.296	11.9907	4.52816	9.83696e-06	0.000126511	A kinase (PRKA) anchor protein 2 [Source:MGI Symbol;Acc:MGI:1306795]	66.458	30.0577	2.21101	1.59647e-06	5.53e-05	A kinase (PRKA) anchor protein 2 [Source:MGI Symbol;Acc:MGI:1306795]
Hspa13	ENSMUSG00000032932	ENSMUST00000046283	25.2705	5.5838	4.52569	1.2824e-05	0.000149058	heat shock protein 70 family, member 13 [Source:MGI Symbol;Acc:MGI:1309463]	22.6492	8.34321	2.71468	4.23848e-05	0.000409705	heat shock protein 70 family, member 13 [Source:MGI Symbol;Acc:MGI:1309463]
Ccne2	ENSMUSG00000028212	ENSMUST00000145430	3.33032	0.736462	4.52206	0.00245244	0.00609563	cyclin E2 [Source:MGI Symbol;Acc:MGI:1329034]	2.05086	0.469379	4.36931	0.00238925	0.00696885	cyclin E2 [Source:MGI Symbol;Acc:MGI:1329034]
Atp13a3	ENSMUSG00000022533	ENSMUST00000061350	17.852	3.96396	4.50358	1.90411e-05	0.000191766	ATPase type 13A3 [Source:MGI Symbol;Acc:MGI:2685387]	16.1451	7.17291	2.25084	0.00131229	0.00442615	ATPase type 13A3 [Source:MGI Symbol;Acc:MGI:2685387]
Mthfd2	ENSMUSG00000005667	ENSMUST00000005810	20.7437	4.60747	4.50219	3.47249e-05	0.00028291	methylenetetrahydrofolate dehydrogenase (NAD+ dependent), methenyltetrahydrofolate cyclohydrolase [Source:MGI Symbol;Acc:MGI:1338850]	12.9398	2.83851	4.55868	2.96836e-05	0.000324958	methylenetetrahydrofolate dehydrogenase (NAD+ dependent), methenyltetrahydrofolate cyclohydrolase [Source:MGI Symbol;Acc:MGI:1338850]
Emilin2	ENSMUSG00000024053	ENSMUST00000024849	67.5894	15.0477	4.49166	4.69937e-06	8.31e-05	elastin microfibril interfacer 2 [Source:MGI Symbol;Acc:MGI:2389136]	82.5352	24.6966	3.34196	7.11145e-06	0.000133822	elastin microfibril interfacer 2 [Source:MGI Symbol;Acc:MGI:2389136]
Cdyl	ENSMUSG00000059288	ENSMUST00000075220	9.58127	2.14142	4.47426	8.94966e-05	0.000521263	chromodomain protein, Y chromosome-like [Source:MGI Symbol;Acc:MGI:1339956]	8.30304	3.93888	2.10797	0.00027155	0.00141822	chromodomain protein, Y chromosome-like [Source:MGI Symbol;Acc:MGI:1339956]
Srgn	ENSMUSG00000020077	ENSMUST00000160987	1124.38	251.433	4.47189	6.58259e-08	7.68e-06	serglycin [Source:MGI Symbol;Acc:MGI:97756]	781.826	120.828	6.47059	1.17096e-06	4.57e-05	serglycin [Source:MGI Symbol;Acc:MGI:97756]
Ppard	ENSMUSG00000002250	ENSMUST00000002320	41.6902	9.33068	4.46808	1.09916e-05	0.000135702	peroxisome proliferator activator receptor delta [Source:MGI Symbol;Acc:MGI:101884]	47.0361	14.0422	3.34963	2.74736e-06	7.76e-05	peroxisome proliferator activator receptor delta [Source:MGI Symbol;Acc:MGI:101884]
Lmcd1	ENSMUSG00000057604	ENSMUST00000032376	81.55	18.341	4.44632	2.6537e-06	6.03e-05	LIM and cysteine-rich domains 1 [Source:MGI Symbol;Acc:MGI:1353635]	113.529	8.61544	13.1774	1.20727e-05	0.000182016	LIM and cysteine-rich domains 1 [Source:MGI Symbol;Acc:MGI:1353635]
Utp14b	ENSMUSG00000079470	ENSMUST00000053760	3.36494	0.75686	4.44592	0.000580946	0.00199644	UTP14B small subunit processome component [Source:MGI Symbol;Acc:MGI:2445092]	4.30803	1.30211	3.30851	4.94361e-05	0.000452959	UTP14B small subunit processome component [Source:MGI Symbol;Acc:MGI:2445092]
Tmem154	ENSMUSG00000056498	ENSMUST00000107682	8.61234	1.95029	4.41594	5.5252e-05	0.000377497	transmembrane protein 154 [Source:MGI Symbol;Acc:MGI:2444725]	9.16883	2.77793	3.30059	0.00077627	0.00300776	transmembrane protein 154 [Source:MGI Symbol;Acc:MGI:2444725]
Uhrf1	ENSMUSG00000001228	ENSMUST00000001258	18.3561	4.16131	4.41113	2.33963e-07	1.59e-05	ubiquitin-like, containing PHD and RING finger domains, 1 [Source:MGI Symbol;Acc:MGI:1338889]	9.00397	2.64366	3.40587	0.00141827	0.00468999	ubiquitin-like, containing PHD and RING finger domains, 1 [Source:MGI Symbol;Acc:MGI:1338889]
Fbxw7	ENSMUSG00000028086	ENSMUST00000107679	23.0484	5.23534	4.40246	0.000316682	0.00128428	F-box and WD-40 domain protein 7 [Source:MGI Symbol;Acc:MGI:1354695]	24.8084	6.79311	3.65199	1.65586e-05	0.000226379	F-box and WD-40 domain protein 7 [Source:MGI Symbol;Acc:MGI:1354695]
Rab3gap2	ENSMUSG00000039318	ENSMUST00000194740	17.9498	4.07844	4.40114	2.09716e-05	0.000204912	RAB3 GTPase activating protein subunit 2 [Source:MGI Symbol;Acc:MGI:1916043]	17.4951	7.18566	2.43472	7.97414e-05	0.000620331	RAB3 GTPase activating protein subunit 2 [Source:MGI Symbol;Acc:MGI:1916043]
Fbln2	ENSMUSG00000064080	ENSMUST00000113498	130.093	29.7118	4.37848	3.79441e-08	5.8e-06	fibulin 2 [Source:MGI Symbol;Acc:MGI:95488]	155.585	35.0942	4.43334	3.30699e-07	2.24e-05	fibulin 2 [Source:MGI Symbol;Acc:MGI:95488]
Zbtb7b	ENSMUSG00000028042	ENSMUST00000107433	52.3261	11.955	4.37693	4.64658e-06	8.28e-05	zinc finger and BTB domain containing 7B [Source:MGI Symbol;Acc:MGI:102755]	73.2718	17.5624	4.17209	2.66446e-06	7.6e-05	zinc finger and BTB domain containing 7B [Source:MGI Symbol;Acc:MGI:102755]
Tob1	ENSMUSG00000037573	ENSMUST00000041589	24.0872	5.5208	4.36299	7.65548e-05	0.00046822	transducer of ErbB-2.1 [Source:MGI Symbol;Acc:MGI:1349721]	24.4024	11.6705	2.09095	4.02276e-05	0.000398774	transducer of ErbB-2.1 [Source:MGI Symbol;Acc:MGI:1349721]
Galc	ENSMUSG00000021003	ENSMUST00000021390	25.204	5.80784	4.33964	6.41025e-05	0.000415355	galactosylceramidase [Source:MGI Symbol;Acc:MGI:95636]	25.3226	6.91391	3.66257	6.12617e-06	0.000122016	galactosylceramidase [Source:MGI Symbol;Acc:MGI:95636]
Il12rb1	ENSMUSG00000000791	ENSMUST00000211936	3.01956	0.696923	4.3327	0.00170838	0.00459757	interleukin 12 receptor, beta 1 [Source:MGI Symbol;Acc:MGI:104579]	1.7763	0.251127	7.07332	0.00106577	0.00376303	interleukin 12 receptor, beta 1 [Source:MGI Symbol;Acc:MGI:104579]
Cdca5	ENSMUSG00000024791	ENSMUST00000025704	7.50689	1.73636	4.32335	0.000881106	0.00272977	cell division cycle associated 5 [Source:MGI Symbol;Acc:MGI:1915099]	4.39001	0.939114	4.67462	0.00192865	0.00591967	cell division cycle associated 5 [Source:MGI Symbol;Acc:MGI:1915099]
Gramd1b	ENSMUSG00000040111	ENSMUST00000137454	8.68499	2.01792	4.30392	2.94936e-06	6.4e-05	GRAM domain containing 1B [Source:MGI Symbol;Acc:MGI:1925037]	16.3256	7.67973	2.1258	5.64807e-05	0.000496984	GRAM domain containing 1B [Source:MGI Symbol;Acc:MGI:1925037]
Lfng	ENSMUSG00000029570	ENSMUST00000031555	52.6129	12.241	4.29808	7.44649e-07	2.97e-05	LFNG O-fucosylpeptide 3-beta-N-acetylglucosaminyltransferase [Source:MGI Symbol;Acc:MGI:1095413]	37.2109	7.04617	5.28102	1.73255e-05	0.000233362	LFNG O-fucosylpeptide 3-beta-N-acetylglucosaminyltransferase [Source:MGI Symbol;Acc:MGI:1095413]
Arrdc4	ENSMUSG00000042659	ENSMUST00000048068	53.1159	12.4117	4.27951	7.15227e-05	0.000447749	arrestin domain containing 4 [Source:MGI Symbol;Acc:MGI:1913662]	51.0842	23.0928	2.21213	6.34906e-06	0.000125151	arrestin domain containing 4 [Source:MGI Symbol;Acc:MGI:1913662]
Perp	ENSMUSG00000019851	ENSMUST00000019998	75.4916	17.6625	4.27413	6.05945e-09	2.7e-06	PERP, TP53 apoptosis effector [Source:MGI Symbol;Acc:MGI:1929938]	95.5308	19.647	4.86235	4.43866e-07	2.61e-05	PERP, TP53 apoptosis effector [Source:MGI Symbol;Acc:MGI:1929938]
Socs3	ENSMUSG00000053113	ENSMUST00000054002	29.5625	6.9408	4.25923	9.92809e-05	0.000561182	suppressor of cytokine signaling 3 [Source:MGI Symbol;Acc:MGI:1201791]	22.3708	10.332	2.16519	9.69396e-05	0.000710945	suppressor of cytokine signaling 3 [Source:MGI Symbol;Acc:MGI:1201791]
Serpinb6c	ENSMUSG00000052180	ENSMUST00000110273	10.0201	2.3557	4.25357	0.00136107	0.00383617	serine (or cysteine) peptidase inhibitor, clade B, member 6c [Source:MGI Symbol;Acc:MGI:2145481]	5.26605	1.08253	4.8646	0.00102682	0.00366739	serine (or cysteine) peptidase inhibitor, clade B, member 6c [Source:MGI Symbol;Acc:MGI:2145481]
Runx2	ENSMUSG00000039153	ENSMUST00000162816	6.15786	1.44902	4.24966	0.000186478	0.000866403	runt related transcription factor 2 [Source:MGI Symbol;Acc:MGI:99829]	8.50667	3.38779	2.51098	2.30523e-05	0.000278041	runt related transcription factor 2 [Source:MGI Symbol;Acc:MGI:99829]
Cdk1	ENSMUSG00000019942	ENSMUST00000020099	24.3144	5.72591	4.24638	3.89819e-06	7.51e-05	cyclin-dependent kinase 1 [Source:MGI Symbol;Acc:MGI:88351]	12.9516	2.45797	5.26924	0.000648689	0.00264675	cyclin-dependent kinase 1 [Source:MGI Symbol;Acc:MGI:88351]
Tuba8	ENSMUSG00000030137	ENSMUST00000032233	1.25443	0.295629	4.24324	0.00210713	0.0054118	tubulin, alpha 8 [Source:MGI Symbol;Acc:MGI:1858225]	1.89843	0.476982	3.9801	0.00263068	0.00750606	tubulin, alpha 8 [Source:MGI Symbol;Acc:MGI:1858225]
Cd55	ENSMUSG00000026399	ENSMUST00000027650	46.2657	10.9099	4.2407	1.4182e-05	0.00015875	CD55 molecule, decay accelerating factor for complement [Source:MGI Symbol;Acc:MGI:104850]	43.8745	21.1361	2.07581	0.000126806	0.000845998	CD55 molecule, decay accelerating factor for complement [Source:MGI Symbol;Acc:MGI:104850]
Tnfsf9	ENSMUSG00000035678	ENSMUST00000039490	17.8817	4.22145	4.23593	0.000370584	0.00144356	tumor necrosis factor (ligand) superfamily, member 9 [Source:MGI Symbol;Acc:MGI:1101058]	28.7833	3.97736	7.23679	7.52482e-06	0.000138355	tumor necrosis factor (ligand) superfamily, member 9 [Source:MGI Symbol;Acc:MGI:1101058]
Prrx2	ENSMUSG00000039476	ENSMUST00000113592	58.0938	13.7476	4.22575	2.1371e-06	5.28e-05	paired related homeobox 2 [Source:MGI Symbol;Acc:MGI:98218]	47.9917	3.81104	12.5928	0.000101424	0.000732046	paired related homeobox 2 [Source:MGI Symbol;Acc:MGI:98218]
Iqsec1	ENSMUSG00000034312	ENSMUST00000101153	28.8442	6.87126	4.1978	2.73598e-05	0.000242338	IQ motif and Sec7 domain 1 [Source:MGI Symbol;Acc:MGI:1196356]	36.8	11.564	3.18228	4.77803e-07	2.69e-05	IQ motif and Sec7 domain 1 [Source:MGI Symbol;Acc:MGI:1196356]
Nsf	ENSMUSG00000034187	ENSMUST00000103075	26.989	6.43006	4.19732	1.9868e-05	0.000197787	N-ethylmaleimide sensitive fusion protein [Source:MGI Symbol;Acc:MGI:104560]	31.6385	9.75496	3.24333	0.000135218	0.000884153	N-ethylmaleimide sensitive fusion protein [Source:MGI Symbol;Acc:MGI:104560]
Wars	ENSMUSG00000021266	ENSMUST00000109848	213.283	51.0866	4.17494	5.32405e-06	8.86e-05	tryptophanyl-tRNA synthetase [Source:MGI Symbol;Acc:MGI:104630]	166.418	40.1059	4.14945	2.32066e-05	0.00027893	tryptophanyl-tRNA synthetase [Source:MGI Symbol;Acc:MGI:104630]
Fgfr1	ENSMUSG00000031565	ENSMUST00000155564	64.7951	15.5574	4.16491	3.15239e-06	6.66e-05	fibroblast growth factor receptor 1 [Source:MGI Symbol;Acc:MGI:95522]	122.142	22.9816	5.31478	6.14078e-07	3.14e-05	fibroblast growth factor receptor 1 [Source:MGI Symbol;Acc:MGI:95522]
Tnfrsf21	ENSMUSG00000023915	ENSMUST00000024708	40.5706	9.7561	4.15848	1.3702e-05	0.000154952	tumor necrosis factor receptor superfamily, member 21 [Source:MGI Symbol;Acc:MGI:2151075]	69.7385	28.3058	2.46375	4.95803e-05	0.0004538	tumor necrosis factor receptor superfamily, member 21 [Source:MGI Symbol;Acc:MGI:2151075]
Nusap1	ENSMUSG00000027306	ENSMUST00000068225	9.3279	2.25111	4.14368	0.000597198	0.00203142	nucleolar and spindle associated protein 1 [Source:MGI Symbol;Acc:MGI:2675669]	5.85306	1.73953	3.36473	0.00114075	0.00397267	nucleolar and spindle associated protein 1 [Source:MGI Symbol;Acc:MGI:2675669]
Rin3	ENSMUSG00000044456	ENSMUST00000056950	34.3018	8.30537	4.13008	1.51517e-05	0.000165843	Ras and Rab interactor 3 [Source:MGI Symbol;Acc:MGI:2385708]	34.7374	9.50221	3.65572	3.45914e-06	8.66e-05	Ras and Rab interactor 3 [Source:MGI Symbol;Acc:MGI:2385708]
Tacstd2	ENSMUSG00000051397	ENSMUST00000058178	52.7812	12.8257	4.11528	0.000262592	0.00112209	tumor-associated calcium signal transducer 2 [Source:MGI Symbol;Acc:MGI:1861606]	88.8934	10.2355	8.6848	4.40915e-05	0.000420692	tumor-associated calcium signal transducer 2 [Source:MGI Symbol;Acc:MGI:1861606]
Coro2b	ENSMUSG00000041729	ENSMUST00000048043	4.8455	1.17801	4.1133	0.00239396	0.00598213	coronin, actin binding protein, 2B [Source:MGI Symbol;Acc:MGI:2444283]	7.2494	1.21364	5.97326	0.000970871	0.00351457	coronin, actin binding protein, 2B [Source:MGI Symbol;Acc:MGI:2444283]
Vwce	ENSMUSG00000043789	ENSMUST00000055115	2.7449	0.671044	4.09048	0.00156651	0.00428522	von Willebrand factor C and EGF domains [Source:MGI Symbol;Acc:MGI:1919018]	4.69025	0.369206	12.7036	1.1178e-05	0.000173049	von Willebrand factor C and EGF domains [Source:MGI Symbol;Acc:MGI:1919018]
Knstrn	ENSMUSG00000027331	ENSMUST00000134661	13.4654	3.29225	4.09002	7.00647e-05	0.000441019	kinetochore-localized astrin/SPAG5 binding [Source:MGI Symbol;Acc:MGI:1289298]	6.66511	1.33716	4.98453	0.000486971	0.00214247	kinetochore-localized astrin/SPAG5 binding [Source:MGI Symbol;Acc:MGI:1289298]
Apmap	ENSMUSG00000033096	ENSMUST00000046399	62.4698	15.3089	4.08062	3.20229e-07	1.91e-05	adipocyte plasma membrane associated protein [Source:MGI Symbol;Acc:MGI:1919131]	59.9232	16.0664	3.72973	2.91787e-05	0.000320441	adipocyte plasma membrane associated protein [Source:MGI Symbol;Acc:MGI:1919131]
Wt1	ENSMUSG00000016458	ENSMUST00000143043	153.913	37.8131	4.07037	2.13382e-07	1.51e-05	Wilms tumor 1 homolog [Source:MGI Symbol;Acc:MGI:98968]	160.666	46.4699	3.45741	1.57696e-07	1.45e-05	Wilms tumor 1 homolog [Source:MGI Symbol;Acc:MGI:98968]
Stac2	ENSMUSG00000017400	ENSMUST00000017544	31.4197	7.73832	4.06028	7.49207e-07	2.97e-05	SH3 and cysteine rich domain 2 [Source:MGI Symbol;Acc:MGI:2144518]	32.8827	1.9334	17.0078	2.50101e-07	1.91e-05	SH3 and cysteine rich domain 2 [Source:MGI Symbol;Acc:MGI:2144518]
Kpna2	ENSMUSG00000018362	ENSMUST00000145331	61.6921	15.2017	4.05824	3.19173e-05	0.00026748	karyopherin (importin) alpha 2 [Source:MGI Symbol;Acc:MGI:103561]	41.5696	11.0364	3.7666	7.24909e-05	0.000583722	karyopherin (importin) alpha 2 [Source:MGI Symbol;Acc:MGI:103561]
Ugcg	ENSMUSG00000028381	ENSMUST00000030074	40.8134	10.0806	4.04869	2.1191e-05	0.000206087	UDP-glucose ceramide glucosyltransferase [Source:MGI Symbol;Acc:MGI:1332243]	46.7717	11.2262	4.1663	4.66887e-05	0.000435862	UDP-glucose ceramide glucosyltransferase [Source:MGI Symbol;Acc:MGI:1332243]
Rcc2	ENSMUSG00000040945	ENSMUST00000071169	158.897	39.3194	4.0412	2.46061e-08	4.84e-06	regulator of chromosome condensation 2 [Source:MGI Symbol;Acc:MGI:1919784]	147.74	45.4425	3.25114	3.77553e-07	2.38e-05	regulator of chromosome condensation 2 [Source:MGI Symbol;Acc:MGI:1919784]
Cdca8	ENSMUSG00000028873	ENSMUST00000084296	19.2827	4.78552	4.02938	3.8047e-05	0.000298704	cell division cycle associated 8 [Source:MGI Symbol;Acc:MGI:1196274]	13.0514	2.07061	6.30317	0.000740681	0.00290039	cell division cycle associated 8 [Source:MGI Symbol;Acc:MGI:1196274]
Limk2	ENSMUSG00000020451	ENSMUST00000110029	102.877	25.6266	4.01448	1.144e-06	3.7e-05	LIM motif-containing protein kinase 2 [Source:MGI Symbol;Acc:MGI:1197517]	142.42	25.969	5.48422	2.5628e-08	6.16e-06	LIM motif-containing protein kinase 2 [Source:MGI Symbol;Acc:MGI:1197517]
Cda	ENSMUSG00000028755	ENSMUST00000144986	34.8963	8.71354	4.00483	0.00103695	0.00309596	cytidine deaminase [Source:MGI Symbol;Acc:MGI:1919519]	60.0714	7.01038	8.56892	2.88648e-05	0.000318229	cytidine deaminase [Source:MGI Symbol;Acc:MGI:1919519]
Rell1	ENSMUSG00000047881	ENSMUST00000154169	31.3478	7.83161	4.00273	2.61842e-06	5.97e-05	RELT-like 1 [Source:MGI Symbol;Acc:MGI:2140767]	33.7074	11.3332	2.9742	6.60096e-05	0.000548485	RELT-like 1 [Source:MGI Symbol;Acc:MGI:2140767]
Edem1	ENSMUSG00000030104	ENSMUST00000204804	36.563	9.16794	3.98814	4.45386e-06	8.06e-05	ER degradation enhancer, mannosidase alpha-like 1 [Source:MGI Symbol;Acc:MGI:2180139]	37.9154	17.9566	2.1115	1.68056e-05	0.000229033	ER degradation enhancer, mannosidase alpha-like 1 [Source:MGI Symbol;Acc:MGI:2180139]
Snx24	ENSMUSG00000024535	ENSMUST00000025417	19.9051	4.9968	3.98357	0.000327258	0.00131538	sorting nexing 24 [Source:MGI Symbol;Acc:MGI:1916476]	17.6581	4.40487	4.00878	0.000794116	0.00305374	sorting nexing 24 [Source:MGI Symbol;Acc:MGI:1916476]
Hhat	ENSMUSG00000037375	ENSMUST00000128619	7.16553	1.81184	3.95485	0.00181899	0.00482384	hedgehog acyltransferase [Source:MGI Symbol;Acc:MGI:2444681]	4.98189	1.70609	2.92006	0.000460695	0.00206039	hedgehog acyltransferase [Source:MGI Symbol;Acc:MGI:2444681]
Adam11	ENSMUSG00000020926	ENSMUST00000103081	6.22858	1.5918	3.91293	0.00030245	0.00124527	a disintegrin and metallopeptidase domain 11 [Source:MGI Symbol;Acc:MGI:1098667]	11.8803	1.84105	6.45301	0.000181936	0.00108923	a disintegrin and metallopeptidase domain 11 [Source:MGI Symbol;Acc:MGI:1098667]
Them4	ENSMUSG00000028145	ENSMUST00000049822	13.292	3.40144	3.90777	6.26993e-05	0.000408946	thioesterase superfamily member 4 [Source:MGI Symbol;Acc:MGI:1923028]	16.3	3.54327	4.60027	0.00103092	0.00367674	thioesterase superfamily member 4 [Source:MGI Symbol;Acc:MGI:1923028]
Chaf1a	ENSMUSG00000002835	ENSMUST00000002914	12.9516	3.31437	3.9077	0.000243512	0.00105863	chromatin assembly factor 1, subunit A (p150) [Source:MGI Symbol;Acc:MGI:1351331]	9.12583	2.12231	4.29994	2.4932e-05	0.000292085	chromatin assembly factor 1, subunit A (p150) [Source:MGI Symbol;Acc:MGI:1351331]
Tmem106b	ENSMUSG00000029571	ENSMUST00000124234	50.0172	12.8081	3.90512	1.30257e-05	0.000150287	transmembrane protein 106B [Source:MGI Symbol;Acc:MGI:1919150]	35.2499	16.544	2.13068	4.18397e-05	0.00040625	transmembrane protein 106B [Source:MGI Symbol;Acc:MGI:1919150]
Kctd11	ENSMUSG00000046731	ENSMUST00000050555	33.4693	8.58892	3.8968	1.80928e-05	0.000186785	potassium channel tetramerisation domain containing 11 [Source:MGI Symbol;Acc:MGI:2448712]	47.8355	9.57665	4.99501	1.95048e-05	0.000251671	potassium channel tetramerisation domain containing 11 [Source:MGI Symbol;Acc:MGI:2448712]
Ncaph	ENSMUSG00000034906	ENSMUST00000110387	11.4996	2.954	3.89288	0.000382281	0.00147697	non-SMC condensin I complex, subunit H [Source:MGI Symbol;Acc:MGI:2444777]	5.35275	1.30801	4.09228	0.000228084	0.00126366	non-SMC condensin I complex, subunit H [Source:MGI Symbol;Acc:MGI:2444777]
Lonrf1	ENSMUSG00000039633	ENSMUST00000065297	4.48013	1.15382	3.88288	0.00147411	0.00409799	LON peptidase N-terminal domain and ring finger 1 [Source:MGI Symbol;Acc:MGI:3609241]	3.99689	1.61219	2.47917	0.00109292	0.00383897	LON peptidase N-terminal domain and ring finger 1 [Source:MGI Symbol;Acc:MGI:3609241]
Slc7a6	ENSMUSG00000031904	ENSMUST00000034378	22.7197	5.85818	3.87829	6.62146e-06	0.000100145	solute carrier family 7 (cationic amino acid transporter, y+ system), member 6 [Source:MGI Symbol;Acc:MGI:2142598]	26.6912	10.6132	2.51492	0.000405214	0.00188179	solute carrier family 7 (cationic amino acid transporter, y+ system), member 6 [Source:MGI Symbol;Acc:MGI:2142598]
Kcnab2	ENSMUSG00000028931	ENSMUST00000159840	10.3351	2.666	3.87662	0.000461209	0.00169201	potassium voltage-gated channel, shaker-related subfamily, beta member 2 [Source:MGI Symbol;Acc:MGI:109239]	6.83615	1.20322	5.68156	0.00041084	0.00190227	potassium voltage-gated channel, shaker-related subfamily, beta member 2 [Source:MGI Symbol;Acc:MGI:109239]
Acsl3	ENSMUSG00000032883	ENSMUST00000035779	15.5473	4.01388	3.87338	0.00204141	0.00527899	acyl-CoA synthetase long-chain family member 3 [Source:MGI Symbol;Acc:MGI:1921455]	16.2946	7.54419	2.15989	0.000994115	0.0035779	acyl-CoA synthetase long-chain family member 3 [Source:MGI Symbol;Acc:MGI:1921455]
Bcl3	ENSMUSG00000053175	ENSMUST00000135609	28.7639	7.43094	3.87082	0.000975891	0.0029566	B cell leukemia/lymphoma 3 [Source:MGI Symbol;Acc:MGI:88140]	26.3844	4.94975	5.33045	2.076e-05	0.000260721	B cell leukemia/lymphoma 3 [Source:MGI Symbol;Acc:MGI:88140]
Osmr	ENSMUSG00000022146	ENSMUST00000022746	17.1122	4.42097	3.87068	3.4698e-05	0.000282867	oncostatin M receptor [Source:MGI Symbol;Acc:MGI:1330819]	14.4874	6.60117	2.19468	0.000950214	0.00346603	oncostatin M receptor [Source:MGI Symbol;Acc:MGI:1330819]
Sptlc1	ENSMUSG00000021468	ENSMUST00000021920	84.4396	21.82	3.86982	2.65877e-06	6.03e-05	serine palmitoyltransferase, long chain base subunit 1 [Source:MGI Symbol;Acc:MGI:1099431]	100.125	18.1325	5.52186	1.11703e-05	0.000173049	serine palmitoyltransferase, long chain base subunit 1 [Source:MGI Symbol;Acc:MGI:1099431]
Prosc	ENSMUSG00000031485	ENSMUST00000033875	57.0604	14.7643	3.86475	1.7989e-05	0.000186197	proline synthetase co-transcribed [Source:MGI Symbol;Acc:MGI:1891207]	69.7439	20.9871	3.32317	5.50139e-06	0.00011417	proline synthetase co-transcribed [Source:MGI Symbol;Acc:MGI:1891207]
Ppp1r15b	ENSMUSG00000046062	ENSMUST00000052529	44.8671	11.6219	3.86057	5.99317e-06	9.5e-05	protein phosphatase 1, regulatory (inhibitor) subunit 15b [Source:MGI Symbol;Acc:MGI:2444211]	39.8498	16.9621	2.34935	0.000133747	0.000879519	protein phosphatase 1, regulatory (inhibitor) subunit 15b [Source:MGI Symbol;Acc:MGI:2444211]
Rasl11a	ENSMUSG00000029641	ENSMUST00000031646	32.7834	8.50765	3.8534	9.50648e-05	0.000544777	RAS-like, family 11, member A [Source:MGI Symbol;Acc:MGI:1916145]	27.4048	5.01872	5.46051	3.92238e-05	0.000393557	RAS-like, family 11, member A [Source:MGI Symbol;Acc:MGI:1916145]
Pdgfc	ENSMUSG00000028019	ENSMUST00000029652	61.3471	16.0248	3.82827	9.86019e-06	0.000126527	platelet-derived growth factor, C polypeptide [Source:MGI Symbol;Acc:MGI:1859631]	35.8101	12.9032	2.77529	0.000383016	0.00181226	platelet-derived growth factor, C polypeptide [Source:MGI Symbol;Acc:MGI:1859631]
Ptafr	ENSMUSG00000056529	ENSMUST00000070690	2.85891	0.746832	3.82805	0.0014308	0.00399689	platelet-activating factor receptor [Source:MGI Symbol;Acc:MGI:106066]	4.03385	0.835125	4.83023	0.00267354	0.0075871	platelet-activating factor receptor [Source:MGI Symbol;Acc:MGI:106066]
Fkbp5	ENSMUSG00000024222	ENSMUST00000079413	85.8361	22.443	3.82462	3.97851e-06	7.57e-05	FK506 binding protein 5 [Source:MGI Symbol;Acc:MGI:104670]	77.0646	13.6645	5.63978	3.44582e-07	2.28e-05	FK506 binding protein 5 [Source:MGI Symbol;Acc:MGI:104670]
Nabp1	ENSMUSG00000026107	ENSMUST00000189542	15.0338	3.93145	3.82399	0.00051277	0.00181972	nucleic acid binding protein 1 [Source:MGI Symbol;Acc:MGI:1923258]	12.755	5.17112	2.46658	7.7092e-05	0.000607332	nucleic acid binding protein 1 [Source:MGI Symbol;Acc:MGI:1923258]
Cdca3	ENSMUSG00000023505	ENSMUST00000150120	20.9777	5.48632	3.82363	0.000424325	0.00158876	cell division cycle associated 3 [Source:MGI Symbol;Acc:MGI:1315198]	12.3892	1.94033	6.38511	0.000753874	0.00293941	cell division cycle associated 3 [Source:MGI Symbol;Acc:MGI:1315198]
Net1	ENSMUSG00000021215	ENSMUST00000091853	85.8786	22.5075	3.81556	6.09836e-07	2.69e-05	neuroepithelial cell transforming gene 1 [Source:MGI Symbol;Acc:MGI:1927138]	125.361	46.6883	2.68506	1.20236e-05	0.000181434	neuroepithelial cell transforming gene 1 [Source:MGI Symbol;Acc:MGI:1927138]
Tbc1d2	ENSMUSG00000039813	ENSMUST00000084621	5.32096	1.39681	3.80935	0.000234482	0.00103132	TBC1 domain family, member 2 [Source:MGI Symbol;Acc:MGI:2652885]	9.04571	2.48116	3.64575	4.10621e-05	0.000404038	TBC1 domain family, member 2 [Source:MGI Symbol;Acc:MGI:2652885]
Tyro3	ENSMUSG00000027298	ENSMUST00000110783	17.1329	4.50107	3.80641	0.000712466	0.00231921	TYRO3 protein tyrosine kinase 3 [Source:MGI Symbol;Acc:MGI:104294]	11.726	3.33181	3.51941	0.000567129	0.00239938	TYRO3 protein tyrosine kinase 3 [Source:MGI Symbol;Acc:MGI:104294]
Kcnn4	ENSMUSG00000054342	ENSMUST00000205428	16.4242	4.31771	3.80391	0.000250688	0.00108261	potassium intermediate/small conductance calcium-activated channel, subfamily N, member 4 [Source:MGI Symbol;Acc:MGI:1277957]	48.301	1.99476	24.2139	2.75216e-06	7.76e-05	potassium intermediate/small conductance calcium-activated channel, subfamily N, member 4 [Source:MGI Symbol;Acc:MGI:1277957]
Aldh9a1	ENSMUSG00000026687	ENSMUST00000028004	95.8014	25.2776	3.78997	4.69531e-06	8.31e-05	aldehyde dehydrogenase 9, subfamily A1 [Source:MGI Symbol;Acc:MGI:1861622]	76.213	25.5916	2.97805	3.17464e-06	8.21e-05	aldehyde dehydrogenase 9, subfamily A1 [Source:MGI Symbol;Acc:MGI:1861622]
Cd47	ENSMUSG00000055447	ENSMUST00000084838	92.1925	24.3264	3.78982	2.86583e-05	0.000249741	CD47 antigen (Rh-related antigen, integrin-associated signal transducer) [Source:MGI Symbol;Acc:MGI:96617]	81.0477	36.6355	2.21227	0.000285522	0.00146467	CD47 antigen (Rh-related antigen, integrin-associated signal transducer) [Source:MGI Symbol;Acc:MGI:96617]
Pole2	ENSMUSG00000020974	ENSMUST00000021359	6.33165	1.6724	3.78596	0.000943055	0.00287579	polymerase (DNA directed), epsilon 2 (p59 subunit) [Source:MGI Symbol;Acc:MGI:1197514]	4.09849	1.14881	3.56761	0.000785992	0.003032	polymerase (DNA directed), epsilon 2 (p59 subunit) [Source:MGI Symbol;Acc:MGI:1197514]
Dnajb9	ENSMUSG00000014905	ENSMUST00000015049	53.1815	14.048	3.78571	0.000337532	0.00134359	DnaJ heat shock protein family (Hsp40) member B9 [Source:MGI Symbol;Acc:MGI:1351618]	80.6308	34.3016	2.35064	7.28181e-05	0.000585013	DnaJ heat shock protein family (Hsp40) member B9 [Source:MGI Symbol;Acc:MGI:1351618]
Vill	ENSMUSG00000038775	ENSMUST00000135872	38.8843	10.2739	3.78474	1.71725e-05	0.000180467	villin-like [Source:MGI Symbol;Acc:MGI:1201781]	55.159	17.3748	3.17465	5.32422e-05	0.000477965	villin-like [Source:MGI Symbol;Acc:MGI:1201781]
Hpse	ENSMUSG00000035273	ENSMUST00000045617	15.2631	4.04404	3.77423	0.000668144	0.00221119	heparanase [Source:MGI Symbol;Acc:MGI:1343124]	14.5593	5.85563	2.48638	0.00051075	0.00221555	heparanase [Source:MGI Symbol;Acc:MGI:1343124]
Ncapd2	ENSMUSG00000038252	ENSMUST00000188119	19.3038	5.12919	3.76351	2.26125e-05	0.000214242	non-SMC condensin I complex, subunit D2 [Source:MGI Symbol;Acc:MGI:1915548]	8.88958	3.436	2.58719	0.000865787	0.00323162	non-SMC condensin I complex, subunit D2 [Source:MGI Symbol;Acc:MGI:1915548]
Sphk1	ENSMUSG00000061878	ENSMUST00000106388	172.161	45.7986	3.75908	2.19742e-05	0.000209922	sphingosine kinase 1 [Source:MGI Symbol;Acc:MGI:1316649]	312.753	21.3062	14.6789	5.6499e-07	2.98e-05	sphingosine kinase 1 [Source:MGI Symbol;Acc:MGI:1316649]
2018-03-08	ENSMUSG00000025702	ENSMUST00000079012	43.8789	11.7818	3.72431	0.000143536	0.000722555	membrane-associated ring finger (C3HC4) 8 [Source:MGI Symbol;Acc:MGI:1919029]	51.0229	24.1133	2.11597	6.00425e-05	0.000516252	membrane-associated ring finger (C3HC4) 8 [Source:MGI Symbol;Acc:MGI:1919029]
Cstb	ENSMUSG00000005054	ENSMUST00000005185	864.136	232.975	3.70914	2.52149e-07	1.66e-05	cystatin B [Source:MGI Symbol;Acc:MGI:109514]	1331.47	141.618	9.40186	1.448e-07	1.38e-05	cystatin B [Source:MGI Symbol;Acc:MGI:109514]
Pkdcc	ENSMUSG00000024247	ENSMUST00000170794	282.985	76.3483	3.7065	3.63595e-07	2.04e-05	protein kinase domain containing, cytoplasmic [Source:MGI Symbol;Acc:MGI:2147077]	202.345	52.3808	3.86297	2.33319e-08	5.94e-06	protein kinase domain containing, cytoplasmic [Source:MGI Symbol;Acc:MGI:2147077]
Bean1	ENSMUSG00000031872	ENSMUST00000164076	2.96209	0.801298	3.69662	0.000787738	0.00250798	brain expressed, associated with Nedd4, 1 [Source:MGI Symbol;Acc:MGI:1929597]	2.16586	0.672299	3.22158	3.12053e-05	0.000336093	brain expressed, associated with Nedd4, 1 [Source:MGI Symbol;Acc:MGI:1929597]
Gch1	ENSMUSG00000037580	ENSMUST00000089959	3.84378	1.03982	3.69659	9.98676e-05	0.000562594	GTP cyclohydrolase 1 [Source:MGI Symbol;Acc:MGI:95675]	14.9224	2.52797	5.90292	0.000172173	0.00104855	GTP cyclohydrolase 1 [Source:MGI Symbol;Acc:MGI:95675]
Tacc3	ENSMUSG00000037313	ENSMUST00000074849	24.56	6.66063	3.68735	4.89336e-05	0.000350329	transforming, acidic coiled-coil containing protein 3 [Source:MGI Symbol;Acc:MGI:1341163]	13.0267	1.89494	6.87447	4.87862e-05	0.000449383	transforming, acidic coiled-coil containing protein 3 [Source:MGI Symbol;Acc:MGI:1341163]
Zbtb7c	ENSMUSG00000044646	ENSMUST00000058997	9.47255	2.56954	3.68647	0.000480634	0.00174732	zinc finger and BTB domain containing 7C [Source:MGI Symbol;Acc:MGI:2443302]	14.7705	3.8634	3.8232	1.74071e-05	0.000233721	zinc finger and BTB domain containing 7C [Source:MGI Symbol;Acc:MGI:2443302]
Fam134b	ENSMUSG00000022270	ENSMUST00000110438	24.9023	6.7699	3.67838	7.83804e-06	0.000110966	family with sequence similarity 134, member B [Source:MGI Symbol;Acc:MGI:1913520]	32.2137	11.0939	2.90374	8.177e-05	0.000633516	family with sequence similarity 134, member B [Source:MGI Symbol;Acc:MGI:1913520]
Dcbld2	ENSMUSG00000035107	ENSMUST00000046663	31.8018	8.64925	3.67683	2.2178e-05	0.000211018	discoidin, CUB and LCCL domain containing 2 [Source:MGI Symbol;Acc:MGI:1920629]	55.7157	13.4426	4.1447	2.23844e-06	6.91e-05	discoidin, CUB and LCCL domain containing 2 [Source:MGI Symbol;Acc:MGI:1920629]
Isyna1	ENSMUSG00000019139	ENSMUST00000211117	454.187	123.899	3.66579	1.15377e-06	3.7e-05	myo-inositol 1-phosphate synthase A1 [Source:MGI Symbol;Acc:MGI:1919030]	217.939	99.792	2.18393	4.85357e-06	0.000106	myo-inositol 1-phosphate synthase A1 [Source:MGI Symbol;Acc:MGI:1919030]
Lama1	ENSMUSG00000032796	ENSMUST00000035471	5.56355	1.52294	3.65315	4.79613e-09	2.4e-06	laminin, alpha 1 [Source:MGI Symbol;Acc:MGI:99892]	2.27653	0.824955	2.75959	1.5827e-05	0.000219728	laminin, alpha 1 [Source:MGI Symbol;Acc:MGI:99892]
Incenp	ENSMUSG00000024660	ENSMUST00000025562	18.5263	5.08016	3.64679	0.000667131	0.00220868	inner centromere protein [Source:MGI Symbol;Acc:MGI:1313288]	12.4006	4.55613	2.72174	0.000290521	0.00148285	inner centromere protein [Source:MGI Symbol;Acc:MGI:1313288]
Gpld1	ENSMUSG00000021340	ENSMUST00000021773	9.1822	2.51804	3.64657	1.48571e-05	0.000163306	glycosylphosphatidylinositol specific phospholipase D1 [Source:MGI Symbol;Acc:MGI:106604]	17.052	5.81218	2.93383	0.000174986	0.00106083	glycosylphosphatidylinositol specific phospholipase D1 [Source:MGI Symbol;Acc:MGI:106604]
Dera	ENSMUSG00000030225	ENSMUST00000204100	34.3691	9.474	3.62773	6.13178e-05	0.000402667	deoxyribose-phosphate aldolase (putative) [Source:MGI Symbol;Acc:MGI:1913762]	39.2256	7.5146	5.21992	0.000128399	0.000853429	deoxyribose-phosphate aldolase (putative) [Source:MGI Symbol;Acc:MGI:1913762]
Kif21b	ENSMUSG00000041642	ENSMUST00000075164	2.38842	0.659308	3.62261	0.000253783	0.0010931	kinesin family member 21B [Source:MGI Symbol;Acc:MGI:109234]	2.81449	1.2275	2.29286	0.00242788	0.00704854	kinesin family member 21B [Source:MGI Symbol;Acc:MGI:109234]
Galnt1	ENSMUSG00000000420	ENSMUST00000000430	65.5371	18.0944	3.62195	2.33274e-05	0.000218262	UDP-N-acetyl-alpha-D-galactosamine:polypeptide N-acetylgalactosaminyltransferase 1 [Source:MGI Symbol;Acc:MGI:894693]	55.1793	17.5397	3.14597	2.26534e-05	0.000275147	UDP-N-acetyl-alpha-D-galactosamine:polypeptide N-acetylgalactosaminyltransferase 1 [Source:MGI Symbol;Acc:MGI:894693]
Tchh	ENSMUSG00000052415	ENSMUST00000064257	2.78709	0.770575	3.61689	0.00367962	0.00847958	trichohyalin [Source:MGI Symbol;Acc:MGI:2177944]	10.6591	2.50196	4.26032	0.000115209	0.000795071	trichohyalin [Source:MGI Symbol;Acc:MGI:2177944]
Ppp1r3b	ENSMUSG00000046794	ENSMUST00000210337	5.90313	1.6369	3.6063	0.00126544	0.00361505	protein phosphatase 1, regulatory (inhibitor) subunit 3B [Source:MGI Symbol;Acc:MGI:2177268]	4.48238	1.6565	2.70593	0.000131909	0.000870408	protein phosphatase 1, regulatory (inhibitor) subunit 3B [Source:MGI Symbol;Acc:MGI:2177268]
Cep128	ENSMUSG00000061533	ENSMUST00000141429	6.19062	1.71967	3.59988	0.000544437	0.00190239	centrosomal protein 128 [Source:MGI Symbol;Acc:MGI:1922466]	7.97509	1.66392	4.79296	7.33416e-05	0.000587412	centrosomal protein 128 [Source:MGI Symbol;Acc:MGI:1922466]
Ndfip2	ENSMUSG00000053253	ENSMUST00000181969	27.2981	7.60624	3.58891	1.11049e-05	0.00013671	Nedd4 family interacting protein 2 [Source:MGI Symbol;Acc:MGI:1923523]	29.0375	10.7623	2.69808	0.000206272	0.00118492	Nedd4 family interacting protein 2 [Source:MGI Symbol;Acc:MGI:1923523]
Ctnnal1	ENSMUSG00000038816	ENSMUST00000045142	35.3119	9.87137	3.57721	5.7878e-06	9.33e-05	catenin (cadherin associated protein), alpha-like 1 [Source:MGI Symbol;Acc:MGI:1859649]	30.9586	10.6796	2.89885	2.6713e-05	0.000305382	catenin (cadherin associated protein), alpha-like 1 [Source:MGI Symbol;Acc:MGI:1859649]
Fstl1	ENSMUSG00000022816	ENSMUST00000114763	434.143	121.494	3.57338	8.05895e-07	3.05e-05	follistatin-like 1 [Source:MGI Symbol;Acc:MGI:102793]	379.603	103.499	3.66771	5.63921e-07	2.98e-05	follistatin-like 1 [Source:MGI Symbol;Acc:MGI:102793]
Dcaf4	ENSMUSG00000021222	ENSMUST00000021645	27.1054	7.59289	3.56983	0.000773621	0.00247078	DDB1 and CUL4 associated factor 4 [Source:MGI Symbol;Acc:MGI:1921078]	35.5805	6.93802	5.12834	4.38044e-05	0.000418877	DDB1 and CUL4 associated factor 4 [Source:MGI Symbol;Acc:MGI:1921078]
Slc44a2	ENSMUSG00000057193	ENSMUST00000217461	119.162	33.3818	3.56966	1.21961e-05	0.000144369	solute carrier family 44, member 2 [Source:MGI Symbol;Acc:MGI:1915932]	275.925	45.7452	6.03178	5.29687e-08	8.99e-06	solute carrier family 44, member 2 [Source:MGI Symbol;Acc:MGI:1915932]
Col5a2	ENSMUSG00000026042	ENSMUST00000086430	157.563	44.1417	3.56949	1.17083e-07	1.11e-05	collagen, type V, alpha 2 [Source:MGI Symbol;Acc:MGI:88458]	158.469	68.0367	2.32917	4.67521e-06	0.000103832	collagen, type V, alpha 2 [Source:MGI Symbol;Acc:MGI:88458]
Sorbs1	ENSMUSG00000025006	ENSMUST00000099467	64.4349	18.0538	3.56905	2.7442e-06	6.16e-05	sorbin and SH3 domain containing 1 [Source:MGI Symbol;Acc:MGI:700014]	69.9123	27.025	2.58695	1.64796e-05	0.000226013	sorbin and SH3 domain containing 1 [Source:MGI Symbol;Acc:MGI:700014]
Ggt1	ENSMUSG00000006345	ENSMUST00000134503	36.8504	10.3539	3.5591	6.88772e-05	0.000436568	gamma-glutamyltransferase 1 [Source:MGI Symbol;Acc:MGI:95706]	58.886	10.753	5.47624	7.91871e-06	0.000142068	gamma-glutamyltransferase 1 [Source:MGI Symbol;Acc:MGI:95706]
Pik3cb	ENSMUSG00000032462	ENSMUST00000035037	5.78323	1.63038	3.54718	1.13844e-05	0.00013906	phosphatidylinositol 3-kinase, catalytic, beta polypeptide [Source:MGI Symbol;Acc:MGI:1922019]	6.15403	2.89925	2.12263	7.2794e-05	0.000585013	phosphatidylinositol 3-kinase, catalytic, beta polypeptide [Source:MGI Symbol;Acc:MGI:1922019]
Chaf1b	ENSMUSG00000022945	ENSMUST00000023666	9.75363	2.77807	3.51094	0.000114961	0.000622057	chromatin assembly factor 1, subunit B (p60) [Source:MGI Symbol;Acc:MGI:1314881]	4.37934	1.18831	3.68535	5.50935e-05	0.000489298	chromatin assembly factor 1, subunit B (p60) [Source:MGI Symbol;Acc:MGI:1314881]
Gp1bb	ENSMUSG00000050761	ENSMUST00000051160	5.64588	1.61127	3.504	0.000771186	0.00246528	glycoprotein Ib, beta polypeptide [Source:MGI Symbol;Acc:MGI:107852]	7.50721	0.628391	11.9467	0.0010282	0.00367108	glycoprotein Ib, beta polypeptide [Source:MGI Symbol;Acc:MGI:107852]
Shc1	ENSMUSG00000042626	ENSMUST00000039110	163.878	46.7958	3.50198	2.01995e-06	5.08e-05	src homology 2 domain-containing transforming protein C1 [Source:MGI Symbol;Acc:MGI:98296]	191.445	68.1334	2.80986	1.07214e-07	1.25e-05	src homology 2 domain-containing transforming protein C1 [Source:MGI Symbol;Acc:MGI:98296]
Lox	ENSMUSG00000024529	ENSMUST00000025409	94.8486	27.0867	3.50166	4.23503e-06	7.84e-05	lysyl oxidase [Source:MGI Symbol;Acc:MGI:96817]	69.315	12.9643	5.3466	2.0606e-06	6.53e-05	lysyl oxidase [Source:MGI Symbol;Acc:MGI:96817]
Abhd5	ENSMUSG00000032540	ENSMUST00000156520	27.9075	7.98122	3.49664	2.76178e-05	0.000244122	abhydrolase domain containing 5 [Source:MGI Symbol;Acc:MGI:1914719]	33.5797	6.18023	5.43341	6.38333e-05	0.000535913	abhydrolase domain containing 5 [Source:MGI Symbol;Acc:MGI:1914719]
Itga3	ENSMUSG00000001507	ENSMUST00000107739	59.1691	16.9539	3.49	2.71229e-07	1.72e-05	integrin alpha 3 [Source:MGI Symbol;Acc:MGI:96602]	55.4309	17.2255	3.21796	8.86348e-06	0.000152618	integrin alpha 3 [Source:MGI Symbol;Acc:MGI:96602]
Rpia	ENSMUSG00000053604	ENSMUST00000066134	89.3621	25.6115	3.48914	7.38395e-05	0.000457773	ribose 5-phosphate isomerase A [Source:MGI Symbol;Acc:MGI:103254]	97.4728	21.1097	4.61744	1.68928e-06	5.74e-05	ribose 5-phosphate isomerase A [Source:MGI Symbol;Acc:MGI:103254]
Vasn	ENSMUSG00000039646	ENSMUST00000038770	42.0895	12.105	3.47703	1.02564e-05	0.000130065	vasorin [Source:MGI Symbol;Acc:MGI:2177651]	62.7307	14.3634	4.3674	6.84579e-07	3.33e-05	vasorin [Source:MGI Symbol;Acc:MGI:2177651]
Gdpd5	ENSMUSG00000035314	ENSMUST00000037528	22.1413	6.38814	3.46601	1.42568e-06	4.22e-05	glycerophosphodiester phosphodiesterase domain containing 5 [Source:MGI Symbol;Acc:MGI:2686926]	24.0528	6.10176	3.94195	5.23243e-05	0.000471191	glycerophosphodiester phosphodiesterase domain containing 5 [Source:MGI Symbol;Acc:MGI:2686926]
Dhcr7	ENSMUSG00000058454	ENSMUST00000139748	22.6009	6.52466	3.46392	2.63175e-05	0.000236682	7-dehydrocholesterol reductase [Source:MGI Symbol;Acc:MGI:1298378]	23.6463	6.45244	3.66471	0.000219472	0.00123512	7-dehydrocholesterol reductase [Source:MGI Symbol;Acc:MGI:1298378]
Icam5	ENSMUSG00000032174	ENSMUST00000019616	1.60639	0.464257	3.46013	0.00418553	0.0094288	intercellular adhesion molecule 5, telencephalin [Source:MGI Symbol;Acc:MGI:109430]	1.74879	0.377283	4.63521	0.00267114	0.00758347	intercellular adhesion molecule 5, telencephalin [Source:MGI Symbol;Acc:MGI:109430]
Adamts2	ENSMUSG00000036545	ENSMUST00000040523	108.153	31.2813	3.45743	6.81061e-09	2.8e-06	a disintegrin-like and metallopeptidase (reprolysin type) with thrombospondin type 1 motif, 2 [Source:MGI Symbol;Acc:MGI:1347356]	102.043	25.8052	3.95434	2.3024e-07	1.82e-05	a disintegrin-like and metallopeptidase (reprolysin type) with thrombospondin type 1 motif, 2 [Source:MGI Symbol;Acc:MGI:1347356]
Acer3	ENSMUSG00000030760	ENSMUST00000033020	10.5033	3.05021	3.44347	0.000145338	0.000728884	alkaline ceramidase 3 [Source:MGI Symbol;Acc:MGI:1913440]	11.7496	3.44294	3.41267	1.98616e-05	0.000253327	alkaline ceramidase 3 [Source:MGI Symbol;Acc:MGI:1913440]
Col12a1	ENSMUSG00000032332	ENSMUST00000135009	25.8885	7.52379	3.44089	6.20039e-06	9.62e-05	collagen, type XII, alpha 1 [Source:MGI Symbol;Acc:MGI:88448]	11.7018	3.43653	3.40513	1.20131e-06	4.65e-05	collagen, type XII, alpha 1 [Source:MGI Symbol;Acc:MGI:88448]
Ulk3	ENSMUSG00000032308	ENSMUST00000053230	20.1126	5.86447	3.42957	3.85926e-05	0.000301064	unc-51-like kinase 3 [Source:MGI Symbol;Acc:MGI:1918992]	22.2692	8.47874	2.62647	0.00139343	0.0046317	unc-51-like kinase 3 [Source:MGI Symbol;Acc:MGI:1918992]
Tor1aip2	ENSMUSG00000050565	ENSMUST00000111757	99.1532	28.9449	3.42558	1.39663e-06	4.15e-05	torsin A interacting protein 2 [Source:MGI Symbol;Acc:MGI:3582695]	131.234	37.0854	3.53869	3.31447e-05	0.000352593	torsin A interacting protein 2 [Source:MGI Symbol;Acc:MGI:3582695]
Egln3	ENSMUSG00000035105	ENSMUST00000039516	7.30873	2.13716	3.41983	0.0017153	0.00461233	egl-9 family hypoxia-inducible factor 3 [Source:MGI Symbol;Acc:MGI:1932288]	8.64452	2.77969	3.10989	0.00104291	0.00370334	egl-9 family hypoxia-inducible factor 3 [Source:MGI Symbol;Acc:MGI:1932288]
Abcc5	ENSMUSG00000022822	ENSMUST00000079158	81.7984	24.084	3.39637	2.89725e-05	0.000250978	ATP-binding cassette, sub-family C (CFTR/MRP), member 5 [Source:MGI Symbol;Acc:MGI:1351644]	113.012	26.9108	4.19951	9.1549e-07	3.98e-05	ATP-binding cassette, sub-family C (CFTR/MRP), member 5 [Source:MGI Symbol;Acc:MGI:1351644]
AW822252	ENSMUSG00000085998	ENSMUST00000192662	2.7233	0.802631	3.39296	0.00328348	0.00773073	expressed sequence AW822252 [Source:MGI Symbol;Acc:MGI:2148030]	3.44082	0.507054	6.78592	0.00269623	0.00763645	expressed sequence AW822252 [Source:MGI Symbol;Acc:MGI:2148030]
Ggta1	ENSMUSG00000035778	ENSMUST00000079424	39.5534	11.6889	3.38385	6.97749e-07	2.88e-05	glycoprotein galactosyltransferase alpha 1, 3 [Source:MGI Symbol;Acc:MGI:95704]	56.8192	23.613	2.40626	6.37953e-05	0.000535913	glycoprotein galactosyltransferase alpha 1, 3 [Source:MGI Symbol;Acc:MGI:95704]
Cd109	ENSMUSG00000046186	ENSMUST00000093812	3.96878	1.17788	3.36942	0.0012601	0.00360435	CD109 antigen [Source:MGI Symbol;Acc:MGI:2445221]	2.85275	1.21584	2.34633	0.000593123	0.00247669	CD109 antigen [Source:MGI Symbol;Acc:MGI:2445221]
Mlph	ENSMUSG00000026303	ENSMUST00000027528	11.566	3.446	3.35637	2.3519e-06	5.61e-05	melanophilin [Source:MGI Symbol;Acc:MGI:2176380]	14.8475	7.25799	2.04567	0.000775021	0.00300427	melanophilin [Source:MGI Symbol;Acc:MGI:2176380]
Rybp	ENSMUSG00000072872	ENSMUST00000101118	32.1449	9.57915	3.35572	8.52105e-05	0.000505051	RING1 and YY1 binding protein [Source:MGI Symbol;Acc:MGI:1929059]	29.2614	13.6662	2.14115	0.000119648	0.000814531	RING1 and YY1 binding protein [Source:MGI Symbol;Acc:MGI:1929059]
Ifrd1	ENSMUSG00000001627	ENSMUST00000001672	51.5832	15.3748	3.35505	1.62459e-05	0.000173103	interferon-related developmental regulator 1 [Source:MGI Symbol;Acc:MGI:1316717]	49.7476	18.2143	2.73124	1.71066e-05	0.000231313	interferon-related developmental regulator 1 [Source:MGI Symbol;Acc:MGI:1316717]
Mrgpre	ENSMUSG00000048965	ENSMUST00000054048	2.19989	0.657901	3.3438	0.00429779	0.00964045	MAS-related GPR, member E [Source:MGI Symbol;Acc:MGI:2441884]	2.54815	0.470284	5.41833	0.00277299	0.00780464	MAS-related GPR, member E [Source:MGI Symbol;Acc:MGI:2441884]
Kif22	ENSMUSG00000030677	ENSMUST00000205754	18.5032	5.58813	3.31117	0.00346659	0.00807376	kinesin family member 22 [Source:MGI Symbol;Acc:MGI:109233]	8.65359	2.55694	3.38436	0.000187097	0.00110938	kinesin family member 22 [Source:MGI Symbol;Acc:MGI:109233]
Ccbe1	ENSMUSG00000046318	ENSMUST00000130300	6.12053	1.85998	3.29064	0.00024798	0.00107346	collagen and calcium binding EGF domains 1 [Source:MGI Symbol;Acc:MGI:2445053]	9.71091	2.42	4.01277	3.81188e-05	0.00038605	collagen and calcium binding EGF domains 1 [Source:MGI Symbol;Acc:MGI:2445053]
Amfr	ENSMUSG00000031751	ENSMUST00000053766	70.4459	21.4355	3.28641	3.04095e-05	0.00025978	autocrine motility factor receptor [Source:MGI Symbol;Acc:MGI:1345634]	91.9895	34.2604	2.68501	6.93877e-05	0.000566759	autocrine motility factor receptor [Source:MGI Symbol;Acc:MGI:1345634]
Wipf3	ENSMUSG00000086040	ENSMUST00000132855	9.24457	2.81411	3.28508	2.50796e-05	0.000229549	WAS/WASL interacting protein family, member 3 [Source:MGI Symbol;Acc:MGI:3044681]	10.8593	4.23239	2.56576	0.000694726	0.00277506	WAS/WASL interacting protein family, member 3 [Source:MGI Symbol;Acc:MGI:3044681]
Sulf2	ENSMUSG00000006800	ENSMUST00000109249	114.169	34.837	3.27723	2.99603e-05	0.000256811	sulfatase 2 [Source:MGI Symbol;Acc:MGI:1919293]	122.405	60.7558	2.0147	7.07823e-06	0.000133599	sulfatase 2 [Source:MGI Symbol;Acc:MGI:1919293]
Hmox1	ENSMUSG00000005413	ENSMUST00000005548	41.5924	12.7293	3.26745	0.000413814	0.00156023	heme oxygenase 1 [Source:MGI Symbol;Acc:MGI:96163]	43.715	7.20472	6.06755	0.000317858	0.00158041	heme oxygenase 1 [Source:MGI Symbol;Acc:MGI:96163]
Arhgdib	ENSMUSG00000030220	ENSMUST00000111892	157.846	48.3722	3.26315	5.08247e-07	2.42e-05	Rho, GDP dissociation inhibitor (GDI) beta [Source:MGI Symbol;Acc:MGI:101940]	133.327	12.9172	10.3217	1.01885e-05	0.00016496	Rho, GDP dissociation inhibitor (GDI) beta [Source:MGI Symbol;Acc:MGI:101940]
Mdfic	ENSMUSG00000041390	ENSMUST00000101663	11.5451	3.57443	3.22993	0.000154032	0.000759475	MyoD family inhibitor domain containing [Source:MGI Symbol;Acc:MGI:104611]	13.9341	5.75225	2.42238	0.001584	0.00509482	MyoD family inhibitor domain containing [Source:MGI Symbol;Acc:MGI:104611]
Cnn3	ENSMUSG00000053931	ENSMUST00000029773	473.898	147.105	3.22149	1.09593e-07	1.08e-05	calponin 3, acidic [Source:MGI Symbol;Acc:MGI:1919244]	346.356	150.679	2.29863	7.51995e-06	0.000138355	calponin 3, acidic [Source:MGI Symbol;Acc:MGI:1919244]
Spsb1	ENSMUSG00000039911	ENSMUST00000038562	40.3448	12.5993	3.20216	6.96798e-05	0.000439558	splA/ryanodine receptor domain and SOCS box containing 1 [Source:MGI Symbol;Acc:MGI:1921896]	90.3283	14.4715	6.24179	9.40456e-07	4.04e-05	splA/ryanodine receptor domain and SOCS box containing 1 [Source:MGI Symbol;Acc:MGI:1921896]
Slc25a29	ENSMUSG00000021265	ENSMUST00000021693	62.2897	19.4627	3.20047	2.72481e-05	0.000241472	solute carrier family 25 (mitochondrial carrier, palmitoylcarnitine transporter), member 29 [Source:MGI Symbol;Acc:MGI:2444911]	83.8705	11.0242	7.60784	3.32904e-07	2.24e-05	solute carrier family 25 (mitochondrial carrier, palmitoylcarnitine transporter), member 29 [Source:MGI Symbol;Acc:MGI:2444911]
Pam	ENSMUSG00000026335	ENSMUST00000159041	78.6028	24.6838	3.18439	2.85292e-07	1.79e-05	peptidylglycine alpha-amidating monooxygenase [Source:MGI Symbol;Acc:MGI:97475]	107.563	35.3983	3.03865	3.70115e-06	8.98e-05	peptidylglycine alpha-amidating monooxygenase [Source:MGI Symbol;Acc:MGI:97475]
Eva1c	ENSMUSG00000039903	ENSMUST00000138064	96.0629	30.1954	3.18137	3.348e-05	0.000276651	eva-1 homolog C (C. elegans) [Source:MGI Symbol;Acc:MGI:1918217]	105.427	7.81342	13.4931	2.13468e-07	1.74e-05	eva-1 homolog C (C. elegans) [Source:MGI Symbol;Acc:MGI:1918217]
Tnfaip8	ENSMUSG00000062210	ENSMUST00000148989	75.1002	23.6085	3.18107	9.75422e-06	0.000125821	tumor necrosis factor, alpha-induced protein 8 [Source:MGI Symbol;Acc:MGI:2147191]	67.0354	19.3509	3.4642	1.93747e-06	6.26e-05	tumor necrosis factor, alpha-induced protein 8 [Source:MGI Symbol;Acc:MGI:2147191]
St6galnac3	ENSMUSG00000052544	ENSMUST00000200397	5.2547	1.66517	3.15566	0.000168557	0.00080825	ST6 (alpha-N-acetyl-neuraminyl-2,3-beta-galactosyl-1,3)-N-acetylgalactosaminide alpha-2,6-sialyltransferase 3 [Source:MGI Symbol;Acc:MGI:1341828]	3.90881	1.79776	2.17426	0.000330295	0.00162639	ST6 (alpha-N-acetyl-neuraminyl-2,3-beta-galactosyl-1,3)-N-acetylgalactosaminide alpha-2,6-sialyltransferase 3 [Source:MGI Symbol;Acc:MGI:1341828]
Got1	ENSMUSG00000025190	ENSMUST00000026196	37.2509	11.8402	3.14614	6.8158e-06	0.000102013	glutamic-oxaloacetic transaminase 1, soluble [Source:MGI Symbol;Acc:MGI:95791]	43.6124	11.7337	3.71684	3.7469e-06	9.01e-05	glutamic-oxaloacetic transaminase 1, soluble [Source:MGI Symbol;Acc:MGI:95791]
Tk1	ENSMUSG00000025574	ENSMUST00000026661	31.1053	9.95181	3.12559	8.80855e-05	0.000515962	thymidine kinase 1 [Source:MGI Symbol;Acc:MGI:98763]	17.1551	3.68355	4.65722	3.94092e-05	0.000393642	thymidine kinase 1 [Source:MGI Symbol;Acc:MGI:98763]
Cdt1	ENSMUSG00000006585	ENSMUST00000006760	17.4093	5.60249	3.10742	0.0010792	0.0031885	chromatin licensing and DNA replication factor 1 [Source:MGI Symbol;Acc:MGI:1914427]	11.6644	3.84786	3.03141	0.000270061	0.00141471	chromatin licensing and DNA replication factor 1 [Source:MGI Symbol;Acc:MGI:1914427]
Icam1	ENSMUSG00000037405	ENSMUST00000215003	37.7001	12.2444	3.07896	7.65027e-05	0.00046822	intercellular adhesion molecule 1 [Source:MGI Symbol;Acc:MGI:96392]	26.4897	10.9902	2.41029	6.63525e-05	0.000550742	intercellular adhesion molecule 1 [Source:MGI Symbol;Acc:MGI:96392]
Tinagl1	ENSMUSG00000028776	ENSMUST00000030560	178.47	57.9648	3.07894	4.84827e-07	2.37e-05	tubulointerstitial nephritis antigen-like 1 [Source:MGI Symbol;Acc:MGI:2137617]	237.928	34.4587	6.90473	1.26193e-07	1.29e-05	tubulointerstitial nephritis antigen-like 1 [Source:MGI Symbol;Acc:MGI:2137617]
Cdr2l	ENSMUSG00000050910	ENSMUST00000053288	30.1848	9.8113	3.07654	3.0875e-05	0.000262078	cerebellar degeneration-related protein 2-like [Source:MGI Symbol;Acc:MGI:2684867]	28.0548	13.1061	2.14059	0.00120273	0.00414184	cerebellar degeneration-related protein 2-like [Source:MGI Symbol;Acc:MGI:2684867]
Gmnn	ENSMUSG00000006715	ENSMUST00000006898	17.7777	5.79293	3.06886	0.00041885	0.0015744	geminin [Source:MGI Symbol;Acc:MGI:1927344]	14.1163	2.21553	6.3715	0.000301765	0.00152228	geminin [Source:MGI Symbol;Acc:MGI:1927344]
Fam111a	ENSMUSG00000024691	ENSMUST00000139270	18.2527	5.96429	3.06034	0.000495118	0.00177568	family with sequence similarity 111, member A [Source:MGI Symbol;Acc:MGI:1915508]	9.6705	3.86864	2.49972	0.00155351	0.00502114	family with sequence similarity 111, member A [Source:MGI Symbol;Acc:MGI:1915508]
5031439G07Rik	ENSMUSG00000036046	ENSMUST00000047144	36.6404	12.1264	3.02155	6.0751e-06	9.55e-05	RIKEN cDNA 5031439G07 gene [Source:MGI Symbol;Acc:MGI:2444899]	62.5663	18.5707	3.36909	1.52254e-05	0.000214944	RIKEN cDNA 5031439G07 gene [Source:MGI Symbol;Acc:MGI:2444899]
Alox5	ENSMUSG00000025701	ENSMUST00000026795	2.99155	0.991856	3.01611	0.00132115	0.00374388	arachidonate 5-lipoxygenase [Source:MGI Symbol;Acc:MGI:87999]	4.55484	0.692719	6.5753	0.000843266	0.00316943	arachidonate 5-lipoxygenase [Source:MGI Symbol;Acc:MGI:87999]
Rhob	ENSMUSG00000054364	ENSMUST00000067384	215.315	71.3972	3.01573	1.84307e-06	4.89e-05	ras homolog family member B [Source:MGI Symbol;Acc:MGI:107949]	251.102	103.557	2.42478	1.30506e-07	1.3e-05	ras homolog family member B [Source:MGI Symbol;Acc:MGI:107949]
Pttg1ip	ENSMUSG00000009291	ENSMUST00000009435	304.709	101.055	3.01527	8.40229e-06	0.00011578	pituitary tumor-transforming 1 interacting protein [Source:MGI Symbol;Acc:MGI:2652132]	341.344	107.088	3.18752	4.83312e-08	8.73e-06	pituitary tumor-transforming 1 interacting protein [Source:MGI Symbol;Acc:MGI:2652132]
Glul	ENSMUSG00000026473	ENSMUST00000086199	396.017	131.573	3.00987	6.99098e-07	2.88e-05	glutamate-ammonia ligase (glutamine synthetase) [Source:MGI Symbol;Acc:MGI:95739]	372.58	175.964	2.11736	1.56041e-06	5.49e-05	glutamate-ammonia ligase (glutamine synthetase) [Source:MGI Symbol;Acc:MGI:95739]
Capg	ENSMUSG00000056737	ENSMUST00000071044	239.699	80.561	2.97537	2.01744e-05	0.00020026	capping protein (actin filament), gelsolin-like [Source:MGI Symbol;Acc:MGI:1098259]	323.765	119.865	2.70109	7.7135e-06	0.000140089	capping protein (actin filament), gelsolin-like [Source:MGI Symbol;Acc:MGI:1098259]
Ly6c1	ENSMUSG00000079018	ENSMUST00000188845	541.409	182.752	2.96253	2.82929e-06	6.28e-05	lymphocyte antigen 6 complex, locus C1 [Source:MGI Symbol;Acc:MGI:96882]	516.915	96.7131	5.34483	2.26664e-06	6.93e-05	lymphocyte antigen 6 complex, locus C1 [Source:MGI Symbol;Acc:MGI:96882]
Maff	ENSMUSG00000042622	ENSMUST00000096350	15.2343	5.15759	2.95377	0.000902822	0.00278009	v-maf musculoaponeurotic fibrosarcoma oncogene family, protein F (avian) [Source:MGI Symbol;Acc:MGI:96910]	24.9203	5.7335	4.34643	0.000143908	0.000924901	v-maf musculoaponeurotic fibrosarcoma oncogene family, protein F (avian) [Source:MGI Symbol;Acc:MGI:96910]
Thbs4	ENSMUSG00000021702	ENSMUST00000022213	22.7396	7.69946	2.95341	9.23012e-05	0.000533023	thrombospondin 4 [Source:MGI Symbol;Acc:MGI:1101779]	10.9143	0.799583	13.6499	8.45017e-05	0.000648296	thrombospondin 4 [Source:MGI Symbol;Acc:MGI:1101779]
Htra1	ENSMUSG00000006205	ENSMUST00000150717	270.512	91.6187	2.95259	3.1756e-06	6.68e-05	HtrA serine peptidase 1 [Source:MGI Symbol;Acc:MGI:1929076]	1013.34	68.2544	14.8465	3.69742e-10	7.11e-07	HtrA serine peptidase 1 [Source:MGI Symbol;Acc:MGI:1929076]
Tac2	ENSMUSG00000025400	ENSMUST00000179960	1575.77	534.966	2.94555	2.21948e-06	5.41e-05	tachykinin 2 [Source:MGI Symbol;Acc:MGI:98476]	1209.13	186.247	6.49205	6.42673e-08	9.76e-06	tachykinin 2 [Source:MGI Symbol;Acc:MGI:98476]
Lbp	ENSMUSG00000016024	ENSMUST00000109491	306.282	105.097	2.91428	4.00453e-06	7.6e-05	lipopolysaccharide binding protein [Source:MGI Symbol;Acc:MGI:1098776]	331.334	136.513	2.42712	1.75542e-06	5.89e-05	lipopolysaccharide binding protein [Source:MGI Symbol;Acc:MGI:1098776]
Slc31a1	ENSMUSG00000066150	ENSMUST00000084526	32.523	11.2697	2.88587	4.57365e-05	0.000336797	solute carrier family 31, member 1 [Source:MGI Symbol;Acc:MGI:1333843]	34.3097	11.718	2.92794	2.25792e-05	0.000274993	solute carrier family 31, member 1 [Source:MGI Symbol;Acc:MGI:1333843]
Ppp1r13b	ENSMUSG00000021285	ENSMUST00000054815	32.393	11.2867	2.87002	2.36947e-05	0.000220385	protein phosphatase 1, regulatory (inhibitor) subunit 13B [Source:MGI Symbol;Acc:MGI:1336199]	44.8734	11.9201	3.76453	5.02081e-06	0.000108659	protein phosphatase 1, regulatory (inhibitor) subunit 13B [Source:MGI Symbol;Acc:MGI:1336199]
Rcc1	ENSMUSG00000028896	ENSMUST00000084250	24.0539	8.39559	2.86506	0.00030227	0.00124483	regulator of chromosome condensation 1 [Source:MGI Symbol;Acc:MGI:1913989]	20.3046	8.98126	2.26077	3.77276e-05	0.000382611	regulator of chromosome condensation 1 [Source:MGI Symbol;Acc:MGI:1913989]
Ly6c2	ENSMUSG00000022584	ENSMUST00000187864	146.506	51.4511	2.84749	1.98621e-06	5.07e-05	lymphocyte antigen 6 complex, locus C2 [Source:MGI Symbol;Acc:MGI:3712069]	137.692	33.2776	4.13768	2.09133e-05	0.000261537	lymphocyte antigen 6 complex, locus C2 [Source:MGI Symbol;Acc:MGI:3712069]
Tnfrsf12a	ENSMUSG00000023905	ENSMUST00000167059	127.561	45.0405	2.83213	4.43354e-06	8.04e-05	tumor necrosis factor receptor superfamily, member 12a [Source:MGI Symbol;Acc:MGI:1351484]	202.434	20.9041	9.68392	1.04619e-05	0.000167283	tumor necrosis factor receptor superfamily, member 12a [Source:MGI Symbol;Acc:MGI:1351484]
Rab32	ENSMUSG00000019832	ENSMUST00000019974	31.2311	11.0624	2.82319	0.000398848	0.00152073	RAB32, member RAS oncogene family [Source:MGI Symbol;Acc:MGI:1915094]	35.1909	9.40049	3.74352	9.29069e-05	0.000690143	RAB32, member RAS oncogene family [Source:MGI Symbol;Acc:MGI:1915094]
Eif4e	ENSMUSG00000028156	ENSMUST00000029803	41.2047	14.6134	2.81965	4.98538e-05	0.000354936	eukaryotic translation initiation factor 4E [Source:MGI Symbol;Acc:MGI:95305]	36.4609	17.7128	2.05846	3.89432e-05	0.000391367	eukaryotic translation initiation factor 4E [Source:MGI Symbol;Acc:MGI:95305]
Idh1	ENSMUSG00000025950	ENSMUST00000097709	72.5689	25.7989	2.81287	1.80929e-06	4.85e-05	isocitrate dehydrogenase 1 (NADP+), soluble [Source:MGI Symbol;Acc:MGI:96413]	42.6224	19.9409	2.13743	0.000453291	0.00203675	isocitrate dehydrogenase 1 (NADP+), soluble [Source:MGI Symbol;Acc:MGI:96413]
Nt5dc2	ENSMUSG00000071547	ENSMUST00000090212	82.9901	29.6431	2.79964	0.000170419	0.000814691	5'-nucleotidase domain containing 2 [Source:MGI Symbol;Acc:MGI:1917271]	103.154	12.5377	8.22752	3.46255e-06	8.66e-05	5'-nucleotidase domain containing 2 [Source:MGI Symbol;Acc:MGI:1917271]
Ube2j1	ENSMUSG00000028277	ENSMUST00000124992	34.7971	12.4322	2.79894	4.77055e-06	8.35e-05	ubiquitin-conjugating enzyme E2J 1 [Source:MGI Symbol;Acc:MGI:1926245]	31.9477	13.2106	2.41833	0.000162335	0.0010064	ubiquitin-conjugating enzyme E2J 1 [Source:MGI Symbol;Acc:MGI:1926245]
Trabd2b	ENSMUSG00000070867	ENSMUST00000094894	4.86535	1.73924	2.79739	1.81961e-05	0.000187142	TraB domain containing 2B [Source:MGI Symbol;Acc:MGI:3650152]	10.971	3.76528	2.91373	7.20846e-05	0.000581109	TraB domain containing 2B [Source:MGI Symbol;Acc:MGI:3650152]
Rai14	ENSMUSG00000022246	ENSMUST00000090339	12.2911	4.39444	2.79696	0.000342317	0.00135888	retinoic acid induced 14 [Source:MGI Symbol;Acc:MGI:1922896]	18.9473	6.19565	3.05816	4.09299e-06	9.63e-05	retinoic acid induced 14 [Source:MGI Symbol;Acc:MGI:1922896]
Rnf19a	ENSMUSG00000022280	ENSMUST00000022890	20.5776	7.37438	2.79042	0.000254952	0.00109677	ring finger protein 19A [Source:MGI Symbol;Acc:MGI:1353623]	30.5959	11.6154	2.63409	0.00014442	0.000927159	ring finger protein 19A [Source:MGI Symbol;Acc:MGI:1353623]
Arc	ENSMUSG00000022602	ENSMUST00000023268	1.58972	0.571342	2.78242	0.000662528	0.00219649	activity regulated cytoskeletal-associated protein [Source:MGI Symbol;Acc:MGI:88067]	1.47235	0.599369	2.4565	0.00145428	0.00477893	activity regulated cytoskeletal-associated protein [Source:MGI Symbol;Acc:MGI:88067]
Ankrd35	ENSMUSG00000038354	ENSMUST00000048427	8.49113	3.05543	2.77903	0.000940309	0.00286792	ankyrin repeat domain 35 [Source:MGI Symbol;Acc:MGI:2442590]	20.0095	2.19163	9.12999	1.01045e-06	4.2e-05	ankyrin repeat domain 35 [Source:MGI Symbol;Acc:MGI:2442590]
Cks2	ENSMUSG00000062248	ENSMUST00000075853	33.9954	12.2437	2.77656	0.000360538	0.00141175	CDC28 protein kinase regulatory subunit 2 [Source:MGI Symbol;Acc:MGI:1913447]	19.6	5.36358	3.65427	0.00185402	0.00573948	CDC28 protein kinase regulatory subunit 2 [Source:MGI Symbol;Acc:MGI:1913447]
Tle3	ENSMUSG00000032280	ENSMUST00000159386	45.0192	16.2285	2.77408	8.68427e-07	3.18e-05	transducin-like enhancer of split 3 [Source:MGI Symbol;Acc:MGI:104634]	54.5226	24.4523	2.22976	2.79156e-07	2.01e-05	transducin-like enhancer of split 3 [Source:MGI Symbol;Acc:MGI:104634]
Rab15	ENSMUSG00000021062	ENSMUST00000021459	23.6554	8.53713	2.77088	0.000122657	0.000646682	RAB15, member RAS oncogene family [Source:MGI Symbol;Acc:MGI:1916865]	19.7533	9.13284	2.16288	0.00012629	0.000843623	RAB15, member RAS oncogene family [Source:MGI Symbol;Acc:MGI:1916865]
Vldlr	ENSMUSG00000024924	ENSMUST00000164509	33.2134	12.0356	2.7596	6.27475e-06	9.71e-05	very low density lipoprotein receptor [Source:MGI Symbol;Acc:MGI:98935]	39.8544	18.1084	2.20089	4.57686e-05	0.00043092	very low density lipoprotein receptor [Source:MGI Symbol;Acc:MGI:98935]
Ly6a	ENSMUSG00000075602	ENSMUST00000189068	2167.71	786.624	2.75571	6.65954e-07	2.84e-05	lymphocyte antigen 6 complex, locus A [Source:MGI Symbol;Acc:MGI:107527]	2127.46	405.612	5.24505	2.9663e-08	6.32e-06	lymphocyte antigen 6 complex, locus A [Source:MGI Symbol;Acc:MGI:107527]
Engase	ENSMUSG00000033857	ENSMUST00000135383	21.7571	7.93297	2.74262	2.10528e-05	0.000205302	endo-beta-N-acetylglucosaminidase [Source:MGI Symbol;Acc:MGI:2443788]	20.9009	3.61157	5.7872	4.78172e-05	0.000443051	endo-beta-N-acetylglucosaminidase [Source:MGI Symbol;Acc:MGI:2443788]
Srgap3	ENSMUSG00000030257	ENSMUST00000088373	8.0158	2.92887	2.73682	0.000134104	0.000688948	SLIT-ROBO Rho GTPase activating protein 3 [Source:MGI Symbol;Acc:MGI:2152938]	12.7623	4.19498	3.04227	2.46033e-06	7.24e-05	SLIT-ROBO Rho GTPase activating protein 3 [Source:MGI Symbol;Acc:MGI:2152938]
Birc5	ENSMUSG00000017716	ENSMUST00000081387	49.8057	18.2039	2.73599	2.78629e-05	0.000245535	baculoviral IAP repeat-containing 5 [Source:MGI Symbol;Acc:MGI:1203517]	25.274	2.61681	9.65832	9.83145e-06	0.000161885	baculoviral IAP repeat-containing 5 [Source:MGI Symbol;Acc:MGI:1203517]
Fen1	ENSMUSG00000024742	ENSMUST00000156291	28.8451	10.5494	2.73428	2.2359e-05	0.000212261	flap structure specific endonuclease 1 [Source:MGI Symbol;Acc:MGI:102779]	18.7665	7.14736	2.62565	0.0005438	0.00232455	flap structure specific endonuclease 1 [Source:MGI Symbol;Acc:MGI:102779]
Txn1	ENSMUSG00000028367	ENSMUST00000030051	898.005	328.517	2.73351	6.39651e-07	2.77e-05	thioredoxin 1 [Source:MGI Symbol;Acc:MGI:98874]	1085.49	128.618	8.43964	4.03068e-07	2.45e-05	thioredoxin 1 [Source:MGI Symbol;Acc:MGI:98874]
BC022687	ENSMUSG00000037594	ENSMUST00000037014	24.4573	8.95748	2.73038	0.000250855	0.00108265	cDNA sequence BC022687 [Source:MGI Symbol;Acc:MGI:2443738]	21.5351	5.35588	4.02084	3.84122e-06	9.17e-05	cDNA sequence BC022687 [Source:MGI Symbol;Acc:MGI:2443738]
Cxcl14	ENSMUSG00000021508	ENSMUST00000021970	656.95	240.689	2.72945	4.33724e-08	6.3e-06	chemokine (C-X-C motif) ligand 14 [Source:MGI Symbol;Acc:MGI:1888514]	722.527	86.9173	8.31281	1.12537e-07	1.27e-05	chemokine (C-X-C motif) ligand 14 [Source:MGI Symbol;Acc:MGI:1888514]
Mb21d2	ENSMUSG00000051065	ENSMUST00000100023	15.463	5.67532	2.7246	5.05573e-06	8.59e-05	Mab-21 domain containing 2 [Source:MGI Symbol;Acc:MGI:1917028]	13.1595	3.87711	3.39415	0.000360662	0.00173743	Mab-21 domain containing 2 [Source:MGI Symbol;Acc:MGI:1917028]
Atg16l2	ENSMUSG00000047767	ENSMUST00000207740	35.4202	13.0562	2.71291	0.000203444	0.000924463	autophagy related 16-like 2 (S. cerevisiae) [Source:MGI Symbol;Acc:MGI:1920933]	49.7225	17.415	2.85515	0.000104559	0.000741084	autophagy related 16-like 2 (S. cerevisiae) [Source:MGI Symbol;Acc:MGI:1920933]
Frrs1	ENSMUSG00000033386	ENSMUST00000040260	13.5649	5.01438	2.70519	0.00189887	0.00498667	ferric-chelate reductase 1 [Source:MGI Symbol;Acc:MGI:108076]	16.2202	4.17411	3.88591	0.0011354	0.00395561	ferric-chelate reductase 1 [Source:MGI Symbol;Acc:MGI:108076]
Tmem37	ENSMUSG00000050777	ENSMUST00000056089	46.1573	17.0916	2.70058	1.35331e-05	0.000154128	transmembrane protein 37 [Source:MGI Symbol;Acc:MGI:2157899]	32.4348	5.93163	5.46811	2.58713e-05	0.000299519	transmembrane protein 37 [Source:MGI Symbol;Acc:MGI:2157899]
Ostf1	ENSMUSG00000024725	ENSMUST00000025631	132.614	49.185	2.69622	0.000116287	0.000626548	osteoclast stimulating factor 1 [Source:MGI Symbol;Acc:MGI:700012]	161.698	35.0741	4.61019	1.24308e-07	1.29e-05	osteoclast stimulating factor 1 [Source:MGI Symbol;Acc:MGI:700012]
Fanci	ENSMUSG00000039187	ENSMUST00000126456	2.27141	0.847331	2.68067	0.00400162	0.00908822	Fanconi anemia, complementation group I [Source:MGI Symbol;Acc:MGI:2384790]	1.09526	0.320147	3.42113	0.0026379	0.00751676	Fanconi anemia, complementation group I [Source:MGI Symbol;Acc:MGI:2384790]
Mettl9	ENSMUSG00000030876	ENSMUST00000033163	98.9746	36.9365	2.67959	4.13132e-05	0.000315063	methyltransferase like 9 [Source:MGI Symbol;Acc:MGI:1914862]	99.4926	37.8839	2.62625	9.90555e-06	0.000162662	methyltransferase like 9 [Source:MGI Symbol;Acc:MGI:1914862]
Hs1bp3	ENSMUSG00000020605	ENSMUST00000220199	35.8744	13.4155	2.67411	1.45165e-06	4.24e-05	HCLS1 binding protein 3 [Source:MGI Symbol;Acc:MGI:1913224]	46.0887	12.5903	3.66066	1.66755e-07	1.5e-05	HCLS1 binding protein 3 [Source:MGI Symbol;Acc:MGI:1913224]
Rgcc	ENSMUSG00000022018	ENSMUST00000022595	30.5226	11.4262	2.67129	0.000181073	0.000848709	regulator of cell cycle [Source:MGI Symbol;Acc:MGI:1913464]	59.5096	16.5598	3.59361	0.000212504	0.0012093	regulator of cell cycle [Source:MGI Symbol;Acc:MGI:1913464]
Camk2d	ENSMUSG00000053819	ENSMUST00000143383	33.0859	12.4542	2.65661	5.62793e-05	0.000382248	calcium/calmodulin-dependent protein kinase II, delta [Source:MGI Symbol;Acc:MGI:1341265]	33.0645	12.7844	2.58632	7.46274e-05	0.000593212	calcium/calmodulin-dependent protein kinase II, delta [Source:MGI Symbol;Acc:MGI:1341265]
Lamb2	ENSMUSG00000052911	ENSMUST00000194147	217.174	81.8155	2.65443	2.35489e-08	4.81e-06	laminin, beta 2 [Source:MGI Symbol;Acc:MGI:99916]	232.685	76.0191	3.06088	5.06676e-08	8.86e-06	laminin, beta 2 [Source:MGI Symbol;Acc:MGI:99916]
Bag3	ENSMUSG00000030847	ENSMUST00000033136	102.088	39.1541	2.60733	6.36022e-06	9.77e-05	BCL2-associated athanogene 3 [Source:MGI Symbol;Acc:MGI:1352493]	173.075	50.0124	3.46064	2.55886e-06	7.45e-05	BCL2-associated athanogene 3 [Source:MGI Symbol;Acc:MGI:1352493]
Flnc	ENSMUSG00000068699	ENSMUST00000148404	91.6256	35.2835	2.59684	4.25787e-07	2.21e-05	filamin C, gamma [Source:MGI Symbol;Acc:MGI:95557]	107.824	49.4543	2.18027	1.05236e-07	1.24e-05	filamin C, gamma [Source:MGI Symbol;Acc:MGI:95557]
Sqrdl	ENSMUSG00000005803	ENSMUST00000005953	175.304	67.7797	2.58638	0.000148248	0.000739489	sulfide quinone reductase-like (yeast) [Source:MGI Symbol;Acc:MGI:1929899]	142.507	39.1527	3.63978	4.44007e-05	0.000422841	sulfide quinone reductase-like (yeast) [Source:MGI Symbol;Acc:MGI:1929899]
Cenpa	ENSMUSG00000029177	ENSMUST00000144742	33.5132	12.9633	2.58523	0.000339973	0.00135144	centromere protein A [Source:MGI Symbol;Acc:MGI:88375]	17.7091	3.04978	5.80668	0.000867761	0.0032355	centromere protein A [Source:MGI Symbol;Acc:MGI:88375]
Sgpp1	ENSMUSG00000021054	ENSMUST00000021450	27.8632	10.8997	2.55633	5.21035e-05	0.000364183	sphingosine-1-phosphate phosphatase 1 [Source:MGI Symbol;Acc:MGI:2135760]	23.5481	6.39989	3.67946	5.53173e-05	0.000489959	sphingosine-1-phosphate phosphatase 1 [Source:MGI Symbol;Acc:MGI:2135760]
Cited2	ENSMUSG00000039910	ENSMUST00000038107	66.0023	25.8377	2.55449	3.11706e-05	0.000264041	Cbp/p300-interacting transactivator, with Glu/Asp-rich carboxy-terminal domain, 2 [Source:MGI Symbol;Acc:MGI:1306784]	62.7349	29.5201	2.12516	0.000429695	0.00196342	Cbp/p300-interacting transactivator, with Glu/Asp-rich carboxy-terminal domain, 2 [Source:MGI Symbol;Acc:MGI:1306784]
Mpi	ENSMUSG00000032306	ENSMUST00000034856	75.1996	29.4778	2.55106	3.4963e-05	0.000284179	mannose phosphate isomerase [Source:MGI Symbol;Acc:MGI:97075]	45.7185	12.7163	3.59527	2.34374e-05	0.000279955	mannose phosphate isomerase [Source:MGI Symbol;Acc:MGI:97075]
Fam19a5	ENSMUSG00000054863	ENSMUST00000068088	6.6491	2.61745	2.5403	0.00285534	0.00688695	family with sequence similarity 19, member A5 [Source:MGI Symbol;Acc:MGI:2146182]	7.02627	2.28353	3.07693	0.00277386	0.00780464	family with sequence similarity 19, member A5 [Source:MGI Symbol;Acc:MGI:2146182]
Prnp	ENSMUSG00000079037	ENSMUST00000091288	168.728	66.5014	2.53722	1.44528e-06	4.24e-05	prion protein [Source:MGI Symbol;Acc:MGI:97769]	278.335	66.2609	4.20059	4.273e-06	9.89e-05	prion protein [Source:MGI Symbol;Acc:MGI:97769]
Shb	ENSMUSG00000044813	ENSMUST00000147926	28.8624	11.4017	2.53142	7.4782e-06	0.000107858	src homology 2 domain-containing transforming protein B [Source:MGI Symbol;Acc:MGI:98294]	53.4482	10.9763	4.86942	4.18708e-05	0.00040625	src homology 2 domain-containing transforming protein B [Source:MGI Symbol;Acc:MGI:98294]
Rhou	ENSMUSG00000039960	ENSMUST00000136615	69.883	27.7494	2.51836	7.24762e-06	0.000106193	ras homolog family member U [Source:MGI Symbol;Acc:MGI:1916831]	83.6393	21.0599	3.9715	1.91257e-06	6.19e-05	ras homolog family member U [Source:MGI Symbol;Acc:MGI:1916831]
Pygl	ENSMUSG00000021069	ENSMUST00000071250	34.6867	13.8501	2.50444	0.000199673	0.000911645	liver glycogen phosphorylase [Source:MGI Symbol;Acc:MGI:97829]	22.4499	8.69168	2.58292	0.000149744	0.000951324	liver glycogen phosphorylase [Source:MGI Symbol;Acc:MGI:97829]
Cmpk1	ENSMUSG00000028719	ENSMUST00000030491	36.3853	14.5978	2.49253	0.000944156	0.00287762	cytidine monophosphate (UMP-CMP) kinase 1 [Source:MGI Symbol;Acc:MGI:1913838]	33.143	15.2819	2.16878	0.000861215	0.0032222	cytidine monophosphate (UMP-CMP) kinase 1 [Source:MGI Symbol;Acc:MGI:1913838]
Sidt2	ENSMUSG00000034908	ENSMUST00000038488	101.818	41.0796	2.47856	2.47723e-05	0.000227692	SID1 transmembrane family, member 2 [Source:MGI Symbol;Acc:MGI:2446134]	138.47	46.2167	2.99611	1.9444e-05	0.000251544	SID1 transmembrane family, member 2 [Source:MGI Symbol;Acc:MGI:2446134]
Ckap4	ENSMUSG00000046841	ENSMUST00000053871	127.443	51.4245	2.47825	2.21969e-06	5.41e-05	cytoskeleton-associated protein 4 [Source:MGI Symbol;Acc:MGI:2444926]	91.9144	37.2093	2.4702	4.81468e-05	0.000445152	cytoskeleton-associated protein 4 [Source:MGI Symbol;Acc:MGI:2444926]
Ier5	ENSMUSG00000056708	ENSMUST00000055322	43.7565	17.6926	2.47315	4.58733e-05	0.000337446	immediate early response 5 [Source:MGI Symbol;Acc:MGI:1337072]	59.6492	13.9041	4.29006	4.26817e-06	9.89e-05	immediate early response 5 [Source:MGI Symbol;Acc:MGI:1337072]
Plekhf1	ENSMUSG00000074170	ENSMUST00000098513	18.8551	7.66654	2.45941	0.000897741	0.00276988	pleckstrin homology domain containing, family F (with FYVE domain) member 1 [Source:MGI Symbol;Acc:MGI:1919537]	19.6995	7.60711	2.58961	0.00230153	0.00677232	pleckstrin homology domain containing, family F (with FYVE domain) member 1 [Source:MGI Symbol;Acc:MGI:1919537]
Arl4a	ENSMUSG00000047446	ENSMUST00000101472	48.423	19.7169	2.45591	3.93318e-06	7.52e-05	ADP-ribosylation factor-like 4A [Source:MGI Symbol;Acc:MGI:99437]	53.4279	13.8928	3.84574	6.99289e-07	3.37e-05	ADP-ribosylation factor-like 4A [Source:MGI Symbol;Acc:MGI:99437]
Serpina3n	ENSMUSG00000021091	ENSMUST00000021506	94.7837	38.8872	2.4374	5.42702e-06	9.01e-05	serine (or cysteine) peptidase inhibitor, clade A, member 3N [Source:MGI Symbol;Acc:MGI:105045]	32.9812	4.95125	6.66119	9.15816e-05	0.000685298	serine (or cysteine) peptidase inhibitor, clade A, member 3N [Source:MGI Symbol;Acc:MGI:105045]
Tpcn2	ENSMUSG00000048677	ENSMUST00000208328	22.0331	9.04286	2.43652	0.000426729	0.00159499	two pore segment channel 2 [Source:MGI Symbol;Acc:MGI:2385297]	22.4	7.12813	3.14248	0.000190063	0.00112389	two pore segment channel 2 [Source:MGI Symbol;Acc:MGI:2385297]
Snx1	ENSMUSG00000032382	ENSMUST00000034946	166.863	68.5833	2.43299	5.7414e-05	0.000386815	sorting nexin 1 [Source:MGI Symbol;Acc:MGI:1928395]	155.024	71.4742	2.16896	4.13334e-05	0.000405185	sorting nexin 1 [Source:MGI Symbol;Acc:MGI:1928395]
Gatad1	ENSMUSG00000007415	ENSMUST00000140871	51.2288	21.0693	2.43144	0.000114768	0.000621792	GATA zinc finger domain containing 1 [Source:MGI Symbol;Acc:MGI:1914460]	33.0138	15.05	2.19361	4.88155e-05	0.000449414	GATA zinc finger domain containing 1 [Source:MGI Symbol;Acc:MGI:1914460]
Gpx3	ENSMUSG00000018339	ENSMUST00000125094	8508.61	3499.91	2.43109	1.46134e-08	4.18e-06	glutathione peroxidase 3 [Source:MGI Symbol;Acc:MGI:105102]	10989.3	1626.75	6.75536	3.28373e-10	7.1e-07	glutathione peroxidase 3 [Source:MGI Symbol;Acc:MGI:105102]
Csf1r	ENSMUSG00000024621	ENSMUST00000025523	48.2018	19.8771	2.42499	8.49412e-05	0.000504197	colony stimulating factor 1 receptor [Source:MGI Symbol;Acc:MGI:1339758]	72.4453	14.9962	4.83092	7.61474e-06	0.000138879	colony stimulating factor 1 receptor [Source:MGI Symbol;Acc:MGI:1339758]
Hoga1	ENSMUSG00000025176	ENSMUST00000168414	8.03514	3.32479	2.41674	0.000748577	0.00240996	4-hydroxy-2-oxoglutarate aldolase 1 [Source:MGI Symbol;Acc:MGI:1914682]	8.20076	2.07455	3.95302	0.000327581	0.00161716	4-hydroxy-2-oxoglutarate aldolase 1 [Source:MGI Symbol;Acc:MGI:1914682]
Plaur	ENSMUSG00000046223	ENSMUST00000002284	15.663	6.50562	2.40762	0.000141256	0.000715266	plasminogen activator, urokinase receptor [Source:MGI Symbol;Acc:MGI:97612]	31.2854	4.82723	6.48103	0.000504223	0.00219439	plasminogen activator, urokinase receptor [Source:MGI Symbol;Acc:MGI:97612]
Tcf19	ENSMUSG00000050410	ENSMUST00000161012	26.5412	11.0454	2.40292	0.000695634	0.00227816	transcription factor 19 [Source:MGI Symbol;Acc:MGI:103180]	13.2189	3.58355	3.68877	0.000454953	0.0020421	transcription factor 19 [Source:MGI Symbol;Acc:MGI:103180]
Papss2	ENSMUSG00000024899	ENSMUST00000025833	6.23256	2.59449	2.40223	0.00116213	0.00338145	3'-phosphoadenosine 5'-phosphosulfate synthase 2 [Source:MGI Symbol;Acc:MGI:1330223]	21.8792	2.36703	9.24331	4.88773e-05	0.000449744	3'-phosphoadenosine 5'-phosphosulfate synthase 2 [Source:MGI Symbol;Acc:MGI:1330223]
Ubac2	ENSMUSG00000041765	ENSMUST00000039803	68.7867	28.7276	2.39445	7.4811e-06	0.000107858	ubiquitin associated domain containing 2 [Source:MGI Symbol;Acc:MGI:1916139]	42.3621	14.9986	2.8244	1.79826e-05	0.000238866	ubiquitin associated domain containing 2 [Source:MGI Symbol;Acc:MGI:1916139]
Cdkn3	ENSMUSG00000037628	ENSMUST00000067426	12.2806	5.13326	2.39236	0.000554593	0.00192892	cyclin-dependent kinase inhibitor 3 [Source:MGI Symbol;Acc:MGI:1919641]	5.10481	0.253457	20.1408	0.000752137	0.00293482	cyclin-dependent kinase inhibitor 3 [Source:MGI Symbol;Acc:MGI:1919641]
B4galnt1	ENSMUSG00000006731	ENSMUST00000006914	123.638	52.0579	2.37501	5.58593e-05	0.000380592	beta-1,4-N-acetyl-galactosaminyl transferase 1 [Source:MGI Symbol;Acc:MGI:1342057]	108.315	29.1656	3.71378	6.53237e-06	0.000126944	beta-1,4-N-acetyl-galactosaminyl transferase 1 [Source:MGI Symbol;Acc:MGI:1342057]
Chrd	ENSMUSG00000006958	ENSMUST00000115423	53.0335	22.4905	2.35804	9.5586e-06	0.000124344	chordin [Source:MGI Symbol;Acc:MGI:1313268]	32.2395	14.4643	2.22891	0.000375185	0.00178791	chordin [Source:MGI Symbol;Acc:MGI:1313268]
Tmem104	ENSMUSG00000045980	ENSMUST00000100235	8.89265	3.77674	2.35458	0.000657233	0.00218302	transmembrane protein 104 [Source:MGI Symbol;Acc:MGI:2444222]	13.865	4.78634	2.89679	3.29265e-05	0.000350703	transmembrane protein 104 [Source:MGI Symbol;Acc:MGI:2444222]
Phyh	ENSMUSG00000026664	ENSMUST00000027975	63.3244	26.988	2.34639	4.87812e-06	8.41e-05	phytanoyl-CoA hydroxylase [Source:MGI Symbol;Acc:MGI:891978]	55.491	23.4345	2.36792	0.000183457	0.00109575	phytanoyl-CoA hydroxylase [Source:MGI Symbol;Acc:MGI:891978]
Sptssa	ENSMUSG00000044408	ENSMUST00000056228	261.707	111.564	2.34581	1.122e-05	0.000137636	serine palmitoyltransferase, small subunit A [Source:MGI Symbol;Acc:MGI:1913399]	294.374	55.3935	5.31424	1.15789e-05	0.000176809	serine palmitoyltransferase, small subunit A [Source:MGI Symbol;Acc:MGI:1913399]
Vash2	ENSMUSG00000037568	ENSMUST00000166139	2.95463	1.27063	2.32533	0.0026542	0.00650353	vasohibin 2 [Source:MGI Symbol;Acc:MGI:2444826]	2.45944	1.19697	2.05472	0.00121281	0.00416743	vasohibin 2 [Source:MGI Symbol;Acc:MGI:2444826]
Spcs3	ENSMUSG00000054408	ENSMUST00000067476	52.9561	22.7833	2.32434	1.65659e-05	0.000175215	signal peptidase complex subunit 3 homolog (S. cerevisiae) [Source:MGI Symbol;Acc:MGI:1923937]	49.7018	24.378	2.0388	0.0006991	0.00278867	signal peptidase complex subunit 3 homolog (S. cerevisiae) [Source:MGI Symbol;Acc:MGI:1923937]
Cx3cl1	ENSMUSG00000031778	ENSMUST00000034230	11.6578	5.01739	2.32348	0.0003111	0.00126939	chemokine (C-X3-C motif) ligand 1 [Source:MGI Symbol;Acc:MGI:1097153]	14.5739	6.8431	2.12972	0.00255217	0.00733514	chemokine (C-X3-C motif) ligand 1 [Source:MGI Symbol;Acc:MGI:1097153]
Capn1	ENSMUSG00000024942	ENSMUST00000164843	91.3407	39.3295	2.32245	5.8236e-05	0.000391078	calpain 1 [Source:MGI Symbol;Acc:MGI:88263]	63.8383	31.8716	2.00299	1.89948e-05	0.000247871	calpain 1 [Source:MGI Symbol;Acc:MGI:88263]
Tjap1	ENSMUSG00000012296	ENSMUST00000164342	59.2047	25.5708	2.31533	0.000309996	0.0012677	tight junction associated protein 1 [Source:MGI Symbol;Acc:MGI:1921344]	67.2555	24.7211	2.72057	0.000173062	0.00105194	tight junction associated protein 1 [Source:MGI Symbol;Acc:MGI:1921344]
Cttn	ENSMUSG00000031078	ENSMUST00000033407	131.571	56.9314	2.31104	2.82522e-05	0.00024763	cortactin [Source:MGI Symbol;Acc:MGI:99695]	149.141	73.8173	2.02041	4.09949e-06	9.63e-05	cortactin [Source:MGI Symbol;Acc:MGI:99695]
Hspb8	ENSMUSG00000041548	ENSMUST00000036991	285.325	123.568	2.30905	8.07636e-06	0.00011263	heat shock protein 8 [Source:MGI Symbol;Acc:MGI:2135756]	338.892	67.2555	5.03887	6.37035e-06	0.000125151	heat shock protein 8 [Source:MGI Symbol;Acc:MGI:2135756]
Ankrd46	ENSMUSG00000048307	ENSMUST00000057486	71.4903	31.0082	2.30553	0.000112009	0.000611641	ankyrin repeat domain 46 [Source:MGI Symbol;Acc:MGI:1916089]	78.6131	37.0248	2.12325	1.27233e-05	0.000189351	ankyrin repeat domain 46 [Source:MGI Symbol;Acc:MGI:1916089]
Ddb1	ENSMUSG00000024740	ENSMUST00000025649	298.746	129.6	2.30514	2.10079e-07	1.49e-05	damage specific DNA binding protein 1 [Source:MGI Symbol;Acc:MGI:1202384]	315.854	123.166	2.56446	5.87769e-06	0.000119662	damage specific DNA binding protein 1 [Source:MGI Symbol;Acc:MGI:1202384]
Tmem251	ENSMUSG00000046675	ENSMUST00000057416	29.6184	12.8855	2.29859	0.00226513	0.00572229	transmembrane protein 251 [Source:MGI Symbol;Acc:MGI:2443862]	40.647	7.39237	5.4985	1.10604e-05	0.000171998	transmembrane protein 251 [Source:MGI Symbol;Acc:MGI:2443862]
Glipr1	ENSMUSG00000056888	ENSMUST00000162508	69.7225	30.5865	2.27952	0.00378994	0.00869553	GLI pathogenesis-related 1 (glioma) [Source:MGI Symbol;Acc:MGI:1920940]	27.9228	7.16127	3.89914	0.000554007	0.00235828	GLI pathogenesis-related 1 (glioma) [Source:MGI Symbol;Acc:MGI:1920940]
Map2k3	ENSMUSG00000018932	ENSMUST00000019076	53.7466	23.7896	2.25924	0.000779799	0.00248635	mitogen-activated protein kinase kinase 3 [Source:MGI Symbol;Acc:MGI:1346868]	73.9974	22.3087	3.31697	5.71292e-05	0.000501009	mitogen-activated protein kinase kinase 3 [Source:MGI Symbol;Acc:MGI:1346868]
Tmem189	ENSMUSG00000090213	ENSMUST00000006587	42.44	18.8559	2.25075	0.000335029	0.00133609	transmembrane protein 189 [Source:MGI Symbol;Acc:MGI:2142624]	72.6065	18.155	3.99925	6.17451e-05	0.000526186	transmembrane protein 189 [Source:MGI Symbol;Acc:MGI:2142624]
Anxa3	ENSMUSG00000029484	ENSMUST00000199330	92.7925	41.4891	2.23655	0.0001381	0.000704865	annexin A3 [Source:MGI Symbol;Acc:MGI:1201378]	99.3215	25.2065	3.94032	1.08641e-05	0.000170477	annexin A3 [Source:MGI Symbol;Acc:MGI:1201378]
Prdx6	ENSMUSG00000026701	ENSMUST00000071718	205.476	92.5215	2.22085	0.000197143	0.000903451	peroxiredoxin 6 [Source:MGI Symbol;Acc:MGI:894320]	200.167	41.7948	4.78927	1.1444e-07	1.29e-05	peroxiredoxin 6 [Source:MGI Symbol;Acc:MGI:894320]
Pgk1	ENSMUSG00000062070	ENSMUST00000081593	222.717	101.227	2.20018	1.33841e-06	4.04e-05	phosphoglycerate kinase 1 [Source:MGI Symbol;Acc:MGI:97555]	205.271	74.328	2.76169	2.41761e-06	7.16e-05	phosphoglycerate kinase 1 [Source:MGI Symbol;Acc:MGI:97555]
S100a6	ENSMUSG00000001025	ENSMUST00000001051	3321.01	1515.51	2.19135	4.77475e-07	2.34e-05	S100 calcium binding protein A6 (calcyclin) [Source:MGI Symbol;Acc:MGI:1339467]	6413.82	406.577	15.7752	4.52939e-09	2.82e-06	S100 calcium binding protein A6 (calcyclin) [Source:MGI Symbol;Acc:MGI:1339467]
Cebpb	ENSMUSG00000056501	ENSMUST00000070642	173.253	79.471	2.18008	6.49568e-05	0.000419571	CCAAT/enhancer binding protein (C/EBP), beta [Source:MGI Symbol;Acc:MGI:88373]	117.218	35.1878	3.33122	9.66188e-06	0.000160487	CCAAT/enhancer binding protein (C/EBP), beta [Source:MGI Symbol;Acc:MGI:88373]
Rras2	ENSMUSG00000055723	ENSMUST00000069449	82.9744	38.1053	2.1775	6.28967e-06	9.73e-05	related RAS viral (r-ras) oncogene 2 [Source:MGI Symbol;Acc:MGI:1914172]	59.4368	15.7053	3.78451	4.10314e-05	0.000403966	related RAS viral (r-ras) oncogene 2 [Source:MGI Symbol;Acc:MGI:1914172]
Arpc5	ENSMUSG00000008475	ENSMUST00000077755	169.046	77.8018	2.17277	4.46061e-06	8.06e-05	actin related protein 2/3 complex, subunit 5 [Source:MGI Symbol;Acc:MGI:1915021]	134.624	59.8643	2.24882	5.44493e-05	0.000485778	actin related protein 2/3 complex, subunit 5 [Source:MGI Symbol;Acc:MGI:1915021]
Csk	ENSMUSG00000032312	ENSMUST00000034863	79.344	36.6381	2.16562	2.71036e-05	0.000240315	c-src tyrosine kinase [Source:MGI Symbol;Acc:MGI:88537]	79.1486	34.249	2.31098	0.000195558	0.00114374	c-src tyrosine kinase [Source:MGI Symbol;Acc:MGI:88537]
Ctdspl	ENSMUSG00000047409	ENSMUST00000073109	33.8596	15.7434	2.15071	2.53911e-05	0.00023094	CTD (carboxy-terminal domain, RNA polymerase II, polypeptide A) small phosphatase-like [Source:MGI Symbol;Acc:MGI:1916524]	33.177	13.8333	2.39835	2.78618e-06	7.8e-05	CTD (carboxy-terminal domain, RNA polymerase II, polypeptide A) small phosphatase-like [Source:MGI Symbol;Acc:MGI:1916524]
Tfpi2	ENSMUSG00000029664	ENSMUST00000031674	6.95431	3.24064	2.14597	0.00425219	0.0095518	tissue factor pathway inhibitor 2 [Source:MGI Symbol;Acc:MGI:108543]	11.8477	1.19139	9.94439	1.93778e-05	0.000251041	tissue factor pathway inhibitor 2 [Source:MGI Symbol;Acc:MGI:108543]
Sat1	ENSMUSG00000025283	ENSMUST00000026318	278.926	130.022	2.14522	9.10545e-06	0.000120883	spermidine/spermine N1-acetyl transferase 1 [Source:MGI Symbol;Acc:MGI:98233]	322.594	70.3129	4.58797	6.37135e-08	9.76e-06	spermidine/spermine N1-acetyl transferase 1 [Source:MGI Symbol;Acc:MGI:98233]
Pvr	ENSMUSG00000040511	ENSMUST00000043517	15.2361	7.11928	2.14011	0.00110331	0.00324585	poliovirus receptor [Source:MGI Symbol;Acc:MGI:107741]	26.657	6.77713	3.93338	0.000136067	0.000887769	poliovirus receptor [Source:MGI Symbol;Acc:MGI:107741]
Gys1	ENSMUSG00000003865	ENSMUST00000003964	25.8231	12.1531	2.12482	0.000104334	0.000581309	glycogen synthase 1, muscle [Source:MGI Symbol;Acc:MGI:101805]	24.6079	11.575	2.12595	0.000560548	0.00238067	glycogen synthase 1, muscle [Source:MGI Symbol;Acc:MGI:101805]
Spink8	ENSMUSG00000050074	ENSMUST00000198988	80.4967	38.0059	2.118	0.00151446	0.00418057	serine peptidase inhibitor, Kazal type 8 [Source:MGI Symbol;Acc:MGI:1925959]	34.9662	1.5687	22.2899	3.94597e-05	0.000393642	serine peptidase inhibitor, Kazal type 8 [Source:MGI Symbol;Acc:MGI:1925959]
Susd2	ENSMUSG00000006342	ENSMUST00000095541	67.922	32.0866	2.11684	8.27534e-05	0.00049509	sushi domain containing 2 [Source:MGI Symbol;Acc:MGI:1918983]	23.8839	9.05288	2.63827	4.14481e-05	0.000405302	sushi domain containing 2 [Source:MGI Symbol;Acc:MGI:1918983]
Atp6v1h	ENSMUSG00000033793	ENSMUST00000192847	42.2837	20.193	2.09398	8.80356e-05	0.000515962	ATPase, H+ transporting, lysosomal V1 subunit H [Source:MGI Symbol;Acc:MGI:1914864]	44.1749	20.8534	2.11835	2.06407e-05	0.000259818	ATPase, H+ transporting, lysosomal V1 subunit H [Source:MGI Symbol;Acc:MGI:1914864]
Procr	ENSMUSG00000027611	ENSMUST00000029140	68.1253	32.722	2.08194	6.66258e-06	0.000100503	protein C receptor, endothelial [Source:MGI Symbol;Acc:MGI:104596]	387.542	31.4576	12.3195	2.32262e-06	7.04e-05	protein C receptor, endothelial [Source:MGI Symbol;Acc:MGI:104596]
Wsb2	ENSMUSG00000029364	ENSMUST00000031309	55.0764	26.4857	2.07947	0.000122437	0.00064572	WD repeat and SOCS box-containing 2 [Source:MGI Symbol;Acc:MGI:2144041]	66.6942	23.5107	2.83676	7.69299e-05	0.000606426	WD repeat and SOCS box-containing 2 [Source:MGI Symbol;Acc:MGI:2144041]
Mt3	ENSMUSG00000031760	ENSMUST00000034211	361.14	174.055	2.07486	4.2995e-05	0.000322733	metallothionein 3 [Source:MGI Symbol;Acc:MGI:97173]	908.755	8.57067	106.031	7.02703e-07	3.37e-05	metallothionein 3 [Source:MGI Symbol;Acc:MGI:97173]
Adm	ENSMUSG00000030790	ENSMUST00000033054	32.1837	15.6146	2.06113	0.00342497	0.00799083	adrenomedullin [Source:MGI Symbol;Acc:MGI:108058]	42.5112	15.7409	2.70068	0.000426055	0.00195032	adrenomedullin [Source:MGI Symbol;Acc:MGI:108058]
Aars	ENSMUSG00000031960	ENSMUST00000125268	60.6853	29.7583	2.03927	1.61209e-06	4.55e-05	alanyl-tRNA synthetase [Source:MGI Symbol;Acc:MGI:2384560]	70.481	20.8498	3.38042	1.41643e-07	1.36e-05	alanyl-tRNA synthetase [Source:MGI Symbol;Acc:MGI:2384560]
Ankrd50	ENSMUSG00000044864	ENSMUST00000120875	13.5401	6.66553	2.03137	0.000359964	0.00141014	ankyrin repeat domain 50 [Source:MGI Symbol;Acc:MGI:2139777]	11.4626	5.68644	2.01578	0.00215257	0.00643687	ankyrin repeat domain 50 [Source:MGI Symbol;Acc:MGI:2139777]
Slc39a6	ENSMUSG00000024270	ENSMUST00000070726	20.6342	10.1827	2.0264	0.00030506	0.00125264	solute carrier family 39 (metal ion transporter), member 6 [Source:MGI Symbol;Acc:MGI:2147279]	25.5587	10.2849	2.48506	0.000150412	0.00095395	solute carrier family 39 (metal ion transporter), member 6 [Source:MGI Symbol;Acc:MGI:2147279]
Nrm	ENSMUSG00000059791	ENSMUST00000074259	34.0834	16.8508	2.02266	0.000661653	0.00219475	nurim (nuclear envelope membrane protein) [Source:MGI Symbol;Acc:MGI:2146855]	22.8757	8.62239	2.65306	0.00363921	0.00959272	nurim (nuclear envelope membrane protein) [Source:MGI Symbol;Acc:MGI:2146855]
Itm2a	ENSMUSG00000031239	ENSMUST00000033591	82.9569	41.2837	2.00943	0.000153247	0.000757482	integral membrane protein 2A [Source:MGI Symbol;Acc:MGI:107706]	45.4526	18.0868	2.51302	0.00276488	0.00778845	integral membrane protein 2A [Source:MGI Symbol;Acc:MGI:107706]
Aspg	ENSMUSG00000037686	ENSMUST00000079400	85.0712	42.3598	2.0083	1.94693e-05	0.000195054	asparaginase [Source:MGI Symbol;Acc:MGI:2144822]	176.249	48.8566	3.60747	2.35102e-06	7.05e-05	asparaginase [Source:MGI Symbol;Acc:MGI:2144822]
Gm11127	ENSMUSG00000079492	ENSMUST00000113742	5.8511	11.7107	0.499636	5.20048e-05	0.000364183	predicted gene 11127 [Source:MGI Symbol;Acc:MGI:3779381]	5.20181	14.4758	0.359344	2.07727e-05	0.000260721	predicted gene 11127 [Source:MGI Symbol;Acc:MGI:3779381]
C1ra	ENSMUSG00000055172	ENSMUST00000068593	22.7502	45.5785	0.499144	7.08117e-05	0.000444426	complement component 1, r subcomponent A [Source:MGI Symbol;Acc:MGI:1355313]	12.2558	30.585	0.400711	0.000373306	0.0017819	complement component 1, r subcomponent A [Source:MGI Symbol;Acc:MGI:1355313]
Cacna1d	ENSMUSG00000015968	ENSMUST00000112249	1.28325	2.57707	0.49795	0.00244122	0.00607475	calcium channel, voltage-dependent, L type, alpha 1D subunit [Source:MGI Symbol;Acc:MGI:88293]	0.268018	3.25924	0.0822335	0.000141277	0.000913078	calcium channel, voltage-dependent, L type, alpha 1D subunit [Source:MGI Symbol;Acc:MGI:88293]
Runx1t1	ENSMUSG00000006586	ENSMUST00000006761	1.15758	2.32474	0.497937	0.00258172	0.00635751	runt-related transcription factor 1; translocated to, 1 (cyclin D-related) [Source:MGI Symbol;Acc:MGI:104793]	0.467907	4.22591	0.110723	0.00343944	0.0091952	runt-related transcription factor 1; translocated to, 1 (cyclin D-related) [Source:MGI Symbol;Acc:MGI:104793]
Dtx1	ENSMUSG00000029603	ENSMUST00000031607	4.13424	8.3247	0.496624	0.00402499	0.0091317	deltex 1, E3 ubiquitin ligase [Source:MGI Symbol;Acc:MGI:1352744]	2.56453	8.37738	0.306125	0.000769016	0.00298622	deltex 1, E3 ubiquitin ligase [Source:MGI Symbol;Acc:MGI:1352744]
C4a	ENSMUSG00000015451	ENSMUST00000160657	2.09236	4.21669	0.496208	0.00325495	0.00767502	complement component 4A (Rodgers blood group) [Source:MGI Symbol;Acc:MGI:98320]	1.98245	4.14687	0.478059	0.00128178	0.00435771	complement component 4A (Rodgers blood group) [Source:MGI Symbol;Acc:MGI:98320]
Cpt1c	ENSMUSG00000007783	ENSMUST00000211901	7.89129	15.9356	0.495198	0.000204972	0.00092945	carnitine palmitoyltransferase 1c [Source:MGI Symbol;Acc:MGI:2446526]	4.0215	14.393	0.279407	8.34736e-05	0.000642973	carnitine palmitoyltransferase 1c [Source:MGI Symbol;Acc:MGI:2446526]
Prom1	ENSMUSG00000029086	ENSMUST00000074113	8.63999	17.5168	0.493241	0.000337442	0.00134359	prominin 1 [Source:MGI Symbol;Acc:MGI:1100886]	2.92295	15.5451	0.188031	6.96971e-05	0.000568369	prominin 1 [Source:MGI Symbol;Acc:MGI:1100886]
Lonp2	ENSMUSG00000047866	ENSMUST00000034141	43.0467	87.3181	0.492987	0.000274244	0.00115785	lon peptidase 2, peroxisomal [Source:MGI Symbol;Acc:MGI:1914137]	25.5793	59.1003	0.432812	3.61584e-05	0.000372962	lon peptidase 2, peroxisomal [Source:MGI Symbol;Acc:MGI:1914137]
Ccnd1	ENSMUSG00000070348	ENSMUST00000093962	27.0252	54.8584	0.492636	0.000281179	0.00117848	cyclin D1 [Source:MGI Symbol;Acc:MGI:88313]	16.737	52.6634	0.317811	1.5479e-05	0.000217626	cyclin D1 [Source:MGI Symbol;Acc:MGI:88313]
Prpsap2	ENSMUSG00000020528	ENSMUST00000151966	8.33987	16.9413	0.492279	0.00104172	0.00310591	phosphoribosyl pyrophosphate synthetase-associated protein 2 [Source:MGI Symbol;Acc:MGI:2384838]	5.33021	10.802	0.493448	0.000230157	0.00127067	phosphoribosyl pyrophosphate synthetase-associated protein 2 [Source:MGI Symbol;Acc:MGI:2384838]
Ifi35	ENSMUSG00000010358	ENSMUST00000010502	33.6221	68.382	0.49168	0.000616825	0.00208016	interferon-induced protein 35 [Source:MGI Symbol;Acc:MGI:1917360]	36.444	73.754	0.494129	0.000224779	0.00125216	interferon-induced protein 35 [Source:MGI Symbol;Acc:MGI:1917360]
Plekhh3	ENSMUSG00000035172	ENSMUST00000139200	8.47858	17.2511	0.491481	0.000827658	0.00260057	pleckstrin homology domain containing, family H (with MyTH4 domain) member 3 [Source:MGI Symbol;Acc:MGI:2384950]	4.10344	15.9531	0.257218	6.44456e-05	0.000539831	pleckstrin homology domain containing, family H (with MyTH4 domain) member 3 [Source:MGI Symbol;Acc:MGI:2384950]
Satb1	ENSMUSG00000023927	ENSMUST00000144331	1.30448	2.65488	0.491351	0.00143847	0.00401443	special AT-rich sequence binding protein 1 [Source:MGI Symbol;Acc:MGI:105084]	0.513506	4.66589	0.110055	0.000270577	0.00141506	special AT-rich sequence binding protein 1 [Source:MGI Symbol;Acc:MGI:105084]
Ing4	ENSMUSG00000030330	ENSMUST00000140131	41.8039	85.0812	0.491342	0.000266723	0.00113469	inhibitor of growth family, member 4 [Source:MGI Symbol;Acc:MGI:107307]	26.8999	58.838	0.457185	0.00019158	0.00113015	inhibitor of growth family, member 4 [Source:MGI Symbol;Acc:MGI:107307]
Pgm5	ENSMUSG00000041731	ENSMUST00000047666	25.4918	51.9029	0.491143	1.02273e-05	0.000129791	phosphoglucomutase 5 [Source:MGI Symbol;Acc:MGI:1925668]	11.1902	58.9919	0.18969	7.84135e-08	1.08e-05	phosphoglucomutase 5 [Source:MGI Symbol;Acc:MGI:1925668]
Ucp2	ENSMUSG00000033685	ENSMUST00000126534	73.2136	149.08	0.491104	8.81723e-07	3.22e-05	uncoupling protein 2 (mitochondrial, proton carrier) [Source:MGI Symbol;Acc:MGI:109354]	28.7059	75.337	0.381033	8.89869e-06	0.000152796	uncoupling protein 2 (mitochondrial, proton carrier) [Source:MGI Symbol;Acc:MGI:109354]
Fam69a	ENSMUSG00000029270	ENSMUST00000031198	3.3549	6.84028	0.490462	0.00314735	0.00746615	family with sequence similarity 69, member A [Source:MGI Symbol;Acc:MGI:1914516]	1.98843	7.53587	0.263862	2.90278e-06	7.9e-05	family with sequence similarity 69, member A [Source:MGI Symbol;Acc:MGI:1914516]
B4galt2	ENSMUSG00000028541	ENSMUST00000084325	10.914	22.2713	0.49005	0.00154078	0.00423358	UDP-Gal:betaGlcNAc beta 1,4- galactosyltransferase, polypeptide 2 [Source:MGI Symbol;Acc:MGI:1858493]	4.81905	14.4523	0.333446	0.000629123	0.00258656	UDP-Gal:betaGlcNAc beta 1,4- galactosyltransferase, polypeptide 2 [Source:MGI Symbol;Acc:MGI:1858493]
Parp8	ENSMUSG00000021725	ENSMUST00000022239	1.52998	3.12238	0.490004	0.00156324	0.00427935	poly (ADP-ribose) polymerase family, member 8 [Source:MGI Symbol;Acc:MGI:1098713]	0.910554	7.7921	0.116856	0.00139418	0.0046317	poly (ADP-ribose) polymerase family, member 8 [Source:MGI Symbol;Acc:MGI:1098713]
Nod1	ENSMUSG00000038058	ENSMUST00000168172	6.40586	13.1087	0.488671	0.00226398	0.00572022	nucleotide-binding oligomerization domain containing 1 [Source:MGI Symbol;Acc:MGI:1341839]	3.50205	14.9314	0.234542	6.86095e-05	0.000563396	nucleotide-binding oligomerization domain containing 1 [Source:MGI Symbol;Acc:MGI:1341839]
Ift81	ENSMUSG00000029469	ENSMUST00000031426	5.97737	12.2565	0.487691	0.00306502	0.00730799	intraflagellar transport 81 [Source:MGI Symbol;Acc:MGI:1098597]	2.71752	10.3093	0.2636	0.000793819	0.00305374	intraflagellar transport 81 [Source:MGI Symbol;Acc:MGI:1098597]
Ppp2r2c	ENSMUSG00000029120	ENSMUST00000031003	0.642335	1.31792	0.487387	0.000646256	0.00215818	protein phosphatase 2, regulatory subunit B, gamma [Source:MGI Symbol;Acc:MGI:2442660]	0.177475	3.74972	0.0473303	1.01085e-05	0.000164589	protein phosphatase 2, regulatory subunit B, gamma [Source:MGI Symbol;Acc:MGI:2442660]
Rnf144b	ENSMUSG00000038068	ENSMUST00000068891	4.83315	9.92591	0.486922	0.00268722	0.00656952	ring finger protein 144B [Source:MGI Symbol;Acc:MGI:2384986]	2.40622	8.25871	0.291355	0.000395684	0.00185345	ring finger protein 144B [Source:MGI Symbol;Acc:MGI:2384986]
Cryz	ENSMUSG00000028199	ENSMUST00000029850	12.9189	26.5828	0.485988	0.00210465	0.00540703	crystallin, zeta [Source:MGI Symbol;Acc:MGI:88527]	4.30709	20.6806	0.208267	5.9788e-05	0.000514831	crystallin, zeta [Source:MGI Symbol;Acc:MGI:88527]
Stx1a	ENSMUSG00000007207	ENSMUST00000005509	4.80893	9.89912	0.485794	0.00206963	0.00533659	syntaxin 1A (brain) [Source:MGI Symbol;Acc:MGI:109355]	3.11479	7.46958	0.416997	0.000349913	0.00169875	syntaxin 1A (brain) [Source:MGI Symbol;Acc:MGI:109355]
Sgms2	ENSMUSG00000050931	ENSMUST00000090246	7.64421	15.7547	0.485203	0.000524545	0.00185048	sphingomyelin synthase 2 [Source:MGI Symbol;Acc:MGI:1921692]	2.71367	79.9908	0.0339248	6.23543e-08	9.64e-06	sphingomyelin synthase 2 [Source:MGI Symbol;Acc:MGI:1921692]
Atf3	ENSMUSG00000026628	ENSMUST00000027941	3.95884	8.16595	0.484799	0.00262977	0.00645741	activating transcription factor 3 [Source:MGI Symbol;Acc:MGI:109384]	3.40824	13.2063	0.258076	0.000283896	0.00146023	activating transcription factor 3 [Source:MGI Symbol;Acc:MGI:109384]
Agap3	ENSMUSG00000023353	ENSMUST00000024123	19.3753	40.0255	0.484073	2.98459e-05	0.000256578	ArfGAP with GTPase domain, ankyrin repeat and PH domain 3 [Source:MGI Symbol;Acc:MGI:2183446]	17.4485	36.8531	0.473461	9.23935e-05	0.000687805	ArfGAP with GTPase domain, ankyrin repeat and PH domain 3 [Source:MGI Symbol;Acc:MGI:2183446]
2510002D24Rik	ENSMUSG00000071632	ENSMUST00000055413	12.1566	25.1153	0.484031	0.00173402	0.00465278	RIKEN cDNA 2510002D24 gene [Source:MGI Symbol;Acc:MGI:1919557]	8.04712	26.4773	0.303926	0.000615106	0.00254866	RIKEN cDNA 2510002D24 gene [Source:MGI Symbol;Acc:MGI:1919557]
Gabarapl1	ENSMUSG00000030161	ENSMUST00000032264	101.041	208.965	0.483532	8.2519e-06	0.000114439	gamma-aminobutyric acid (GABA) A receptor-associated protein-like 1 [Source:MGI Symbol;Acc:MGI:1914980]	155.073	325.668	0.476168	7.11325e-06	0.000133822	gamma-aminobutyric acid (GABA) A receptor-associated protein-like 1 [Source:MGI Symbol;Acc:MGI:1914980]
Synm	ENSMUSG00000030554	ENSMUST00000074233	18.1002	37.4978	0.482699	9.9043e-05	0.000560508	synemin, intermediate filament protein [Source:MGI Symbol;Acc:MGI:2661187]	10.3473	42.3563	0.244292	2.80662e-06	7.85e-05	synemin, intermediate filament protein [Source:MGI Symbol;Acc:MGI:2661187]
Tlr2	ENSMUSG00000027995	ENSMUST00000029623	3.14513	6.52578	0.481955	0.00275898	0.00670697	toll-like receptor 2 [Source:MGI Symbol;Acc:MGI:1346060]	1.71221	7.65113	0.223786	4.54123e-05	0.000428902	toll-like receptor 2 [Source:MGI Symbol;Acc:MGI:1346060]
Anpep	ENSMUSG00000039062	ENSMUST00000107392	32.4622	67.3602	0.481919	3.28461e-05	0.00027333	alanyl (membrane) aminopeptidase [Source:MGI Symbol;Acc:MGI:5000466]	18.9568	114.144	0.166078	2.48567e-06	7.29e-05	alanyl (membrane) aminopeptidase [Source:MGI Symbol;Acc:MGI:5000466]
Btg2	ENSMUSG00000020423	ENSMUST00000020692	12.6178	26.2152	0.481317	0.000775557	0.00247513	B cell translocation gene 2, anti-proliferative [Source:MGI Symbol;Acc:MGI:108384]	6.87392	35.8143	0.191932	3.65802e-05	0.000375745	B cell translocation gene 2, anti-proliferative [Source:MGI Symbol;Acc:MGI:108384]
Nme4	ENSMUSG00000024177	ENSMUST00000025007	11.2984	23.4947	0.48089	0.00173227	0.00464883	NME/NM23 nucleoside diphosphate kinase 4 [Source:MGI Symbol;Acc:MGI:1931148]	3.82253	16.3087	0.234386	0.000219985	0.00123741	NME/NM23 nucleoside diphosphate kinase 4 [Source:MGI Symbol;Acc:MGI:1931148]
Hdac10	ENSMUSG00000062906	ENSMUST00000129398	6.75401	14.0544	0.480561	0.00191616	0.00502138	histone deacetylase 10 [Source:MGI Symbol;Acc:MGI:2158340]	2.54332	12.7002	0.200258	2.10769e-05	0.000262863	histone deacetylase 10 [Source:MGI Symbol;Acc:MGI:2158340]
Pqlc1	ENSMUSG00000034006	ENSMUST00000131780	13.3466	27.7962	0.48016	0.000775538	0.00247513	PQ loop repeat containing 1 [Source:MGI Symbol;Acc:MGI:1914193]	8.75105	27.3646	0.319794	0.000353346	0.00170932	PQ loop repeat containing 1 [Source:MGI Symbol;Acc:MGI:1914193]
Gpm6a	ENSMUSG00000031517	ENSMUST00000033915	0.530275	1.10554	0.479654	0.000820369	0.00258566	glycoprotein m6a [Source:MGI Symbol;Acc:MGI:107671]	0.791872	6.26891	0.126317	0.000102166	0.000734035	glycoprotein m6a [Source:MGI Symbol;Acc:MGI:107671]
Pomgnt2	ENSMUSG00000066235	ENSMUST00000217610	4.28517	8.94721	0.47894	3.19152e-05	0.00026748	protein O-linked mannose beta 1,4-N-acetylglucosaminyltransferase 2 [Source:MGI Symbol;Acc:MGI:2143424]	2.42199	10.0795	0.240289	7.12819e-05	0.000576517	protein O-linked mannose beta 1,4-N-acetylglucosaminyltransferase 2 [Source:MGI Symbol;Acc:MGI:2143424]
Eci1	ENSMUSG00000024132	ENSMUST00000024946	35.6484	74.5442	0.478218	0.00120592	0.00348189	enoyl-Coenzyme A delta isomerase 1 [Source:MGI Symbol;Acc:MGI:94871]	15.3083	51.7574	0.29577	0.00028686	0.00146936	enoyl-Coenzyme A delta isomerase 1 [Source:MGI Symbol;Acc:MGI:94871]
Eif2b4	ENSMUSG00000029145	ENSMUST00000077693	22.9052	48.0062	0.477131	0.00037628	0.00146002	eukaryotic translation initiation factor 2B, subunit 4 delta [Source:MGI Symbol;Acc:MGI:95300]	11.7038	24.0035	0.487589	0.00289463	0.00808009	eukaryotic translation initiation factor 2B, subunit 4 delta [Source:MGI Symbol;Acc:MGI:95300]
Zfyve19	ENSMUSG00000068580	ENSMUST00000149036	9.33254	19.5688	0.47691	0.00148073	0.00411109	zinc finger, FYVE domain containing 19 [Source:MGI Symbol;Acc:MGI:1919258]	7.07476	14.9151	0.474335	0.00189021	0.00582857	zinc finger, FYVE domain containing 19 [Source:MGI Symbol;Acc:MGI:1919258]
Serpinb1a	ENSMUSG00000044734	ENSMUST00000091668	8.80652	18.4746	0.476682	0.000172784	0.000822355	serine (or cysteine) peptidase inhibitor, clade B, member 1a [Source:MGI Symbol;Acc:MGI:1913472]	4.13279	25.278	0.163494	4.15183e-05	0.000405759	serine (or cysteine) peptidase inhibitor, clade B, member 1a [Source:MGI Symbol;Acc:MGI:1913472]
Myh11	ENSMUSG00000018830	ENSMUST00000090287	285.89	600.262	0.476276	9.79074e-07	3.42e-05	myosin, heavy polypeptide 11, smooth muscle [Source:MGI Symbol;Acc:MGI:102643]	114.042	866.478	0.131615	3.19991e-09	2.31e-06	myosin, heavy polypeptide 11, smooth muscle [Source:MGI Symbol;Acc:MGI:102643]
Rbm38	ENSMUSG00000027510	ENSMUST00000173393	7.22287	15.1716	0.476079	0.000878814	0.00272413	RNA binding motif protein 38 [Source:MGI Symbol;Acc:MGI:1889294]	4.38617	10.6628	0.411351	0.000107548	0.000755455	RNA binding motif protein 38 [Source:MGI Symbol;Acc:MGI:1889294]
Mepce	ENSMUSG00000029726	ENSMUST00000031740	17.2923	36.4082	0.474956	6.74288e-06	0.000101449	methylphosphate capping enzyme [Source:MGI Symbol;Acc:MGI:106477]	12.8695	27.0587	0.475614	2.23623e-05	0.000273145	methylphosphate capping enzyme [Source:MGI Symbol;Acc:MGI:106477]
Cwc22	ENSMUSG00000027014	ENSMUST00000111824	47.9506	101.03	0.474617	1.89378e-05	0.000191016	CWC22 spliceosome-associated protein [Source:MGI Symbol;Acc:MGI:2136773]	19.8187	60.1857	0.329292	1.88145e-05	0.000247072	CWC22 spliceosome-associated protein [Source:MGI Symbol;Acc:MGI:2136773]
Spats2l	ENSMUSG00000038305	ENSMUST00000172287	2.40294	5.06994	0.473959	0.000242772	0.00105568	spermatogenesis associated, serine-rich 2-like [Source:MGI Symbol;Acc:MGI:1914448]	1.32268	7.90539	0.167313	0.00048427	0.00213439	spermatogenesis associated, serine-rich 2-like [Source:MGI Symbol;Acc:MGI:1914448]
Foxp4	ENSMUSG00000023991	ENSMUST00000113265	9.35712	19.7684	0.473336	0.00223676	0.00566304	forkhead box P4 [Source:MGI Symbol;Acc:MGI:1921373]	7.49013	20.447	0.366319	5.97546e-05	0.0005148	forkhead box P4 [Source:MGI Symbol;Acc:MGI:1921373]
Cxcl12	ENSMUSG00000061353	ENSMUST00000112866	48.7886	103.247	0.472541	2.13229e-06	5.28e-05	chemokine (C-X-C motif) ligand 12 [Source:MGI Symbol;Acc:MGI:103556]	18.9077	121.281	0.1559	3.75107e-06	9.01e-05	chemokine (C-X-C motif) ligand 12 [Source:MGI Symbol;Acc:MGI:103556]
Sfi1	ENSMUSG00000023764	ENSMUST00000101655	21.8397	46.271	0.471995	3.89794e-05	0.000303267	Sfi1 homolog, spindle assembly associated (yeast) [Source:MGI Symbol;Acc:MGI:1926137]	8.21832	33.8452	0.242821	3.06853e-06	8.02e-05	Sfi1 homolog, spindle assembly associated (yeast) [Source:MGI Symbol;Acc:MGI:1926137]
Asap3	ENSMUSG00000036995	ENSMUST00000047526	1.43174	3.03421	0.471864	0.000896779	0.00276839	ArfGAP with SH3 domain, ankyrin repeat and PH domain 3 [Source:MGI Symbol;Acc:MGI:2684986]	0.630007	3.00889	0.209382	1.98176e-05	0.000252952	ArfGAP with SH3 domain, ankyrin repeat and PH domain 3 [Source:MGI Symbol;Acc:MGI:2684986]
Mtg2	ENSMUSG00000039069	ENSMUST00000147264	10.1941	21.6272	0.471357	0.0044327	0.00990319	mitochondrial ribosome associated GTPase 2 [Source:MGI Symbol;Acc:MGI:106565]	6.29914	16.84	0.374057	0.00135556	0.00453986	mitochondrial ribosome associated GTPase 2 [Source:MGI Symbol;Acc:MGI:106565]
Prpf6	ENSMUSG00000002455	ENSMUST00000132714	29.029	61.6264	0.471048	0.000479951	0.00174557	pre-mRNA splicing factor 6 [Source:MGI Symbol;Acc:MGI:1922946]	20.343	42.4571	0.479144	0.000137111	0.000892371	pre-mRNA splicing factor 6 [Source:MGI Symbol;Acc:MGI:1922946]
Aldh2	ENSMUSG00000029455	ENSMUST00000031411	111.092	235.952	0.470824	9.38072e-07	3.33e-05	aldehyde dehydrogenase 2, mitochondrial [Source:MGI Symbol;Acc:MGI:99600]	58.1274	220.48	0.263641	1.58743e-06	5.53e-05	aldehyde dehydrogenase 2, mitochondrial [Source:MGI Symbol;Acc:MGI:99600]
Ccdc9	ENSMUSG00000041375	ENSMUST00000172670	33.2141	70.5881	0.470534	1.31875e-05	0.00015158	coiled-coil domain containing 9 [Source:MGI Symbol;Acc:MGI:1921443]	24.5008	49.1743	0.498243	0.00380513	0.00994102	coiled-coil domain containing 9 [Source:MGI Symbol;Acc:MGI:1921443]
Ppan	ENSMUSG00000004100	ENSMUST00000004203	34.1796	72.6545	0.47044	0.000355076	0.00139574	peter pan homolog (Drosophila) [Source:MGI Symbol;Acc:MGI:2178445]	22.2655	44.9364	0.495488	8.67623e-05	0.000658344	peter pan homolog (Drosophila) [Source:MGI Symbol;Acc:MGI:2178445]
C4b	ENSMUSG00000073418	ENSMUST00000173669	7.13507	15.1669	0.470437	5.72325e-05	0.000386291	complement component 4B (Chido blood group) [Source:MGI Symbol;Acc:MGI:88228]	4.70929	16.5636	0.284315	6.6726e-06	0.000128679	complement component 4B (Chido blood group) [Source:MGI Symbol;Acc:MGI:88228]
Itga9	ENSMUSG00000039115	ENSMUST00000044165	7.01247	14.9152	0.470156	0.00108938	0.00321253	integrin alpha 9 [Source:MGI Symbol;Acc:MGI:104756]	3.61942	7.90633	0.457787	0.00121273	0.00416743	integrin alpha 9 [Source:MGI Symbol;Acc:MGI:104756]
C130074G19Rik	ENSMUSG00000039349	ENSMUST00000048308	29.1003	61.898	0.470133	5.66465e-05	0.000383385	RIKEN cDNA C130074G19 gene [Source:MGI Symbol;Acc:MGI:2444831]	22.048	61.1644	0.360471	1.08411e-06	4.38e-05	RIKEN cDNA C130074G19 gene [Source:MGI Symbol;Acc:MGI:2444831]
Col20a1	ENSMUSG00000016356	ENSMUST00000149179	2.76743	5.89676	0.469313	0.000450097	0.00165952	collagen, type XX, alpha 1 [Source:MGI Symbol;Acc:MGI:1920618]	2.18731	11.6924	0.18707	1.98115e-05	0.000252952	collagen, type XX, alpha 1 [Source:MGI Symbol;Acc:MGI:1920618]
Dnajc28	ENSMUSG00000039763	ENSMUST00000049244	1.18208	2.51918	0.469233	0.00325996	0.00768578	DnaJ heat shock protein family (Hsp40) member C28 [Source:MGI Symbol;Acc:MGI:2181053]	0.513596	4.21436	0.121868	0.000824903	0.00313307	DnaJ heat shock protein family (Hsp40) member C28 [Source:MGI Symbol;Acc:MGI:2181053]
Mapk3	ENSMUSG00000063065	ENSMUST00000050201	72.392	154.399	0.468862	2.79389e-05	0.000246079	mitogen-activated protein kinase 3 [Source:MGI Symbol;Acc:MGI:1346859]	39.4895	88.656	0.445423	2.15867e-05	0.000268022	mitogen-activated protein kinase 3 [Source:MGI Symbol;Acc:MGI:1346859]
Slc39a8	ENSMUSG00000053897	ENSMUST00000081978	5.71234	12.1965	0.468361	0.00147461	0.0040982	solute carrier family 39 (metal ion transporter), member 8 [Source:MGI Symbol;Acc:MGI:1914797]	6.33512	33.5974	0.18856	2.66009e-08	6.28e-06	solute carrier family 39 (metal ion transporter), member 8 [Source:MGI Symbol;Acc:MGI:1914797]
Gpatch4	ENSMUSG00000028069	ENSMUST00000029707	15.2859	32.6646	0.467964	0.00089645	0.00276837	G patch domain containing 4 [Source:MGI Symbol;Acc:MGI:1913864]	10.8974	31.6844	0.343935	0.000240671	0.00130775	G patch domain containing 4 [Source:MGI Symbol;Acc:MGI:1913864]
Trmt1	ENSMUSG00000001909	ENSMUST00000175980	23.1477	49.5432	0.467223	1.12506e-05	0.00013782	tRNA methyltransferase 1 [Source:MGI Symbol;Acc:MGI:1289155]	13.4893	36.1163	0.373497	0.000704891	0.00280659	tRNA methyltransferase 1 [Source:MGI Symbol;Acc:MGI:1289155]
Gtf3c6	ENSMUSG00000019837	ENSMUST00000217537	24.9943	53.5432	0.466806	0.000977874	0.00296105	general transcription factor IIIC, polypeptide 6, alpha [Source:MGI Symbol;Acc:MGI:1914621]	15.5207	32.1548	0.482686	0.00307517	0.00845244	general transcription factor IIIC, polypeptide 6, alpha [Source:MGI Symbol;Acc:MGI:1914621]
Zfp956	ENSMUSG00000045466	ENSMUST00000101445	3.42136	7.33783	0.466263	0.00174671	0.00467956	zinc finger protein 956 [Source:MGI Symbol;Acc:MGI:2141515]	1.9159	7.73332	0.247747	0.0018283	0.00567914	zinc finger protein 956 [Source:MGI Symbol;Acc:MGI:2141515]
Ift57	ENSMUSG00000032965	ENSMUST00000046777	5.13946	11.0302	0.465946	0.00318535	0.00753767	intraflagellar transport 57 [Source:MGI Symbol;Acc:MGI:1921166]	3.55991	9.89091	0.359917	0.00171149	0.00539377	intraflagellar transport 57 [Source:MGI Symbol;Acc:MGI:1921166]
Ap1s3	ENSMUSG00000054702	ENSMUST00000162342	1.67565	3.6025	0.465134	0.00273518	0.00666131	adaptor-related protein complex AP-1, sigma 3 [Source:MGI Symbol;Acc:MGI:1891304]	0.649035	5.20206	0.124765	9.62504e-05	0.000708292	adaptor-related protein complex AP-1, sigma 3 [Source:MGI Symbol;Acc:MGI:1891304]
Kank3	ENSMUSG00000042099	ENSMUST00000048560	23.5614	50.6605	0.465084	6.52498e-05	0.00042052	KN motif and ankyrin repeat domains 3 [Source:MGI Symbol;Acc:MGI:1098615]	27.2479	85.6536	0.318118	2.90975e-05	0.000319962	KN motif and ankyrin repeat domains 3 [Source:MGI Symbol;Acc:MGI:1098615]
Ncs1	ENSMUSG00000062661	ENSMUST00000000199	3.50038	7.52761	0.465006	0.00107882	0.00318792	neuronal calcium sensor 1 [Source:MGI Symbol;Acc:MGI:109166]	1.9654	6.77799	0.289969	0.000162361	0.0010064	neuronal calcium sensor 1 [Source:MGI Symbol;Acc:MGI:109166]
Tox3	ENSMUSG00000043668	ENSMUST00000109621	0.505423	1.08767	0.464685	0.00187066	0.00492444	TOX high mobility group box family member 3 [Source:MGI Symbol;Acc:MGI:3039593]	0.539712	3.48603	0.154821	0.00341553	0.00915534	TOX high mobility group box family member 3 [Source:MGI Symbol;Acc:MGI:3039593]
Slc2a4rg-ps	ENSMUSG00000085028	ENSMUST00000127559	3.63843	7.84496	0.463792	0.000695361	0.00227816	Slc2a4 regulator, pseudogene [Source:MGI Symbol;Acc:MGI:3651388]	3.67336	10.171	0.361158	0.00010325	0.000739367	Slc2a4 regulator, pseudogene [Source:MGI Symbol;Acc:MGI:3651388]
Abhd8	ENSMUSG00000007950	ENSMUST00000008094	14.4596	31.1968	0.463497	0.000323193	0.00130362	abhydrolase domain containing 8 [Source:MGI Symbol;Acc:MGI:1918946]	10.3241	22.6267	0.45628	0.000273022	0.00142401	abhydrolase domain containing 8 [Source:MGI Symbol;Acc:MGI:1918946]
Mtmr11	ENSMUSG00000045934	ENSMUST00000147245	6.8984	14.8931	0.463196	0.00387576	0.00885712	myotubularin related protein 11 [Source:MGI Symbol;Acc:MGI:2652817]	4.35149	16.4505	0.26452	0.00043521	0.00198227	myotubularin related protein 11 [Source:MGI Symbol;Acc:MGI:2652817]
Lzts2	ENSMUSG00000035342	ENSMUST00000039016	47.9232	104.04	0.460622	6.03879e-06	9.53e-05	leucine zipper, putative tumor suppressor 2 [Source:MGI Symbol;Acc:MGI:2385095]	45.5663	101.073	0.450827	7.98281e-09	3.72e-06	leucine zipper, putative tumor suppressor 2 [Source:MGI Symbol;Acc:MGI:2385095]
Aoc3	ENSMUSG00000019326	ENSMUST00000103105	11.2224	24.3698	0.460503	6.47215e-05	0.000418364	amine oxidase, copper containing 3 [Source:MGI Symbol;Acc:MGI:1306797]	4.61403	20.6873	0.223037	1.43358e-05	0.000206254	amine oxidase, copper containing 3 [Source:MGI Symbol;Acc:MGI:1306797]
Id4	ENSMUSG00000021379	ENSMUST00000021810	9.58527	20.8277	0.460218	0.00405425	0.00918121	inhibitor of DNA binding 4 [Source:MGI Symbol;Acc:MGI:99414]	2.9916	18.6427	0.16047	0.00196806	0.00600868	inhibitor of DNA binding 4 [Source:MGI Symbol;Acc:MGI:99414]
Ormdl3	ENSMUSG00000038150	ENSMUST00000052919	19.8729	43.2569	0.459416	0.000606092	0.00205223	ORM1-like 3 (S. cerevisiae) [Source:MGI Symbol;Acc:MGI:1913862]	16.6285	38.127	0.436135	5.35411e-05	0.000479653	ORM1-like 3 (S. cerevisiae) [Source:MGI Symbol;Acc:MGI:1913862]
Cyp2j6	ENSMUSG00000052914	ENSMUST00000030303	2.5838	5.63327	0.458668	0.000976525	0.002958	cytochrome P450, family 2, subfamily j, polypeptide 6 [Source:MGI Symbol;Acc:MGI:1270148]	0.858518	4.68408	0.183284	0.00198073	0.00603566	cytochrome P450, family 2, subfamily j, polypeptide 6 [Source:MGI Symbol;Acc:MGI:1270148]
Dnajc7	ENSMUSG00000014195	ENSMUST00000129346	47.9031	104.466	0.458554	4.659e-05	0.00034091	DnaJ heat shock protein family (Hsp40) member C7 [Source:MGI Symbol;Acc:MGI:1928373]	36.8172	74.6107	0.493457	2.18855e-05	0.000269763	DnaJ heat shock protein family (Hsp40) member C7 [Source:MGI Symbol;Acc:MGI:1928373]
Gem	ENSMUSG00000028214	ENSMUST00000108304	7.91415	17.2647	0.4584	6.97814e-05	0.000439977	GTP binding protein (gene overexpressed in skeletal muscle) [Source:MGI Symbol;Acc:MGI:99844]	3.14621	28.2056	0.111546	1.73567e-05	0.000233419	GTP binding protein (gene overexpressed in skeletal muscle) [Source:MGI Symbol;Acc:MGI:99844]
Jazf1	ENSMUSG00000063568	ENSMUST00000128282	8.57664	18.7118	0.458354	0.00233186	0.00585746	JAZF zinc finger 1 [Source:MGI Symbol;Acc:MGI:2141450]	3.63236	16.5139	0.219957	6.73602e-06	0.000129397	JAZF zinc finger 1 [Source:MGI Symbol;Acc:MGI:2141450]
Sdr39u1	ENSMUSG00000022223	ENSMUST00000111325	20.7428	45.2641	0.458262	3.51784e-05	0.000285393	short chain dehydrogenase/reductase family 39U, member 1 [Source:MGI Symbol;Acc:MGI:1916876]	16.0416	44.5486	0.360092	0.000753038	0.00293748	short chain dehydrogenase/reductase family 39U, member 1 [Source:MGI Symbol;Acc:MGI:1916876]
Ccdc22	ENSMUSG00000031143	ENSMUST00000033483	11.0649	24.1605	0.457974	3.19408e-07	1.91e-05	coiled-coil domain containing 22 [Source:MGI Symbol;Acc:MGI:1859608]	6.15793	13.8992	0.443041	0.0021903	0.0065193	coiled-coil domain containing 22 [Source:MGI Symbol;Acc:MGI:1859608]
Gcat	ENSMUSG00000006378	ENSMUST00000171999	6.25929	13.7073	0.456639	0.000652356	0.00217142	glycine C-acetyltransferase (2-amino-3-ketobutyrate-coenzyme A ligase) [Source:MGI Symbol;Acc:MGI:1349389]	3.00237	8.65998	0.346695	0.00341062	0.00914641	glycine C-acetyltransferase (2-amino-3-ketobutyrate-coenzyme A ligase) [Source:MGI Symbol;Acc:MGI:1349389]
Exd1	ENSMUSG00000048647	ENSMUST00000060009	0.556547	1.21996	0.456202	0.00404258	0.00915958	exonuclease 3'-5' domain containing 1 [Source:MGI Symbol;Acc:MGI:3045306]	0.300066	2.01351	0.149026	0.000700389	0.00279316	exonuclease 3'-5' domain containing 1 [Source:MGI Symbol;Acc:MGI:3045306]
Gm17066	ENSMUSG00000091509	ENSMUST00000165350	6.22894	13.6795	0.45535	0.00154377	0.0042393	predicted gene 17066 [Source:MGI Symbol;Acc:MGI:4937893]	2.73747	8.08706	0.3385	6.62152e-05	0.000549929	predicted gene 17066 [Source:MGI Symbol;Acc:MGI:4937893]
Etv5	ENSMUSG00000013089	ENSMUST00000079601	5.52666	12.1505	0.45485	0.00406772	0.00920445	ets variant 5 [Source:MGI Symbol;Acc:MGI:1096867]	1.86231	8.05633	0.231161	0.000148107	0.00094348	ets variant 5 [Source:MGI Symbol;Acc:MGI:1096867]
Klhl23	ENSMUSG00000042155	ENSMUST00000135759	6.22443	13.6937	0.454546	0.000594248	0.00202603	kelch-like 23 [Source:MGI Symbol;Acc:MGI:2683536]	1.74946	12.1594	0.143877	4.44633e-05	0.000422841	kelch-like 23 [Source:MGI Symbol;Acc:MGI:2683536]
Gps2	ENSMUSG00000023170	ENSMUST00000072581	21.4821	47.2657	0.454497	0.000380223	0.00147141	G protein pathway suppressor 2 [Source:MGI Symbol;Acc:MGI:1891751]	17.0436	40.2673	0.423263	0.00122867	0.00421022	G protein pathway suppressor 2 [Source:MGI Symbol;Acc:MGI:1891751]
Fuca1	ENSMUSG00000028673	ENSMUST00000030434	31.5587	69.539	0.453827	8.90858e-05	0.000519481	fucosidase, alpha-L- 1, tissue [Source:MGI Symbol;Acc:MGI:95593]	24.8866	56.8089	0.438075	0.000175607	0.00106265	fucosidase, alpha-L- 1, tissue [Source:MGI Symbol;Acc:MGI:95593]
Casp4	ENSMUSG00000033538	ENSMUST00000162846	6.21755	13.703	0.453735	0.00173021	0.00464472	caspase 4, apoptosis-related cysteine peptidase [Source:MGI Symbol;Acc:MGI:107700]	5.06208	21.5363	0.235049	0.00247948	0.00716562	caspase 4, apoptosis-related cysteine peptidase [Source:MGI Symbol;Acc:MGI:107700]
Cul9	ENSMUSG00000040327	ENSMUST00000183312	3.56321	7.87252	0.452614	0.00148	0.00410974	cullin 9 [Source:MGI Symbol;Acc:MGI:1925559]	1.68389	19.3868	0.0868577	2.42448e-05	0.000287223	cullin 9 [Source:MGI Symbol;Acc:MGI:1925559]
Fam69b	ENSMUSG00000036186	ENSMUST00000074240	4.9823	11.0177	0.452209	3.53228e-05	0.00028643	family with sequence similarity 69, member B [Source:MGI Symbol;Acc:MGI:1927576]	2.00759	7.55181	0.265842	0.00108104	0.00380374	family with sequence similarity 69, member B [Source:MGI Symbol;Acc:MGI:1927576]
Pck2	ENSMUSG00000040618	ENSMUST00000048781	12.5893	27.8673	0.451758	4.60036e-05	0.000337853	phosphoenolpyruvate carboxykinase 2 (mitochondrial) [Source:MGI Symbol;Acc:MGI:1860456]	7.06259	16.4854	0.428414	0.000394185	0.00184793	phosphoenolpyruvate carboxykinase 2 (mitochondrial) [Source:MGI Symbol;Acc:MGI:1860456]
Eps8l1	ENSMUSG00000006154	ENSMUST00000163804	1.44159	3.19216	0.451603	0.00360568	0.00834481	EPS8-like 1 [Source:MGI Symbol;Acc:MGI:1914675]	0.659956	5.4597	0.120878	0.00151099	0.0049149	EPS8-like 1 [Source:MGI Symbol;Acc:MGI:1914675]
Ltbp4	ENSMUSG00000040488	ENSMUST00000038618	70.2315	155.615	0.451315	1.01896e-06	3.5e-05	latent transforming growth factor beta binding protein 4 [Source:MGI Symbol;Acc:MGI:1321395]	25.6615	169.544	0.151356	5.85123e-08	9.44e-06	latent transforming growth factor beta binding protein 4 [Source:MGI Symbol;Acc:MGI:1321395]
Tpm1	ENSMUSG00000032366	ENSMUST00000113696	660.592	1466.98	0.450308	8.25593e-08	8.91e-06	tropomyosin 1, alpha [Source:MGI Symbol;Acc:MGI:98809]	354.343	1106.33	0.320286	3.03142e-08	6.32e-06	tropomyosin 1, alpha [Source:MGI Symbol;Acc:MGI:98809]
Nme6	ENSMUSG00000032478	ENSMUST00000200005	12.7968	28.4241	0.45021	6.95584e-05	0.000439273	NME/NM23 nucleoside diphosphate kinase 6 [Source:MGI Symbol;Acc:MGI:1861676]	8.18877	16.9109	0.484229	0.000248012	0.00133228	NME/NM23 nucleoside diphosphate kinase 6 [Source:MGI Symbol;Acc:MGI:1861676]
Pigh	ENSMUSG00000021120	ENSMUST00000072154	5.80405	12.9152	0.449398	3.60725e-05	0.000289653	phosphatidylinositol glycan anchor biosynthesis, class H [Source:MGI Symbol;Acc:MGI:99463]	2.93393	11.8066	0.248499	1.10794e-05	0.000172138	phosphatidylinositol glycan anchor biosynthesis, class H [Source:MGI Symbol;Acc:MGI:99463]
Gpm6b	ENSMUSG00000031342	ENSMUST00000112235	2.68769	5.9913	0.448598	0.00202599	0.00524868	glycoprotein m6b [Source:MGI Symbol;Acc:MGI:107672]	1.655	7.0395	0.235102	1.43881e-06	5.21e-05	glycoprotein m6b [Source:MGI Symbol;Acc:MGI:107672]
Anapc5	ENSMUSG00000029472	ENSMUST00000086216	82.1999	183.291	0.448468	7.95902e-06	0.000111905	anaphase-promoting complex subunit 5 [Source:MGI Symbol;Acc:MGI:1929722]	42.5305	134.57	0.316047	2.34956e-06	7.05e-05	anaphase-promoting complex subunit 5 [Source:MGI Symbol;Acc:MGI:1929722]
Ankzf1	ENSMUSG00000026199	ENSMUST00000151887	13.1405	29.35	0.447717	0.00108142	0.00319397	ankyrin repeat and zinc finger domain containing 1 [Source:MGI Symbol;Acc:MGI:1098746]	7.24644	17.6703	0.410091	0.00113347	0.00395049	ankyrin repeat and zinc finger domain containing 1 [Source:MGI Symbol;Acc:MGI:1098746]
Lime1	ENSMUSG00000090077	ENSMUST00000140943	15.4951	34.6162	0.447626	0.000192385	0.000887046	Lck interacting transmembrane adaptor 1 [Source:MGI Symbol;Acc:MGI:1919949]	11.2914	37.9658	0.297411	5.98845e-05	0.000515406	Lck interacting transmembrane adaptor 1 [Source:MGI Symbol;Acc:MGI:1919949]
Kcnmb1	ENSMUSG00000020155	ENSMUST00000020362	6.70161	15.0051	0.446621	2.9732e-06	6.41e-05	potassium large conductance calcium-activated channel, subfamily M, beta member 1 [Source:MGI Symbol;Acc:MGI:1334203]	3.11477	12.6756	0.245729	3.25267e-05	0.000347085	potassium large conductance calcium-activated channel, subfamily M, beta member 1 [Source:MGI Symbol;Acc:MGI:1334203]
Cd3eap	ENSMUSG00000047649	ENSMUST00000047036	10.5883	23.7086	0.446602	0.000123886	0.000651174	CD3E antigen, epsilon polypeptide associated protein [Source:MGI Symbol;Acc:MGI:1917583]	6.36687	13.0994	0.486044	0.0022693	0.00670143	CD3E antigen, epsilon polypeptide associated protein [Source:MGI Symbol;Acc:MGI:1917583]
Hnrnph3	ENSMUSG00000020069	ENSMUST00000020263	16.3384	36.6727	0.445519	0.00095866	0.00291411	heterogeneous nuclear ribonucleoprotein H3 [Source:MGI Symbol;Acc:MGI:1926462]	13.5614	35.2384	0.384848	5.13516e-05	0.000466581	heterogeneous nuclear ribonucleoprotein H3 [Source:MGI Symbol;Acc:MGI:1926462]
Polr3h	ENSMUSG00000022476	ENSMUST00000023113	9.48657	21.3163	0.445039	0.000169789	0.000812804	polymerase (RNA) III (DNA directed) polypeptide H [Source:MGI Symbol;Acc:MGI:1926179]	6.62261	14.66	0.451747	2.15757e-05	0.000268022	polymerase (RNA) III (DNA directed) polypeptide H [Source:MGI Symbol;Acc:MGI:1926179]
Pmp22	ENSMUSG00000018217	ENSMUST00000018361	73.1195	164.339	0.444932	2.31546e-05	0.000217308	peripheral myelin protein 22 [Source:MGI Symbol;Acc:MGI:97631]	24.8548	75.5704	0.328896	8.5668e-05	0.000653969	peripheral myelin protein 22 [Source:MGI Symbol;Acc:MGI:97631]
Adamts8	ENSMUSG00000031994	ENSMUST00000068135	0.75864	1.71377	0.442674	0.000704878	0.00230014	a disintegrin-like and metallopeptidase (reprolysin type) with thrombospondin type 1 motif, 8 [Source:MGI Symbol;Acc:MGI:1353468]	0.201621	2.61409	0.0771284	0.00211915	0.00636776	a disintegrin-like and metallopeptidase (reprolysin type) with thrombospondin type 1 motif, 8 [Source:MGI Symbol;Acc:MGI:1353468]
Haus4	ENSMUSG00000022177	ENSMUST00000022784	20.522	46.4993	0.441341	0.000383232	0.00147957	HAUS augmin-like complex, subunit 4 [Source:MGI Symbol;Acc:MGI:1261794]	10.7382	36.6905	0.29267	0.000525081	0.0022596	HAUS augmin-like complex, subunit 4 [Source:MGI Symbol;Acc:MGI:1261794]
Npr2	ENSMUSG00000028469	ENSMUST00000030191	13.5256	30.697	0.440616	0.000331223	0.0013252	natriuretic peptide receptor 2 [Source:MGI Symbol;Acc:MGI:97372]	10.9526	36.536	0.299776	6.19939e-05	0.00052675	natriuretic peptide receptor 2 [Source:MGI Symbol;Acc:MGI:97372]
Arfrp1	ENSMUSG00000038671	ENSMUST00000127988	13.2347	30.0389	0.440586	7.95361e-05	0.000482017	ADP-ribosylation factor related protein 1 [Source:MGI Symbol;Acc:MGI:1923938]	10.3	23.871	0.431488	0.00136835	0.00456593	ADP-ribosylation factor related protein 1 [Source:MGI Symbol;Acc:MGI:1923938]
Itm2b	ENSMUSG00000022108	ENSMUST00000022704	229.013	522.512	0.438293	8.37124e-06	0.000115578	integral membrane protein 2B [Source:MGI Symbol;Acc:MGI:1309517]	154.078	653.773	0.235675	7.69381e-08	1.08e-05	integral membrane protein 2B [Source:MGI Symbol;Acc:MGI:1309517]
Iqcb1	ENSMUSG00000022837	ENSMUST00000023535	3.5058	8.00467	0.43797	0.000380208	0.00147141	IQ calmodulin-binding motif containing 1 [Source:MGI Symbol;Acc:MGI:2443764]	1.92999	7.79457	0.247606	0.000185436	0.00110357	IQ calmodulin-binding motif containing 1 [Source:MGI Symbol;Acc:MGI:2443764]
Cplx2	ENSMUSG00000025867	ENSMUST00000026985	2.80694	6.41191	0.43777	0.00407995	0.00922731	complexin 2 [Source:MGI Symbol;Acc:MGI:104726]	1.40401	11.0857	0.126651	4.36214e-05	0.000417588	complexin 2 [Source:MGI Symbol;Acc:MGI:104726]
Trpv4	ENSMUSG00000014158	ENSMUST00000071968	8.11781	18.5746	0.437037	0.00189344	0.00497467	transient receptor potential cation channel, subfamily V, member 4 [Source:MGI Symbol;Acc:MGI:1926945]	2.6349	14.958	0.176153	0.000619734	0.00255951	transient receptor potential cation channel, subfamily V, member 4 [Source:MGI Symbol;Acc:MGI:1926945]
Tsen54	ENSMUSG00000020781	ENSMUST00000021134	9.15072	20.9825	0.436111	0.00135605	0.00382645	tRNA splicing endonuclease subunit 54 [Source:MGI Symbol;Acc:MGI:1923515]	4.89369	17.6911	0.276619	0.000206197	0.00118488	tRNA splicing endonuclease subunit 54 [Source:MGI Symbol;Acc:MGI:1923515]
Bzw2	ENSMUSG00000020547	ENSMUST00000020856	54.0039	123.913	0.435822	2.53853e-06	5.88e-05	basic leucine zipper and W2 domains 2 [Source:MGI Symbol;Acc:MGI:1914162]	24.9671	65.0936	0.383556	0.000565685	0.00239561	basic leucine zipper and W2 domains 2 [Source:MGI Symbol;Acc:MGI:1914162]
Rasl11b	ENSMUSG00000049907	ENSMUST00000051937	6.38436	14.6497	0.435803	0.000659738	0.00218885	RAS-like, family 11, member B [Source:MGI Symbol;Acc:MGI:1916189]	4.27597	15.6772	0.272751	0.00026604	0.00140001	RAS-like, family 11, member B [Source:MGI Symbol;Acc:MGI:1916189]
Eps8l2	ENSMUSG00000025504	ENSMUST00000026577	9.7702	22.4411	0.43537	0.000665224	0.0022049	EPS8-like 2 [Source:MGI Symbol;Acc:MGI:2138828]	13.334	38.1937	0.349115	0.000312674	0.00156104	EPS8-like 2 [Source:MGI Symbol;Acc:MGI:2138828]
Clip3	ENSMUSG00000013921	ENSMUST00000145253	11.3977	26.1818	0.435327	1.66647e-06	4.63e-05	CAP-GLY domain containing linker protein 3 [Source:MGI Symbol;Acc:MGI:1923936]	3.05968	25.4825	0.12007	1.73599e-06	5.86e-05	CAP-GLY domain containing linker protein 3 [Source:MGI Symbol;Acc:MGI:1923936]
Lbh	ENSMUSG00000024063	ENSMUST00000024857	9.19922	21.1353	0.435255	0.000377076	0.00146225	limb-bud and heart [Source:MGI Symbol;Acc:MGI:1925139]	4.56768	15.6143	0.292531	0.000160026	0.000994874	limb-bud and heart [Source:MGI Symbol;Acc:MGI:1925139]
Ppl	ENSMUSG00000039457	ENSMUST00000035672	3.01362	6.92972	0.434883	0.00229823	0.0057949	periplakin [Source:MGI Symbol;Acc:MGI:1194898]	3.4496	47.9117	0.071999	1.28454e-07	1.29e-05	periplakin [Source:MGI Symbol;Acc:MGI:1194898]
Gm14325	ENSMUSG00000095362	ENSMUST00000108939	1.58345	3.64339	0.434608	0.000596137	0.00203022	predicted gene 14325 [Source:MGI Symbol;Acc:MGI:3702875]	1.00772	3.17498	0.317393	0.00012409	0.000835394	predicted gene 14325 [Source:MGI Symbol;Acc:MGI:3702875]
Ripk4	ENSMUSG00000005251	ENSMUST00000113743	0.642653	1.47881	0.434574	0.00219825	0.00559014	receptor-interacting serine-threonine kinase 4 [Source:MGI Symbol;Acc:MGI:1919638]	0.603866	4.21046	0.143421	0.000117949	0.00080754	receptor-interacting serine-threonine kinase 4 [Source:MGI Symbol;Acc:MGI:1919638]
Pabpn1	ENSMUSG00000022194	ENSMUST00000140691	100.403	231.234	0.434207	3.27705e-05	0.000272908	poly(A) binding protein, nuclear 1 [Source:MGI Symbol;Acc:MGI:1859158]	67.1871	155.287	0.432663	8.21712e-06	0.000144829	poly(A) binding protein, nuclear 1 [Source:MGI Symbol;Acc:MGI:1859158]
Gm15545	ENSMUSG00000087138	ENSMUST00000141011	5.90191	13.6098	0.433651	0.000151103	0.000750604	predicted gene 15545 [Source:MGI Symbol;Acc:MGI:3782994]	2.27341	9.15477	0.248331	0.000362507	0.00174467	predicted gene 15545 [Source:MGI Symbol;Acc:MGI:3782994]
Vamp2	ENSMUSG00000020894	ENSMUST00000021273	30.0888	69.4734	0.433098	1.81515e-05	0.000186949	vesicle-associated membrane protein 2 [Source:MGI Symbol;Acc:MGI:1313277]	19.0766	56.4757	0.337784	1.25904e-05	0.000188049	vesicle-associated membrane protein 2 [Source:MGI Symbol;Acc:MGI:1313277]
Fbxo32	ENSMUSG00000022358	ENSMUST00000022986	15.0162	34.6955	0.4328	4.2777e-07	2.21e-05	F-box protein 32 [Source:MGI Symbol;Acc:MGI:1914981]	5.68247	56.8865	0.0998914	3.03213e-08	6.32e-06	F-box protein 32 [Source:MGI Symbol;Acc:MGI:1914981]
Dact3	ENSMUSG00000078794	ENSMUST00000108493	23.6718	54.7618	0.432269	0.000239207	0.00104491	dishevelled-binding antagonist of beta-catenin 3 [Source:MGI Symbol;Acc:MGI:3654828]	10.4834	26.799	0.391187	6.99744e-05	0.000569134	dishevelled-binding antagonist of beta-catenin 3 [Source:MGI Symbol;Acc:MGI:3654828]
Sesn1	ENSMUSG00000038332	ENSMUST00000041438	19.2531	44.5617	0.432055	3.42306e-05	0.000280337	sestrin 1 [Source:MGI Symbol;Acc:MGI:2155278]	8.29201	47.1047	0.176034	2.91542e-05	0.000320382	sestrin 1 [Source:MGI Symbol;Acc:MGI:2155278]
Creg1	ENSMUSG00000040713	ENSMUST00000111432	17.489	40.5462	0.431336	0.000275347	0.00116137	cellular repressor of E1A-stimulated genes 1 [Source:MGI Symbol;Acc:MGI:1344382]	11.8644	33.3031	0.356256	0.000878357	0.00326587	cellular repressor of E1A-stimulated genes 1 [Source:MGI Symbol;Acc:MGI:1344382]
Hoxb4	ENSMUSG00000038692	ENSMUST00000049241	3.13216	7.26373	0.431205	0.00150363	0.00416132	homeobox B4 [Source:MGI Symbol;Acc:MGI:96185]	1.40024	17.5828	0.0796368	4.97437e-05	0.000455055	homeobox B4 [Source:MGI Symbol;Acc:MGI:96185]
Rit1	ENSMUSG00000028057	ENSMUST00000029692	14.566	33.8346	0.430506	7.61699e-07	2.97e-05	Ras-like without CAAX 1 [Source:MGI Symbol;Acc:MGI:108053]	11.445	25.4203	0.450231	0.00172074	0.00541638	Ras-like without CAAX 1 [Source:MGI Symbol;Acc:MGI:108053]
Pick1	ENSMUSG00000068206	ENSMUST00000163571	10.0601	23.3804	0.430278	0.000298755	0.00123418	protein interacting with C kinase 1 [Source:MGI Symbol;Acc:MGI:894645]	7.54363	26.9879	0.279519	1.88697e-06	6.17e-05	protein interacting with C kinase 1 [Source:MGI Symbol;Acc:MGI:894645]
Mrpl35	ENSMUSG00000052962	ENSMUST00000065103	5.91019	13.7532	0.429731	0.00119084	0.003447	mitochondrial ribosomal protein L35 [Source:MGI Symbol;Acc:MGI:1913473]	2.63352	6.56368	0.401226	0.000344147	0.00167836	mitochondrial ribosomal protein L35 [Source:MGI Symbol;Acc:MGI:1913473]
Zfp825	ENSMUSG00000069208	ENSMUST00000202645	5.60093	13.0579	0.428929	0.00208944	0.00538157	zinc finger protein 825 [Source:MGI Symbol;Acc:MGI:2385315]	3.30141	10.1935	0.323875	0.000105511	0.000745155	zinc finger protein 825 [Source:MGI Symbol;Acc:MGI:2385315]
Zfand1	ENSMUSG00000039795	ENSMUST00000037839	6.32287	14.7558	0.428502	0.00175614	0.00469872	zinc finger, AN1-type domain 1 [Source:MGI Symbol;Acc:MGI:1913611]	1.94759	7.25918	0.268293	0.000448474	0.00202246	zinc finger, AN1-type domain 1 [Source:MGI Symbol;Acc:MGI:1913611]
Ldb3	ENSMUSG00000021798	ENSMUST00000022330	1.91496	4.46935	0.428465	3.43294e-05	0.00028088	LIM domain binding 3 [Source:MGI Symbol;Acc:MGI:1344412]	0.46963	2.22974	0.210621	0.00130469	0.00441047	LIM domain binding 3 [Source:MGI Symbol;Acc:MGI:1344412]
Snhg4	ENSMUSG00000097769	ENSMUST00000181664	10.9133	25.5018	0.42794	0.00191463	0.00501964	small nucleolar RNA host gene 4 [Source:MGI Symbol;Acc:MGI:4937091]	2.56571	19.1911	0.133693	5.51919e-05	0.000489627	small nucleolar RNA host gene 4 [Source:MGI Symbol;Acc:MGI:4937091]
Magix	ENSMUSG00000031147	ENSMUST00000130287	0.511354	1.19576	0.427638	0.00256311	0.00631888	MAGI family member, X-linked [Source:MGI Symbol;Acc:MGI:1859644]	0.350533	2.50347	0.140019	0.000925488	0.0033966	MAGI family member, X-linked [Source:MGI Symbol;Acc:MGI:1859644]
2210016L21Rik	ENSMUSG00000029559	ENSMUST00000031538	24.2857	56.8843	0.426932	6.13783e-05	0.000402667	RIKEN cDNA 2210016L21 gene [Source:MGI Symbol;Acc:MGI:1919607]	13.8588	33.4612	0.414175	0.00218095	0.00650265	RIKEN cDNA 2210016L21 gene [Source:MGI Symbol;Acc:MGI:1919607]
Fam213a	ENSMUSG00000021792	ENSMUST00000022317	76.056	178.214	0.426768	8.18802e-05	0.000491395	family with sequence similarity 213, member A [Source:MGI Symbol;Acc:MGI:1917814]	75.4454	314.538	0.239861	3.02749e-06	8e-05	family with sequence similarity 213, member A [Source:MGI Symbol;Acc:MGI:1917814]
Jmjd8	ENSMUSG00000025736	ENSMUST00000133595	24.3356	57.0459	0.426596	6.87239e-07	2.88e-05	jumonji domain containing 8 [Source:MGI Symbol;Acc:MGI:1919356]	17.4014	34.9941	0.497266	0.000651924	0.0026549	jumonji domain containing 8 [Source:MGI Symbol;Acc:MGI:1919356]
2018-03-09	ENSMUSG00000040502	ENSMUST00000040307	2.81124	6.59581	0.426215	0.000527026	0.00185606	membrane-associated ring finger (C3HC4) 9 [Source:MGI Symbol;Acc:MGI:2446144]	2.27338	5.62345	0.404268	0.00364009	0.00959272	membrane-associated ring finger (C3HC4) 9 [Source:MGI Symbol;Acc:MGI:2446144]
Cbx6	ENSMUSG00000089715	ENSMUST00000109627	23.1168	54.3853	0.425057	4.1611e-06	7.78e-05	chromobox 6 [Source:MGI Symbol;Acc:MGI:3512628]	14.6493	57.5799	0.254418	1.83342e-05	0.000242791	chromobox 6 [Source:MGI Symbol;Acc:MGI:3512628]
Ier3	ENSMUSG00000003541	ENSMUST00000003635	38.6726	91.1561	0.424246	0.000205298	0.000930684	immediate early response 3 [Source:MGI Symbol;Acc:MGI:104814]	32.0801	144.823	0.221513	2.03273e-05	0.000257558	immediate early response 3 [Source:MGI Symbol;Acc:MGI:104814]
Wdr74	ENSMUSG00000042729	ENSMUST00000210512	27.181	64.1053	0.424006	6.6509e-05	0.00042625	WD repeat domain 74 [Source:MGI Symbol;Acc:MGI:2147427]	15.9087	32.8678	0.484019	0.00186886	0.00577406	WD repeat domain 74 [Source:MGI Symbol;Acc:MGI:2147427]
Cldn8	ENSMUSG00000050520	ENSMUST00000049697	1.56628	3.69867	0.42347	0.00282951	0.00684377	claudin 8 [Source:MGI Symbol;Acc:MGI:1859286]	0.319441	8.61278	0.0370891	0.000676144	0.00272156	claudin 8 [Source:MGI Symbol;Acc:MGI:1859286]
Brsk1	ENSMUSG00000035390	ENSMUST00000120836	3.6957	8.72849	0.423407	0.00190751	0.00500706	BR serine/threonine kinase 1 [Source:MGI Symbol;Acc:MGI:2685946]	1.43006	10.7551	0.132966	0.00146559	0.00480887	BR serine/threonine kinase 1 [Source:MGI Symbol;Acc:MGI:2685946]
Nptx1	ENSMUSG00000025582	ENSMUST00000026670	2.63017	6.22086	0.422798	0.000131844	0.000680373	neuronal pentraxin 1 [Source:MGI Symbol;Acc:MGI:107811]	0.611323	27.4961	0.0222331	1.0473e-07	1.24e-05	neuronal pentraxin 1 [Source:MGI Symbol;Acc:MGI:107811]
Polg2	ENSMUSG00000020718	ENSMUST00000021060	4.59888	10.879	0.422731	0.000229103	0.00101293	polymerase (DNA directed), gamma 2, accessory subunit [Source:MGI Symbol;Acc:MGI:1354947]	2.71252	6.91553	0.392236	0.00219351	0.0065251	polymerase (DNA directed), gamma 2, accessory subunit [Source:MGI Symbol;Acc:MGI:1354947]
Osbpl1a	ENSMUSG00000044252	ENSMUST00000121808	6.56647	15.5476	0.422346	0.00100222	0.0030155	oxysterol binding protein-like 1A [Source:MGI Symbol;Acc:MGI:1927551]	1.79333	28.8354	0.062192	5.79401e-06	0.000119101	oxysterol binding protein-like 1A [Source:MGI Symbol;Acc:MGI:1927551]
Glrx2	ENSMUSG00000018196	ENSMUST00000185367	5.22454	12.3861	0.421807	0.000258235	0.00110786	glutaredoxin 2 (thioltransferase) [Source:MGI Symbol;Acc:MGI:1916617]	3.73826	7.66567	0.487663	0.000397717	0.00185794	glutaredoxin 2 (thioltransferase) [Source:MGI Symbol;Acc:MGI:1916617]
Bphl	ENSMUSG00000038286	ENSMUST00000040656	14.4846	34.3533	0.421635	0.000633729	0.00212292	biphenyl hydrolase-like (serine hydrolase, breast epithelial mucin-associated antigen) [Source:MGI Symbol;Acc:MGI:1915271]	5.71747	26.9896	0.21184	6.90946e-05	0.000564631	biphenyl hydrolase-like (serine hydrolase, breast epithelial mucin-associated antigen) [Source:MGI Symbol;Acc:MGI:1915271]
Atp6v0d2	ENSMUSG00000028238	ENSMUST00000029900	8.59432	20.3994	0.421303	0.000141894	0.000717111	ATPase, H+ transporting, lysosomal V0 subunit D2 [Source:MGI Symbol;Acc:MGI:1924415]	9.02382	42.7638	0.211015	1.66537e-05	0.0002275	ATPase, H+ transporting, lysosomal V0 subunit D2 [Source:MGI Symbol;Acc:MGI:1924415]
Rps15a-ps4	ENSMUSG00000083757	ENSMUST00000119415	195.046	463.672	0.420654	1.02656e-05	0.000130086	ribosomal protein S15A, pseudogene 4 [Source:MGI Symbol;Acc:MGI:3652187]	126.631	318.512	0.397571	0.000101648	0.000732592	ribosomal protein S15A, pseudogene 4 [Source:MGI Symbol;Acc:MGI:3652187]
Gtf2f2	ENSMUSG00000067995	ENSMUST00000088922	12.3732	29.4206	0.420562	0.00170748	0.00459655	general transcription factor IIF, polypeptide 2 [Source:MGI Symbol;Acc:MGI:1915955]	8.93552	20.9098	0.427336	0.000154067	0.000968644	general transcription factor IIF, polypeptide 2 [Source:MGI Symbol;Acc:MGI:1915955]
Dguok	ENSMUSG00000014554	ENSMUST00000014698	24.5452	58.4416	0.419996	0.00103376	0.00309019	deoxyguanosine kinase [Source:MGI Symbol;Acc:MGI:1351602]	12.0318	36.9523	0.325603	0.00158573	0.00509482	deoxyguanosine kinase [Source:MGI Symbol;Acc:MGI:1351602]
Thbs3	ENSMUSG00000028047	ENSMUST00000029682	15.3572	36.6268	0.419288	4.11884e-05	0.000314364	thrombospondin 3 [Source:MGI Symbol;Acc:MGI:98739]	5.03836	39.8498	0.126434	4.22917e-06	9.84e-05	thrombospondin 3 [Source:MGI Symbol;Acc:MGI:98739]
Xrcc1	ENSMUSG00000051768	ENSMUST00000205573	21.1621	50.6784	0.417577	5.87827e-06	9.4e-05	X-ray repair complementing defective repair in Chinese hamster cells 1 [Source:MGI Symbol;Acc:MGI:99137]	14.4104	38.7118	0.372247	9.47664e-05	0.000701247	X-ray repair complementing defective repair in Chinese hamster cells 1 [Source:MGI Symbol;Acc:MGI:99137]
Ephb6	ENSMUSG00000029869	ENSMUST00000114732	1.98316	4.75878	0.416737	0.000155004	0.000762526	Eph receptor B6 [Source:MGI Symbol;Acc:MGI:1096338]	1.74175	6.18613	0.281557	0.00211005	0.00634702	Eph receptor B6 [Source:MGI Symbol;Acc:MGI:1096338]
Dpp6	ENSMUSG00000061576	ENSMUST00000149678	3.19879	7.68064	0.416475	0.00191605	0.00502138	dipeptidylpeptidase 6 [Source:MGI Symbol;Acc:MGI:94921]	1.73798	7.13178	0.243695	7.55034e-05	0.000598906	dipeptidylpeptidase 6 [Source:MGI Symbol;Acc:MGI:94921]
Kctd17	ENSMUSG00000033287	ENSMUST00000166142	36.3431	87.2661	0.416464	3.90891e-06	7.51e-05	potassium channel tetramerisation domain containing 17 [Source:MGI Symbol;Acc:MGI:1920094]	23.2562	48.7282	0.477264	4.84907e-05	0.000447376	potassium channel tetramerisation domain containing 17 [Source:MGI Symbol;Acc:MGI:1920094]
Fjx1	ENSMUSG00000075012	ENSMUST00000099678	7.08636	17.0169	0.416431	0.000254258	0.0010946	four jointed box 1 (Drosophila) [Source:MGI Symbol;Acc:MGI:1341907]	1.78286	14.1218	0.126249	4.89546e-05	0.000449975	four jointed box 1 (Drosophila) [Source:MGI Symbol;Acc:MGI:1341907]
Zfp653	ENSMUSG00000038895	ENSMUST00000216916	5.67598	13.6446	0.415987	0.00412866	0.00931916	zinc finger protein 653 [Source:MGI Symbol;Acc:MGI:2442362]	3.8524	11.5034	0.334893	0.000168668	0.00103362	zinc finger protein 653 [Source:MGI Symbol;Acc:MGI:2442362]
Mcee	ENSMUSG00000033429	ENSMUST00000206138	23.921	57.5147	0.41591	0.000428491	0.00160123	methylmalonyl CoA epimerase [Source:MGI Symbol;Acc:MGI:1920974]	12.2505	34.7207	0.352829	9.54581e-05	0.000705067	methylmalonyl CoA epimerase [Source:MGI Symbol;Acc:MGI:1920974]
Egflam	ENSMUSG00000042961	ENSMUST00000096494	3.1462	7.56557	0.415857	0.000814441	0.00257496	EGF-like, fibronectin type III and laminin G domains [Source:MGI Symbol;Acc:MGI:2146149]	0.94619	6.39512	0.147955	6.39552e-05	0.000536566	EGF-like, fibronectin type III and laminin G domains [Source:MGI Symbol;Acc:MGI:2146149]
Dlgap4	ENSMUSG00000061689	ENSMUST00000169464	21.4896	51.6862	0.41577	0.000445914	0.00165027	discs, large homolog-associated protein 4 (Drosophila) [Source:MGI Symbol;Acc:MGI:2138865]	14.8117	31.8317	0.465312	0.000901247	0.00333165	discs, large homolog-associated protein 4 (Drosophila) [Source:MGI Symbol;Acc:MGI:2138865]
Slc1a5	ENSMUSG00000001918	ENSMUST00000108496	50.3916	121.286	0.415478	1.33473e-06	4.04e-05	solute carrier family 1 (neutral amino acid transporter), member 5 [Source:MGI Symbol;Acc:MGI:105305]	16.0042	95.5483	0.167499	4.1314e-06	9.68e-05	solute carrier family 1 (neutral amino acid transporter), member 5 [Source:MGI Symbol;Acc:MGI:105305]
Cars2	ENSMUSG00000056228	ENSMUST00000049461	11.6129	27.9576	0.415376	0.000478766	0.00174273	cysteinyl-tRNA synthetase 2 (mitochondrial)(putative) [Source:MGI Symbol;Acc:MGI:1919191]	6.92782	16.0785	0.430875	4.34818e-05	0.000416713	cysteinyl-tRNA synthetase 2 (mitochondrial)(putative) [Source:MGI Symbol;Acc:MGI:1919191]
Anapc16	ENSMUSG00000020107	ENSMUST00000182898	28.4452	68.5527	0.414939	7.92662e-05	0.000481056	anaphase promoting complex subunit 16 [Source:MGI Symbol;Acc:MGI:1289325]	19.381	42.0753	0.460625	7.39382e-05	0.00059055	anaphase promoting complex subunit 16 [Source:MGI Symbol;Acc:MGI:1289325]
Nfix	ENSMUSG00000001911	ENSMUST00000148644	24.4997	59.0494	0.414902	8.14446e-06	0.000113353	nuclear factor I/X [Source:MGI Symbol;Acc:MGI:97311]	13.118	73.7318	0.177916	1.31785e-07	1.3e-05	nuclear factor I/X [Source:MGI Symbol;Acc:MGI:97311]
Dstn	ENSMUSG00000015932	ENSMUST00000103172	360.696	870.969	0.414132	5.06918e-06	8.6e-05	destrin [Source:MGI Symbol;Acc:MGI:1929270]	210.211	456.283	0.460703	3.30105e-07	2.24e-05	destrin [Source:MGI Symbol;Acc:MGI:1929270]
Lrrn3	ENSMUSG00000036295	ENSMUST00000043884	0.976305	2.35804	0.414032	0.000196933	0.000902954	leucine rich repeat protein 3, neuronal [Source:MGI Symbol;Acc:MGI:106036]	0.198318	2.57565	0.0769974	0.000408119	0.00189376	leucine rich repeat protein 3, neuronal [Source:MGI Symbol;Acc:MGI:106036]
Comt	ENSMUSG00000000326	ENSMUST00000115609	34.4989	83.4126	0.413593	0.000108323	0.000597558	catechol-O-methyltransferase [Source:MGI Symbol;Acc:MGI:88470]	24.4537	56.4915	0.432875	4.83254e-05	0.000446565	catechol-O-methyltransferase [Source:MGI Symbol;Acc:MGI:88470]
Tbc1d17	ENSMUSG00000038520	ENSMUST00000047085	17.0927	41.3724	0.413142	5.6626e-05	0.000383385	TBC1 domain family, member 17 [Source:MGI Symbol;Acc:MGI:2449973]	11.215	29.3038	0.382715	0.000257426	0.00137051	TBC1 domain family, member 17 [Source:MGI Symbol;Acc:MGI:2449973]
Inpp5a	ENSMUSG00000025477	ENSMUST00000106098	21.5412	52.1446	0.413104	7.04061e-05	0.000442362	inositol polyphosphate-5-phosphatase A [Source:MGI Symbol;Acc:MGI:2686961]	9.75803	37.6046	0.25949	6.28715e-05	0.000532043	inositol polyphosphate-5-phosphatase A [Source:MGI Symbol;Acc:MGI:2686961]
Pou6f1	ENSMUSG00000009739	ENSMUST00000176271	2.99722	7.26417	0.412603	0.000171416	0.000818098	POU domain, class 6, transcription factor 1 [Source:MGI Symbol;Acc:MGI:102935]	1.28084	8.98578	0.142541	3.98646e-05	0.000396995	POU domain, class 6, transcription factor 1 [Source:MGI Symbol;Acc:MGI:102935]
Lipe	ENSMUSG00000003123	ENSMUST00000003207	6.10318	14.8195	0.411835	0.00283634	0.00685807	lipase, hormone sensitive [Source:MGI Symbol;Acc:MGI:96790]	4.01266	13.0291	0.307978	6.14065e-05	0.000523817	lipase, hormone sensitive [Source:MGI Symbol;Acc:MGI:96790]
Acad12	ENSMUSG00000042647	ENSMUST00000041252	1.52581	3.70645	0.411664	0.00022963	0.00101437	acyl-Coenzyme A dehydrogenase family, member 12 [Source:MGI Symbol;Acc:MGI:2443320]	0.407499	3.36004	0.121278	0.00288587	0.00806272	acyl-Coenzyme A dehydrogenase family, member 12 [Source:MGI Symbol;Acc:MGI:2443320]
Skp1a	ENSMUSG00000036309	ENSMUST00000147684	98.6774	239.712	0.41165	1.57919e-05	0.000170261	S-phase kinase-associated protein 1A [Source:MGI Symbol;Acc:MGI:103575]	57.9246	122.537	0.47271	1.45458e-06	5.26e-05	S-phase kinase-associated protein 1A [Source:MGI Symbol;Acc:MGI:103575]
Ptk2b	ENSMUSG00000059456	ENSMUST00000089250	5.73145	13.9236	0.411636	0.00253629	0.0062608	PTK2 protein tyrosine kinase 2 beta [Source:MGI Symbol;Acc:MGI:104908]	3.76557	13.2174	0.284894	2.84274e-05	0.000316324	PTK2 protein tyrosine kinase 2 beta [Source:MGI Symbol;Acc:MGI:104908]
R3hdm4	ENSMUSG00000035781	ENSMUST00000045628	44.369	107.819	0.411515	0.000133639	0.000687992	R3H domain containing 4 [Source:MGI Symbol;Acc:MGI:1924814]	28.2423	95.4236	0.295968	9.63056e-05	0.000708397	R3H domain containing 4 [Source:MGI Symbol;Acc:MGI:1924814]
Slc9a3r1	ENSMUSG00000020733	ENSMUST00000021077	12.3997	30.1444	0.411344	0.00037233	0.00144872	solute carrier family 9 (sodium/hydrogen exchanger), member 3 regulator 1 [Source:MGI Symbol;Acc:MGI:1349482]	9.4177	40.7109	0.231331	0.000200413	0.00116248	solute carrier family 9 (sodium/hydrogen exchanger), member 3 regulator 1 [Source:MGI Symbol;Acc:MGI:1349482]
Rps7	ENSMUSG00000061477	ENSMUST00000074267	442.593	1076.33	0.411207	1.74372e-07	1.35e-05	ribosomal protein S7 [Source:MGI Symbol;Acc:MGI:1333818]	250.127	614.536	0.407018	9.3001e-07	4.01e-05	ribosomal protein S7 [Source:MGI Symbol;Acc:MGI:1333818]
Ccdc92	ENSMUSG00000037979	ENSMUST00000036206	3.21815	7.82718	0.411151	0.00208149	0.00536279	coiled-coil domain containing 92 [Source:MGI Symbol;Acc:MGI:106485]	1.47432	5.83108	0.252838	0.00173451	0.00544844	coiled-coil domain containing 92 [Source:MGI Symbol;Acc:MGI:106485]
Muc6	ENSMUSG00000048191	ENSMUST00000189314	0.568054	1.38253	0.410879	0.0016357	0.00444072	mucin 6, gastric [Source:MGI Symbol;Acc:MGI:2663233]	2.61159	5.30886	0.49193	0.00187006	0.00577674	mucin 6, gastric [Source:MGI Symbol;Acc:MGI:2663233]
Naca	ENSMUSG00000061315	ENSMUST00000073868	277.66	676.355	0.410523	1.12503e-06	3.69e-05	nascent polypeptide-associated complex alpha polypeptide [Source:MGI Symbol;Acc:MGI:106095]	139.788	351.999	0.397125	3.17449e-06	8.21e-05	nascent polypeptide-associated complex alpha polypeptide [Source:MGI Symbol;Acc:MGI:106095]
Rpl12	ENSMUSG00000038900	ENSMUST00000126610	1183.88	2884.6	0.410416	3.2518e-08	5.35e-06	ribosomal protein L12 [Source:MGI Symbol;Acc:MGI:98002]	715.406	1778.62	0.402226	3.24113e-06	8.33e-05	ribosomal protein L12 [Source:MGI Symbol;Acc:MGI:98002]
5730409E04Rik	ENSMUSG00000073755	ENSMUST00000097886	8.42189	20.5921	0.408987	0.000830722	0.0026083	RIKEN cDNA 5730409E04Rik gene [Source:MGI Symbol;Acc:MGI:3609248]	6.20725	13.0345	0.476218	0.000296327	0.00150185	RIKEN cDNA 5730409E04Rik gene [Source:MGI Symbol;Acc:MGI:3609248]
Lrrc17	ENSMUSG00000039883	ENSMUST00000199277	19.6717	48.1128	0.408867	0.000209606	0.000945993	leucine rich repeat containing 17 [Source:MGI Symbol;Acc:MGI:1921761]	3.87782	48.412	0.0801005	1.29778e-06	4.89e-05	leucine rich repeat containing 17 [Source:MGI Symbol;Acc:MGI:1921761]
2018-09-04	ENSMUSG00000020486	ENSMUST00000122945	9.42519	23.0554	0.408806	0.000154502	0.000761358	septin 4 [Source:MGI Symbol;Acc:MGI:1270156]	5.65081	15.7819	0.358056	0.000140129	0.000907013	septin 4 [Source:MGI Symbol;Acc:MGI:1270156]
Bbip1	ENSMUSG00000084957	ENSMUST00000135402	7.30207	17.8804	0.408385	2.62311e-05	0.000236534	BBSome interacting protein 1 [Source:MGI Symbol;Acc:MGI:1913610]	3.86003	8.16497	0.472755	0.00025352	0.00135388	BBSome interacting protein 1 [Source:MGI Symbol;Acc:MGI:1913610]
Sema4a	ENSMUSG00000028064	ENSMUST00000029700	11.0146	27.0424	0.407308	6.17901e-08	7.56e-06	sema domain, immunoglobulin domain (Ig), transmembrane domain (TM) and short cytoplasmic domain, (semaphorin) 4A [Source:MGI Symbol;Acc:MGI:107560]	3.53575	37.8222	0.0934835	2.59544e-06	7.46e-05	sema domain, immunoglobulin domain (Ig), transmembrane domain (TM) and short cytoplasmic domain, (semaphorin) 4A [Source:MGI Symbol;Acc:MGI:107560]
Chpf	ENSMUSG00000032997	ENSMUST00000079205	36.0885	88.6674	0.407009	1.20884e-05	0.000143805	chondroitin polymerizing factor [Source:MGI Symbol;Acc:MGI:106576]	21.7317	49.6905	0.437341	0.000157279	0.00098289	chondroitin polymerizing factor [Source:MGI Symbol;Acc:MGI:106576]
Cacnb2	ENSMUSG00000057914	ENSMUST00000193730	2.97824	7.33104	0.406251	0.00297026	0.00712037	calcium channel, voltage-dependent, beta 2 subunit [Source:MGI Symbol;Acc:MGI:894644]	2.0254	5.71114	0.35464	0.00176972	0.00553793	calcium channel, voltage-dependent, beta 2 subunit [Source:MGI Symbol;Acc:MGI:894644]
C1qtnf3	ENSMUSG00000058914	ENSMUST00000022853	3.46035	8.52551	0.405882	0.00107286	0.00317465	C1q and tumor necrosis factor related protein 3 [Source:MGI Symbol;Acc:MGI:1932136]	1.81705	12.9125	0.14072	0.000120224	0.000817618	C1q and tumor necrosis factor related protein 3 [Source:MGI Symbol;Acc:MGI:1932136]
Emp2	ENSMUSG00000022505	ENSMUST00000078357	13.5326	33.3427	0.405863	0.000652791	0.00217145	epithelial membrane protein 2 [Source:MGI Symbol;Acc:MGI:1098726]	4.95036	51.6311	0.0958793	1.58925e-05	0.000220054	epithelial membrane protein 2 [Source:MGI Symbol;Acc:MGI:1098726]
Acot1	ENSMUSG00000072949	ENSMUST00000168120	20.8447	51.3609	0.405849	9.73347e-05	0.000553354	acyl-CoA thioesterase 1 [Source:MGI Symbol;Acc:MGI:1349396]	7.12807	28.549	0.249679	0.000179821	0.00108105	acyl-CoA thioesterase 1 [Source:MGI Symbol;Acc:MGI:1349396]
Rpl4	ENSMUSG00000032399	ENSMUST00000034966	1005.51	2478.02	0.405773	2.05309e-08	4.79e-06	ribosomal protein L4 [Source:MGI Symbol;Acc:MGI:1915141]	584.376	1403.71	0.416309	9.96997e-08	1.22e-05	ribosomal protein L4 [Source:MGI Symbol;Acc:MGI:1915141]
Kcnj8	ENSMUSG00000030247	ENSMUST00000203945	11.9027	29.3535	0.405496	9.81334e-05	0.000556637	potassium inwardly-rectifying channel, subfamily J, member 8 [Source:MGI Symbol;Acc:MGI:1100508]	7.75374	24.8392	0.312157	7.16137e-06	0.000134435	potassium inwardly-rectifying channel, subfamily J, member 8 [Source:MGI Symbol;Acc:MGI:1100508]
Fbxw17	ENSMUSG00000037816	ENSMUST00000046974	10.6218	26.2972	0.403915	0.000196406	0.000901255	F-box and WD-40 domain protein 17 [Source:MGI Symbol;Acc:MGI:1923584]	8.80654	21.9567	0.401087	0.000635981	0.00260719	F-box and WD-40 domain protein 17 [Source:MGI Symbol;Acc:MGI:1923584]
Zfp61	ENSMUSG00000050605	ENSMUST00000077780	4.5997	11.3879	0.403911	0.00253714	0.006262	zinc finger protein 61 [Source:MGI Symbol;Acc:MGI:99663]	2.414	8.61133	0.280328	0.00141387	0.00467902	zinc finger protein 61 [Source:MGI Symbol;Acc:MGI:99663]
Fbxo31	ENSMUSG00000052934	ENSMUST00000059018	6.89129	17.0835	0.40339	5.55043e-05	0.000378921	F-box protein 31 [Source:MGI Symbol;Acc:MGI:1354708]	3.85042	13.3525	0.288367	6.37208e-05	0.000535899	F-box protein 31 [Source:MGI Symbol;Acc:MGI:1354708]
Prpsap1	ENSMUSG00000015869	ENSMUST00000152874	38.8577	96.3749	0.403193	1.78158e-05	0.000185259	phosphoribosyl pyrophosphate synthetase-associated protein 1 [Source:MGI Symbol;Acc:MGI:1915013]	23.7946	51.7639	0.459675	0.000580748	0.00243844	phosphoribosyl pyrophosphate synthetase-associated protein 1 [Source:MGI Symbol;Acc:MGI:1915013]
Whrn	ENSMUSG00000039137	ENSMUST00000155058	1.58297	3.93069	0.402722	0.00433291	0.00970788	whirlin [Source:MGI Symbol;Acc:MGI:2682003]	0.706388	5.66183	0.124763	0.000181033	0.00108607	whirlin [Source:MGI Symbol;Acc:MGI:2682003]
Arhgef28	ENSMUSG00000021662	ENSMUST00000109426	2.83711	7.04741	0.402574	9.40927e-05	0.000540282	Rho guanine nucleotide exchange factor (GEF) 28 [Source:MGI Symbol;Acc:MGI:1346016]	1.47898	18.9908	0.0778788	0.000134803	0.000882773	Rho guanine nucleotide exchange factor (GEF) 28 [Source:MGI Symbol;Acc:MGI:1346016]
Pycr2	ENSMUSG00000026520	ENSMUST00000027802	23.1569	57.5342	0.40249	0.00128069	0.00365199	pyrroline-5-carboxylate reductase family, member 2 [Source:MGI Symbol;Acc:MGI:1277956]	17.6351	43.8388	0.402273	8.94325e-05	0.000674465	pyrroline-5-carboxylate reductase family, member 2 [Source:MGI Symbol;Acc:MGI:1277956]
Cyb5r1	ENSMUSG00000026456	ENSMUST00000186489	13.8034	34.3238	0.402152	0.000184618	0.000860961	cytochrome b5 reductase 1 [Source:MGI Symbol;Acc:MGI:1919267]	9.00265	26.2052	0.343544	0.000170396	0.00103955	cytochrome b5 reductase 1 [Source:MGI Symbol;Acc:MGI:1919267]
Cacnb3	ENSMUSG00000003352	ENSMUST00000109150	12.8516	32.0004	0.401606	0.000548385	0.0019127	calcium channel, voltage-dependent, beta 3 subunit [Source:MGI Symbol;Acc:MGI:103307]	10.0497	26.8356	0.374492	2.4245e-05	0.000287223	calcium channel, voltage-dependent, beta 3 subunit [Source:MGI Symbol;Acc:MGI:103307]
Atp9a	ENSMUSG00000027546	ENSMUST00000109175	9.11623	22.7117	0.40139	2.50254e-05	0.000229426	ATPase, class II, type 9A [Source:MGI Symbol;Acc:MGI:1330826]	6.46923	25.2339	0.256371	8.65316e-06	0.000149844	ATPase, class II, type 9A [Source:MGI Symbol;Acc:MGI:1330826]
Idua	ENSMUSG00000033540	ENSMUST00000071650	3.28468	8.19056	0.401033	0.000257844	0.00110673	iduronidase, alpha-L- [Source:MGI Symbol;Acc:MGI:96418]	2.2027	9.11561	0.241641	8.6443e-06	0.000149844	iduronidase, alpha-L- [Source:MGI Symbol;Acc:MGI:96418]
Zfpl1	ENSMUSG00000024792	ENSMUST00000025707	22.2423	55.5158	0.400649	0.00038563	0.00148674	zinc finger like protein 1 [Source:MGI Symbol;Acc:MGI:1891017]	13.4709	30.638	0.439679	0.00107949	0.00380063	zinc finger like protein 1 [Source:MGI Symbol;Acc:MGI:1891017]
Ifi27	ENSMUSG00000064215	ENSMUST00000079294	91.0725	227.388	0.400515	0.000131505	0.000679107	interferon, alpha-inducible protein 27 [Source:MGI Symbol;Acc:MGI:1277180]	64.9183	140.547	0.461896	0.000451239	0.00203105	interferon, alpha-inducible protein 27 [Source:MGI Symbol;Acc:MGI:1277180]
Fbln1	ENSMUSG00000006369	ENSMUST00000057410	71.8668	179.583	0.400188	5.43492e-09	2.61e-06	fibulin 1 [Source:MGI Symbol;Acc:MGI:95487]	43.8032	228.261	0.191899	1.37316e-10	4.75e-07	fibulin 1 [Source:MGI Symbol;Acc:MGI:95487]
Dnm3os	ENSMUSG00000078190	ENSMUST00000139662	2.36145	5.90352	0.400007	0.00123311	0.00354246	dynamin 3, opposite strand [Source:MGI Symbol;Acc:MGI:3052332]	0.84748	4.92173	0.172191	0.000332911	0.00163694	dynamin 3, opposite strand [Source:MGI Symbol;Acc:MGI:3052332]
Nsmf	ENSMUSG00000006476	ENSMUST00000141866	14.3874	36.0552	0.399039	0.00011404	0.000618236	NMDA receptor synaptonuclear signaling and neuronal migration factor [Source:MGI Symbol;Acc:MGI:1861755]	7.9157	41.0989	0.192601	1.81279e-06	6.02e-05	NMDA receptor synaptonuclear signaling and neuronal migration factor [Source:MGI Symbol;Acc:MGI:1861755]
Slc48a1	ENSMUSG00000081534	ENSMUST00000117892	15.7616	39.5095	0.398932	0.000458601	0.00168424	solute carrier family 48 (heme transporter), member 1 [Source:MGI Symbol;Acc:MGI:1914989]	11.5103	36.6568	0.314002	3.07471e-05	0.000333023	solute carrier family 48 (heme transporter), member 1 [Source:MGI Symbol;Acc:MGI:1914989]
Cd320	ENSMUSG00000002308	ENSMUST00000002379	9.47024	23.8033	0.397855	0.00176835	0.00472216	CD320 antigen [Source:MGI Symbol;Acc:MGI:1860083]	3.31069	11.0806	0.298782	0.000646545	0.00263987	CD320 antigen [Source:MGI Symbol;Acc:MGI:1860083]
Arid5a	ENSMUSG00000037447	ENSMUST00000126413	1.75853	4.44495	0.395625	0.00239131	0.00597653	AT rich interactive domain 5A (MRF1-like) [Source:MGI Symbol;Acc:MGI:2443039]	1.42168	6.15598	0.230943	0.000174675	0.00106005	AT rich interactive domain 5A (MRF1-like) [Source:MGI Symbol;Acc:MGI:2443039]
Arrdc2	ENSMUSG00000002910	ENSMUST00000213095	6.88687	17.4243	0.395245	1.91162e-06	4.97e-05	arrestin domain containing 2 [Source:MGI Symbol;Acc:MGI:1918057]	3.43157	13.5135	0.253936	4.35984e-05	0.000417588	arrestin domain containing 2 [Source:MGI Symbol;Acc:MGI:1918057]
St6galnac2	ENSMUSG00000057286	ENSMUST00000079545	4.89878	12.3945	0.395237	0.00266568	0.00652888	ST6 (alpha-N-acetyl-neuraminyl-2,3-beta-galactosyl-1,3)-N-acetylgalactosaminide alpha-2,6-sialyltransferase 2 [Source:MGI Symbol;Acc:MGI:107553]	2.18099	12.6567	0.172319	0.000724288	0.00285726	ST6 (alpha-N-acetyl-neuraminyl-2,3-beta-galactosyl-1,3)-N-acetylgalactosaminide alpha-2,6-sialyltransferase 2 [Source:MGI Symbol;Acc:MGI:107553]
Kcnab1	ENSMUSG00000027827	ENSMUST00000159525	1.1417	2.88956	0.395111	0.00397371	0.00903315	potassium voltage-gated channel, shaker-related subfamily, beta member 1 [Source:MGI Symbol;Acc:MGI:109155]	0.391724	1.94764	0.201127	0.00193222	0.00592644	potassium voltage-gated channel, shaker-related subfamily, beta member 1 [Source:MGI Symbol;Acc:MGI:109155]
Nprl2	ENSMUSG00000010057	ENSMUST00000010201	11.7398	29.7359	0.394804	0.00217135	0.00554312	nitrogen permease regulator-like 2 [Source:MGI Symbol;Acc:MGI:1914482]	5.97925	15.1953	0.393493	0.000401385	0.00186711	nitrogen permease regulator-like 2 [Source:MGI Symbol;Acc:MGI:1914482]
As3mt	ENSMUSG00000003559	ENSMUST00000003655	7.9394	20.1297	0.394412	0.000754862	0.00242477	arsenic (+3 oxidation state) methyltransferase [Source:MGI Symbol;Acc:MGI:1929882]	3.21027	13.4805	0.238142	0.00066448	0.00268774	arsenic (+3 oxidation state) methyltransferase [Source:MGI Symbol;Acc:MGI:1929882]
Myo5c	ENSMUSG00000033590	ENSMUST00000036555	1.81945	4.61506	0.394242	0.000148716	0.000741091	myosin VC [Source:MGI Symbol;Acc:MGI:2442485]	0.144808	6.38039	0.0226957	1.00818e-05	0.000164535	myosin VC [Source:MGI Symbol;Acc:MGI:2442485]
Kctd2	ENSMUSG00000016940	ENSMUST00000103035	19.4927	49.5033	0.393765	7.00006e-05	0.000440844	potassium channel tetramerisation domain containing 2 [Source:MGI Symbol;Acc:MGI:1917632]	10.3842	22.3819	0.463954	0.0011766	0.00406803	potassium channel tetramerisation domain containing 2 [Source:MGI Symbol;Acc:MGI:1917632]
Efs	ENSMUSG00000022203	ENSMUST00000022813	5.48951	13.9573	0.393307	0.00197102	0.00513594	embryonal Fyn-associated substrate [Source:MGI Symbol;Acc:MGI:105311]	3.31244	14.0072	0.236481	0.00107681	0.00379406	embryonal Fyn-associated substrate [Source:MGI Symbol;Acc:MGI:105311]
Wdr34	ENSMUSG00000039715	ENSMUST00000113711	9.40981	23.9248	0.393307	0.000310883	0.00126939	WD repeat domain 34 [Source:MGI Symbol;Acc:MGI:1919070]	5.6085	16.6303	0.337246	0.00377699	0.00987943	WD repeat domain 34 [Source:MGI Symbol;Acc:MGI:1919070]
Rcn3	ENSMUSG00000019539	ENSMUST00000211352	313.903	799.578	0.392586	2.33295e-07	1.59e-05	reticulocalbin 3, EF-hand calcium binding domain [Source:MGI Symbol;Acc:MGI:1277122]	127.569	288.888	0.441585	7.01083e-05	0.000569581	reticulocalbin 3, EF-hand calcium binding domain [Source:MGI Symbol;Acc:MGI:1277122]
Dmtn	ENSMUSG00000022099	ENSMUST00000022694	0.891977	2.27251	0.392507	5.42922e-05	0.000373302	dematin actin binding protein [Source:MGI Symbol;Acc:MGI:99670]	1.16751	2.84741	0.410026	0.00117507	0.00406437	dematin actin binding protein [Source:MGI Symbol;Acc:MGI:99670]
Raly	ENSMUSG00000027593	ENSMUST00000109701	158.582	404.183	0.392351	9.69346e-08	9.91e-06	hnRNP-associated with lethal yellow [Source:MGI Symbol;Acc:MGI:97850]	136.769	311.713	0.438767	8.6884e-08	1.16e-05	hnRNP-associated with lethal yellow [Source:MGI Symbol;Acc:MGI:97850]
Palm	ENSMUSG00000035863	ENSMUST00000046945	27.149	69.3356	0.39156	0.000346223	0.00136904	paralemmin [Source:MGI Symbol;Acc:MGI:1261814]	17.1845	52.7202	0.325957	9.11364e-06	0.0001549	paralemmin [Source:MGI Symbol;Acc:MGI:1261814]
Ctsb	ENSMUSG00000021939	ENSMUST00000006235	185.959	476.256	0.39046	2.55048e-08	4.84e-06	cathepsin B [Source:MGI Symbol;Acc:MGI:88561]	156.229	593.648	0.263168	5.69369e-08	9.3e-06	cathepsin B [Source:MGI Symbol;Acc:MGI:88561]
Fap	ENSMUSG00000000392	ENSMUST00000102732	1.92088	4.93292	0.3894	0.000773522	0.00247078	fibroblast activation protein [Source:MGI Symbol;Acc:MGI:109608]	0.819056	2.46825	0.331836	0.000502157	0.00218925	fibroblast activation protein [Source:MGI Symbol;Acc:MGI:109608]
Slc17a9	ENSMUSG00000023393	ENSMUST00000094218	1.72246	4.42909	0.388898	0.00357007	0.00827459	solute carrier family 17, member 9 [Source:MGI Symbol;Acc:MGI:1919107]	0.528087	7.96044	0.0663389	4.2129e-05	0.000408331	solute carrier family 17, member 9 [Source:MGI Symbol;Acc:MGI:1919107]
Zbtb48	ENSMUSG00000028952	ENSMUST00000155389	4.68849	12.0775	0.3882	0.00106789	0.00316444	zinc finger and BTB domain containing 48 [Source:MGI Symbol;Acc:MGI:2140248]	3.76887	9.82518	0.383593	0.000236356	0.00129212	zinc finger and BTB domain containing 48 [Source:MGI Symbol;Acc:MGI:2140248]
Dpy30	ENSMUSG00000024067	ENSMUST00000164832	38.1094	98.3318	0.38756	0.000110193	0.000605553	dpy-30, histone methyltransferase complex regulatory subunit [Source:MGI Symbol;Acc:MGI:1913560]	19.6809	44.5133	0.442135	0.000964288	0.00349893	dpy-30, histone methyltransferase complex regulatory subunit [Source:MGI Symbol;Acc:MGI:1913560]
Rp9	ENSMUSG00000032239	ENSMUST00000215715	32.2224	83.1551	0.387497	0.000283135	0.00118415	retinitis pigmentosa 9 (human) [Source:MGI Symbol;Acc:MGI:2157166]	15.7212	41.9678	0.374603	0.000510463	0.00221486	retinitis pigmentosa 9 (human) [Source:MGI Symbol;Acc:MGI:2157166]
Rgs3	ENSMUSG00000059810	ENSMUST00000065870	9.85554	25.4408	0.387391	4.00124e-05	0.000307426	regulator of G-protein signaling 3 [Source:MGI Symbol;Acc:MGI:1354734]	4.93229	22.9606	0.214815	5.47443e-05	0.000486936	regulator of G-protein signaling 3 [Source:MGI Symbol;Acc:MGI:1354734]
Tars2	ENSMUSG00000028107	ENSMUST00000199869	13.4983	34.8591	0.387226	0.000147238	0.000735849	threonyl-tRNA synthetase 2, mitochondrial (putative) [Source:MGI Symbol;Acc:MGI:1919057]	7.94653	20.7599	0.382782	0.00313446	0.00856372	threonyl-tRNA synthetase 2, mitochondrial (putative) [Source:MGI Symbol;Acc:MGI:1919057]
Slc25a27	ENSMUSG00000023912	ENSMUST00000024705	2.02493	5.2348	0.38682	0.000616424	0.00207947	solute carrier family 25, member 27 [Source:MGI Symbol;Acc:MGI:1921261]	0.786145	11.4449	0.0686897	0.000254873	0.00135985	solute carrier family 25, member 27 [Source:MGI Symbol;Acc:MGI:1921261]
Gpc3	ENSMUSG00000055653	ENSMUST00000069360	10.006	25.919	0.38605	0.000498623	0.00178381	glypican 3 [Source:MGI Symbol;Acc:MGI:104903]	4.3127	17.1901	0.250883	6.56447e-05	0.000546502	glypican 3 [Source:MGI Symbol;Acc:MGI:104903]
Oxld1	ENSMUSG00000039670	ENSMUST00000044007	9.98895	25.8759	0.386032	0.000112009	0.000611641	oxidoreductase like domain containing 1 [Source:MGI Symbol;Acc:MGI:1913681]	4.47379	11.4821	0.389632	0.000741826	0.00290421	oxidoreductase like domain containing 1 [Source:MGI Symbol;Acc:MGI:1913681]
Dynlt1a	ENSMUSG00000092074	ENSMUST00000169415	4.59264	11.9022	0.385865	2.60453e-05	0.000235403	dynein light chain Tctex-type 1A [Source:MGI Symbol;Acc:MGI:3807506]	2.38798	4.82539	0.494878	0.000837762	0.0031556	dynein light chain Tctex-type 1A [Source:MGI Symbol;Acc:MGI:3807506]
Pdk2	ENSMUSG00000038967	ENSMUST00000038431	9.60903	24.9297	0.385445	0.000220993	0.000984807	pyruvate dehydrogenase kinase, isoenzyme 2 [Source:MGI Symbol;Acc:MGI:1343087]	4.83143	28.1392	0.171698	7.83041e-05	0.000612144	pyruvate dehydrogenase kinase, isoenzyme 2 [Source:MGI Symbol;Acc:MGI:1343087]
Csf1	ENSMUSG00000014599	ENSMUST00000118593	11.0242	28.6351	0.384988	0.000993684	0.00299579	colony stimulating factor 1 (macrophage) [Source:MGI Symbol;Acc:MGI:1339753]	11.0932	47.9179	0.231504	9.13722e-05	0.000684206	colony stimulating factor 1 (macrophage) [Source:MGI Symbol;Acc:MGI:1339753]
Ngrn	ENSMUSG00000047084	ENSMUST00000117989	21.9565	57.0683	0.384741	0.000577413	0.00198672	neugrin, neurite outgrowth associated [Source:MGI Symbol;Acc:MGI:1933212]	16.1388	34.0236	0.474342	0.00058459	0.00244964	neugrin, neurite outgrowth associated [Source:MGI Symbol;Acc:MGI:1933212]
Rabggta	ENSMUSG00000040472	ENSMUST00000062861	5.91858	15.4266	0.38366	0.00210392	0.00540677	Rab geranylgeranyl transferase, a subunit [Source:MGI Symbol;Acc:MGI:1860443]	3.7321	12.6082	0.296006	0.0011425	0.00397714	Rab geranylgeranyl transferase, a subunit [Source:MGI Symbol;Acc:MGI:1860443]
Cxxc5	ENSMUSG00000046668	ENSMUST00000060722	10.056	26.2162	0.38358	0.000103295	0.000577687	CXXC finger 5 [Source:MGI Symbol;Acc:MGI:1914643]	7.68271	21.8503	0.351606	0.000357797	0.00172644	CXXC finger 5 [Source:MGI Symbol;Acc:MGI:1914643]
H2-D1	ENSMUSG00000073411	ENSMUST00000172785	236.629	617.158	0.383417	6.21394e-08	7.56e-06	histocompatibility 2, D region locus 1 [Source:MGI Symbol;Acc:MGI:95896]	172.476	396.008	0.435536	2.82392e-05	0.000315943	histocompatibility 2, D region locus 1 [Source:MGI Symbol;Acc:MGI:95896]
Tifa	ENSMUSG00000046688	ENSMUST00000054483	1.63544	4.26837	0.383154	0.000896618	0.00276839	TRAF-interacting protein with forkhead-associated domain [Source:MGI Symbol;Acc:MGI:2182965]	0.954498	3.55441	0.268539	9.90482e-08	1.22e-05	TRAF-interacting protein with forkhead-associated domain [Source:MGI Symbol;Acc:MGI:2182965]
Unc93b1	ENSMUSG00000036908	ENSMUST00000162708	18.1294	47.4196	0.382319	0.00017939	0.000843338	unc-93 homolog B1 (C. elegans) [Source:MGI Symbol;Acc:MGI:1859307]	13.9354	29.0094	0.480374	0.000614782	0.00254805	unc-93 homolog B1 (C. elegans) [Source:MGI Symbol;Acc:MGI:1859307]
Agap2	ENSMUSG00000025422	ENSMUST00000218292	3.40793	8.91468	0.382283	6.55531e-05	0.00042216	ArfGAP with GTPase domain, ankyrin repeat and PH domain 2 [Source:MGI Symbol;Acc:MGI:3580016]	1.81108	10.3111	0.175644	4.29692e-05	0.000413173	ArfGAP with GTPase domain, ankyrin repeat and PH domain 2 [Source:MGI Symbol;Acc:MGI:3580016]
Cadm1	ENSMUSG00000032076	ENSMUST00000114548	3.04766	7.97713	0.38205	0.000361401	0.00141352	cell adhesion molecule 1 [Source:MGI Symbol;Acc:MGI:1889272]	1.58871	10.319	0.153959	0.000507404	0.00220435	cell adhesion molecule 1 [Source:MGI Symbol;Acc:MGI:1889272]
Zfp612	ENSMUSG00000044676	ENSMUST00000213084	1.26793	3.32379	0.38147	0.00229989	0.00579824	zinc finger protein 612 [Source:MGI Symbol;Acc:MGI:2443465]	0.62353	5.33595	0.116854	0.000500078	0.00218404	zinc finger protein 612 [Source:MGI Symbol;Acc:MGI:2443465]
Krt19	ENSMUSG00000020911	ENSMUST00000007317	25.9611	68.4772	0.379121	0.0011252	0.00329489	keratin 19 [Source:MGI Symbol;Acc:MGI:96693]	30.6093	125.602	0.2437	1.01657e-07	1.22e-05	keratin 19 [Source:MGI Symbol;Acc:MGI:96693]
Atp1b2	ENSMUSG00000041329	ENSMUST00000047889	10.0188	26.4457	0.378843	1.95094e-05	0.00019523	ATPase, Na+/K+ transporting, beta 2 polypeptide [Source:MGI Symbol;Acc:MGI:88109]	3.40382	16.7871	0.202764	0.000186498	0.00110696	ATPase, Na+/K+ transporting, beta 2 polypeptide [Source:MGI Symbol;Acc:MGI:88109]
Fgl2	ENSMUSG00000039899	ENSMUST00000035799	10.4909	27.706	0.378652	6.75491e-06	0.000101541	fibrinogen-like protein 2 [Source:MGI Symbol;Acc:MGI:103266]	4.70408	31.941	0.147274	4.34465e-06	9.97e-05	fibrinogen-like protein 2 [Source:MGI Symbol;Acc:MGI:103266]
Ccdc3	ENSMUSG00000026676	ENSMUST00000027988	4.17033	11.0217	0.378374	0.000571446	0.001974	coiled-coil domain containing 3 [Source:MGI Symbol;Acc:MGI:1921436]	1.99724	5.93877	0.336305	0.00232729	0.00683071	coiled-coil domain containing 3 [Source:MGI Symbol;Acc:MGI:1921436]
Glipr2	ENSMUSG00000028480	ENSMUST00000030202	10.6401	28.1573	0.377881	0.0012633	0.00361136	GLI pathogenesis-related 2 [Source:MGI Symbol;Acc:MGI:1917770]	6.03212	15.1799	0.397374	0.000233461	0.00128302	GLI pathogenesis-related 2 [Source:MGI Symbol;Acc:MGI:1917770]
Pdlim3	ENSMUSG00000031636	ENSMUST00000034053	165.281	438.43	0.376984	1.27681e-07	1.15e-05	PDZ and LIM domain 3 [Source:MGI Symbol;Acc:MGI:1859274]	44.1513	310.729	0.14209	9.56061e-07	4.08e-05	PDZ and LIM domain 3 [Source:MGI Symbol;Acc:MGI:1859274]
Sema4g	ENSMUSG00000025207	ENSMUST00000026225	2.44862	6.49722	0.376873	0.000176938	0.000834765	sema domain, immunoglobulin domain (Ig), transmembrane domain (TM) and short cytoplasmic domain, (semaphorin) 4G [Source:MGI Symbol;Acc:MGI:1347047]	0.951604	12.5078	0.0760807	1.89088e-05	0.000247243	sema domain, immunoglobulin domain (Ig), transmembrane domain (TM) and short cytoplasmic domain, (semaphorin) 4G [Source:MGI Symbol;Acc:MGI:1347047]
Nexn	ENSMUSG00000039103	ENSMUST00000199470	8.70308	23.1004	0.376749	0.000590384	0.00201763	nexilin [Source:MGI Symbol;Acc:MGI:1916060]	2.87669	22.1757	0.129722	0.000106855	0.000752113	nexilin [Source:MGI Symbol;Acc:MGI:1916060]
Slc4a3	ENSMUSG00000006576	ENSMUST00000124341	4.34709	11.546	0.3765	4.28664e-06	7.9e-05	solute carrier family 4 (anion exchanger), member 3 [Source:MGI Symbol;Acc:MGI:109350]	1.47587	9.2876	0.158907	3.364e-05	0.000355893	solute carrier family 4 (anion exchanger), member 3 [Source:MGI Symbol;Acc:MGI:109350]
Pik3ip1	ENSMUSG00000034614	ENSMUST00000045153	11.833	31.4467	0.376287	0.000134888	0.000691829	phosphoinositide-3-kinase interacting protein 1 [Source:MGI Symbol;Acc:MGI:1917016]	9.4244	34.4942	0.273217	1.09021e-06	4.38e-05	phosphoinositide-3-kinase interacting protein 1 [Source:MGI Symbol;Acc:MGI:1917016]
Cradd	ENSMUSG00000045867	ENSMUST00000220279	3.91935	10.4213	0.37609	0.000819757	0.00258562	CASP2 and RIPK1 domain containing adaptor with death domain [Source:MGI Symbol;Acc:MGI:1336168]	1.06971	5.12606	0.208682	0.000263835	0.00139272	CASP2 and RIPK1 domain containing adaptor with death domain [Source:MGI Symbol;Acc:MGI:1336168]
Kcnk3	ENSMUSG00000049265	ENSMUST00000066295	1.59386	4.24197	0.375736	0.00236333	0.00591928	potassium channel, subfamily K, member 3 [Source:MGI Symbol;Acc:MGI:1100509]	1.04459	3.98498	0.262132	0.000642237	0.00262599	potassium channel, subfamily K, member 3 [Source:MGI Symbol;Acc:MGI:1100509]
Pvt1	ENSMUSG00000097039	ENSMUST00000182956	1.93349	5.14594	0.375731	0.00173525	0.00465536	plasmacytoma variant translocation 1 [Source:MGI Symbol;Acc:MGI:97824]	0.64283	5.20737	0.123446	0.000154675	0.000969969	plasmacytoma variant translocation 1 [Source:MGI Symbol;Acc:MGI:97824]
Klhdc8b	ENSMUSG00000032609	ENSMUST00000193286	14.5907	38.9087	0.374998	0.000146004	0.000731375	kelch domain containing 8B [Source:MGI Symbol;Acc:MGI:1925517]	5.11366	16.5343	0.309276	0.000343286	0.00167558	kelch domain containing 8B [Source:MGI Symbol;Acc:MGI:1925517]
Nacad	ENSMUSG00000041073	ENSMUST00000045713	1.70914	4.55994	0.374817	0.00175829	0.0047011	NAC alpha domain containing [Source:MGI Symbol;Acc:MGI:3603030]	0.723492	4.59589	0.157422	0.000951127	0.00346673	NAC alpha domain containing [Source:MGI Symbol;Acc:MGI:3603030]
4930523C07Rik	ENSMUSG00000090394	ENSMUST00000191933	6.30528	16.8289	0.37467	0.000356208	0.00139915	RIKEN cDNA 4930523C07 gene [Source:MGI Symbol;Acc:MGI:1914897]	2.95154	21.3935	0.137964	9.78619e-05	0.000714213	RIKEN cDNA 4930523C07 gene [Source:MGI Symbol;Acc:MGI:1914897]
Fndc4	ENSMUSG00000038552	ENSMUST00000172435	5.82146	15.549	0.374395	0.00354655	0.00822891	fibronectin type III domain containing 4 [Source:MGI Symbol;Acc:MGI:1917195]	1.59902	9.52526	0.167871	0.000152229	0.000960547	fibronectin type III domain containing 4 [Source:MGI Symbol;Acc:MGI:1917195]
Rasl12	ENSMUSG00000041696	ENSMUST00000217172	4.60444	12.3304	0.373423	0.00107754	0.00318523	RAS-like, family 12 [Source:MGI Symbol;Acc:MGI:1918034]	2.6776	9.43855	0.283688	0.000951608	0.00346673	RAS-like, family 12 [Source:MGI Symbol;Acc:MGI:1918034]
Vwf	ENSMUSG00000001930	ENSMUST00000100941	3.48602	9.33743	0.373338	0.0015578	0.00427083	Von Willebrand factor [Source:MGI Symbol;Acc:MGI:98941]	3.06531	7.80629	0.392671	0.000197405	0.00114963	Von Willebrand factor [Source:MGI Symbol;Acc:MGI:98941]
9530082P21Rik	ENSMUSG00000097006	ENSMUST00000181291	8.90277	23.8511	0.373264	5.61312e-05	0.000381842	RIKEN cDNA 9530082P21 gene [Source:MGI Symbol;Acc:MGI:3603340]	6.12444	16.3743	0.374028	0.000588543	0.00246229	RIKEN cDNA 9530082P21 gene [Source:MGI Symbol;Acc:MGI:3603340]
Ldb1	ENSMUSG00000025223	ENSMUST00000152946	54.7989	146.841	0.373186	4.47592e-06	8.07e-05	LIM domain binding 1 [Source:MGI Symbol;Acc:MGI:894762]	32.1446	99.608	0.322711	6.56166e-05	0.000546502	LIM domain binding 1 [Source:MGI Symbol;Acc:MGI:894762]
C3	ENSMUSG00000024164	ENSMUST00000024988	129.323	347.952	0.371669	2.06845e-07	1.48e-05	complement component 3 [Source:MGI Symbol;Acc:MGI:88227]	66.1295	1284.39	0.0514871	1.00325e-08	3.95e-06	complement component 3 [Source:MGI Symbol;Acc:MGI:88227]
Col16a1	ENSMUSG00000040690	ENSMUST00000044565	40.1222	108.037	0.371373	4.14865e-06	7.76e-05	collagen, type XVI, alpha 1 [Source:MGI Symbol;Acc:MGI:1095396]	20.5237	75.0316	0.273535	2.74393e-06	7.76e-05	collagen, type XVI, alpha 1 [Source:MGI Symbol;Acc:MGI:1095396]
Ggh	ENSMUSG00000073987	ENSMUST00000098242	20.2138	54.4816	0.371021	5.99654e-05	0.00039759	gamma-glutamyl hydrolase [Source:MGI Symbol;Acc:MGI:1329035]	10.1207	66.7383	0.151647	7.74406e-06	0.00014035	gamma-glutamyl hydrolase [Source:MGI Symbol;Acc:MGI:1329035]
Dalrd3	ENSMUSG00000019039	ENSMUST00000019183	30.9414	83.5511	0.370329	9.35678e-06	0.00012279	DALR anticodon binding domain containing 3 [Source:MGI Symbol;Acc:MGI:1915039]	23.7171	61.5501	0.385329	0.000651229	0.00265397	DALR anticodon binding domain containing 3 [Source:MGI Symbol;Acc:MGI:1915039]
Hspb6	ENSMUSG00000036854	ENSMUST00000126989	13.6454	36.8911	0.369882	0.000729012	0.00236105	heat shock protein, alpha-crystallin-related, B6 [Source:MGI Symbol;Acc:MGI:2685325]	5.1586	17.1103	0.301491	0.00103377	0.00368081	heat shock protein, alpha-crystallin-related, B6 [Source:MGI Symbol;Acc:MGI:2685325]
Jph4	ENSMUSG00000022208	ENSMUST00000022819	1.3654	3.69462	0.369565	0.000849506	0.00265126	junctophilin 4 [Source:MGI Symbol;Acc:MGI:2443113]	0.587109	3.85048	0.152477	0.00207865	0.0062689	junctophilin 4 [Source:MGI Symbol;Acc:MGI:2443113]
Rnaset2b	ENSMUSG00000094724	ENSMUST00000179728	76.7639	207.98	0.369093	2.90326e-06	6.37e-05	ribonuclease T2B [Source:MGI Symbol;Acc:MGI:3702087]	61.388	143.432	0.427994	2.57883e-05	0.000298958	ribonuclease T2B [Source:MGI Symbol;Acc:MGI:3702087]
Celsr2	ENSMUSG00000068740	ENSMUST00000090558	0.692245	1.87605	0.368991	0.00161044	0.00438178	cadherin, EGF LAG seven-pass G-type receptor 2 [Source:MGI Symbol;Acc:MGI:1858235]	0.219351	5.21714	0.0420442	1.98752e-06	6.39e-05	cadherin, EGF LAG seven-pass G-type receptor 2 [Source:MGI Symbol;Acc:MGI:1858235]
Lysmd2	ENSMUSG00000032184	ENSMUST00000034702	10.247	27.7891	0.368743	0.000407909	0.00154572	LysM, putative peptidoglycan-binding, domain containing 2 [Source:MGI Symbol;Acc:MGI:1917332]	5.27508	22.1713	0.237924	0.00128269	0.00435994	LysM, putative peptidoglycan-binding, domain containing 2 [Source:MGI Symbol;Acc:MGI:1917332]
Rai2	ENSMUSG00000043518	ENSMUST00000112338	3.45691	9.37553	0.368716	0.000140676	0.000713794	retinoic acid induced 2 [Source:MGI Symbol;Acc:MGI:1344378]	1.31625	17.7237	0.0742649	0.000101976	0.000733595	retinoic acid induced 2 [Source:MGI Symbol;Acc:MGI:1344378]
Flna	ENSMUSG00000031328	ENSMUST00000144429	197.585	536.058	0.368589	6.14682e-05	0.000403067	filamin, alpha [Source:MGI Symbol;Acc:MGI:95556]	90.6961	424.587	0.21361	0.000764767	0.00297719	filamin, alpha [Source:MGI Symbol;Acc:MGI:95556]
Ankrd29	ENSMUSG00000057766	ENSMUST00000118525	2.34121	6.35982	0.368126	0.00350439	0.00814752	ankyrin repeat domain 29 [Source:MGI Symbol;Acc:MGI:2687055]	0.9454	10.4769	0.0902366	0.000136255	0.000888249	ankyrin repeat domain 29 [Source:MGI Symbol;Acc:MGI:2687055]
Gpr4	ENSMUSG00000044317	ENSMUST00000060225	2.67804	7.28086	0.367819	2.53578e-05	0.000230777	G protein-coupled receptor 4 [Source:MGI Symbol;Acc:MGI:2441992]	1.78694	5.61397	0.318302	0.00105352	0.00373113	G protein-coupled receptor 4 [Source:MGI Symbol;Acc:MGI:2441992]
Cp	ENSMUSG00000003617	ENSMUST00000091309	6.54543	17.8264	0.367177	5.93493e-05	0.000394565	ceruloplasmin [Source:MGI Symbol;Acc:MGI:88476]	1.26324	14.6671	0.0861279	9.18987e-05	0.000686188	ceruloplasmin [Source:MGI Symbol;Acc:MGI:88476]
Fam171a2	ENSMUSG00000034685	ENSMUST00000049057	8.31163	22.7144	0.36592	0.000207912	0.000940559	family with sequence similarity 171, member A2 [Source:MGI Symbol;Acc:MGI:2448496]	3.80108	18.795	0.202239	6.78848e-05	0.0005595	family with sequence similarity 171, member A2 [Source:MGI Symbol;Acc:MGI:2448496]
Zfp821	ENSMUSG00000031728	ENSMUST00000212964	8.13972	22.3601	0.364028	0.00034569	0.00136756	zinc finger protein 821 [Source:MGI Symbol;Acc:MGI:1923121]	5.58924	13.849	0.403585	0.00305375	0.00840958	zinc finger protein 821 [Source:MGI Symbol;Acc:MGI:1923121]
Vmac	ENSMUSG00000054723	ENSMUST00000164907	11.0275	30.3007	0.363935	3.40952e-05	0.000279626	vimentin-type intermediate filament associated coiled-coil protein [Source:MGI Symbol;Acc:MGI:2146912]	5.47814	15.3643	0.356549	0.000197153	0.00114946	vimentin-type intermediate filament associated coiled-coil protein [Source:MGI Symbol;Acc:MGI:2146912]
Chrnb1	ENSMUSG00000041189	ENSMUST00000045971	2.4921	6.85327	0.363637	0.000270952	0.001149	cholinergic receptor, nicotinic, beta polypeptide 1 (muscle) [Source:MGI Symbol;Acc:MGI:87890]	1.35288	8.17028	0.165585	0.00296196	0.00821297	cholinergic receptor, nicotinic, beta polypeptide 1 (muscle) [Source:MGI Symbol;Acc:MGI:87890]
1810026B05Rik	ENSMUSG00000101970	ENSMUST00000184587	3.14072	8.63712	0.36363	2.18793e-06	5.36e-05	RIKEN cDNA 1810026B05 gene [Source:MGI Symbol;Acc:MGI:1916420]	1.76566	3.95611	0.446312	0.00317086	0.00864407	RIKEN cDNA 1810026B05 gene [Source:MGI Symbol;Acc:MGI:1916420]
Cap2	ENSMUSG00000021373	ENSMUST00000021802	5.52281	15.2328	0.362561	0.000260876	0.00111669	CAP, adenylate cyclase-associated protein, 2 (yeast) [Source:MGI Symbol;Acc:MGI:1914502]	1.52442	18.7088	0.0814818	0.000302809	0.00152577	CAP, adenylate cyclase-associated protein, 2 (yeast) [Source:MGI Symbol;Acc:MGI:1914502]
Arg2	ENSMUSG00000021125	ENSMUST00000021550	4.9016	13.5592	0.361496	0.0010487	0.00311979	arginase type II [Source:MGI Symbol;Acc:MGI:1330806]	2.53709	21.5754	0.117592	0.000695384	0.00277576	arginase type II [Source:MGI Symbol;Acc:MGI:1330806]
Sp110	ENSMUSG00000070034	ENSMUST00000128339	5.76583	15.9751	0.360926	0.000586089	0.00200904	Sp110 nuclear body protein [Source:MGI Symbol;Acc:MGI:1923364]	5.23495	16.4831	0.317595	0.00105967	0.00374456	Sp110 nuclear body protein [Source:MGI Symbol;Acc:MGI:1923364]
Ppcdc	ENSMUSG00000063849	ENSMUST00000215961	4.75114	13.1684	0.360799	0.00167664	0.00453049	phosphopantothenoylcysteine decarboxylase [Source:MGI Symbol;Acc:MGI:1914062]	2.75439	7.77235	0.354383	0.000328348	0.00162002	phosphopantothenoylcysteine decarboxylase [Source:MGI Symbol;Acc:MGI:1914062]
Pigr	ENSMUSG00000026417	ENSMUST00000027675	7.11358	19.721	0.360712	0.00112209	0.00328711	polymeric immunoglobulin receptor [Source:MGI Symbol;Acc:MGI:103080]	5.26152	59.5188	0.088401	8.10209e-09	3.72e-06	polymeric immunoglobulin receptor [Source:MGI Symbol;Acc:MGI:103080]
Rhpn2	ENSMUSG00000030494	ENSMUST00000032705	1.7757	4.92614	0.360465	4.83638e-05	0.000347624	rhophilin, Rho GTPase binding protein 2 [Source:MGI Symbol;Acc:MGI:1289234]	0.714871	18.2018	0.0392747	2.89725e-06	7.9e-05	rhophilin, Rho GTPase binding protein 2 [Source:MGI Symbol;Acc:MGI:1289234]
Ptov1	ENSMUSG00000038502	ENSMUST00000207393	70.037	194.916	0.359318	1.95271e-05	0.000195294	prostate tumor over expressed gene 1 [Source:MGI Symbol;Acc:MGI:1933946]	36.4349	94.5281	0.385439	0.000302614	0.00152523	prostate tumor over expressed gene 1 [Source:MGI Symbol;Acc:MGI:1933946]
Rfx2	ENSMUSG00000024206	ENSMUST00000002444	2.05579	5.73007	0.358773	0.00423591	0.00952763	regulatory factor X, 2 (influences HLA class II expression) [Source:MGI Symbol;Acc:MGI:106583]	1.39578	7.34406	0.190056	0.00150525	0.00490349	regulatory factor X, 2 (influences HLA class II expression) [Source:MGI Symbol;Acc:MGI:106583]
Nt5c3b	ENSMUSG00000017176	ENSMUST00000107398	25.7558	71.8076	0.358678	7.87127e-06	0.000111163	5'-nucleotidase, cytosolic IIIB [Source:MGI Symbol;Acc:MGI:1915356]	10.1281	46.1901	0.219269	3.60619e-05	0.000372188	5'-nucleotidase, cytosolic IIIB [Source:MGI Symbol;Acc:MGI:1915356]
Zfp651	ENSMUSG00000013419	ENSMUST00000214732	6.00729	16.7947	0.357689	0.000186625	0.000866403	zinc finger protein 651 [Source:MGI Symbol;Acc:MGI:2670992]	3.75076	11.2027	0.334809	1.95068e-05	0.000251671	zinc finger protein 651 [Source:MGI Symbol;Acc:MGI:2670992]
Qtrt1	ENSMUSG00000002825	ENSMUST00000002902	13.6239	38.2163	0.356495	0.00053417	0.001876	queuine tRNA-ribosyltransferase 1 [Source:MGI Symbol;Acc:MGI:1931441]	7.13268	31.6019	0.225704	0.000357483	0.00172541	queuine tRNA-ribosyltransferase 1 [Source:MGI Symbol;Acc:MGI:1931441]
R3hcc1	ENSMUSG00000034194	ENSMUST00000118374	11.2278	31.582	0.355512	0.000604931	0.0020499	R3H domain and coiled-coil containing 1 [Source:MGI Symbol;Acc:MGI:1919093]	6.62394	24.8393	0.266671	0.00298066	0.00825297	R3H domain and coiled-coil containing 1 [Source:MGI Symbol;Acc:MGI:1919093]
Rpl3	ENSMUSG00000060036	ENSMUST00000188025	603.07	1700.14	0.354719	6.64313e-08	7.7e-06	ribosomal protein L3 [Source:MGI Symbol;Acc:MGI:1351605]	382.308	859.423	0.444843	3.32076e-07	2.24e-05	ribosomal protein L3 [Source:MGI Symbol;Acc:MGI:1351605]
Rassf1	ENSMUSG00000010067	ENSMUST00000093786	22.597	63.784	0.354274	6.58913e-06	9.99e-05	Ras association (RalGDS/AF-6) domain family member 1 [Source:MGI Symbol;Acc:MGI:1928386]	20.3917	44.8492	0.454671	0.00223469	0.0066207	Ras association (RalGDS/AF-6) domain family member 1 [Source:MGI Symbol;Acc:MGI:1928386]
Tmem132a	ENSMUSG00000024736	ENSMUST00000025645	11.9821	33.8391	0.354089	7.31939e-07	2.93e-05	transmembrane protein 132A [Source:MGI Symbol;Acc:MGI:2147810]	8.10855	28.3913	0.2856	1.59764e-06	5.53e-05	transmembrane protein 132A [Source:MGI Symbol;Acc:MGI:2147810]
Nop10	ENSMUSG00000027133	ENSMUST00000028553	91.3464	258.092	0.353929	7.17287e-06	0.00010546	NOP10 ribonucleoprotein [Source:MGI Symbol;Acc:MGI:1913431]	46.5309	95.7642	0.485891	0.000283335	0.00145864	NOP10 ribonucleoprotein [Source:MGI Symbol;Acc:MGI:1913431]
Tcf23	ENSMUSG00000006642	ENSMUST00000006818	42.9196	121.488	0.353282	4.71513e-07	2.32e-05	transcription factor 23 [Source:MGI Symbol;Acc:MGI:1934960]	13.1307	96.1824	0.136519	6.16994e-07	3.15e-05	transcription factor 23 [Source:MGI Symbol;Acc:MGI:1934960]
Mapk8ip1	ENSMUSG00000027223	ENSMUST00000111279	7.6934	21.7873	0.353114	0.000118884	0.000634538	mitogen-activated protein kinase 8 interacting protein 1 [Source:MGI Symbol;Acc:MGI:1309464]	3.21673	22.7852	0.141176	6.30036e-05	0.000532283	mitogen-activated protein kinase 8 interacting protein 1 [Source:MGI Symbol;Acc:MGI:1309464]
Tfeb	ENSMUSG00000023990	ENSMUST00000086932	4.5487	12.8897	0.352895	7.45361e-06	0.000107731	transcription factor EB [Source:MGI Symbol;Acc:MGI:103270]	3.52977	9.7454	0.362199	0.000204501	0.00118086	transcription factor EB [Source:MGI Symbol;Acc:MGI:103270]
Echdc2	ENSMUSG00000028601	ENSMUST00000052999	27.3989	77.6696	0.352763	0.000174351	0.000826444	enoyl Coenzyme A hydratase domain containing 2 [Source:MGI Symbol;Acc:MGI:1289238]	20.8441	59.5218	0.350193	0.000813409	0.00310372	enoyl Coenzyme A hydratase domain containing 2 [Source:MGI Symbol;Acc:MGI:1289238]
Rpl23a	ENSMUSG00000058546	ENSMUST00000127270	485.742	1377.64	0.35259	1.78879e-07	1.35e-05	ribosomal protein L23A [Source:MGI Symbol;Acc:MGI:3040672]	346.114	836.244	0.413891	3.32122e-05	0.000352957	ribosomal protein L23A [Source:MGI Symbol;Acc:MGI:3040672]
Tm4sf1	ENSMUSG00000027800	ENSMUST00000196979	31.2366	88.6141	0.352501	3.20332e-05	0.000268061	transmembrane 4 superfamily member 1 [Source:MGI Symbol;Acc:MGI:104678]	18.5664	75.144	0.247078	5.09378e-06	0.000109656	transmembrane 4 superfamily member 1 [Source:MGI Symbol;Acc:MGI:104678]
Slc15a3	ENSMUSG00000024737	ENSMUST00000138380	1.11177	3.15506	0.352378	0.00183902	0.00486126	solute carrier family 15, member 3 [Source:MGI Symbol;Acc:MGI:1929691]	1.63561	3.51176	0.465752	0.000352032	0.00170528	solute carrier family 15, member 3 [Source:MGI Symbol;Acc:MGI:1929691]
Fuz	ENSMUSG00000011658	ENSMUST00000071207	15.2991	43.4683	0.351959	4.73637e-06	8.32e-05	fuzzy planar cell polarity protein [Source:MGI Symbol;Acc:MGI:1917550]	11.028	28.1468	0.391801	4.58888e-05	0.000430951	fuzzy planar cell polarity protein [Source:MGI Symbol;Acc:MGI:1917550]
Cox20	ENSMUSG00000026500	ENSMUST00000027781	44.3286	126.589	0.350177	0.000523671	0.00184877	COX20 Cox2 chaperone [Source:MGI Symbol;Acc:MGI:1913609]	31.4751	68.3578	0.460447	0.0016485	0.00525455	COX20 Cox2 chaperone [Source:MGI Symbol;Acc:MGI:1913609]
Tsr3	ENSMUSG00000015126	ENSMUST00000063574	15.8364	45.2626	0.349879	0.000529477	0.00186179	TSR3 20S rRNA accumulation [Source:MGI Symbol;Acc:MGI:1915577]	11.2416	24.6471	0.456104	3.99207e-05	0.000397325	TSR3 20S rRNA accumulation [Source:MGI Symbol;Acc:MGI:1915577]
Gsto1	ENSMUSG00000025068	ENSMUST00000026050	56.3679	161.779	0.348425	3.63578e-05	0.000291005	glutathione S-transferase omega 1 [Source:MGI Symbol;Acc:MGI:1342273]	40.4552	189.199	0.213824	1.92171e-05	0.000249894	glutathione S-transferase omega 1 [Source:MGI Symbol;Acc:MGI:1342273]
Elmo3	ENSMUSG00000014791	ENSMUST00000212046	1.63359	4.68941	0.348356	0.00438561	0.00982086	engulfment and cell motility 3 [Source:MGI Symbol;Acc:MGI:2679007]	0.986069	10.0152	0.0984577	3.01931e-05	0.000328668	engulfment and cell motility 3 [Source:MGI Symbol;Acc:MGI:2679007]
Hmces	ENSMUSG00000030060	ENSMUST00000032141	19.3205	55.5173	0.348009	3.82324e-05	0.00029918	5-hydroxymethylcytosine (hmC) binding, ES cell specific [Source:MGI Symbol;Acc:MGI:1914053]	13.1282	36.1758	0.362899	0.00066967	0.00270493	5-hydroxymethylcytosine (hmC) binding, ES cell specific [Source:MGI Symbol;Acc:MGI:1914053]
Tmem219	ENSMUSG00000060538	ENSMUST00000154174	24.1463	69.5657	0.347101	0.000613295	0.00207012	transmembrane protein 219 [Source:MGI Symbol;Acc:MGI:1915992]	11.955	24.4002	0.489954	0.00221828	0.00658406	transmembrane protein 219 [Source:MGI Symbol;Acc:MGI:1915992]
Emb	ENSMUSG00000021728	ENSMUST00000022242	27.2206	78.4282	0.347076	2.16933e-05	0.000208492	embigin [Source:MGI Symbol;Acc:MGI:95321]	14.7975	108.381	0.136532	4.59079e-06	0.000102394	embigin [Source:MGI Symbol;Acc:MGI:95321]
Dtx4	ENSMUSG00000039982	ENSMUST00000045521	1.96891	5.67585	0.346892	0.000345227	0.00136635	deltex 4, E3 ubiquitin ligase [Source:MGI Symbol;Acc:MGI:2672905]	1.02598	7.65416	0.134042	5.86398e-07	3.07e-05	deltex 4, E3 ubiquitin ligase [Source:MGI Symbol;Acc:MGI:2672905]
Slc35g1	ENSMUSG00000044026	ENSMUST00000054098	5.45808	15.7629	0.346262	3.02637e-07	1.84e-05	solute carrier family 35, member G1 [Source:MGI Symbol;Acc:MGI:2444789]	1.63033	32.5701	0.0500561	2.65678e-05	0.000304597	solute carrier family 35, member G1 [Source:MGI Symbol;Acc:MGI:2444789]
Gm14403	ENSMUSG00000094786	ENSMUST00000108947	0.980593	2.83262	0.346179	0.00303784	0.00725721	predicted gene 14403 [Source:MGI Symbol;Acc:MGI:3649813]	1.9668	6.34659	0.309898	0.000512791	0.00222218	predicted gene 14403 [Source:MGI Symbol;Acc:MGI:3649813]
Vegfb	ENSMUSG00000024962	ENSMUST00000130048	22.6934	65.5561	0.346167	3.99819e-05	0.000307356	vascular endothelial growth factor B [Source:MGI Symbol;Acc:MGI:106199]	10.1659	33.8939	0.299932	0.000388742	0.00183084	vascular endothelial growth factor B [Source:MGI Symbol;Acc:MGI:106199]
Grhpr	ENSMUSG00000035637	ENSMUST00000045078	8.99857	26.0012	0.346083	1.20799e-05	0.000143805	glyoxylate reductase/hydroxypyruvate reductase [Source:MGI Symbol;Acc:MGI:1923488]	6.12184	16.9649	0.360853	0.000217565	0.00122633	glyoxylate reductase/hydroxypyruvate reductase [Source:MGI Symbol;Acc:MGI:1923488]
Tcf21	ENSMUSG00000045680	ENSMUST00000049930	12.4803	36.0666	0.346034	1.64988e-05	0.000174827	transcription factor 21 [Source:MGI Symbol;Acc:MGI:1202715]	3.54347	39.3816	0.0899778	3.69115e-05	0.00037825	transcription factor 21 [Source:MGI Symbol;Acc:MGI:1202715]
Pde9a	ENSMUSG00000041119	ENSMUST00000047168	5.72416	16.5681	0.345493	0.00197547	0.0051448	phosphodiesterase 9A [Source:MGI Symbol;Acc:MGI:1277179]	1.9112	13.0729	0.146196	0.000584298	0.00244927	phosphodiesterase 9A [Source:MGI Symbol;Acc:MGI:1277179]
Tmem38a	ENSMUSG00000031791	ENSMUST00000212763	4.13583	11.9918	0.344887	0.000327322	0.00131538	transmembrane protein 38A [Source:MGI Symbol;Acc:MGI:1921416]	2.47806	9.9225	0.249741	0.00114755	0.0039875	transmembrane protein 38A [Source:MGI Symbol;Acc:MGI:1921416]
Rapgefl1	ENSMUSG00000038020	ENSMUST00000107479	0.850797	2.47149	0.344245	0.000317876	0.00128851	Rap guanine nucleotide exchange factor (GEF)-like 1 [Source:MGI Symbol;Acc:MGI:3611446]	0.344045	4.4765	0.0768558	0.000243009	0.00131438	Rap guanine nucleotide exchange factor (GEF)-like 1 [Source:MGI Symbol;Acc:MGI:3611446]
Ifitm3	ENSMUSG00000025492	ENSMUST00000026565	610.237	1773.91	0.344006	1.42934e-05	0.000159583	interferon induced transmembrane protein 3 [Source:MGI Symbol;Acc:MGI:1913391]	565.769	1476.58	0.383161	1.64165e-05	0.000225505	interferon induced transmembrane protein 3 [Source:MGI Symbol;Acc:MGI:1913391]
Nipsnap1	ENSMUSG00000034285	ENSMUST00000038570	8.48532	24.6666	0.344001	0.000331172	0.0013252	nipsnap homolog 1 (C. elegans) [Source:MGI Symbol;Acc:MGI:1278344]	3.65193	14.6026	0.250087	3.76447e-05	0.000382611	nipsnap homolog 1 (C. elegans) [Source:MGI Symbol;Acc:MGI:1278344]
Cbr1	ENSMUSG00000051483	ENSMUST00000039659	29.4939	85.8131	0.343699	0.00042107	0.00157965	carbonyl reductase 1 [Source:MGI Symbol;Acc:MGI:88284]	15.4167	55.4214	0.278172	1.90042e-05	0.000247871	carbonyl reductase 1 [Source:MGI Symbol;Acc:MGI:88284]
Sap30l	ENSMUSG00000020519	ENSMUST00000020826	13.3003	38.7487	0.343244	0.000235589	0.00103504	SAP30-like [Source:MGI Symbol;Acc:MGI:1354709]	8.62451	18.9102	0.456076	0.00130981	0.00442179	SAP30-like [Source:MGI Symbol;Acc:MGI:1354709]
Dnm1	ENSMUSG00000026825	ENSMUST00000113352	10.8445	31.6466	0.342676	0.00072065	0.00233793	dynamin 1 [Source:MGI Symbol;Acc:MGI:107384]	4.78766	25.6256	0.186831	2.13207e-05	0.000265481	dynamin 1 [Source:MGI Symbol;Acc:MGI:107384]
Asic2	ENSMUSG00000020704	ENSMUST00000021045	6.62988	19.3892	0.341936	4.21868e-05	0.000319303	acid-sensing (proton-gated) ion channel 2 [Source:MGI Symbol;Acc:MGI:1100867]	4.69418	14.1465	0.331827	0.000522358	0.00225346	acid-sensing (proton-gated) ion channel 2 [Source:MGI Symbol;Acc:MGI:1100867]
Pde5a	ENSMUSG00000053965	ENSMUST00000066728	5.5747	16.3106	0.341784	7.75997e-06	0.000110352	phosphodiesterase 5A, cGMP-specific [Source:MGI Symbol;Acc:MGI:2651499]	1.91803	19.3978	0.0988786	3.8874e-05	0.000390954	phosphodiesterase 5A, cGMP-specific [Source:MGI Symbol;Acc:MGI:2651499]
Slc27a1	ENSMUSG00000031808	ENSMUST00000212889	11.0394	32.3127	0.341643	4.82123e-05	0.000347112	solute carrier family 27 (fatty acid transporter), member 1 [Source:MGI Symbol;Acc:MGI:1347098]	4.63219	27.6889	0.167294	6.73622e-05	0.000557316	solute carrier family 27 (fatty acid transporter), member 1 [Source:MGI Symbol;Acc:MGI:1347098]
Metap1d	ENSMUSG00000041921	ENSMUST00000037210	6.86396	20.1078	0.341358	0.00256796	0.00632903	methionyl aminopeptidase type 1D (mitochondrial) [Source:MGI Symbol;Acc:MGI:1913809]	3.21251	13.9207	0.230772	0.00105863	0.00374164	methionyl aminopeptidase type 1D (mitochondrial) [Source:MGI Symbol;Acc:MGI:1913809]
Ppox	ENSMUSG00000062729	ENSMUST00000155083	11.1791	32.7581	0.341262	0.000792989	0.00252267	protoporphyrinogen oxidase [Source:MGI Symbol;Acc:MGI:104968]	6.12319	24.9581	0.245339	4.29259e-06	9.92e-05	protoporphyrinogen oxidase [Source:MGI Symbol;Acc:MGI:104968]
Cnn2	ENSMUSG00000004665	ENSMUST00000004784	106.918	313.479	0.341069	3.73488e-07	2.07e-05	calponin 2 [Source:MGI Symbol;Acc:MGI:105093]	64.9309	144.419	0.449601	1.07272e-05	0.000169558	calponin 2 [Source:MGI Symbol;Acc:MGI:105093]
Snrnp70	ENSMUSG00000063511	ENSMUST00000074575	221.676	650.259	0.340904	2.13481e-09	1.76e-06	small nuclear ribonucleoprotein 70 (U1) [Source:MGI Symbol;Acc:MGI:98341]	201.821	430.552	0.468749	5.07574e-06	0.000109403	small nuclear ribonucleoprotein 70 (U1) [Source:MGI Symbol;Acc:MGI:98341]
Pbxip1	ENSMUSG00000042613	ENSMUST00000038942	43.28	127.094	0.340536	2.40837e-06	5.68e-05	pre B cell leukemia transcription factor interacting protein 1 [Source:MGI Symbol;Acc:MGI:2441670]	24.7695	103.396	0.239558	1.14436e-06	4.49e-05	pre B cell leukemia transcription factor interacting protein 1 [Source:MGI Symbol;Acc:MGI:2441670]
Tmem81	ENSMUSG00000048174	ENSMUST00000058167	1.98388	5.8345	0.340025	0.00138762	0.00389707	transmembrane protein 81 [Source:MGI Symbol;Acc:MGI:1921876]	1.38759	4.88387	0.284117	0.000321718	0.00159427	transmembrane protein 81 [Source:MGI Symbol;Acc:MGI:1921876]
Stap2	ENSMUSG00000038781	ENSMUST00000043785	7.14509	21.0293	0.339768	9.53256e-05	0.000545821	signal transducing adaptor family member 2 [Source:MGI Symbol;Acc:MGI:2147039]	5.84348	18.047	0.323792	0.00111935	0.00390915	signal transducing adaptor family member 2 [Source:MGI Symbol;Acc:MGI:2147039]
A730017L22Rik	ENSMUSG00000085566	ENSMUST00000128176	0.819707	2.41262	0.339758	0.00204334	0.00528175	RIKEN cDNA A730017L22 gene [Source:MGI Symbol;Acc:MGI:3584452]	0.698402	3.21507	0.217228	0.000709972	0.00281904	RIKEN cDNA A730017L22 gene [Source:MGI Symbol;Acc:MGI:3584452]
Atp2b2	ENSMUSG00000030302	ENSMUST00000101045	0.43174	1.27163	0.339516	0.00267333	0.0065445	ATPase, Ca++ transporting, plasma membrane 2 [Source:MGI Symbol;Acc:MGI:105368]	0.174326	5.21512	0.033427	3.77319e-05	0.000382611	ATPase, Ca++ transporting, plasma membrane 2 [Source:MGI Symbol;Acc:MGI:105368]
Slc43a1	ENSMUSG00000027075	ENSMUST00000121114	3.21326	9.47096	0.339275	8.90865e-05	0.000519481	solute carrier family 43, member 1 [Source:MGI Symbol;Acc:MGI:1931352]	1.60334	6.25773	0.256218	0.00075213	0.00293482	solute carrier family 43, member 1 [Source:MGI Symbol;Acc:MGI:1931352]
Krt10	ENSMUSG00000019761	ENSMUST00000103131	2.00518	5.91692	0.338889	1.15725e-05	0.000140365	keratin 10 [Source:MGI Symbol;Acc:MGI:96685]	1.4073	4.75695	0.295841	0.00127748	0.00434907	keratin 10 [Source:MGI Symbol;Acc:MGI:96685]
Kcnq1	ENSMUSG00000009545	ENSMUST00000186488	2.24273	6.63511	0.33801	0.000197924	0.000906247	potassium voltage-gated channel, subfamily Q, member 1 [Source:MGI Symbol;Acc:MGI:108083]	1.97355	11.1556	0.176911	0.000649328	0.00264873	potassium voltage-gated channel, subfamily Q, member 1 [Source:MGI Symbol;Acc:MGI:108083]
Rspo3	ENSMUSG00000019880	ENSMUST00000215256	11.145	32.9844	0.337888	0.000606471	0.00205285	R-spondin 3 [Source:MGI Symbol;Acc:MGI:1920030]	6.14681	24.1776	0.254236	0.000170586	0.00104035	R-spondin 3 [Source:MGI Symbol;Acc:MGI:1920030]
Cirbp	ENSMUSG00000045193	ENSMUST00000154726	36.1833	107.319	0.337156	5.52233e-05	0.000377497	cold inducible RNA binding protein [Source:MGI Symbol;Acc:MGI:893588]	14.7531	63.6031	0.231956	0.000193665	0.00113587	cold inducible RNA binding protein [Source:MGI Symbol;Acc:MGI:893588]
Stard10	ENSMUSG00000030688	ENSMUST00000163799	74.8415	222.54	0.336305	3.89097e-08	5.9e-06	START domain containing 10 [Source:MGI Symbol;Acc:MGI:1860093]	49.7522	105.813	0.470188	0.000247391	0.00132935	START domain containing 10 [Source:MGI Symbol;Acc:MGI:1860093]
Guk1	ENSMUSG00000020444	ENSMUST00000170202	60.1489	178.936	0.336148	0.000337263	0.00134345	guanylate kinase 1 [Source:MGI Symbol;Acc:MGI:95871]	30.5749	67.2746	0.45448	0.000414184	0.00191318	guanylate kinase 1 [Source:MGI Symbol;Acc:MGI:95871]
Hist2h2be	ENSMUSG00000068854	ENSMUST00000090781	2.4511	7.29438	0.336026	0.00187965	0.00494371	histone cluster 2, H2be [Source:MGI Symbol;Acc:MGI:2448415]	0.804964	8.39584	0.0958765	0.000414741	0.00191525	histone cluster 2, H2be [Source:MGI Symbol;Acc:MGI:2448415]
Dnajb5	ENSMUSG00000036052	ENSMUST00000037872	10.7663	32.0703	0.335708	0.00206464	0.00532767	DnaJ heat shock protein family (Hsp40) member B5 [Source:MGI Symbol;Acc:MGI:1930018]	6.37467	22.4719	0.283673	1.0646e-05	0.000168737	DnaJ heat shock protein family (Hsp40) member B5 [Source:MGI Symbol;Acc:MGI:1930018]
Mfge8	ENSMUSG00000030605	ENSMUST00000206338	98.9737	294.987	0.335519	4.41599e-07	2.24e-05	milk fat globule-EGF factor 8 protein [Source:MGI Symbol;Acc:MGI:102768]	83.0644	212.356	0.391157	2.28203e-05	0.000276399	milk fat globule-EGF factor 8 protein [Source:MGI Symbol;Acc:MGI:102768]
Rgma	ENSMUSG00000070509	ENSMUST00000119206	12.0615	35.991	0.335125	7.97395e-07	3.05e-05	repulsive guidance molecule family member A [Source:MGI Symbol;Acc:MGI:2679262]	5.71891	36.0145	0.158795	4.54491e-06	0.00010196	repulsive guidance molecule family member A [Source:MGI Symbol;Acc:MGI:2679262]
B9d1	ENSMUSG00000001039	ENSMUST00000102657	17.4198	52.0078	0.334946	0.00171499	0.00461233	B9 protein domain 1 [Source:MGI Symbol;Acc:MGI:1351471]	8.70442	33.3057	0.261349	6.07208e-06	0.000121748	B9 protein domain 1 [Source:MGI Symbol;Acc:MGI:1351471]
Hsf4	ENSMUSG00000033249	ENSMUST00000173640	1.56262	4.67171	0.334485	0.000463811	0.00169939	heat shock transcription factor 4 [Source:MGI Symbol;Acc:MGI:1347058]	0.861137	3.16509	0.272073	0.000310741	0.00155308	heat shock transcription factor 4 [Source:MGI Symbol;Acc:MGI:1347058]
Ces2c	ENSMUSG00000061825	ENSMUST00000055052	0.838225	2.50653	0.334417	0.00134382	0.0037969	carboxylesterase 2C [Source:MGI Symbol;Acc:MGI:2385905]	0.137509	6.4763	0.0212327	0.000324345	0.00160393	carboxylesterase 2C [Source:MGI Symbol;Acc:MGI:2385905]
Tuba4a	ENSMUSG00000026202	ENSMUST00000186213	12.8422	38.4253	0.334213	0.000289245	0.00120411	tubulin, alpha 4A [Source:MGI Symbol;Acc:MGI:1095410]	12.9451	27.811	0.465469	0.000263482	0.00139205	tubulin, alpha 4A [Source:MGI Symbol;Acc:MGI:1095410]
Trim47	ENSMUSG00000020773	ENSMUST00000141531	11.81	35.3497	0.334091	8.85694e-05	0.000517864	tripartite motif-containing 47 [Source:MGI Symbol;Acc:MGI:1917374]	6.58644	22.8978	0.287645	0.000118346	0.000809299	tripartite motif-containing 47 [Source:MGI Symbol;Acc:MGI:1917374]
Pak1	ENSMUSG00000030774	ENSMUST00000205757	3.84411	11.5586	0.332575	0.000122084	0.00064504	p21 protein (Cdc42/Rac)-activated kinase 1 [Source:MGI Symbol;Acc:MGI:1339975]	1.15999	5.33395	0.217472	4.33249e-05	0.000415669	p21 protein (Cdc42/Rac)-activated kinase 1 [Source:MGI Symbol;Acc:MGI:1339975]
Ccdc136	ENSMUSG00000029769	ENSMUST00000132232	5.63918	16.968	0.332343	0.000508559	0.00180849	coiled-coil domain containing 136 [Source:MGI Symbol;Acc:MGI:1918128]	4.39781	11.8666	0.370604	2.15594e-05	0.000268022	coiled-coil domain containing 136 [Source:MGI Symbol;Acc:MGI:1918128]
Fahd1	ENSMUSG00000045316	ENSMUST00000049642	8.26603	24.9026	0.331934	0.00335217	0.00786025	fumarylacetoacetate hydrolase domain containing 1 [Source:MGI Symbol;Acc:MGI:1915886]	2.93901	13.3746	0.219746	0.00207393	0.00626121	fumarylacetoacetate hydrolase domain containing 1 [Source:MGI Symbol;Acc:MGI:1915886]
Ttll10	ENSMUSG00000029074	ENSMUST00000051509	0.648174	1.95475	0.331589	0.00254189	0.00627282	tubulin tyrosine ligase-like family, member 10 [Source:MGI Symbol;Acc:MGI:1921855]	0.090698	4.97871	0.0182172	0.000443827	0.0020083	tubulin tyrosine ligase-like family, member 10 [Source:MGI Symbol;Acc:MGI:1921855]
Slc8a2	ENSMUSG00000030376	ENSMUST00000211649	0.89171	2.69118	0.331346	0.0037364	0.00858979	solute carrier family 8 (sodium/calcium exchanger), member 2 [Source:MGI Symbol;Acc:MGI:107996]	0.527929	3.58574	0.14723	0.000278047	0.00143956	solute carrier family 8 (sodium/calcium exchanger), member 2 [Source:MGI Symbol;Acc:MGI:107996]
Zfp692	ENSMUSG00000037243	ENSMUST00000049353	8.59929	25.9691	0.331135	0.00281095	0.00680553	zinc finger protein 692 [Source:MGI Symbol;Acc:MGI:2144276]	6.74823	25.6743	0.262839	0.000401362	0.00186711	zinc finger protein 692 [Source:MGI Symbol;Acc:MGI:2144276]
9330151L19Rik	ENSMUSG00000097061	ENSMUST00000181850	2.61117	7.89374	0.33079	0.00104794	0.00311853	RIKEN cDNA 9330151L19 gene [Source:MGI Symbol;Acc:MGI:3041168]	1.36533	7.41678	0.184087	0.00265048	0.00754639	RIKEN cDNA 9330151L19 gene [Source:MGI Symbol;Acc:MGI:3041168]
Ppp1r12c	ENSMUSG00000019254	ENSMUST00000124248	44.2476	133.792	0.330719	3.41181e-06	6.97e-05	protein phosphatase 1, regulatory (inhibitor) subunit 12C [Source:MGI Symbol;Acc:MGI:1924258]	32.2141	79.0677	0.407425	4.48441e-05	0.000425294	protein phosphatase 1, regulatory (inhibitor) subunit 12C [Source:MGI Symbol;Acc:MGI:1924258]
Lmod1	ENSMUSG00000048096	ENSMUST00000059352	22.4283	67.8208	0.3307	0.000106048	0.000587824	leiomodin 1 (smooth muscle) [Source:MGI Symbol;Acc:MGI:2135671]	12.7922	84.9856	0.150522	4.15038e-07	2.49e-05	leiomodin 1 (smooth muscle) [Source:MGI Symbol;Acc:MGI:2135671]
Lyz1	ENSMUSG00000069515	ENSMUST00000092162	15.5008	46.9241	0.330338	7.70627e-06	0.000110053	lysozyme 1 [Source:MGI Symbol;Acc:MGI:96902]	7.84774	16.2351	0.483381	0.00179892	0.00561106	lysozyme 1 [Source:MGI Symbol;Acc:MGI:96902]
Mrvi1	ENSMUSG00000005611	ENSMUST00000127935	14.1498	42.9097	0.329758	4.35984e-05	0.000325671	MRV integration site 1 [Source:MGI Symbol;Acc:MGI:1338023]	5.66358	48.1373	0.117655	1.58309e-05	0.000219728	MRV integration site 1 [Source:MGI Symbol;Acc:MGI:1338023]
Zfp467	ENSMUSG00000068551	ENSMUST00000114566	8.29448	25.1915	0.329258	0.00180521	0.00479539	zinc finger protein 467 [Source:MGI Symbol;Acc:MGI:1916160]	3.51897	14.83	0.237287	0.000813325	0.00310372	zinc finger protein 467 [Source:MGI Symbol;Acc:MGI:1916160]
Itgb4	ENSMUSG00000020758	ENSMUST00000021107	3.28563	9.9987	0.328606	0.000304213	0.00124985	integrin beta 4 [Source:MGI Symbol;Acc:MGI:96613]	2.29478	14.2594	0.160931	4.58266e-05	0.00043092	integrin beta 4 [Source:MGI Symbol;Acc:MGI:96613]
Ldhb	ENSMUSG00000030246	ENSMUST00000130817	89.9762	275.034	0.327146	2.69198e-06	6.07e-05	lactate dehydrogenase B [Source:MGI Symbol;Acc:MGI:96763]	48.4784	171.874	0.282058	4.14219e-06	9.68e-05	lactate dehydrogenase B [Source:MGI Symbol;Acc:MGI:96763]
Mmp11	ENSMUSG00000000901	ENSMUST00000132869	7.50663	22.9681	0.326829	4.70938e-06	8.32e-05	matrix metallopeptidase 11 [Source:MGI Symbol;Acc:MGI:97008]	2.58512	23.5817	0.109624	0.00059408	0.00247827	matrix metallopeptidase 11 [Source:MGI Symbol;Acc:MGI:97008]
Nfe2l3	ENSMUSG00000029832	ENSMUST00000005103	2.01032	6.16576	0.326046	5.69095e-05	0.000384412	nuclear factor, erythroid derived 2, like 3 [Source:MGI Symbol;Acc:MGI:1339958]	0.961449	18.4579	0.0520888	1.38015e-05	0.000200736	nuclear factor, erythroid derived 2, like 3 [Source:MGI Symbol;Acc:MGI:1339958]
Gm15421	ENSMUSG00000084235	ENSMUST00000118224	103.141	316.363	0.326021	6.55692e-06	9.96e-05	predicted gene 15421 [Source:MGI Symbol;Acc:MGI:3705475]	52.4731	106.006	0.494999	3.5475e-05	0.000368327	predicted gene 15421 [Source:MGI Symbol;Acc:MGI:3705475]
Wdr53	ENSMUSG00000022787	ENSMUST00000023474	7.39745	22.7007	0.325868	0.000953142	0.00290073	WD repeat domain 53 [Source:MGI Symbol;Acc:MGI:1916230]	4.16475	11.577	0.359743	0.000828819	0.00314381	WD repeat domain 53 [Source:MGI Symbol;Acc:MGI:1916230]
Vdr	ENSMUSG00000022479	ENSMUST00000023119	1.66597	5.11752	0.325543	6.7512e-05	0.000431397	vitamin D receptor [Source:MGI Symbol;Acc:MGI:103076]	1.13964	8.06645	0.141281	3.93011e-05	0.000393579	vitamin D receptor [Source:MGI Symbol;Acc:MGI:103076]
Fam193b	ENSMUSG00000021495	ENSMUST00000021957	15.7638	48.4475	0.325379	3.01513e-06	6.47e-05	family with sequence similarity 193, member B [Source:MGI Symbol;Acc:MGI:2385851]	11.5365	45.6352	0.252798	4.99805e-06	0.000108659	family with sequence similarity 193, member B [Source:MGI Symbol;Acc:MGI:2385851]
Slc1a1	ENSMUSG00000024935	ENSMUST00000161340	2.45695	7.55583	0.325172	0.000964853	0.00292881	solute carrier family 1 (neuronal/epithelial high affinity glutamate transporter, system Xag), member 1 [Source:MGI Symbol;Acc:MGI:105083]	0.616517	11.9238	0.0517049	2.97396e-05	0.000324958	solute carrier family 1 (neuronal/epithelial high affinity glutamate transporter, system Xag), member 1 [Source:MGI Symbol;Acc:MGI:105083]
A230072C01Rik	ENSMUSG00000086877	ENSMUST00000123462	1.09198	3.35908	0.325082	0.000201894	0.00091984	RIKEN cDNA A230072C01 gene [Source:MGI Symbol;Acc:MGI:2444644]	0.418906	2.95726	0.141653	0.000171386	0.00104412	RIKEN cDNA A230072C01 gene [Source:MGI Symbol;Acc:MGI:2444644]
Ankrd13b	ENSMUSG00000037907	ENSMUST00000145934	6.09118	18.7392	0.32505	0.00010358	0.000578601	ankyrin repeat domain 13b [Source:MGI Symbol;Acc:MGI:2144501]	5.22411	17.0622	0.30618	0.00104753	0.0037138	ankyrin repeat domain 13b [Source:MGI Symbol;Acc:MGI:2144501]
Slc24a3	ENSMUSG00000063873	ENSMUST00000153249	9.67383	29.8174	0.324436	2.8298e-05	0.000247726	solute carrier family 24 (sodium/potassium/calcium exchanger), member 3 [Source:MGI Symbol;Acc:MGI:2137513]	2.81725	39.7394	0.0708931	5.3428e-06	0.000112635	solute carrier family 24 (sodium/potassium/calcium exchanger), member 3 [Source:MGI Symbol;Acc:MGI:2137513]
Trmu	ENSMUSG00000022386	ENSMUST00000023019	7.36819	22.7825	0.323414	0.000943829	0.00287756	tRNA 5-methylaminomethyl-2-thiouridylate methyltransferase [Source:MGI Symbol;Acc:MGI:1919276]	3.03925	15.8901	0.191267	6.09896e-06	0.000122016	tRNA 5-methylaminomethyl-2-thiouridylate methyltransferase [Source:MGI Symbol;Acc:MGI:1919276]
Bckdha	ENSMUSG00000060376	ENSMUST00000205808	26.1475	80.9335	0.323074	7.17976e-05	0.000448765	branched chain ketoacid dehydrogenase E1, alpha polypeptide [Source:MGI Symbol;Acc:MGI:107701]	16.8988	42.2546	0.399929	0.000421356	0.0019343	branched chain ketoacid dehydrogenase E1, alpha polypeptide [Source:MGI Symbol;Acc:MGI:107701]
Acbd4	ENSMUSG00000056938	ENSMUST00000107040	18.6969	57.9719	0.322517	4.11332e-05	0.000314201	acyl-Coenzyme A binding domain containing 4 [Source:MGI Symbol;Acc:MGI:1914381]	13.4039	27.234	0.492175	0.000183256	0.00109527	acyl-Coenzyme A binding domain containing 4 [Source:MGI Symbol;Acc:MGI:1914381]
Mycn	ENSMUSG00000037169	ENSMUST00000043396	1.53695	4.76739	0.322388	0.000508891	0.00180893	v-myc avian myelocytomatosis viral related oncogene, neuroblastoma derived [Source:MGI Symbol;Acc:MGI:97357]	0.681813	22.5612	0.0302206	0.000496599	0.00217159	v-myc avian myelocytomatosis viral related oncogene, neuroblastoma derived [Source:MGI Symbol;Acc:MGI:97357]
Cygb	ENSMUSG00000020810	ENSMUST00000021166	14.3945	44.6848	0.322133	5.86614e-05	0.000392101	cytoglobin [Source:MGI Symbol;Acc:MGI:2149481]	8.50517	24.9941	0.340287	3.76088e-05	0.000382611	cytoglobin [Source:MGI Symbol;Acc:MGI:2149481]
Rbpms	ENSMUSG00000031586	ENSMUST00000053251	27.6396	85.8184	0.322071	3.94229e-05	0.000304795	RNA binding protein gene with multiple splicing [Source:MGI Symbol;Acc:MGI:1334446]	11.934	56.633	0.210725	0.000190867	0.00112748	RNA binding protein gene with multiple splicing [Source:MGI Symbol;Acc:MGI:1334446]
Hp	ENSMUSG00000031722	ENSMUST00000074898	8.49572	26.3978	0.321834	1.96723e-05	0.000196356	haptoglobin [Source:MGI Symbol;Acc:MGI:96211]	9.45478	28.4562	0.332258	0.00218951	0.00651805	haptoglobin [Source:MGI Symbol;Acc:MGI:96211]
Gap43	ENSMUSG00000047261	ENSMUST00000102817	2.86523	8.92997	0.320855	0.0025189	0.00622796	growth associated protein 43 [Source:MGI Symbol;Acc:MGI:95639]	2.32844	14.2298	0.163631	0.000102893	0.000737116	growth associated protein 43 [Source:MGI Symbol;Acc:MGI:95639]
Rpl7	ENSMUSG00000043716	ENSMUST00000140597	780.689	2433.38	0.320826	5.52847e-08	7.35e-06	ribosomal protein L7 [Source:MGI Symbol;Acc:MGI:98073]	437.04	1187.29	0.3681	3.18039e-07	2.22e-05	ribosomal protein L7 [Source:MGI Symbol;Acc:MGI:98073]
Acp6	ENSMUSG00000028093	ENSMUST00000090759	8.782	27.4054	0.320448	0.00195679	0.00510615	acid phosphatase 6, lysophosphatidic [Source:MGI Symbol;Acc:MGI:1931010]	3.47582	20.5812	0.168883	1.46586e-05	0.000208473	acid phosphatase 6, lysophosphatidic [Source:MGI Symbol;Acc:MGI:1931010]
Ddx52	ENSMUSG00000020677	ENSMUST00000049257	13.6492	42.6772	0.319824	0.00012434	0.000652171	DEAD (Asp-Glu-Ala-Asp) box polypeptide 52 [Source:MGI Symbol;Acc:MGI:1925644]	6.16242	23.0354	0.26752	1.41507e-06	5.16e-05	DEAD (Asp-Glu-Ala-Asp) box polypeptide 52 [Source:MGI Symbol;Acc:MGI:1925644]
Vkorc1	ENSMUSG00000096145	ENSMUST00000033074	119.672	374.457	0.319588	3.81494e-05	0.000299138	vitamin K epoxide reductase complex, subunit 1 [Source:MGI Symbol;Acc:MGI:106442]	60.857	124.586	0.488473	0.000148092	0.00094348	vitamin K epoxide reductase complex, subunit 1 [Source:MGI Symbol;Acc:MGI:106442]
Nfatc4	ENSMUSG00000023411	ENSMUST00000172271	18.1462	56.819	0.319368	5.21434e-05	0.000364183	nuclear factor of activated T cells, cytoplasmic, calcineurin dependent 4 [Source:MGI Symbol;Acc:MGI:1920431]	7.99329	35.9461	0.222369	2.28371e-06	6.96e-05	nuclear factor of activated T cells, cytoplasmic, calcineurin dependent 4 [Source:MGI Symbol;Acc:MGI:1920431]
Tmem30b	ENSMUSG00000034435	ENSMUST00000042975	2.07116	6.48848	0.319205	0.000823286	0.00259209	transmembrane protein 30B [Source:MGI Symbol;Acc:MGI:2442082]	1.23928	10.0173	0.123714	7.45279e-05	0.000592798	transmembrane protein 30B [Source:MGI Symbol;Acc:MGI:2442082]
Akr7a5	ENSMUSG00000028743	ENSMUST00000073787	22.4824	70.4837	0.318973	0.000258457	0.00110853	aldo-keto reductase family 7, member A5 (aflatoxin aldehyde reductase) [Source:MGI Symbol;Acc:MGI:107796]	12.8675	27.3139	0.471097	0.00326873	0.00884124	aldo-keto reductase family 7, member A5 (aflatoxin aldehyde reductase) [Source:MGI Symbol;Acc:MGI:107796]
Acpp	ENSMUSG00000032561	ENSMUST00000062723	1.22088	3.83124	0.318666	0.000463661	0.00169921	acid phosphatase, prostate [Source:MGI Symbol;Acc:MGI:1928480]	0.137676	9.21909	0.0149338	0.000349412	0.00169782	acid phosphatase, prostate [Source:MGI Symbol;Acc:MGI:1928480]
Sgce	ENSMUSG00000004631	ENSMUST00000115577	11.1122	34.9392	0.318043	7.07692e-05	0.000444369	sarcoglycan, epsilon [Source:MGI Symbol;Acc:MGI:1329042]	4.23751	27.081	0.156475	3.0027e-05	0.000327068	sarcoglycan, epsilon [Source:MGI Symbol;Acc:MGI:1329042]
A230050P20Rik	ENSMUSG00000038884	ENSMUST00000043911	14.4857	45.5517	0.318005	0.0017694	0.00472425	RIKEN cDNA A230050P20 gene [Source:MGI Symbol;Acc:MGI:2441788]	9.35829	42.7535	0.21889	0.000112334	0.000780736	RIKEN cDNA A230050P20 gene [Source:MGI Symbol;Acc:MGI:2441788]
Arrdc1	ENSMUSG00000026972	ENSMUST00000102935	12.0061	37.7555	0.317995	0.000107994	0.000596124	arrestin domain containing 1 [Source:MGI Symbol;Acc:MGI:2446136]	10.4963	21.6943	0.483827	0.000265772	0.00139902	arrestin domain containing 1 [Source:MGI Symbol;Acc:MGI:2446136]
Hddc3	ENSMUSG00000030532	ENSMUST00000032747	18.671	58.7204	0.317964	6.35798e-05	0.000413149	HD domain containing 3 [Source:MGI Symbol;Acc:MGI:1915945]	9.71226	28.4965	0.340823	0.00156781	0.00505614	HD domain containing 3 [Source:MGI Symbol;Acc:MGI:1915945]
St3gal5	ENSMUSG00000056091	ENSMUST00000069994	4.68362	14.7411	0.317725	3.57006e-05	0.000287603	ST3 beta-galactoside alpha-2,3-sialyltransferase 5 [Source:MGI Symbol;Acc:MGI:1339963]	3.4809	14.3459	0.24264	2.63289e-05	0.000302633	ST3 beta-galactoside alpha-2,3-sialyltransferase 5 [Source:MGI Symbol;Acc:MGI:1339963]
Psen2	ENSMUSG00000010609	ENSMUST00000130711	10.6851	33.6329	0.317698	4.64765e-05	0.000340289	presenilin 2 [Source:MGI Symbol;Acc:MGI:109284]	7.05521	19.0276	0.370788	0.00076677	0.00298298	presenilin 2 [Source:MGI Symbol;Acc:MGI:109284]
Itm2c	ENSMUSG00000026223	ENSMUST00000027425	88.7683	279.531	0.317561	3.5279e-06	7.07e-05	integral membrane protein 2C [Source:MGI Symbol;Acc:MGI:1927594]	77.7725	199.65	0.389544	5.94815e-06	0.000119919	integral membrane protein 2C [Source:MGI Symbol;Acc:MGI:1927594]
Ifit3	ENSMUSG00000074896	ENSMUST00000102825	8.28059	26.0909	0.317374	9.10556e-05	0.000527022	interferon-induced protein with tetratricopeptide repeats 3 [Source:MGI Symbol;Acc:MGI:1101055]	22.0708	102.247	0.215858	1.07568e-05	0.000169871	interferon-induced protein with tetratricopeptide repeats 3 [Source:MGI Symbol;Acc:MGI:1101055]
Gstm5	ENSMUSG00000004032	ENSMUST00000004134	45.2524	142.793	0.316909	0.000872312	0.00270738	glutathione S-transferase, mu 5 [Source:MGI Symbol;Acc:MGI:1309466]	20.9755	89.3675	0.23471	0.000279127	0.00144346	glutathione S-transferase, mu 5 [Source:MGI Symbol;Acc:MGI:1309466]
Msln	ENSMUSG00000063011	ENSMUST00000075884	3.57454	11.2861	0.31672	0.000475632	0.00173534	mesothelin [Source:MGI Symbol;Acc:MGI:1888992]	11.5595	31.8217	0.363258	0.000751834	0.00293482	mesothelin [Source:MGI Symbol;Acc:MGI:1888992]
Arrb2	ENSMUSG00000060216	ENSMUST00000124112	14.4191	45.5611	0.316479	0.000117609	0.000631053	arrestin, beta 2 [Source:MGI Symbol;Acc:MGI:99474]	8.58912	24.2907	0.353598	0.000642075	0.00262595	arrestin, beta 2 [Source:MGI Symbol;Acc:MGI:99474]
Actg2	ENSMUSG00000059430	ENSMUST00000075161	749.634	2370.66	0.316213	2.42067e-07	1.61e-05	actin, gamma 2, smooth muscle, enteric [Source:MGI Symbol;Acc:MGI:104589]	397.338	925.292	0.429419	4.79608e-07	2.69e-05	actin, gamma 2, smooth muscle, enteric [Source:MGI Symbol;Acc:MGI:104589]
Rps18	ENSMUSG00000008668	ENSMUST00000174758	1175.53	3729.19	0.315224	5.35578e-08	7.29e-06	ribosomal protein S18 [Source:MGI Symbol;Acc:MGI:98146]	811.584	1693	0.479376	8.487e-05	0.000649249	ribosomal protein S18 [Source:MGI Symbol;Acc:MGI:98146]
Lpcat4	ENSMUSG00000027134	ENSMUST00000028554	7.15781	22.7351	0.314835	1.97724e-07	1.44e-05	lysophosphatidylcholine acyltransferase 4 [Source:MGI Symbol;Acc:MGI:2138993]	3.59051	20.694	0.173505	3.52754e-06	8.75e-05	lysophosphatidylcholine acyltransferase 4 [Source:MGI Symbol;Acc:MGI:2138993]
Rpl6	ENSMUSG00000029614	ENSMUST00000031617	325.256	1033.16	0.314815	3.41423e-07	1.99e-05	ribosomal protein L6 [Source:MGI Symbol;Acc:MGI:108057]	218.35	498.762	0.437784	8.41463e-06	0.000147559	ribosomal protein L6 [Source:MGI Symbol;Acc:MGI:108057]
Btbd19	ENSMUSG00000073771	ENSMUST00000153924	1.78265	5.66328	0.314774	0.00128349	0.00365757	BTB (POZ) domain containing 19 [Source:MGI Symbol;Acc:MGI:1925861]	0.776831	4.44138	0.174908	0.000487159	0.00214276	BTB (POZ) domain containing 19 [Source:MGI Symbol;Acc:MGI:1925861]
Zcchc7	ENSMUSG00000035649	ENSMUST00000154121	10.5524	33.6907	0.313213	4.17306e-05	0.000317241	zinc finger, CCHC domain containing 7 [Source:MGI Symbol;Acc:MGI:2442912]	7.01708	30.0817	0.233268	6.50055e-06	0.000126702	zinc finger, CCHC domain containing 7 [Source:MGI Symbol;Acc:MGI:2442912]
Tst	ENSMUSG00000044986	ENSMUST00000058659	12.6027	40.2388	0.313198	0.000411954	0.00155457	thiosulfate sulfurtransferase, mitochondrial [Source:MGI Symbol;Acc:MGI:98852]	5.77488	22.4946	0.256723	0.000242249	0.00131244	thiosulfate sulfurtransferase, mitochondrial [Source:MGI Symbol;Acc:MGI:98852]
Scmh1	ENSMUSG00000000085	ENSMUST00000000087	10.3853	33.2697	0.312155	7.16069e-05	0.000448114	sex comb on midleg homolog 1 [Source:MGI Symbol;Acc:MGI:1352762]	6.55704	32.9929	0.198741	8.30342e-07	3.81e-05	sex comb on midleg homolog 1 [Source:MGI Symbol;Acc:MGI:1352762]
Rftn2	ENSMUSG00000025978	ENSMUST00000027121	2.8773	9.24086	0.311367	2.85722e-05	0.000249368	raftlin family member 2 [Source:MGI Symbol;Acc:MGI:1921263]	1.17264	8.69859	0.134808	0.000191317	0.00112937	raftlin family member 2 [Source:MGI Symbol;Acc:MGI:1921263]
Anxa6	ENSMUSG00000018340	ENSMUST00000108883	78.3996	251.856	0.311288	3.80408e-07	2.09e-05	annexin A6 [Source:MGI Symbol;Acc:MGI:88255]	34.5935	178.179	0.19415	3.59954e-07	2.32e-05	annexin A6 [Source:MGI Symbol;Acc:MGI:88255]
Sfxn2	ENSMUSG00000025036	ENSMUST00000026011	2.5725	8.29053	0.310294	0.000598042	0.00203374	sideroflexin 2 [Source:MGI Symbol;Acc:MGI:2137678]	1.19402	10.7135	0.11145	1.02788e-05	0.000165785	sideroflexin 2 [Source:MGI Symbol;Acc:MGI:2137678]
Pacsin3	ENSMUSG00000027257	ENSMUST00000111349	9.40002	30.3075	0.310155	0.000399923	0.00152415	protein kinase C and casein kinase substrate in neurons 3 [Source:MGI Symbol;Acc:MGI:1891410]	8.89967	20.9009	0.425804	0.000551546	0.00234896	protein kinase C and casein kinase substrate in neurons 3 [Source:MGI Symbol;Acc:MGI:1891410]
Gdf10	ENSMUSG00000021943	ENSMUST00000168727	4.35644	14.0686	0.309657	6.79613e-05	0.000433467	growth differentiation factor 10 [Source:MGI Symbol;Acc:MGI:95684]	2.24232	42.5656	0.0526792	0.000221507	0.00124178	growth differentiation factor 10 [Source:MGI Symbol;Acc:MGI:95684]
Tmem86a	ENSMUSG00000010307	ENSMUST00000010451	8.26828	26.7418	0.309189	4.30326e-05	0.000322815	transmembrane protein 86A [Source:MGI Symbol;Acc:MGI:1915143]	5.06967	14.9762	0.338515	0.0020472	0.00619567	transmembrane protein 86A [Source:MGI Symbol;Acc:MGI:1915143]
Nr1h3	ENSMUSG00000002108	ENSMUST00000150654	7.20427	23.3451	0.308599	0.000155115	0.000762677	nuclear receptor subfamily 1, group H, member 3 [Source:MGI Symbol;Acc:MGI:1352462]	2.97322	13.8627	0.214476	3.56899e-05	0.00037019	nuclear receptor subfamily 1, group H, member 3 [Source:MGI Symbol;Acc:MGI:1352462]
Sox9	ENSMUSG00000000567	ENSMUST00000000579	1.68137	5.45377	0.308295	0.000348729	0.00137635	SRY (sex determining region Y)-box 9 [Source:MGI Symbol;Acc:MGI:98371]	0.366107	10.1582	0.0360406	1.08424e-05	0.000170477	SRY (sex determining region Y)-box 9 [Source:MGI Symbol;Acc:MGI:98371]
Pafah1b3	ENSMUSG00000005447	ENSMUST00000140093	18.0793	58.8095	0.307421	0.000431247	0.00160909	platelet-activating factor acetylhydrolase, isoform 1b, subunit 3 [Source:MGI Symbol;Acc:MGI:108414]	8.14019	22.7934	0.357129	0.00139442	0.0046317	platelet-activating factor acetylhydrolase, isoform 1b, subunit 3 [Source:MGI Symbol;Acc:MGI:108414]
Hoxb2	ENSMUSG00000075588	ENSMUST00000182030	4.51261	14.7404	0.30614	0.0029171	0.00701143	homeobox B2 [Source:MGI Symbol;Acc:MGI:96183]	2.47585	20.2633	0.122184	1.2184e-05	0.000183215	homeobox B2 [Source:MGI Symbol;Acc:MGI:96183]
Tmem119	ENSMUSG00000054675	ENSMUST00000067853	32.1615	105.286	0.305468	1.45057e-06	4.24e-05	transmembrane protein 119 [Source:MGI Symbol;Acc:MGI:2385228]	20.5604	81.2664	0.252999	1.05167e-05	0.000167595	transmembrane protein 119 [Source:MGI Symbol;Acc:MGI:2385228]
Efhd1	ENSMUSG00000026255	ENSMUST00000118687	10.0419	32.9658	0.304614	0.000685185	0.00225591	EF hand domain containing 1 [Source:MGI Symbol;Acc:MGI:1921607]	2.97926	91.3052	0.0326297	9.13372e-05	0.000684206	EF hand domain containing 1 [Source:MGI Symbol;Acc:MGI:1921607]
Sergef	ENSMUSG00000030839	ENSMUST00000033127	3.31153	10.9047	0.303678	0.00221854	0.00562811	secretion regulating guanine nucleotide exchange factor [Source:MGI Symbol;Acc:MGI:1351630]	3.08066	7.70074	0.400047	0.00233294	0.00684382	secretion regulating guanine nucleotide exchange factor [Source:MGI Symbol;Acc:MGI:1351630]
Cpe	ENSMUSG00000037852	ENSMUST00000048967	41.729	137.894	0.302616	0.000145961	0.000731372	carboxypeptidase E [Source:MGI Symbol;Acc:MGI:101932]	40.8405	109.689	0.372331	8.38078e-06	0.000147114	carboxypeptidase E [Source:MGI Symbol;Acc:MGI:101932]
Mmaa	ENSMUSG00000037022	ENSMUST00000048718	4.15549	13.7513	0.302188	0.00048396	0.00175535	methylmalonic aciduria (cobalamin deficiency) type A [Source:MGI Symbol;Acc:MGI:1923805]	3.39015	8.79138	0.385623	0.000502746	0.00219072	methylmalonic aciduria (cobalamin deficiency) type A [Source:MGI Symbol;Acc:MGI:1923805]
Npr1	ENSMUSG00000027931	ENSMUST00000029540	13.0993	43.3565	0.30213	0.000103056	0.000576888	natriuretic peptide receptor 1 [Source:MGI Symbol;Acc:MGI:97371]	8.27148	35.1054	0.235618	1.05444e-05	0.000167595	natriuretic peptide receptor 1 [Source:MGI Symbol;Acc:MGI:97371]
Stbd1	ENSMUSG00000047963	ENSMUST00000200941	5.62032	18.6232	0.301791	0.000113282	0.000614898	starch binding domain 1 [Source:MGI Symbol;Acc:MGI:1261768]	2.57708	16.5921	0.155319	0.000244787	0.00131924	starch binding domain 1 [Source:MGI Symbol;Acc:MGI:1261768]
Csrp1	ENSMUSG00000026421	ENSMUST00000097561	580.12	1924.22	0.301483	9.75196e-08	9.91e-06	cysteine and glycine-rich protein 1 [Source:MGI Symbol;Acc:MGI:88549]	384.769	1045.43	0.368049	9.04435e-07	3.95e-05	cysteine and glycine-rich protein 1 [Source:MGI Symbol;Acc:MGI:88549]
Evpl	ENSMUSG00000034282	ENSMUST00000037007	0.684164	2.27166	0.301173	0.00130568	0.00370611	envoplakin [Source:MGI Symbol;Acc:MGI:107507]	0.315943	2.76046	0.114453	0.000378878	0.00179815	envoplakin [Source:MGI Symbol;Acc:MGI:107507]
Dync2li1	ENSMUSG00000024253	ENSMUST00000025101	10.9044	36.2918	0.300465	0.00202227	0.00524217	dynein cytoplasmic 2 light intermediate chain 1 [Source:MGI Symbol;Acc:MGI:1913996]	3.42381	22.0602	0.155203	0.000452233	0.00203358	dynein cytoplasmic 2 light intermediate chain 1 [Source:MGI Symbol;Acc:MGI:1913996]
Bcat1	ENSMUSG00000030268	ENSMUST00000032402	8.81949	29.3929	0.300055	6.11179e-06	9.55e-05	branched chain aminotransferase 1, cytosolic [Source:MGI Symbol;Acc:MGI:104861]	6.26529	71.0541	0.0881763	2.74299e-09	2.31e-06	branched chain aminotransferase 1, cytosolic [Source:MGI Symbol;Acc:MGI:104861]
H2-K1	ENSMUSG00000061232	ENSMUST00000172912	107.431	358.354	0.29979	3.18583e-06	6.68e-05	histocompatibility 2, K1, K region [Source:MGI Symbol;Acc:MGI:95904]	113.613	293.96	0.386493	4.2736e-05	0.000412251	histocompatibility 2, K1, K region [Source:MGI Symbol;Acc:MGI:95904]
Atp6v0e2	ENSMUSG00000039347	ENSMUST00000040361	4.72663	15.7892	0.299358	0.000170848	0.00081629	ATPase, H+ transporting, lysosomal V0 subunit E2 [Source:MGI Symbol;Acc:MGI:1923502]	2.62235	10.4367	0.251263	0.00121364	0.00416862	ATPase, H+ transporting, lysosomal V0 subunit E2 [Source:MGI Symbol;Acc:MGI:1923502]
Oxtr	ENSMUSG00000049112	ENSMUST00000053306	2.99842	10.079	0.297491	0.00150471	0.00416229	oxytocin receptor [Source:MGI Symbol;Acc:MGI:109147]	1.52404	9.18199	0.165981	0.000175712	0.00106265	oxytocin receptor [Source:MGI Symbol;Acc:MGI:109147]
Hes1	ENSMUSG00000022528	ENSMUST00000023171	14.8685	49.9999	0.29737	6.89817e-06	0.000102623	hairy and enhancer of split 1 (Drosophila) [Source:MGI Symbol;Acc:MGI:104853]	7.66455	28.4352	0.269544	0.000305662	0.00153434	hairy and enhancer of split 1 (Drosophila) [Source:MGI Symbol;Acc:MGI:104853]
Efna1	ENSMUSG00000027954	ENSMUST00000029566	14.9806	50.5895	0.296122	0.000566977	0.00196367	ephrin A1 [Source:MGI Symbol;Acc:MGI:103236]	7.63157	37.1316	0.205527	8.46468e-05	0.000648547	ephrin A1 [Source:MGI Symbol;Acc:MGI:103236]
Camk1	ENSMUSG00000030272	ENSMUST00000032409	28.638	96.8166	0.295797	7.07769e-05	0.000444369	calcium/calmodulin-dependent protein kinase I [Source:MGI Symbol;Acc:MGI:1098535]	18.9384	48.6775	0.389058	0.000126741	0.000845983	calcium/calmodulin-dependent protein kinase I [Source:MGI Symbol;Acc:MGI:1098535]
Lrfn3	ENSMUSG00000036957	ENSMUST00000046351	2.85165	9.645	0.295661	0.0017543	0.00469627	leucine rich repeat and fibronectin type III domain containing 3 [Source:MGI Symbol;Acc:MGI:2442512]	1.65219	10.5213	0.157034	0.000873831	0.00325113	leucine rich repeat and fibronectin type III domain containing 3 [Source:MGI Symbol;Acc:MGI:2442512]
Tfcp2l1	ENSMUSG00000026380	ENSMUST00000190652	3.83564	12.9789	0.295529	2.15047e-05	0.000207386	transcription factor CP2-like 1 [Source:MGI Symbol;Acc:MGI:2444691]	0.718661	44.0379	0.0163192	1.39884e-07	1.36e-05	transcription factor CP2-like 1 [Source:MGI Symbol;Acc:MGI:2444691]
Pin4	ENSMUSG00000079480	ENSMUST00000113627	21.3009	72.0841	0.295501	0.000306971	0.00125878	protein (peptidyl-prolyl cis/trans isomerase) NIMA-interacting, 4 (parvulin) [Source:MGI Symbol;Acc:MGI:1916963]	16.6632	34.9035	0.477407	0.000270733	0.00141524	protein (peptidyl-prolyl cis/trans isomerase) NIMA-interacting, 4 (parvulin) [Source:MGI Symbol;Acc:MGI:1916963]
1810041L15Rik	ENSMUSG00000062760	ENSMUST00000080751	1.02594	3.47664	0.295095	4.95523e-05	0.000352935	RIKEN cDNA 1810041L15 gene [Source:MGI Symbol;Acc:MGI:1919551]	0.461525	5.17648	0.0891581	3.04875e-06	8.02e-05	RIKEN cDNA 1810041L15 gene [Source:MGI Symbol;Acc:MGI:1919551]
Lrrc61	ENSMUSG00000073096	ENSMUST00000114545	7.01911	23.8253	0.294608	1.85477e-05	0.000189001	leucine rich repeat containing 61 [Source:MGI Symbol;Acc:MGI:2652848]	3.59377	10.4155	0.345041	0.000178338	0.00107537	leucine rich repeat containing 61 [Source:MGI Symbol;Acc:MGI:2652848]
Rpl5	ENSMUSG00000058558	ENSMUST00000082223	325.846	1106.28	0.294542	1.49105e-08	4.18e-06	ribosomal protein L5 [Source:MGI Symbol;Acc:MGI:102854]	224.72	566.406	0.396747	1.91389e-07	1.64e-05	ribosomal protein L5 [Source:MGI Symbol;Acc:MGI:102854]
Hexb	ENSMUSG00000021665	ENSMUST00000022169	22.9358	77.9087	0.294393	0.000106852	0.000591522	hexosaminidase B [Source:MGI Symbol;Acc:MGI:96074]	23.8837	79.7644	0.299428	6.74347e-05	0.000557547	hexosaminidase B [Source:MGI Symbol;Acc:MGI:96074]
Rnaset2a	ENSMUSG00000095687	ENSMUST00000097420	76.0795	258.473	0.294342	1.7617e-06	4.77e-05	ribonuclease T2A [Source:MGI Symbol;Acc:MGI:1915445]	56.2756	161.495	0.348466	0.000147101	0.000938799	ribonuclease T2A [Source:MGI Symbol;Acc:MGI:1915445]
Ces2g	ENSMUSG00000031877	ENSMUST00000043183	1.81293	6.16549	0.294044	0.00077091	0.00246491	carboxylesterase 2G [Source:MGI Symbol;Acc:MGI:1919611]	1.19182	10.3437	0.115222	7.18762e-06	0.000134782	carboxylesterase 2G [Source:MGI Symbol;Acc:MGI:1919611]
Ndufa6	ENSMUSG00000022450	ENSMUST00000023085	181.938	619.775	0.293555	2.55548e-06	5.89e-05	NADH dehydrogenase (ubiquinone) 1 alpha subcomplex, 6 (B14) [Source:MGI Symbol;Acc:MGI:1914380]	137.433	281.834	0.487636	7.94397e-05	0.000618786	NADH dehydrogenase (ubiquinone) 1 alpha subcomplex, 6 (B14) [Source:MGI Symbol;Acc:MGI:1914380]
Rpl8	ENSMUSG00000003970	ENSMUST00000004072	1323.55	4514.13	0.293203	4.39785e-09	2.4e-06	ribosomal protein L8 [Source:MGI Symbol;Acc:MGI:1350927]	1030.24	2233.72	0.461224	3.52018e-06	8.75e-05	ribosomal protein L8 [Source:MGI Symbol;Acc:MGI:1350927]
Rasa4	ENSMUSG00000004952	ENSMUST00000042135	4.48406	15.3162	0.292766	0.000241574	0.00105179	RAS p21 protein activator 4 [Source:MGI Symbol;Acc:MGI:1858600]	2.74718	27.6011	0.0995318	1.19796e-07	1.29e-05	RAS p21 protein activator 4 [Source:MGI Symbol;Acc:MGI:1858600]
Syp	ENSMUSG00000031144	ENSMUST00000069520	0.606014	2.07154	0.292542	0.000504283	0.00179698	synaptophysin [Source:MGI Symbol;Acc:MGI:98467]	0.260062	2.50168	0.103955	0.000353359	0.00170932	synaptophysin [Source:MGI Symbol;Acc:MGI:98467]
Hoxa3	ENSMUSG00000079560	ENSMUST00000114434	0.588282	2.01479	0.291981	0.000320139	0.00129465	homeobox A3 [Source:MGI Symbol;Acc:MGI:96175]	0.499489	3.58861	0.139188	0.00015823	0.000986051	homeobox A3 [Source:MGI Symbol;Acc:MGI:96175]
Dtx3	ENSMUSG00000040415	ENSMUST00000038217	55.5927	190.432	0.29193	2.67074e-06	6.05e-05	deltex 3, E3 ubiquitin ligase [Source:MGI Symbol;Acc:MGI:2135752]	29.8412	126.697	0.235532	2.17062e-06	6.81e-05	deltex 3, E3 ubiquitin ligase [Source:MGI Symbol;Acc:MGI:2135752]
Cfp	ENSMUSG00000001128	ENSMUST00000001156	9.62625	33.0097	0.291619	0.0005762	0.00198447	complement factor properdin [Source:MGI Symbol;Acc:MGI:97545]	6.63076	18.5602	0.357256	0.000614717	0.00254805	complement factor properdin [Source:MGI Symbol;Acc:MGI:97545]
Socs2	ENSMUSG00000020027	ENSMUST00000139210	17.3182	59.395	0.291577	4.2052e-06	7.81e-05	suppressor of cytokine signaling 2 [Source:MGI Symbol;Acc:MGI:1201787]	7.67086	28.7625	0.266697	0.00103476	0.0036814	suppressor of cytokine signaling 2 [Source:MGI Symbol;Acc:MGI:1201787]
Phpt1	ENSMUSG00000036504	ENSMUST00000039156	117.353	402.48	0.291576	7.43767e-05	0.00045922	phosphohistidine phosphatase 1 [Source:MGI Symbol;Acc:MGI:1922704]	57.5251	130.154	0.441979	1.82952e-05	0.000242646	phosphohistidine phosphatase 1 [Source:MGI Symbol;Acc:MGI:1922704]
Atp6v0a4	ENSMUSG00000038600	ENSMUST00000132736	4.13957	14.202	0.291479	7.42768e-05	0.00045922	ATPase, H+ transporting, lysosomal V0 subunit A4 [Source:MGI Symbol;Acc:MGI:2153480]	1.90332	27.7671	0.068546	1.08524e-06	4.38e-05	ATPase, H+ transporting, lysosomal V0 subunit A4 [Source:MGI Symbol;Acc:MGI:2153480]
Ablim3	ENSMUSG00000032735	ENSMUST00000049378	0.408572	1.40291	0.291231	0.00226226	0.00571756	actin binding LIM protein family, member 3 [Source:MGI Symbol;Acc:MGI:2442582]	0.414198	2.58274	0.160372	0.00320165	0.00871017	actin binding LIM protein family, member 3 [Source:MGI Symbol;Acc:MGI:2442582]
Npcd	ENSMUSG00000089837	ENSMUST00000023060	1.35045	4.64269	0.290877	0.000551845	0.00192244	neuronal pentraxin chromo domain [Source:MGI Symbol;Acc:MGI:3845555]	0.992229	3.35968	0.295334	0.000985411	0.00355471	neuronal pentraxin chromo domain [Source:MGI Symbol;Acc:MGI:3845555]
Trf	ENSMUSG00000032554	ENSMUST00000112645	15.4847	53.3439	0.29028	4.20684e-06	7.81e-05	transferrin [Source:MGI Symbol;Acc:MGI:98821]	4.34686	19.1056	0.227517	9.69807e-05	0.000710945	transferrin [Source:MGI Symbol;Acc:MGI:98821]
Rasd2	ENSMUSG00000034472	ENSMUST00000139848	4.55778	15.7319	0.289716	0.000197146	0.000903451	RASD family, member 2 [Source:MGI Symbol;Acc:MGI:1922391]	1.93622	12.801	0.151255	0.00178455	0.00557327	RASD family, member 2 [Source:MGI Symbol;Acc:MGI:1922391]
Smarcd3	ENSMUSG00000028949	ENSMUST00000144995	16.5802	57.2511	0.289606	2.78676e-06	6.23e-05	SWI/SNF related, matrix associated, actin dependent regulator of chromatin, subfamily d, member 3 [Source:MGI Symbol;Acc:MGI:1914243]	4.53052	24.0641	0.188269	0.000497071	0.00217224	SWI/SNF related, matrix associated, actin dependent regulator of chromatin, subfamily d, member 3 [Source:MGI Symbol;Acc:MGI:1914243]
Kif5c	ENSMUSG00000026764	ENSMUST00000028102	1.27298	4.40418	0.289038	0.000229129	0.00101293	kinesin family member 5C [Source:MGI Symbol;Acc:MGI:1098269]	0.453174	7.11559	0.0636874	4.80199e-07	2.69e-05	kinesin family member 5C [Source:MGI Symbol;Acc:MGI:1098269]
Ngfr	ENSMUSG00000000120	ENSMUST00000000122	3.90152	13.5024	0.288949	1.46654e-05	0.000162135	nerve growth factor receptor (TNFR superfamily, member 16) [Source:MGI Symbol;Acc:MGI:97323]	1.02281	15.2999	0.0668506	0.000206104	0.00118474	nerve growth factor receptor (TNFR superfamily, member 16) [Source:MGI Symbol;Acc:MGI:97323]
Aes	ENSMUSG00000054452	ENSMUST00000220368	130.191	450.799	0.288801	8.60835e-07	3.18e-05	amino-terminal enhancer of split [Source:MGI Symbol;Acc:MGI:95806]	76.3442	191.66	0.398331	3.25785e-05	0.000347424	amino-terminal enhancer of split [Source:MGI Symbol;Acc:MGI:95806]
Tmem184a	ENSMUSG00000036687	ENSMUST00000110832	1.07078	3.70773	0.288797	0.00162443	0.00441427	transmembrane protein 184a [Source:MGI Symbol;Acc:MGI:2385897]	0.602468	8.05518	0.0747927	0.000715569	0.00283346	transmembrane protein 184a [Source:MGI Symbol;Acc:MGI:2385897]
Ogfod2	ENSMUSG00000023707	ENSMUST00000024470	10.8398	37.5577	0.288618	0.000395658	0.00151291	2-oxoglutarate and iron-dependent oxygenase domain containing 2 [Source:MGI Symbol;Acc:MGI:1913877]	10.723	23.6626	0.453164	0.000476651	0.00210886	2-oxoglutarate and iron-dependent oxygenase domain containing 2 [Source:MGI Symbol;Acc:MGI:1913877]
Fermt1	ENSMUSG00000027356	ENSMUST00000038280	0.782095	2.71192	0.288391	0.000909578	0.00279343	fermitin family member 1 [Source:MGI Symbol;Acc:MGI:2443583]	0.231281	10.4461	0.0221404	5.92717e-05	0.000512681	fermitin family member 1 [Source:MGI Symbol;Acc:MGI:2443583]
Scnm1	ENSMUSG00000092607	ENSMUST00000172572	18.9618	65.7635	0.288333	0.000119802	0.000637108	sodium channel modifier 1 [Source:MGI Symbol;Acc:MGI:1341284]	12.9796	31.8769	0.407178	0.000761077	0.00296549	sodium channel modifier 1 [Source:MGI Symbol;Acc:MGI:1341284]
Ifitm2	ENSMUSG00000060591	ENSMUST00000081649	553.413	1921.05	0.288078	3.46646e-07	2e-05	interferon induced transmembrane protein 2 [Source:MGI Symbol;Acc:MGI:1933382]	335.955	830.049	0.404741	8.45449e-06	0.000147892	interferon induced transmembrane protein 2 [Source:MGI Symbol;Acc:MGI:1933382]
Abhd11os	ENSMUSG00000085042	ENSMUST00000136022	7.01981	24.3865	0.287857	0.00177878	0.00474269	abhydrolase domain containing 11, opposite strand [Source:MGI Symbol;Acc:MGI:1917062]	2.37766	10.3018	0.2308	0.000824561	0.00313307	abhydrolase domain containing 11, opposite strand [Source:MGI Symbol;Acc:MGI:1917062]
Unc45b	ENSMUSG00000018845	ENSMUST00000108160	3.24433	11.2759	0.287724	6.98514e-06	0.000103382	unc-45 myosin chaperone B [Source:MGI Symbol;Acc:MGI:2443377]	2.12428	7.90471	0.268735	0.00368406	0.00967654	unc-45 myosin chaperone B [Source:MGI Symbol;Acc:MGI:2443377]
Gas6	ENSMUSG00000031451	ENSMUST00000033828	48.0658	167.092	0.287661	1.36116e-05	0.000154648	growth arrest specific 6 [Source:MGI Symbol;Acc:MGI:95660]	26.6121	156.156	0.17042	5.78407e-07	3.04e-05	growth arrest specific 6 [Source:MGI Symbol;Acc:MGI:95660]
Dusp28	ENSMUSG00000047067	ENSMUST00000060913	3.55629	12.3789	0.287287	0.0025251	0.00623762	dual specificity phosphatase 28 [Source:MGI Symbol;Acc:MGI:1914696]	2.56377	8.17494	0.313613	0.00120256	0.00414184	dual specificity phosphatase 28 [Source:MGI Symbol;Acc:MGI:1914696]
Noxo1	ENSMUSG00000019320	ENSMUST00000019464	1.08964	3.79325	0.287258	0.00157924	0.00431456	NADPH oxidase organizer 1 [Source:MGI Symbol;Acc:MGI:1919143]	0.524851	2.28937	0.229255	0.000869355	0.00324005	NADPH oxidase organizer 1 [Source:MGI Symbol;Acc:MGI:1919143]
Rps3	ENSMUSG00000030744	ENSMUST00000032998	596.715	2082.68	0.286513	3.05929e-08	5.32e-06	ribosomal protein S3 [Source:MGI Symbol;Acc:MGI:1350917]	375.423	933.885	0.402001	2.57148e-06	7.45e-05	ribosomal protein S3 [Source:MGI Symbol;Acc:MGI:1350917]
Sil1	ENSMUSG00000024357	ENSMUST00000025215	18.6852	65.2218	0.286487	3.62813e-05	0.000290789	endoplasmic reticulum chaperone SIL1 homolog (S. cerevisiae) [Source:MGI Symbol;Acc:MGI:1932040]	20.9358	54.9283	0.381148	8.04211e-05	0.000624474	endoplasmic reticulum chaperone SIL1 homolog (S. cerevisiae) [Source:MGI Symbol;Acc:MGI:1932040]
Nptx2	ENSMUSG00000059991	ENSMUST00000071782	11.2551	39.3063	0.286342	0.000244968	0.00106335	neuronal pentraxin 2 [Source:MGI Symbol;Acc:MGI:1858209]	3.19267	16.9077	0.18883	1.05735e-05	0.000167742	neuronal pentraxin 2 [Source:MGI Symbol;Acc:MGI:1858209]
Pecr	ENSMUSG00000026189	ENSMUST00000027381	6.67492	23.3152	0.28629	0.000224698	0.000998195	peroxisomal trans-2-enoyl-CoA reductase [Source:MGI Symbol;Acc:MGI:2148199]	2.86308	13.0827	0.218845	0.000679614	0.00273132	peroxisomal trans-2-enoyl-CoA reductase [Source:MGI Symbol;Acc:MGI:2148199]
Neurl3	ENSMUSG00000047180	ENSMUST00000056946	3.15413	11.023	0.28614	0.00294888	0.00707637	neuralized E3 ubiquitin protein ligase 3 [Source:MGI Symbol;Acc:MGI:2429944]	2.18944	7.96841	0.274765	0.00107275	0.00378227	neuralized E3 ubiquitin protein ligase 3 [Source:MGI Symbol;Acc:MGI:2429944]
Mapk1ip1	ENSMUSG00000041775	ENSMUST00000119664	12.7348	44.6708	0.285081	0.000714799	0.0023233	mitogen-activated protein kinase 1 interacting protein 1 [Source:MGI Symbol;Acc:MGI:1916796]	8.23151	31.6483	0.260094	0.000259223	0.00137556	mitogen-activated protein kinase 1 interacting protein 1 [Source:MGI Symbol;Acc:MGI:1916796]
Rps15a	ENSMUSG00000008683	ENSMUST00000131374	33.8597	118.811	0.284987	1.30594e-05	0.000150575	ribosomal protein S15A [Source:MGI Symbol;Acc:MGI:2389091]	21.6389	52.9165	0.408925	4.04507e-05	0.000400298	ribosomal protein S15A [Source:MGI Symbol;Acc:MGI:2389091]
Rbm24	ENSMUSG00000038132	ENSMUST00000037923	2.66635	9.37112	0.284529	3.71121e-05	0.000294577	RNA binding motif protein 24 [Source:MGI Symbol;Acc:MGI:3610364]	0.642382	13.5233	0.0475019	2.83756e-05	0.000316243	RNA binding motif protein 24 [Source:MGI Symbol;Acc:MGI:3610364]
Adck5	ENSMUSG00000022550	ENSMUST00000161732	7.37807	25.9388	0.284441	2.7512e-05	0.000243311	aarF domain containing kinase 5 [Source:MGI Symbol;Acc:MGI:2679274]	4.89867	21.4112	0.22879	0.000506818	0.00220236	aarF domain containing kinase 5 [Source:MGI Symbol;Acc:MGI:2679274]
Phf1	ENSMUSG00000024193	ENSMUST00000073724	11.9272	42.0191	0.283852	0.000160538	0.000780267	PHD finger protein 1 [Source:MGI Symbol;Acc:MGI:98647]	7.79338	28.0364	0.277974	1.29726e-06	4.89e-05	PHD finger protein 1 [Source:MGI Symbol;Acc:MGI:98647]
Adh1	ENSMUSG00000074207	ENSMUST00000162032	42.93	151.265	0.283806	2.2962e-05	0.000216009	alcohol dehydrogenase 1 (class I) [Source:MGI Symbol;Acc:MGI:87921]	21.1027	48.3572	0.436392	0.000731351	0.00287752	alcohol dehydrogenase 1 (class I) [Source:MGI Symbol;Acc:MGI:87921]
Znhit6	ENSMUSG00000074182	ENSMUST00000199033	6.01681	21.2122	0.283649	0.000142353	0.000718456	zinc finger, HIT type 6 [Source:MGI Symbol;Acc:MGI:1916996]	4.05423	19.0203	0.213153	3.30592e-05	0.0003519	zinc finger, HIT type 6 [Source:MGI Symbol;Acc:MGI:1916996]
Snhg12	ENSMUSG00000086290	ENSMUST00000137343	34.9009	123.387	0.282857	6.23772e-05	0.000407327	small nucleolar RNA host gene 12 [Source:MGI Symbol;Acc:MGI:1916721]	17.2601	54.9554	0.314075	0.000695267	0.00277576	small nucleolar RNA host gene 12 [Source:MGI Symbol;Acc:MGI:1916721]
Nat14	ENSMUSG00000035285	ENSMUST00000207506	8.35068	29.5543	0.282554	7.45537e-05	0.000459726	N-acetyltransferase 14 [Source:MGI Symbol;Acc:MGI:3039561]	5.64035	13.5458	0.416392	0.00308012	0.00846157	N-acetyltransferase 14 [Source:MGI Symbol;Acc:MGI:3039561]
F3	ENSMUSG00000028128	ENSMUST00000029771	45.909	162.628	0.282294	3.77029e-06	7.36e-05	coagulation factor III [Source:MGI Symbol;Acc:MGI:88381]	13.0348	552.072	0.0236107	3.24814e-08	6.69e-06	coagulation factor III [Source:MGI Symbol;Acc:MGI:88381]
B4galt3	ENSMUSG00000052423	ENSMUST00000064272	12.3164	43.6686	0.282042	1.59291e-06	4.52e-05	UDP-Gal:betaGlcNAc beta 1,4-galactosyltransferase, polypeptide 3 [Source:MGI Symbol;Acc:MGI:1928767]	9.56519	28.4052	0.336741	2.85028e-05	0.000316453	UDP-Gal:betaGlcNAc beta 1,4-galactosyltransferase, polypeptide 3 [Source:MGI Symbol;Acc:MGI:1928767]
Bche	ENSMUSG00000027792	ENSMUST00000029367	2.14686	7.61712	0.281847	0.000756804	0.00242887	butyrylcholinesterase [Source:MGI Symbol;Acc:MGI:894278]	0.305832	6.05113	0.0505414	0.000175684	0.00106265	butyrylcholinesterase [Source:MGI Symbol;Acc:MGI:894278]
Rab20	ENSMUSG00000031504	ENSMUST00000033900	8.38117	29.7454	0.281764	0.000166441	0.000800582	RAB20, member RAS oncogene family [Source:MGI Symbol;Acc:MGI:102789]	10.4315	55.7562	0.187091	0.00197972	0.00603471	RAB20, member RAS oncogene family [Source:MGI Symbol;Acc:MGI:102789]
Eva1b	ENSMUSG00000050212	ENSMUST00000052876	25.6696	91.392	0.280874	3.11953e-06	6.64e-05	eva-1 homolog B (C. elegans) [Source:MGI Symbol;Acc:MGI:1922063]	20.2203	47.0891	0.429405	0.00139449	0.0046317	eva-1 homolog B (C. elegans) [Source:MGI Symbol;Acc:MGI:1922063]
Rpl10	ENSMUSG00000008682	ENSMUST00000008826	309.894	1103.49	0.280831	1.36902e-07	1.19e-05	ribosomal protein L10 [Source:MGI Symbol;Acc:MGI:105943]	191.775	425.367	0.450845	6.70811e-06	0.000129131	ribosomal protein L10 [Source:MGI Symbol;Acc:MGI:105943]
Enpp3	ENSMUSG00000019989	ENSMUST00000020169	5.32878	18.9783	0.280783	4.70913e-05	0.000342957	ectonucleotide pyrophosphatase/phosphodiesterase 3 [Source:MGI Symbol;Acc:MGI:2143702]	2.38847	63.8308	0.0374188	3.45491e-07	2.28e-05	ectonucleotide pyrophosphatase/phosphodiesterase 3 [Source:MGI Symbol;Acc:MGI:2143702]
Proca1	ENSMUSG00000044122	ENSMUST00000078099	0.90566	3.22585	0.280751	0.00138111	0.0038813	protein interacting with cyclin A1 [Source:MGI Symbol;Acc:MGI:1918274]	0.587696	2.99295	0.19636	0.00229212	0.00675155	protein interacting with cyclin A1 [Source:MGI Symbol;Acc:MGI:1918274]
Ppie	ENSMUSG00000028651	ENSMUST00000030404	26.3297	94.0259	0.280026	7.27708e-07	2.93e-05	peptidylprolyl isomerase E (cyclophilin E) [Source:MGI Symbol;Acc:MGI:1917118]	15.7445	40.7302	0.386555	0.000490414	0.00215434	peptidylprolyl isomerase E (cyclophilin E) [Source:MGI Symbol;Acc:MGI:1917118]
Zfp358	ENSMUSG00000047264	ENSMUST00000061508	9.15819	32.7444	0.279687	3.92444e-05	0.00030422	zinc finger protein 358 [Source:MGI Symbol;Acc:MGI:2153740]	6.21288	17.525	0.354515	0.00126456	0.00431016	zinc finger protein 358 [Source:MGI Symbol;Acc:MGI:2153740]
Adcyap1r1	ENSMUSG00000029778	ENSMUST00000070736	1.32659	4.75099	0.279224	8.06022e-05	0.00048609	adenylate cyclase activating polypeptide 1 receptor 1 [Source:MGI Symbol;Acc:MGI:108449]	0.720816	4.07941	0.176696	0.00110386	0.00386675	adenylate cyclase activating polypeptide 1 receptor 1 [Source:MGI Symbol;Acc:MGI:108449]
Nrbp2	ENSMUSG00000075590	ENSMUST00000019516	17.8345	64.1761	0.277899	2.09649e-05	0.000204912	nuclear receptor binding protein 2 [Source:MGI Symbol;Acc:MGI:2385017]	9.10651	52.5166	0.173402	2.34851e-06	7.05e-05	nuclear receptor binding protein 2 [Source:MGI Symbol;Acc:MGI:2385017]
Rps3a1	ENSMUSG00000028081	ENSMUST00000029722	733.999	2642.03	0.277816	2.19101e-08	4.79e-06	ribosomal protein S3A1 [Source:MGI Symbol;Acc:MGI:1202063]	432.802	1093.72	0.395714	8.5698e-06	0.000148896	ribosomal protein S3A1 [Source:MGI Symbol;Acc:MGI:1202063]
Wbscr27	ENSMUSG00000040557	ENSMUST00000047196	4.33064	15.6048	0.27752	2.34243e-05	0.000218839	Williams Beuren syndrome chromosome region 27 (human) [Source:MGI Symbol;Acc:MGI:1933146]	2.37935	10.7976	0.220359	0.000211748	0.00120756	Williams Beuren syndrome chromosome region 27 (human) [Source:MGI Symbol;Acc:MGI:1933146]
Rps17	ENSMUSG00000061787	ENSMUST00000130487	1084.73	3911.34	0.277329	1.18265e-06	3.75e-05	ribosomal protein S17 [Source:MGI Symbol;Acc:MGI:1309526]	937.718	1910.1	0.490925	1.56179e-06	5.49e-05	ribosomal protein S17 [Source:MGI Symbol;Acc:MGI:1309526]
Slc6a9	ENSMUSG00000028542	ENSMUST00000063857	2.32454	8.4223	0.275998	4.72454e-05	0.000343299	solute carrier family 6 (neurotransmitter transporter, glycine), member 9 [Source:MGI Symbol;Acc:MGI:95760]	0.979251	5.99661	0.163301	0.000790023	0.00304266	solute carrier family 6 (neurotransmitter transporter, glycine), member 9 [Source:MGI Symbol;Acc:MGI:95760]
Rtkn	ENSMUSG00000034930	ENSMUST00000135490	5.4757	19.8427	0.275955	0.000134905	0.000691829	rhotekin [Source:MGI Symbol;Acc:MGI:107371]	2.65366	17.077	0.155394	0.000655434	0.00266368	rhotekin [Source:MGI Symbol;Acc:MGI:107371]
1810043G02Rik	ENSMUSG00000020284	ENSMUST00000105397	6.82084	24.7175	0.275952	0.000289892	0.00120651	RIKEN cDNA 1810043G02 gene [Source:MGI Symbol;Acc:MGI:1915134]	4.89796	12.0458	0.40661	0.000123963	0.000835394	RIKEN cDNA 1810043G02 gene [Source:MGI Symbol;Acc:MGI:1915134]
Tmem255b	ENSMUSG00000038457	ENSMUST00000211356	2.42354	8.79511	0.275555	5.56392e-05	0.000379692	transmembrane protein 255B [Source:MGI Symbol;Acc:MGI:2685533]	1.92282	6.41939	0.299533	0.0036633	0.00963555	transmembrane protein 255B [Source:MGI Symbol;Acc:MGI:2685533]
Pck1	ENSMUSG00000027513	ENSMUST00000029017	3.38971	12.3053	0.275467	0.000120568	0.000639181	phosphoenolpyruvate carboxykinase 1, cytosolic [Source:MGI Symbol;Acc:MGI:97501]	0.534997	9.74767	0.0548846	0.000321772	0.00159427	phosphoenolpyruvate carboxykinase 1, cytosolic [Source:MGI Symbol;Acc:MGI:97501]
Bcat2	ENSMUSG00000030826	ENSMUST00000033098	30.4527	110.849	0.274722	6.91417e-07	2.88e-05	branched chain aminotransferase 2, mitochondrial [Source:MGI Symbol;Acc:MGI:1276534]	17.7954	57.8107	0.307822	0.0013267	0.00446394	branched chain aminotransferase 2, mitochondrial [Source:MGI Symbol;Acc:MGI:1276534]
Tmem41a	ENSMUSG00000022856	ENSMUST00000023562	7.09633	25.8632	0.27438	4.42774e-05	0.000329562	transmembrane protein 41a [Source:MGI Symbol;Acc:MGI:1913914]	3.81389	13.1895	0.289162	0.00232934	0.00683441	transmembrane protein 41a [Source:MGI Symbol;Acc:MGI:1913914]
Tmem52b	ENSMUSG00000030160	ENSMUST00000032263	0.872985	3.18425	0.274157	0.000982412	0.00297167	transmembrane protein 52B [Source:MGI Symbol;Acc:MGI:2442838]	0.106046	9.66758	0.0109692	4.0141e-05	0.000398372	transmembrane protein 52B [Source:MGI Symbol;Acc:MGI:2442838]
C1qc	ENSMUSG00000036896	ENSMUST00000046332	49.3191	180.169	0.273738	3.19156e-06	6.68e-05	complement component 1, q subcomponent, C chain [Source:MGI Symbol;Acc:MGI:88225]	31.4578	65.5207	0.48012	0.000658675	0.00267425	complement component 1, q subcomponent, C chain [Source:MGI Symbol;Acc:MGI:88225]
Ptger3	ENSMUSG00000040016	ENSMUST00000041175	11.5643	42.2882	0.273464	3.02096e-06	6.47e-05	prostaglandin E receptor 3 (subtype EP3) [Source:MGI Symbol;Acc:MGI:97795]	4.0252	20.0995	0.200264	0.000326488	0.00161315	prostaglandin E receptor 3 (subtype EP3) [Source:MGI Symbol;Acc:MGI:97795]
Sssca1	ENSMUSG00000079478	ENSMUST00000160852	31.7153	115.979	0.273457	0.000446628	0.00165185	Sjogren's syndrome/scleroderma autoantigen 1 homolog (human) [Source:MGI Symbol;Acc:MGI:1913482]	20.1517	44.3551	0.454327	0.00266733	0.00757815	Sjogren's syndrome/scleroderma autoantigen 1 homolog (human) [Source:MGI Symbol;Acc:MGI:1913482]
Wfikkn2	ENSMUSG00000044177	ENSMUST00000061469	18.5902	68.0079	0.273354	2.85154e-07	1.79e-05	WAP, follistatin/kazal, immunoglobulin, kunitz and netrin domain containing 2 [Source:MGI Symbol;Acc:MGI:2669209]	4.17626	20.0699	0.208086	0.000421543	0.0019343	WAP, follistatin/kazal, immunoglobulin, kunitz and netrin domain containing 2 [Source:MGI Symbol;Acc:MGI:2669209]
Arhgef25	ENSMUSG00000019467	ENSMUST00000220295	55.3142	202.356	0.273351	1.26196e-06	3.9e-05	Rho guanine nucleotide exchange factor (GEF) 25 [Source:MGI Symbol;Acc:MGI:1277173]	26.3094	109.076	0.241202	4.5569e-06	0.000102032	Rho guanine nucleotide exchange factor (GEF) 25 [Source:MGI Symbol;Acc:MGI:1277173]
Podxl2	ENSMUSG00000033152	ENSMUST00000141401	11.7873	43.199	0.27286	1.52214e-05	0.000166395	podocalyxin-like 2 [Source:MGI Symbol;Acc:MGI:2442488]	7.2649	17.865	0.406655	0.000324005	0.00160271	podocalyxin-like 2 [Source:MGI Symbol;Acc:MGI:2442488]
Eef1b2	ENSMUSG00000025967	ENSMUST00000129339	322.347	1184.81	0.272067	1.73342e-08	4.6e-06	eukaryotic translation elongation factor 1 beta 2 [Source:MGI Symbol;Acc:MGI:1929520]	210.876	492.873	0.42785	6.98555e-09	3.51e-06	eukaryotic translation elongation factor 1 beta 2 [Source:MGI Symbol;Acc:MGI:1929520]
Prss36	ENSMUSG00000070371	ENSMUST00000153110	1.21148	4.46573	0.271285	0.00301123	0.00720504	protease, serine 36 [Source:MGI Symbol;Acc:MGI:1924863]	0.811459	2.42371	0.3348	0.00214043	0.00640832	protease, serine 36 [Source:MGI Symbol;Acc:MGI:1924863]
Muc1	ENSMUSG00000042784	ENSMUST00000041142	4.22942	15.6088	0.270963	0.000211467	0.000952401	mucin 1, transmembrane [Source:MGI Symbol;Acc:MGI:97231]	1.59025	9.29364	0.171112	0.000212221	0.00120919	mucin 1, transmembrane [Source:MGI Symbol;Acc:MGI:97231]
Pxmp2	ENSMUSG00000029499	ENSMUST00000031472	3.34701	12.3602	0.270789	0.00220286	0.0055975	peroxisomal membrane protein 2 [Source:MGI Symbol;Acc:MGI:107487]	1.31341	3.59487	0.365355	0.000309168	0.00154656	peroxisomal membrane protein 2 [Source:MGI Symbol;Acc:MGI:107487]
Tmem198b	ENSMUSG00000047090	ENSMUST00000051011	13.8123	51.0367	0.270635	0.000125609	0.000656038	transmembrane protein 198b [Source:MGI Symbol;Acc:MGI:1921077]	7.34478	25.4534	0.288557	0.000476282	0.00210831	transmembrane protein 198b [Source:MGI Symbol;Acc:MGI:1921077]
Tmod4	ENSMUSG00000005628	ENSMUST00000131597	1.20937	4.47777	0.270083	0.0041785	0.00941566	tropomodulin 4 [Source:MGI Symbol;Acc:MGI:1355285]	1.31632	6.13764	0.214467	0.00291527	0.00811737	tropomodulin 4 [Source:MGI Symbol;Acc:MGI:1355285]
Fzd10	ENSMUSG00000081683	ENSMUST00000117102	0.771066	2.86161	0.269452	0.00217551	0.00555274	frizzled class receptor 10 [Source:MGI Symbol;Acc:MGI:2136761]	0.172296	15.0787	0.0114265	0.000125185	0.000839156	frizzled class receptor 10 [Source:MGI Symbol;Acc:MGI:2136761]
Trpm6	ENSMUSG00000024727	ENSMUST00000040489	0.777654	2.88901	0.269177	0.00384568	0.00880468	transient receptor potential cation channel, subfamily M, member 6 [Source:MGI Symbol;Acc:MGI:2675603]	0.451323	5.67482	0.0795307	0.000229575	0.00126827	transient receptor potential cation channel, subfamily M, member 6 [Source:MGI Symbol;Acc:MGI:2675603]
Ifi27l2a	ENSMUSG00000079017	ENSMUST00000055071	107.996	401.611	0.268908	1.24218e-05	0.000146172	interferon, alpha-inducible protein 27 like 2A [Source:MGI Symbol;Acc:MGI:1924183]	132.803	445.894	0.297835	1.2697e-05	0.000189122	interferon, alpha-inducible protein 27 like 2A [Source:MGI Symbol;Acc:MGI:1924183]
2900076A07Rik	ENSMUSG00000097277	ENSMUST00000181903	3.66301	13.6375	0.268598	0.00107038	0.00316841	RIKEN cDNA 2900076A07 gene [Source:MGI Symbol;Acc:MGI:1920242]	2.68369	6.51025	0.412225	0.0013601	0.00454742	RIKEN cDNA 2900076A07 gene [Source:MGI Symbol;Acc:MGI:1920242]
[truncated: 564 more rows]
