# Supplementary material for: Comparative Analysis of Mouse Decidualization Models at the Molecular Level
Source: Genes (Basel). 2020 Aug 13;11(8):935. doi: 10.3390/genes11080935 (PMC7465532; doi:10.3390/genes11080935)
Supplement: Supplementary file 1 [file genes-11-00935-s001.zip › Supplementary Table 5.xlsx]

## Sheet: Supplementary Table 5
Supplementary Table 5. A list of genes that were inconsistently expressed between NP and AD.
Gene	GeneID	TranscriptID	Average-of-NP	Average-of-Control	Fold(NP/Control)	Pvalue	FDR	Gene description	Average-of-AD	Average-of-Control	Fold(AD/Control)	Pvalue	FDR	Gene description
Trp53bp1	ENSMUSG00000043909	ENSMUST00000135890	10.1815	0	1000000	7.09208e-05	0.000444787	transformation related protein 53 binding protein 1 [Source:MGI Symbol;Acc:MGI:1351320]	5.44689	10.9874	0.495738	0.000487905	0.00214549	transformation related protein 53 binding protein 1 [Source:MGI Symbol;Acc:MGI:1351320]
Pcsk6	ENSMUSG00000030513	ENSMUST00000176199	5.76718	0.000967588	5960.37	8.42498e-06	0.000115908	proprotein convertase subtilisin/kexin type 6 [Source:MGI Symbol;Acc:MGI:102897]	1.42402	25.6663	0.055482	0.000452964	0.00203581	proprotein convertase subtilisin/kexin type 6 [Source:MGI Symbol;Acc:MGI:102897]
Lrrc8b	ENSMUSG00000070639	ENSMUST00000112707	2.57052	0.0929707	27.6488	0.000890082	0.00275295	leucine rich repeat containing 8 family, member B [Source:MGI Symbol;Acc:MGI:2141353]	0.844295	2.94953	0.286248	0.00128385	0.00436132	leucine rich repeat containing 8 family, member B [Source:MGI Symbol;Acc:MGI:2141353]
Hectd2	ENSMUSG00000041180	ENSMUST00000139215	1.75762	0.0655377	26.8185	0.000141451	0.000716044	HECT domain containing 2 [Source:MGI Symbol;Acc:MGI:2442663]	0.39732	1.2524	0.317246	0.00207563	0.00626417	HECT domain containing 2 [Source:MGI Symbol;Acc:MGI:2442663]
Arhgap5	ENSMUSG00000035133	ENSMUST00000218755	6.17957	0.281947	21.9175	2.07134e-06	5.16e-05	Rho GTPase activating protein 5 [Source:MGI Symbol;Acc:MGI:1332637]	2.52211	5.29011	0.47676	0.000732304	0.00287996	Rho GTPase activating protein 5 [Source:MGI Symbol;Acc:MGI:1332637]
Nek1	ENSMUSG00000031644	ENSMUST00000120689	5.76212	0.277589	20.7577	9.9292e-05	0.000561182	NIMA (never in mitosis gene a)-related expressed kinase 1 [Source:MGI Symbol;Acc:MGI:97303]	2.34722	4.96116	0.473119	0.00163535	0.00522539	NIMA (never in mitosis gene a)-related expressed kinase 1 [Source:MGI Symbol;Acc:MGI:97303]
Pik3ap1	ENSMUSG00000025017	ENSMUST00000059672	3.55842	0.206008	17.2732	0.00163346	0.00443601	phosphoinositide-3-kinase adaptor protein 1 [Source:MGI Symbol;Acc:MGI:1933177]	2.46854	7.42207	0.332595	0.00151607	0.00492497	phosphoinositide-3-kinase adaptor protein 1 [Source:MGI Symbol;Acc:MGI:1933177]
Lyst	ENSMUSG00000019726	ENSMUST00000110559	1.66601	0.10018	16.6301	3.64624e-06	7.18e-05	lysosomal trafficking regulator [Source:MGI Symbol;Acc:MGI:107448]	0.961979	2.10957	0.456007	0.000284942	0.00146257	lysosomal trafficking regulator [Source:MGI Symbol;Acc:MGI:107448]
AF529169	ENSMUSG00000039313	ENSMUST00000044491	2.25046	0.139497	16.1326	0.00236641	0.0059242	cDNA sequence AF529169 [Source:MGI Symbol;Acc:MGI:2667167]	0.314943	1.33146	0.23654	0.00150142	0.0048976	cDNA sequence AF529169 [Source:MGI Symbol;Acc:MGI:2667167]
Nr2c2	ENSMUSG00000005893	ENSMUST00000113460	5.95732	0.413566	14.4048	0.000107804	0.000595266	nuclear receptor subfamily 2, group C, member 2 [Source:MGI Symbol;Acc:MGI:1352466]	3.05652	6.86709	0.445097	0.000462098	0.002064	nuclear receptor subfamily 2, group C, member 2 [Source:MGI Symbol;Acc:MGI:1352466]
Itgb8	ENSMUSG00000025321	ENSMUST00000026360	1.18789	0.084772	14.0128	0.000105096	0.000584519	integrin beta 8 [Source:MGI Symbol;Acc:MGI:1338035]	0.266852	5.90366	0.0452011	0.0013797	0.00459581	integrin beta 8 [Source:MGI Symbol;Acc:MGI:1338035]
Ptgs2	ENSMUSG00000032487	ENSMUST00000035065	5.69728	0.487191	11.6941	0.00015399	0.000759475	prostaglandin-endoperoxide synthase 2 [Source:MGI Symbol;Acc:MGI:97798]	2.76964	12.319	0.224826	2.88286e-05	0.000318229	prostaglandin-endoperoxide synthase 2 [Source:MGI Symbol;Acc:MGI:97798]
N4bp2	ENSMUSG00000037795	ENSMUST00000201489	5.19997	0.46086	11.2832	0.000449379	0.00165812	NEDD4 binding protein 2 [Source:MGI Symbol;Acc:MGI:2684414]	2.16671	6.16781	0.351294	0.000718798	0.00284235	NEDD4 binding protein 2 [Source:MGI Symbol;Acc:MGI:2684414]
Esr1	ENSMUSG00000019768	ENSMUST00000149195	37.4031	3.61213	10.3549	1.10743e-06	3.66e-05	estrogen receptor 1 (alpha) [Source:MGI Symbol;Acc:MGI:1352467]	16.3975	50.8479	0.322481	1.13134e-05	0.000174365	estrogen receptor 1 (alpha) [Source:MGI Symbol;Acc:MGI:1352467]
Bicc1	ENSMUSG00000014329	ENSMUST00000143791	10.3153	1.09182	9.44776	0.000420467	0.00157785	BicC family RNA binding protein 1 [Source:MGI Symbol;Acc:MGI:1933388]	5.22258	16.7833	0.311178	1.12039e-05	0.000173159	BicC family RNA binding protein 1 [Source:MGI Symbol;Acc:MGI:1933388]
Peg3	ENSMUSG00000002265	ENSMUST00000051209	2.20631	0.243514	9.06033	0.00179171	0.00476759	paternally expressed 3 [Source:MGI Symbol;Acc:MGI:104748]	1.3318	3.08931	0.4311	0.00141432	0.0046796	paternally expressed 3 [Source:MGI Symbol;Acc:MGI:104748]
Slc25a30	ENSMUSG00000022003	ENSMUST00000022580	5.5589	0.661407	8.40465	0.0035334	0.0082039	solute carrier family 25, member 30 [Source:MGI Symbol;Acc:MGI:1914804]	2.72989	10.3769	0.263074	0.00368711	0.00968236	solute carrier family 25, member 30 [Source:MGI Symbol;Acc:MGI:1914804]
Sdk2	ENSMUSG00000041592	ENSMUST00000041627	2.56172	0.321384	7.9709	0.00144975	0.00403873	sidekick cell adhesion molecule 2 [Source:MGI Symbol;Acc:MGI:2443847]	0.96779	8.31096	0.116447	0.000354743	0.00171514	sidekick cell adhesion molecule 2 [Source:MGI Symbol;Acc:MGI:2443847]
Kif13b	ENSMUSG00000060012	ENSMUST00000100473	5.68708	0.72425	7.85237	0.000329156	0.00132029	kinesin family member 13B [Source:MGI Symbol;Acc:MGI:1098265]	4.40098	14.7009	0.299368	0.000318258	0.00158125	kinesin family member 13B [Source:MGI Symbol;Acc:MGI:1098265]
Plcb4	ENSMUSG00000039943	ENSMUST00000144931	3.9677	0.506693	7.83058	0.00020256	0.000921416	phospholipase C, beta 4 [Source:MGI Symbol;Acc:MGI:107464]	1.50124	5.96638	0.251616	0.000853188	0.00319839	phospholipase C, beta 4 [Source:MGI Symbol;Acc:MGI:107464]
Slc25a36	ENSMUSG00000032449	ENSMUST00000085206	14.3514	1.84567	7.77568	6.80719e-05	0.000434003	solute carrier family 25, member 36 [Source:MGI Symbol;Acc:MGI:1924909]	7.22805	20.8591	0.346517	2.0713e-05	0.000260538	solute carrier family 25, member 36 [Source:MGI Symbol;Acc:MGI:1924909]
Apcdd1	ENSMUSG00000071847	ENSMUST00000096554	23.365	3.08369	7.57698	0.000173143	0.000823053	adenomatosis polyposis coli down-regulated 1 [Source:MGI Symbol;Acc:MGI:3513977]	4.60244	16.707	0.275479	2.3098e-05	0.000278398	adenomatosis polyposis coli down-regulated 1 [Source:MGI Symbol;Acc:MGI:3513977]
Cped1	ENSMUSG00000062980	ENSMUST00000115383	14.1055	1.98155	7.11843	2.63394e-05	0.000236698	cadherin-like and PC-esterase domain containing 1 [Source:MGI Symbol;Acc:MGI:2444814]	4.43762	24.4566	0.181449	8.59028e-05	0.000654116	cadherin-like and PC-esterase domain containing 1 [Source:MGI Symbol;Acc:MGI:2444814]
Klhl11	ENSMUSG00000048732	ENSMUST00000056665	5.97149	0.848903	7.03436	8.54757e-05	0.000505768	kelch-like 11 [Source:MGI Symbol;Acc:MGI:2388648]	2.2088	5.19948	0.424812	0.00262218	0.00748799	kelch-like 11 [Source:MGI Symbol;Acc:MGI:2388648]
Gbp9	ENSMUSG00000029298	ENSMUST00000031238	8.03308	1.16171	6.91486	0.000210032	0.00094742	guanylate-binding protein 9 [Source:MGI Symbol;Acc:MGI:3605620]	7.86435	19.5631	0.402	2.9656e-05	0.000324865	guanylate-binding protein 9 [Source:MGI Symbol;Acc:MGI:3605620]
Zkscan7	ENSMUSG00000063488	ENSMUST00000215872	3.32988	0.48297	6.89458	0.000411877	0.00155457	zinc finger with KRAB and SCAN domains 7 [Source:MGI Symbol;Acc:MGI:3040678]	2.23737	6.83817	0.327189	0.00030459	0.00153118	zinc finger with KRAB and SCAN domains 7 [Source:MGI Symbol;Acc:MGI:3040678]
Fat4	ENSMUSG00000046743	ENSMUST00000061260	3.15346	0.470464	6.70287	1.03141e-05	0.000130487	FAT atypical cadherin 4 [Source:MGI Symbol;Acc:MGI:3045256]	1.10446	2.94353	0.375215	0.000104373	0.000740971	FAT atypical cadherin 4 [Source:MGI Symbol;Acc:MGI:3045256]
Ddx60	ENSMUSG00000037921	ENSMUST00000154398	1.53453	0.231707	6.6227	2.06567e-06	5.16e-05	DEAD (Asp-Glu-Ala-Asp) box polypeptide 60 [Source:MGI Symbol;Acc:MGI:2384570]	1.57183	4.10564	0.382846	6.95938e-05	0.000568174	DEAD (Asp-Glu-Ala-Asp) box polypeptide 60 [Source:MGI Symbol;Acc:MGI:2384570]
Znfx1	ENSMUSG00000039501	ENSMUST00000048988	6.02512	0.914004	6.59201	6.35095e-06	9.77e-05	zinc finger, NFX1-type containing 1 [Source:MGI Symbol;Acc:MGI:2138982]	8.38459	21.1032	0.397313	0.000443217	0.00200712	zinc finger, NFX1-type containing 1 [Source:MGI Symbol;Acc:MGI:2138982]
Tcf7	ENSMUSG00000000782	ENSMUST00000086844	6.8784	1.07823	6.37935	0.000234928	0.00103301	transcription factor 7, T cell specific [Source:MGI Symbol;Acc:MGI:98507]	1.65356	6.47588	0.255341	0.00192206	0.00590365	transcription factor 7, T cell specific [Source:MGI Symbol;Acc:MGI:98507]
Ptch1	ENSMUSG00000021466	ENSMUST00000021921	3.15124	0.51703	6.09489	0.00038029	0.00147141	patched 1 [Source:MGI Symbol;Acc:MGI:105373]	1.32776	9.87364	0.134475	0.000243519	0.00131631	patched 1 [Source:MGI Symbol;Acc:MGI:105373]
Gm4070	ENSMUSG00000078606	ENSMUST00000106766	1.94175	0.325875	5.95856	9.39081e-05	0.000539761	predicted gene 4070 [Source:MGI Symbol;Acc:MGI:3782245]	1.36813	3.43093	0.398765	0.000277614	0.00143775	predicted gene 4070 [Source:MGI Symbol;Acc:MGI:3782245]
Sync	ENSMUSG00000001333	ENSMUST00000102599	5.41863	0.912739	5.93667	0.000745858	0.00240255	syncoilin [Source:MGI Symbol;Acc:MGI:1916078]	3.67079	12.9982	0.282408	7.72718e-05	0.000607642	syncoilin [Source:MGI Symbol;Acc:MGI:1916078]
Mdm4	ENSMUSG00000054387	ENSMUST00000186617	18.9332	3.2211	5.87787	6.18887e-05	0.000405056	transformed mouse 3T3 cell double minute 4 [Source:MGI Symbol;Acc:MGI:107934]	8.89536	21.3059	0.417507	0.000411036	0.00190227	transformed mouse 3T3 cell double minute 4 [Source:MGI Symbol;Acc:MGI:107934]
Fam129a	ENSMUSG00000026483	ENSMUST00000148810	5.84324	1.01539	5.75468	6.58569e-05	0.000423643	family with sequence similarity 129, member A [Source:MGI Symbol;Acc:MGI:2137237]	3.0374	7.11524	0.426887	0.000688605	0.00275761	family with sequence similarity 129, member A [Source:MGI Symbol;Acc:MGI:2137237]
Gm4788	ENSMUSG00000070594	ENSMUST00000111986	4.77307	0.845007	5.64856	0.000822797	0.00259142	predicted gene 4788 [Source:MGI Symbol;Acc:MGI:3646434]	1.73884	6.85402	0.253696	1.65401e-05	0.000226379	predicted gene 4788 [Source:MGI Symbol;Acc:MGI:3646434]
Pde7b	ENSMUSG00000019990	ENSMUST00000020165	2.89116	0.538172	5.37218	0.00218873	0.00557248	phosphodiesterase 7B [Source:MGI Symbol;Acc:MGI:1352752]	1.08638	4.21074	0.258002	9.34726e-05	0.000693155	phosphodiesterase 7B [Source:MGI Symbol;Acc:MGI:1352752]
Elovl6	ENSMUSG00000041220	ENSMUST00000199910	5.77728	1.09079	5.29643	5.52312e-05	0.000377497	ELOVL family member 6, elongation of long chain fatty acids (yeast) [Source:MGI Symbol;Acc:MGI:2156528]	1.16604	4.01552	0.290382	0.00270667	0.00766226	ELOVL family member 6, elongation of long chain fatty acids (yeast) [Source:MGI Symbol;Acc:MGI:2156528]
Capn15	ENSMUSG00000037326	ENSMUST00000212735	8.00247	1.52702	5.24058	9.56553e-06	0.000124344	calpain 15 [Source:MGI Symbol;Acc:MGI:1355075]	6.84633	15.6071	0.438668	0.00171099	0.00539315	calpain 15 [Source:MGI Symbol;Acc:MGI:1355075]
Zbtb16	ENSMUSG00000066687	ENSMUST00000093852	19.1016	3.68034	5.19017	5.12107e-05	0.000361172	zinc finger and BTB domain containing 16 [Source:MGI Symbol;Acc:MGI:103222]	13.3072	26.9908	0.493026	0.000474378	0.00210276	zinc finger and BTB domain containing 16 [Source:MGI Symbol;Acc:MGI:103222]
Fem1c	ENSMUSG00000033319	ENSMUST00000036226	9.65708	1.86137	5.18817	0.000157849	0.000770842	fem-1 homolog c (C.elegans) [Source:MGI Symbol;Acc:MGI:2444737]	5.06683	11.2888	0.448838	0.000841534	0.00316499	fem-1 homolog c (C.elegans) [Source:MGI Symbol;Acc:MGI:2444737]
Ar	ENSMUSG00000046532	ENSMUST00000052837	5.95145	1.15182	5.167	0.0010287	0.00307771	androgen receptor [Source:MGI Symbol;Acc:MGI:88064]	2.32723	10.2845	0.226285	0.00136038	0.00454742	androgen receptor [Source:MGI Symbol;Acc:MGI:88064]
Foxn3	ENSMUSG00000033713	ENSMUST00000046859	9.71289	1.89591	5.12309	0.00104672	0.00311652	forkhead box N3 [Source:MGI Symbol;Acc:MGI:1918625]	5.56587	12.285	0.453063	0.00020855	0.00119407	forkhead box N3 [Source:MGI Symbol;Acc:MGI:1918625]
Gpam	ENSMUSG00000024978	ENSMUST00000061856	8.70059	1.71774	5.06513	2.48397e-05	0.000227966	glycerol-3-phosphate acyltransferase, mitochondrial [Source:MGI Symbol;Acc:MGI:109162]	4.18968	33.26	0.125968	2.25785e-06	6.93e-05	glycerol-3-phosphate acyltransferase, mitochondrial [Source:MGI Symbol;Acc:MGI:109162]
Cacng7	ENSMUSG00000069806	ENSMUST00000092891	15.6043	3.0882	5.05286	0.000479363	0.00174417	calcium channel, voltage-dependent, gamma subunit 7 [Source:MGI Symbol;Acc:MGI:1932374]	3.94621	21.266	0.185564	0.000248379	0.00133342	calcium channel, voltage-dependent, gamma subunit 7 [Source:MGI Symbol;Acc:MGI:1932374]
Vipr1	ENSMUSG00000032528	ENSMUST00000035115	7.72967	1.58933	4.86347	0.000182033	0.000852515	vasoactive intestinal peptide receptor 1 [Source:MGI Symbol;Acc:MGI:109272]	0.579725	2.64577	0.219114	6.15278e-05	0.000524593	vasoactive intestinal peptide receptor 1 [Source:MGI Symbol;Acc:MGI:109272]
Bcar3	ENSMUSG00000028121	ENSMUST00000196134	3.86685	0.812515	4.75911	0.000186159	0.000865735	breast cancer anti-estrogen resistance 3 [Source:MGI Symbol;Acc:MGI:1352501]	1.88571	3.8752	0.48661	0.00035558	0.00171862	breast cancer anti-estrogen resistance 3 [Source:MGI Symbol;Acc:MGI:1352501]
Gfod1	ENSMUSG00000051335	ENSMUST00000055341	1.3092	0.276944	4.7273	3.78327e-05	0.000297833	glucose-fructose oxidoreductase domain containing 1 [Source:MGI Symbol;Acc:MGI:2145304]	0.844578	1.84761	0.457119	0.00342106	0.00916391	glucose-fructose oxidoreductase domain containing 1 [Source:MGI Symbol;Acc:MGI:2145304]
Klhl24	ENSMUSG00000062901	ENSMUST00000023509	11.518	2.44682	4.70732	1.79923e-05	0.000186197	kelch-like 24 [Source:MGI Symbol;Acc:MGI:1923035]	6.47679	14.8403	0.436431	4.58231e-05	0.00043092	kelch-like 24 [Source:MGI Symbol;Acc:MGI:1923035]
Ahr	ENSMUSG00000019256	ENSMUST00000116436	4.53201	0.963624	4.70309	0.000213398	0.000959597	aryl-hydrocarbon receptor [Source:MGI Symbol;Acc:MGI:105043]	1.95487	4.5646	0.428267	0.00332374	0.00896064	aryl-hydrocarbon receptor [Source:MGI Symbol;Acc:MGI:105043]
Itpkb	ENSMUSG00000038855	ENSMUST00000070181	15.1409	3.21983	4.7024	0.000310337	0.00126867	inositol 1,4,5-trisphosphate 3-kinase B [Source:MGI Symbol;Acc:MGI:109235]	9.00185	42.277	0.212925	1.74197e-05	0.000233721	inositol 1,4,5-trisphosphate 3-kinase B [Source:MGI Symbol;Acc:MGI:109235]
Rbl2	ENSMUSG00000031666	ENSMUST00000034091	10.6511	2.29302	4.645	0.000577698	0.00198725	retinoblastoma-like 2 [Source:MGI Symbol;Acc:MGI:105085]	5.46152	13.2073	0.413522	0.000111941	0.000779354	retinoblastoma-like 2 [Source:MGI Symbol;Acc:MGI:105085]
Zfp369	ENSMUSG00000021514	ENSMUST00000126879	7.82962	1.69268	4.62558	0.0008353	0.00261838	zinc finger protein 369 [Source:MGI Symbol;Acc:MGI:2176229]	2.68899	7.72732	0.347985	0.000580208	0.00243808	zinc finger protein 369 [Source:MGI Symbol;Acc:MGI:2176229]
Rsbn1	ENSMUSG00000044098	ENSMUST00000051139	3.30615	0.725015	4.56011	0.000122015	0.000644872	rosbin, round spermatid basic protein 1 [Source:MGI Symbol;Acc:MGI:2444993]	1.67796	4.08113	0.411151	0.000546202	0.00233251	rosbin, round spermatid basic protein 1 [Source:MGI Symbol;Acc:MGI:2444993]
Abca9	ENSMUSG00000041797	ENSMUST00000044850	2.79093	0.633767	4.40372	3.94013e-05	0.000304795	ATP-binding cassette, sub-family A (ABC1), member 9 [Source:MGI Symbol;Acc:MGI:2386796]	1.06029	4.14862	0.255577	0.000114546	0.000792391	ATP-binding cassette, sub-family A (ABC1), member 9 [Source:MGI Symbol;Acc:MGI:2386796]
Gdf7	ENSMUSG00000037660	ENSMUST00000220073	5.29395	1.21255	4.36598	0.00296124	0.0071027	growth differentiation factor 7 [Source:MGI Symbol;Acc:MGI:95690]	1.37238	19.1452	0.0716826	0.000147169	0.000938887	growth differentiation factor 7 [Source:MGI Symbol;Acc:MGI:95690]
Slc4a4	ENSMUSG00000060961	ENSMUST00000148750	3.83987	0.880756	4.35974	0.00259327	0.00638139	solute carrier family 4 (anion exchanger), member 4 [Source:MGI Symbol;Acc:MGI:1927555]	1.5426	4.18872	0.368276	0.000576592	0.00242696	solute carrier family 4 (anion exchanger), member 4 [Source:MGI Symbol;Acc:MGI:1927555]
Map2	ENSMUSG00000015222	ENSMUST00000156636	6.23654	1.44891	4.30429	4.07044e-06	7.66e-05	microtubule-associated protein 2 [Source:MGI Symbol;Acc:MGI:97175]	2.0948	5.85266	0.357923	0.00302534	0.00835529	microtubule-associated protein 2 [Source:MGI Symbol;Acc:MGI:97175]
Arhgef11	ENSMUSG00000041977	ENSMUST00000136072	10.4608	2.48111	4.21616	0.000217121	0.000971976	Rho guanine nucleotide exchange factor (GEF) 11 [Source:MGI Symbol;Acc:MGI:2441869]	6.28882	15.0366	0.418234	0.00107017	0.00377394	Rho guanine nucleotide exchange factor (GEF) 11 [Source:MGI Symbol;Acc:MGI:2441869]
Ptpn13	ENSMUSG00000034573	ENSMUST00000199412	15.6841	3.76572	4.16497	3.52395e-06	7.07e-05	protein tyrosine phosphatase, non-receptor type 13 [Source:MGI Symbol;Acc:MGI:103293]	7.80646	19.5725	0.398849	0.00013733	0.000892903	protein tyrosine phosphatase, non-receptor type 13 [Source:MGI Symbol;Acc:MGI:103293]
Shank3	ENSMUSG00000022623	ENSMUST00000109309	10.6344	2.59601	4.09642	0.00063314	0.00212215	SH3/ankyrin domain gene 3 [Source:MGI Symbol;Acc:MGI:1930016]	5.88665	12.6956	0.463675	5.14028e-06	0.000110003	SH3/ankyrin domain gene 3 [Source:MGI Symbol;Acc:MGI:1930016]
Clca1	ENSMUSG00000028255	ENSMUST00000029919	5.99911	1.46617	4.09168	0.00114432	0.00333928	chloride channel accessory 1 [Source:MGI Symbol;Acc:MGI:1346342]	3.19671	7.36243	0.434192	0.000769092	0.00298622	chloride channel accessory 1 [Source:MGI Symbol;Acc:MGI:1346342]
Arhgap31	ENSMUSG00000022799	ENSMUST00000023487	13.4998	3.34289	4.03837	3.57883e-05	0.000288041	Rho GTPase activating protein 31 [Source:MGI Symbol;Acc:MGI:1333857]	7.43745	18.2416	0.40772	0.000156809	0.000980509	Rho GTPase activating protein 31 [Source:MGI Symbol;Acc:MGI:1333857]
Plcg1	ENSMUSG00000016933	ENSMUST00000151590	16.7028	4.17074	4.00475	4.73281e-05	0.000343467	phospholipase C, gamma 1 [Source:MGI Symbol;Acc:MGI:97615]	9.27726	30.3897	0.305276	3.87343e-06	9.22e-05	phospholipase C, gamma 1 [Source:MGI Symbol;Acc:MGI:97615]
Ankrd28	ENSMUSG00000014496	ENSMUST00000014640	6.79255	1.69692	4.00287	0.00138633	0.0038947	ankyrin repeat domain 28 [Source:MGI Symbol;Acc:MGI:2145661]	2.45926	5.31616	0.4626	0.00136503	0.00455902	ankyrin repeat domain 28 [Source:MGI Symbol;Acc:MGI:2145661]
Etv3	ENSMUSG00000003382	ENSMUST00000119109	8.77385	2.19474	3.99767	0.000157944	0.000770842	ets variant 3 [Source:MGI Symbol;Acc:MGI:1350926]	4.7071	9.81375	0.479644	0.00140365	0.0046532	ets variant 3 [Source:MGI Symbol;Acc:MGI:1350926]
Rbm26	ENSMUSG00000022119	ENSMUST00000172122	12.0197	3.16038	3.80325	0.000112462	0.000612437	RNA binding motif protein 26 [Source:MGI Symbol;Acc:MGI:1921463]	5.21627	12.3942	0.420865	0.000163906	0.00101209	RNA binding motif protein 26 [Source:MGI Symbol;Acc:MGI:1921463]
Hlf	ENSMUSG00000003949	ENSMUST00000004051	2.70843	0.716603	3.77954	0.0016341	0.00443706	hepatic leukemia factor [Source:MGI Symbol;Acc:MGI:96108]	0.394523	1.70957	0.230773	0.000445472	0.00201312	hepatic leukemia factor [Source:MGI Symbol;Acc:MGI:96108]
Ccdc8	ENSMUSG00000041117	ENSMUST00000094805	15.2899	4.134	3.69857	0.000260204	0.00111464	coiled-coil domain containing 8 [Source:MGI Symbol;Acc:MGI:3612184]	6.9323	31.7285	0.218488	6.77528e-05	0.000559211	coiled-coil domain containing 8 [Source:MGI Symbol;Acc:MGI:3612184]
Gm10509	ENSMUSG00000073448	ENSMUST00000097384	1.87186	0.507443	3.6888	0.00285488	0.0068868	predicted gene 10509 [Source:MGI Symbol;Acc:MGI:3796835]	0.639695	2.28448	0.280018	0.000139129	0.000902565	predicted gene 10509 [Source:MGI Symbol;Acc:MGI:3796835]
Zfp26	ENSMUSG00000063108	ENSMUST00000159569	3.55237	0.974273	3.64618	0.000484376	0.0017562	zinc finger protein 26 [Source:MGI Symbol;Acc:MGI:99173]	1.14995	2.89722	0.396914	0.000369872	0.00176942	zinc finger protein 26 [Source:MGI Symbol;Acc:MGI:99173]
Cdh11	ENSMUSG00000031673	ENSMUST00000075190	63.7225	17.5355	3.63392	7.66397e-06	0.00010958	cadherin 11 [Source:MGI Symbol;Acc:MGI:99217]	23.8385	77.2942	0.308413	2.33904e-05	0.000279955	cadherin 11 [Source:MGI Symbol;Acc:MGI:99217]
Ash1l	ENSMUSG00000028053	ENSMUST00000186583	10.3616	2.87842	3.59976	4.44854e-05	0.000330332	ash1 (absent, small, or homeotic)-like (Drosophila) [Source:MGI Symbol;Acc:MGI:2183158]	6.29157	13.391	0.469835	0.000272313	0.00142135	ash1 (absent, small, or homeotic)-like (Drosophila) [Source:MGI Symbol;Acc:MGI:2183158]
Trio	ENSMUSG00000022263	ENSMUST00000090247	12.9605	3.61797	3.58225	4.39425e-06	8e-05	triple functional domain (PTPRF interacting) [Source:MGI Symbol;Acc:MGI:1927230]	7.20231	17.4699	0.41227	8.29896e-07	3.81e-05	triple functional domain (PTPRF interacting) [Source:MGI Symbol;Acc:MGI:1927230]
Tet3	ENSMUSG00000034832	ENSMUST00000089622	8.83208	2.47597	3.56712	9.56411e-05	0.000546268	tet methylcytosine dioxygenase 3 [Source:MGI Symbol;Acc:MGI:2446229]	5.6365	11.3913	0.494807	0.00303928	0.00837908	tet methylcytosine dioxygenase 3 [Source:MGI Symbol;Acc:MGI:2446229]
Epm2aip1	ENSMUSG00000046785	ENSMUST00000135807	13.008	3.68802	3.5271	0.0017831	0.00475127	EPM2A (laforin) interacting protein 1 [Source:MGI Symbol;Acc:MGI:1925031]	4.97258	11.9172	0.41726	0.00219413	0.0065251	EPM2A (laforin) interacting protein 1 [Source:MGI Symbol;Acc:MGI:1925031]
Col4a5	ENSMUSG00000031274	ENSMUST00000112931	26.1445	7.44837	3.51009	2.1803e-05	0.00020898	collagen, type IV, alpha 5 [Source:MGI Symbol;Acc:MGI:88456]	7.822	20.9015	0.374232	0.000271016	0.00141629	collagen, type IV, alpha 5 [Source:MGI Symbol;Acc:MGI:88456]
Ttll4	ENSMUSG00000033257	ENSMUST00000042125	6.47538	1.8715	3.45999	0.00117344	0.00340517	tubulin tyrosine ligase-like family, member 4 [Source:MGI Symbol;Acc:MGI:1914784]	3.3845	8.09757	0.417965	6.53205e-05	0.000544589	tubulin tyrosine ligase-like family, member 4 [Source:MGI Symbol;Acc:MGI:1914784]
Map2k7	ENSMUSG00000002948	ENSMUST00000110998	23.423	6.77085	3.45938	0.00214582	0.00549321	mitogen-activated protein kinase kinase 7 [Source:MGI Symbol;Acc:MGI:1346871]	18.3495	38.7713	0.473275	0.0038107	0.00995162	mitogen-activated protein kinase kinase 7 [Source:MGI Symbol;Acc:MGI:1346871]
Ncoa2	ENSMUSG00000005886	ENSMUST00000081713	7.32171	2.11828	3.45644	0.000923076	0.00282479	nuclear receptor coactivator 2 [Source:MGI Symbol;Acc:MGI:1276533]	4.66799	9.70036	0.481218	9.17826e-06	0.000155286	nuclear receptor coactivator 2 [Source:MGI Symbol;Acc:MGI:1276533]
Auts2	ENSMUSG00000029673	ENSMUST00000161226	3.54892	1.03215	3.43838	0.00033031	0.00132339	autism susceptibility candidate 2 [Source:MGI Symbol;Acc:MGI:1919847]	2.6378	5.89391	0.447547	0.00274036	0.00774244	autism susceptibility candidate 2 [Source:MGI Symbol;Acc:MGI:1919847]
Thsd4	ENSMUSG00000032289	ENSMUST00000098660	5.41987	1.57684	3.43718	0.000117759	0.000631068	thrombospondin, type I, domain containing 4 [Source:MGI Symbol;Acc:MGI:2672033]	2.84486	5.73857	0.495745	0.00046368	0.00206951	thrombospondin, type I, domain containing 4 [Source:MGI Symbol;Acc:MGI:2672033]
Trim34a	ENSMUSG00000056144	ENSMUST00000060315	2.54199	0.740463	3.43297	0.00110934	0.00325803	tripartite motif-containing 34A [Source:MGI Symbol;Acc:MGI:2137359]	3.17866	9.41255	0.337704	0.00178659	0.00557761	tripartite motif-containing 34A [Source:MGI Symbol;Acc:MGI:2137359]
Cachd1	ENSMUSG00000028532	ENSMUST00000030257	6.18351	1.80576	3.42432	0.000344379	0.00136362	cache domain containing 1 [Source:MGI Symbol;Acc:MGI:2444177]	3.31907	10.4844	0.316572	0.000101809	0.000733296	cache domain containing 1 [Source:MGI Symbol;Acc:MGI:2444177]
Asap2	ENSMUSG00000052632	ENSMUST00000064595	4.80775	1.40505	3.42177	7.95324e-06	0.000111905	ArfGAP with SH3 domain, ankyrin repeat and PH domain 2 [Source:MGI Symbol;Acc:MGI:2685438]	2.15102	6.96372	0.30889	4.68163e-05	0.000436818	ArfGAP with SH3 domain, ankyrin repeat and PH domain 2 [Source:MGI Symbol;Acc:MGI:2685438]
Kif16b	ENSMUSG00000038844	ENSMUST00000043589	4.21823	1.24307	3.39339	0.000146975	0.00073496	kinesin family member 16B [Source:MGI Symbol;Acc:MGI:1098240]	2.35273	8.3266	0.282556	3.58629e-05	0.000371297	kinesin family member 16B [Source:MGI Symbol;Acc:MGI:1098240]
Acvr1b	ENSMUSG00000000532	ENSMUST00000000544	6.30303	1.86206	3.38498	0.000421566	0.00158117	activin A receptor, type 1B [Source:MGI Symbol;Acc:MGI:1338944]	5.05263	17.6571	0.286152	8.24371e-05	0.000637241	activin A receptor, type 1B [Source:MGI Symbol;Acc:MGI:1338944]
Mx1	ENSMUSG00000000386	ENSMUST00000135184	1.57982	0.46753	3.37908	0.00264204	0.00647832	MX dynamin-like GTPase 1 [Source:MGI Symbol;Acc:MGI:97243]	3.58511	13.2957	0.269644	0.000124127	0.000835394	MX dynamin-like GTPase 1 [Source:MGI Symbol;Acc:MGI:97243]
Khnyn	ENSMUSG00000047153	ENSMUST00000022831	14.4157	4.29675	3.35502	0.00171547	0.00461233	KH and NYN domain containing [Source:MGI Symbol;Acc:MGI:2451333]	11.3627	25.506	0.445493	0.000303814	0.00152856	KH and NYN domain containing [Source:MGI Symbol;Acc:MGI:2451333]
Bcor	ENSMUSG00000040363	ENSMUST00000115513	9.1546	2.74437	3.33577	3.6603e-05	0.000292012	BCL6 interacting corepressor [Source:MGI Symbol;Acc:MGI:1918708]	4.14549	8.59945	0.482065	3.71601e-05	0.000379892	BCL6 interacting corepressor [Source:MGI Symbol;Acc:MGI:1918708]
Hic2	ENSMUSG00000050240	ENSMUST00000090190	1.66027	0.501898	3.30799	0.00190863	0.00500773	hypermethylated in cancer 2 [Source:MGI Symbol;Acc:MGI:1929869]	0.791901	2.36772	0.334457	0.00338517	0.00909306	hypermethylated in cancer 2 [Source:MGI Symbol;Acc:MGI:1929869]
Il17rb	ENSMUSG00000015966	ENSMUST00000135888	14.189	4.29523	3.30342	0.00108878	0.00321132	interleukin 17 receptor B [Source:MGI Symbol;Acc:MGI:1355292]	3.33423	8.08458	0.412419	0.00286572	0.00802214	interleukin 17 receptor B [Source:MGI Symbol;Acc:MGI:1355292]
Ppp1r12a	ENSMUSG00000019907	ENSMUST00000219263	44.732	13.6179	3.2848	1.64949e-05	0.000174827	protein phosphatase 1, regulatory (inhibitor) subunit 12A [Source:MGI Symbol;Acc:MGI:1309528]	24.3841	61.7382	0.39496	2.58996e-06	7.46e-05	protein phosphatase 1, regulatory (inhibitor) subunit 12A [Source:MGI Symbol;Acc:MGI:1309528]
Fmo2	ENSMUSG00000040170	ENSMUST00000045902	8.44734	2.58732	3.2649	0.00034308	0.00136097	flavin containing monooxygenase 2 [Source:MGI Symbol;Acc:MGI:1916776]	4.69658	33.0546	0.142086	2.4539e-07	1.89e-05	flavin containing monooxygenase 2 [Source:MGI Symbol;Acc:MGI:1916776]
Cgn	ENSMUSG00000068876	ENSMUST00000107272	11.7751	3.61121	3.26071	4.59892e-05	0.000337853	cingulin [Source:MGI Symbol;Acc:MGI:1927237]	7.10857	17.3096	0.410673	7.49182e-06	0.000138355	cingulin [Source:MGI Symbol;Acc:MGI:1927237]
Mpdz	ENSMUSG00000028402	ENSMUST00000102830	4.52251	1.38931	3.25521	0.00230164	0.00580094	multiple PDZ domain protein [Source:MGI Symbol;Acc:MGI:1343489]	2.17323	6.87541	0.316087	1.31546e-05	0.000193605	multiple PDZ domain protein [Source:MGI Symbol;Acc:MGI:1343489]
Tbc1d24	ENSMUSG00000036473	ENSMUST00000168410	2.71815	0.844317	3.21935	0.00119353	0.00345178	TBC1 domain family, member 24 [Source:MGI Symbol;Acc:MGI:2443456]	1.36106	3.1463	0.432592	0.000574606	0.00242095	TBC1 domain family, member 24 [Source:MGI Symbol;Acc:MGI:2443456]
Herc6	ENSMUSG00000029798	ENSMUST00000031817	2.82819	0.880232	3.21301	8.52874e-05	0.000505173	hect domain and RLD 6 [Source:MGI Symbol;Acc:MGI:1914388]	3.8806	10.5675	0.367222	0.000446728	0.00201574	hect domain and RLD 6 [Source:MGI Symbol;Acc:MGI:1914388]
Helz2	ENSMUSG00000027580	ENSMUST00000094203	8.74678	2.73742	3.19526	4.92587e-05	0.000351424	helicase with zinc finger 2, transcriptional coactivator [Source:MGI Symbol;Acc:MGI:2385169]	11.2036	24.1208	0.464478	0.000149286	0.000948895	helicase with zinc finger 2, transcriptional coactivator [Source:MGI Symbol;Acc:MGI:2385169]
Ccnd2	ENSMUSG00000000184	ENSMUST00000000188	3.23718	1.01748	3.18155	0.00171662	0.00461471	cyclin D2 [Source:MGI Symbol;Acc:MGI:88314]	1.93225	12.2802	0.157346	1.83705e-06	6.07e-05	cyclin D2 [Source:MGI Symbol;Acc:MGI:88314]
4931428F04Rik	ENSMUSG00000014837	ENSMUST00000212922	2.42293	0.761716	3.18088	0.000397148	0.00151594	RIKEN cDNA 4931428F04 gene [Source:MGI Symbol;Acc:MGI:1921606]	1.21266	2.52922	0.479461	0.00303665	0.0083745	RIKEN cDNA 4931428F04 gene [Source:MGI Symbol;Acc:MGI:1921606]
Pcdhb16	ENSMUSG00000047910	ENSMUST00000051442	1.04647	0.33376	3.13539	0.000315575	0.00128129	protocadherin beta 16 [Source:MGI Symbol;Acc:MGI:2136752]	0.40448	1.14279	0.35394	0.002123	0.00637823	protocadherin beta 16 [Source:MGI Symbol;Acc:MGI:2136752]
Kctd12b	ENSMUSG00000041633	ENSMUST00000039424	6.97458	2.22906	3.12893	1.32411e-05	0.000151889	potassium channel tetramerisation domain containing 12b [Source:MGI Symbol;Acc:MGI:2444667]	3.48693	8.41143	0.414546	0.000313283	0.00156217	potassium channel tetramerisation domain containing 12b [Source:MGI Symbol;Acc:MGI:2444667]
Zbtb20	ENSMUSG00000022708	ENSMUST00000126354	8.23855	2.67533	3.07945	0.000204856	0.000929168	zinc finger and BTB domain containing 20 [Source:MGI Symbol;Acc:MGI:1929213]	8.61183	24.7996	0.347257	0.000654037	0.00265979	zinc finger and BTB domain containing 20 [Source:MGI Symbol;Acc:MGI:1929213]
Zfp935	ENSMUSG00000055228	ENSMUST00000076195	5.45623	1.77676	3.07089	0.000841359	0.00263241	zinc finger protein 935 [Source:MGI Symbol;Acc:MGI:1918758]	2.13823	5.59982	0.381839	0.00052969	0.00227491	zinc finger protein 935 [Source:MGI Symbol;Acc:MGI:1918758]
Klf7	ENSMUSG00000025959	ENSMUST00000114086	7.19842	2.35599	3.05537	0.00236626	0.0059242	Kruppel-like factor 7 (ubiquitous) [Source:MGI Symbol;Acc:MGI:1935151]	5.85808	14.6229	0.400611	0.00276525	0.00778845	Kruppel-like factor 7 (ubiquitous) [Source:MGI Symbol;Acc:MGI:1935151]
Sh3bgrl2	ENSMUSG00000032261	ENSMUST00000188241	4.38741	1.43916	3.04858	0.000652608	0.00217142	SH3 domain binding glutamic acid-rich protein like 2 [Source:MGI Symbol;Acc:MGI:1915350]	1.85542	5.52769	0.33566	0.00121516	0.004173	SH3 domain binding glutamic acid-rich protein like 2 [Source:MGI Symbol;Acc:MGI:1915350]
Mdn1	ENSMUSG00000058006	ENSMUST00000071642	4.49667	1.47661	3.04527	2.34772e-05	0.00021907	midasin AAA ATPase 1 [Source:MGI Symbol;Acc:MGI:1926159]	2.27524	8.46179	0.268885	2.01201e-05	0.000255682	midasin AAA ATPase 1 [Source:MGI Symbol;Acc:MGI:1926159]
Rgmb	ENSMUSG00000048027	ENSMUST00000170578	8.17667	2.69927	3.02921	0.00044533	0.00164953	repulsive guidance molecule family member B [Source:MGI Symbol;Acc:MGI:1916049]	5.00107	13.0844	0.382216	0.00223296	0.00662008	repulsive guidance molecule family member B [Source:MGI Symbol;Acc:MGI:1916049]
Cdh13	ENSMUSG00000031841	ENSMUST00000117160	4.41169	1.46689	3.00752	0.00300964	0.00720378	cadherin 13 [Source:MGI Symbol;Acc:MGI:99551]	2.88612	9.27157	0.311287	4.1627e-05	0.00040616	cadherin 13 [Source:MGI Symbol;Acc:MGI:99551]
6820431F20Rik	ENSMUSG00000071796	ENSMUST00000150051	27.8097	9.29259	2.99267	1.44052e-05	0.00016052	RIKEN cDNA 6820431F20 gene [Source:MGI Symbol;Acc:MGI:3694236]	10.1735	24.9796	0.407271	6.98453e-05	0.000568381	RIKEN cDNA 6820431F20 gene [Source:MGI Symbol;Acc:MGI:3694236]
Dock1	ENSMUSG00000058325	ENSMUST00000211570	14.1555	4.73059	2.99234	1.8253e-05	0.000187324	dedicator of cytokinesis 1 [Source:MGI Symbol;Acc:MGI:2429765]	8.03392	18.3877	0.436918	6.19904e-05	0.00052675	dedicator of cytokinesis 1 [Source:MGI Symbol;Acc:MGI:2429765]
Tll1	ENSMUSG00000053626	ENSMUST00000066166	1.35884	0.456319	2.97782	7.30792e-05	0.000454037	tolloid-like [Source:MGI Symbol;Acc:MGI:106923]	0.717352	8.89641	0.0806338	0.000105239	0.000744067	tolloid-like [Source:MGI Symbol;Acc:MGI:106923]
Vps13c	ENSMUSG00000035284	ENSMUST00000077879	6.06363	2.07205	2.92639	1.42179e-05	0.000159049	vacuolar protein sorting 13C [Source:MGI Symbol;Acc:MGI:2444207]	2.25271	21.3029	0.105746	1.13033e-06	4.47e-05	vacuolar protein sorting 13C [Source:MGI Symbol;Acc:MGI:2444207]
Plekha5	ENSMUSG00000030231	ENSMUST00000087622	15.3692	5.25829	2.92285	0.000749913	0.00241156	pleckstrin homology domain containing, family A member 5 [Source:MGI Symbol;Acc:MGI:1923802]	12.231	28.0211	0.436492	0.000192731	0.00113302	pleckstrin homology domain containing, family A member 5 [Source:MGI Symbol;Acc:MGI:1923802]
Sesn3	ENSMUSG00000032009	ENSMUST00000209187	8.89053	3.04894	2.91594	0.0036581	0.00843899	sestrin 3 [Source:MGI Symbol;Acc:MGI:1922997]	3.49068	10.4426	0.334274	0.00115558	0.00400737	sestrin 3 [Source:MGI Symbol;Acc:MGI:1922997]
Mysm1	ENSMUSG00000062627	ENSMUST00000075872	5.57899	1.92809	2.89354	0.000225139	0.000999366	myb-like, SWIRM and MPN domains 1 [Source:MGI Symbol;Acc:MGI:2444584]	2.4084	5.7793	0.416728	0.0010233	0.00365557	myb-like, SWIRM and MPN domains 1 [Source:MGI Symbol;Acc:MGI:2444584]
Atrx	ENSMUSG00000031229	ENSMUST00000113573	16.5465	5.7954	2.85511	1.15244e-05	0.000140176	alpha thalassemia/mental retardation syndrome X-linked [Source:MGI Symbol;Acc:MGI:103067]	6.47194	16.4882	0.392519	6.82911e-05	0.000562046	alpha thalassemia/mental retardation syndrome X-linked [Source:MGI Symbol;Acc:MGI:103067]
Gucy1a3	ENSMUSG00000033910	ENSMUST00000193924	11.6022	4.06852	2.85169	3.1762e-05	0.000266696	guanylate cyclase 1, soluble, alpha 3 [Source:MGI Symbol;Acc:MGI:1926562]	3.29295	7.36945	0.446838	0.000215996	0.00122172	guanylate cyclase 1, soluble, alpha 3 [Source:MGI Symbol;Acc:MGI:1926562]
Zfp646	ENSMUSG00000049739	ENSMUST00000205364	8.23717	2.93358	2.80789	4.20541e-05	0.000318718	zinc finger protein 646 [Source:MGI Symbol;Acc:MGI:3665412]	6.74802	14.4538	0.466867	0.00253794	0.00730165	zinc finger protein 646 [Source:MGI Symbol;Acc:MGI:3665412]
Med12	ENSMUSG00000079487	ENSMUST00000117706	10.6686	3.81247	2.79834	0.000165436	0.000797752	mediator complex subunit 12 [Source:MGI Symbol;Acc:MGI:1926212]	6.66038	15.2672	0.436255	1.22398e-05	0.000183894	mediator complex subunit 12 [Source:MGI Symbol;Acc:MGI:1926212]
Adnp	ENSMUSG00000051149	ENSMUST00000057793	24.0975	8.69788	2.7705	5.21529e-06	8.75e-05	activity-dependent neuroprotective protein [Source:MGI Symbol;Acc:MGI:1338758]	12.3871	25.3121	0.489373	9.56463e-05	0.000705646	activity-dependent neuroprotective protein [Source:MGI Symbol;Acc:MGI:1338758]
Pfas	ENSMUSG00000020899	ENSMUST00000021282	8.98447	3.25847	2.75727	1.46927e-05	0.000162259	phosphoribosylformylglycinamidine synthase (FGAR amidotransferase) [Source:MGI Symbol;Acc:MGI:2684864]	3.86407	9.06501	0.426262	0.00155853	0.00503361	phosphoribosylformylglycinamidine synthase (FGAR amidotransferase) [Source:MGI Symbol;Acc:MGI:2684864]
Irgm2	ENSMUSG00000069874	ENSMUST00000209079	8.39918	3.05907	2.74567	0.00021119	0.000951672	immunity-related GTPase family M member 2 [Source:MGI Symbol;Acc:MGI:1926262]	8.31855	25.9463	0.320607	0.0001178	0.000806894	immunity-related GTPase family M member 2 [Source:MGI Symbol;Acc:MGI:1926262]
Robo1	ENSMUSG00000022883	ENSMUST00000023600	6.58726	2.40016	2.7445	0.000647416	0.00216088	roundabout guidance receptor 1 [Source:MGI Symbol;Acc:MGI:1274781]	3.81426	9.22924	0.41328	0.00103218	0.00367818	roundabout guidance receptor 1 [Source:MGI Symbol;Acc:MGI:1274781]
Hivep1	ENSMUSG00000021366	ENSMUST00000060148	5.05325	1.844	2.74038	0.00012782	0.000665172	human immunodeficiency virus type I enhancer binding protein 1 [Source:MGI Symbol;Acc:MGI:96100]	4.20458	11.2423	0.373996	6.06025e-05	0.000519261	human immunodeficiency virus type I enhancer binding protein 1 [Source:MGI Symbol;Acc:MGI:96100]
Zfp280d	ENSMUSG00000038535	ENSMUST00000184036	5.94526	2.17837	2.72922	0.000166073	0.000799879	zinc finger protein 280D [Source:MGI Symbol;Acc:MGI:2384583]	3.09052	7.36436	0.419659	0.000937344	0.00342993	zinc finger protein 280D [Source:MGI Symbol;Acc:MGI:2384583]
Galnt11	ENSMUSG00000038072	ENSMUST00000196213	32.7539	12.0943	2.70822	0.00225088	0.00569296	UDP-N-acetyl-alpha-D-galactosamine:polypeptide N-acetylgalactosaminyltransferase 11 [Source:MGI Symbol;Acc:MGI:2444392]	25.5241	88.4174	0.288677	1.17407e-05	0.00017888	UDP-N-acetyl-alpha-D-galactosamine:polypeptide N-acetylgalactosaminyltransferase 11 [Source:MGI Symbol;Acc:MGI:2444392]
Cep68	ENSMUSG00000044066	ENSMUST00000050611	7.16217	2.64771	2.70504	0.000596323	0.00203022	centrosomal protein 68 [Source:MGI Symbol;Acc:MGI:2667663]	3.50141	8.15163	0.429535	0.000914161	0.00336551	centrosomal protein 68 [Source:MGI Symbol;Acc:MGI:2667663]
Ralgapa1	ENSMUSG00000021027	ENSMUST00000220367	7.14873	2.70785	2.64	0.00110644	0.00325174	Ral GTPase activating protein, alpha subunit 1 [Source:MGI Symbol;Acc:MGI:1931050]	3.24742	7.23487	0.448857	0.000279134	0.00144346	Ral GTPase activating protein, alpha subunit 1 [Source:MGI Symbol;Acc:MGI:1931050]
Filip1	ENSMUSG00000034898	ENSMUST00000093811	9.42256	3.57306	2.63711	0.000287255	0.00119756	filamin A interacting protein 1 [Source:MGI Symbol;Acc:MGI:1917848]	4.99096	19.2537	0.259221	2.427e-05	0.000287322	filamin A interacting protein 1 [Source:MGI Symbol;Acc:MGI:1917848]
Akap11	ENSMUSG00000022016	ENSMUST00000123853	7.83588	2.99005	2.62065	8.46708e-06	0.000116251	A kinase (PRKA) anchor protein 11 [Source:MGI Symbol;Acc:MGI:2684060]	3.47772	8.13647	0.427423	0.000215907	0.00122172	A kinase (PRKA) anchor protein 11 [Source:MGI Symbol;Acc:MGI:2684060]
Cwf19l2	ENSMUSG00000025898	ENSMUST00000027027	7.35042	2.81195	2.614	0.0023536	0.00590091	CWF19-like 2, cell cycle control (S. pombe) [Source:MGI Symbol;Acc:MGI:1918023]	3.16821	8.59434	0.36864	5.96473e-05	0.000514131	CWF19-like 2, cell cycle control (S. pombe) [Source:MGI Symbol;Acc:MGI:1918023]
Ppp1r12b	ENSMUSG00000073557	ENSMUST00000045665	5.97288	2.32257	2.57167	8.07575e-05	0.000486517	protein phosphatase 1, regulatory (inhibitor) subunit 12B [Source:MGI Symbol;Acc:MGI:1916417]	2.71955	15.7518	0.17265	2.75876e-05	0.000311879	protein phosphatase 1, regulatory (inhibitor) subunit 12B [Source:MGI Symbol;Acc:MGI:1916417]
Stxbp4	ENSMUSG00000020546	ENSMUST00000143203	2.63084	1.02638	2.56322	0.000235636	0.00103504	syntaxin binding protein 4 [Source:MGI Symbol;Acc:MGI:1342296]	0.82005	3.14237	0.260966	0.000932145	0.00341596	syntaxin binding protein 4 [Source:MGI Symbol;Acc:MGI:1342296]
Ptprc	ENSMUSG00000026395	ENSMUST00000112036	6.78791	2.64897	2.56247	0.000106047	0.000587824	protein tyrosine phosphatase, receptor type, C [Source:MGI Symbol;Acc:MGI:97810]	2.28649	8.57232	0.266729	0.000644716	0.00263489	protein tyrosine phosphatase, receptor type, C [Source:MGI Symbol;Acc:MGI:97810]
Kitl	ENSMUSG00000019966	ENSMUST00000105283	7.34151	2.86896	2.55894	0.000412313	0.00155558	kit ligand [Source:MGI Symbol;Acc:MGI:96974]	2.71339	8.65581	0.313476	2.53283e-05	0.00029504	kit ligand [Source:MGI Symbol;Acc:MGI:96974]
Pla2g4a	ENSMUSG00000056220	ENSMUST00000070200	16.5115	6.49488	2.54223	0.000445268	0.00164953	phospholipase A2, group IVA (cytosolic, calcium-dependent) [Source:MGI Symbol;Acc:MGI:1195256]	7.26995	30.406	0.239096	0.000104729	0.000741462	phospholipase A2, group IVA (cytosolic, calcium-dependent) [Source:MGI Symbol;Acc:MGI:1195256]
Bcl9l	ENSMUSG00000063382	ENSMUST00000220303	15.0163	5.91203	2.53995	1.77616e-06	4.78e-05	B cell CLL/lymphoma 9-like [Source:MGI Symbol;Acc:MGI:1933114]	9.69268	21.7648	0.445337	0.000471999	0.0020974	B cell CLL/lymphoma 9-like [Source:MGI Symbol;Acc:MGI:1933114]
Tenm3	ENSMUSG00000031561	ENSMUST00000033965	6.55583	2.5812	2.53984	0.00308255	0.00734268	teneurin transmembrane protein 3 [Source:MGI Symbol;Acc:MGI:1345183]	2.34293	6.17553	0.37939	6.12536e-05	0.000522952	teneurin transmembrane protein 3 [Source:MGI Symbol;Acc:MGI:1345183]
2610005L07Rik	ENSMUSG00000071793	ENSMUST00000140111	6.89673	2.72214	2.53357	0.00397187	0.00903017	RIKEN cDNA 2610005L07 gene [Source:MGI Symbol;Acc:MGI:1914283]	3.03881	11.7792	0.257981	0.000204688	0.00118086	RIKEN cDNA 2610005L07 gene [Source:MGI Symbol;Acc:MGI:1914283]
Phip	ENSMUSG00000032253	ENSMUST00000034787	6.8719	2.71239	2.53353	8.32631e-05	0.000496932	pleckstrin homology domain interacting protein [Source:MGI Symbol;Acc:MGI:1932404]	3.15738	6.43356	0.490767	4.56852e-05	0.000430675	pleckstrin homology domain interacting protein [Source:MGI Symbol;Acc:MGI:1932404]
Vps13d	ENSMUSG00000020220	ENSMUST00000036579	6.215	2.46176	2.52462	0.000319423	0.00129236	vacuolar protein sorting 13D [Source:MGI Symbol;Acc:MGI:2448530]	4.90596	10.364	0.473366	3.38548e-05	0.000357292	vacuolar protein sorting 13D [Source:MGI Symbol;Acc:MGI:2448530]
Samd9l	ENSMUSG00000047735	ENSMUST00000120087	9.26572	3.68171	2.51669	1.06697e-06	3.59e-05	sterile alpha motif domain containing 9-like [Source:MGI Symbol;Acc:MGI:1343184]	8.1574	27.129	0.30069	0.000200717	0.00116343	sterile alpha motif domain containing 9-like [Source:MGI Symbol;Acc:MGI:1343184]
Gbp7	ENSMUSG00000040253	ENSMUST00000171263	8.93408	3.56643	2.50505	0.000616991	0.00208016	guanylate binding protein 7 [Source:MGI Symbol;Acc:MGI:2444421]	9.53473	22.2267	0.428977	2.05195e-06	6.52e-05	guanylate binding protein 7 [Source:MGI Symbol;Acc:MGI:2444421]
Bace1	ENSMUSG00000032086	ENSMUST00000078111	16.5171	6.6519	2.48306	0.000297517	0.00123171	beta-site APP cleaving enzyme 1 [Source:MGI Symbol;Acc:MGI:1346542]	8.81347	21.957	0.401398	7.86735e-05	0.000614477	beta-site APP cleaving enzyme 1 [Source:MGI Symbol;Acc:MGI:1346542]
Nf1	ENSMUSG00000020716	ENSMUST00000145839	5.41652	2.18307	2.48114	2.65017e-05	0.000237315	neurofibromin 1 [Source:MGI Symbol;Acc:MGI:97306]	3.23177	6.76472	0.477738	0.000369777	0.00176942	neurofibromin 1 [Source:MGI Symbol;Acc:MGI:97306]
Scai	ENSMUSG00000035236	ENSMUST00000038874	2.5584	1.0316	2.48003	0.00187498	0.00493292	suppressor of cancer cell invasion [Source:MGI Symbol;Acc:MGI:2443716]	0.833502	2.44667	0.340668	0.000455187	0.00204262	suppressor of cancer cell invasion [Source:MGI Symbol;Acc:MGI:2443716]
Mga	ENSMUSG00000033943	ENSMUST00000046717	7.09495	2.87125	2.47104	5.62243e-05	0.000382024	MAX gene associated [Source:MGI Symbol;Acc:MGI:1352483]	3.74821	8.93905	0.419307	3.96135e-05	0.000394948	MAX gene associated [Source:MGI Symbol;Acc:MGI:1352483]
Thbd	ENSMUSG00000074743	ENSMUST00000099270	29.625	12.1205	2.44421	5.51377e-05	0.000377313	thrombomodulin [Source:MGI Symbol;Acc:MGI:98736]	25.8096	56.0202	0.46072	7.11023e-06	0.000133822	thrombomodulin [Source:MGI Symbol;Acc:MGI:98736]
Zfp266	ENSMUSG00000060510	ENSMUST00000174462	10.5263	4.32661	2.43293	9.3003e-05	0.000536702	zinc finger protein 266 [Source:MGI Symbol;Acc:MGI:1924769]	4.17531	10.203	0.409226	0.000387397	0.0018255	zinc finger protein 266 [Source:MGI Symbol;Acc:MGI:1924769]
Morc3	ENSMUSG00000039456	ENSMUST00000202261	8.17727	3.36192	2.43232	0.000822236	0.00259013	microrchidia 3 [Source:MGI Symbol;Acc:MGI:2136841]	5.27741	11.1312	0.47411	0.00027817	0.00143976	microrchidia 3 [Source:MGI Symbol;Acc:MGI:2136841]
Zfp329	ENSMUSG00000057894	ENSMUST00000108546	3.83144	1.58398	2.41886	0.000132516	0.000683265	zinc finger protein 329 [Source:MGI Symbol;Acc:MGI:1921283]	1.70248	4.69572	0.362559	0.000300325	0.0015165	zinc finger protein 329 [Source:MGI Symbol;Acc:MGI:1921283]
C2cd3	ENSMUSG00000047248	ENSMUST00000051777	4.55885	1.89097	2.41085	0.00104779	0.00311853	C2 calcium-dependent domain containing 3 [Source:MGI Symbol;Acc:MGI:2142166]	2.77892	6.70019	0.414752	0.00266587	0.0075765	C2 calcium-dependent domain containing 3 [Source:MGI Symbol;Acc:MGI:2142166]
Ptprm	ENSMUSG00000033278	ENSMUST00000037974	5.58679	2.32344	2.40453	0.000183698	0.000857986	protein tyrosine phosphatase, receptor type, M [Source:MGI Symbol;Acc:MGI:102694]	4.62843	9.29756	0.497811	0.000149824	0.000951324	protein tyrosine phosphatase, receptor type, M [Source:MGI Symbol;Acc:MGI:102694]
Gm15800	ENSMUSG00000042744	ENSMUST00000042614	5.43656	2.26467	2.40059	8.30357e-05	0.000496089	predicted gene 15800 [Source:MGI Symbol;Acc:MGI:3647820]	3.77665	9.79687	0.385496	1.23511e-05	0.000185365	predicted gene 15800 [Source:MGI Symbol;Acc:MGI:3647820]
Lmtk2	ENSMUSG00000038970	ENSMUST00000041804	5.81318	2.42236	2.3998	0.000115446	0.000624012	lemur tyrosine kinase 2 [Source:MGI Symbol;Acc:MGI:3036247]	5.04819	10.5026	0.480663	0.00105447	0.00373151	lemur tyrosine kinase 2 [Source:MGI Symbol;Acc:MGI:3036247]
Med23	ENSMUSG00000019984	ENSMUST00000092646	8.46364	3.52879	2.39846	0.00081393	0.00257382	mediator complex subunit 23 [Source:MGI Symbol;Acc:MGI:1917458]	3.85196	7.86562	0.48972	0.000782393	0.00302337	mediator complex subunit 23 [Source:MGI Symbol;Acc:MGI:1917458]
Trim2	ENSMUSG00000027993	ENSMUST00000107692	9.85391	4.12287	2.39006	0.00023333	0.00102782	tripartite motif-containing 2 [Source:MGI Symbol;Acc:MGI:1933163]	2.77576	7.07598	0.392279	4.36782e-05	0.000417901	tripartite motif-containing 2 [Source:MGI Symbol;Acc:MGI:1933163]
Fam84b	ENSMUSG00000072568	ENSMUST00000100635	5.30383	2.2249	2.38385	3.6984e-05	0.000293831	family with sequence similarity 84, member B [Source:MGI Symbol;Acc:MGI:3026924]	2.85354	11.0214	0.25891	1.6774e-05	0.000228782	family with sequence similarity 84, member B [Source:MGI Symbol;Acc:MGI:3026924]
Bod1l	ENSMUSG00000061755	ENSMUST00000050556	7.31001	3.06965	2.38138	4.99167e-05	0.000355237	biorientation of chromosomes in cell division 1-like [Source:MGI Symbol;Acc:MGI:2444804]	5.61967	12.1563	0.462285	1.95942e-05	0.000251671	biorientation of chromosomes in cell division 1-like [Source:MGI Symbol;Acc:MGI:2444804]
Map4k3	ENSMUSG00000024242	ENSMUST00000112389	8.17977	3.47825	2.35169	0.000645875	0.00215733	mitogen-activated protein kinase kinase kinase kinase 3 [Source:MGI Symbol;Acc:MGI:2154405]	4.49838	12.8262	0.350717	0.000180419	0.00108276	mitogen-activated protein kinase kinase kinase kinase 3 [Source:MGI Symbol;Acc:MGI:2154405]
Zkscan8	ENSMUSG00000063894	ENSMUST00000045228	5.64277	2.40096	2.35022	0.0037384	0.00859324	zinc finger with KRAB and SCAN domains 8 [Source:MGI Symbol;Acc:MGI:1913815]	1.54454	6.13776	0.251645	0.000808407	0.00309419	zinc finger with KRAB and SCAN domains 8 [Source:MGI Symbol;Acc:MGI:1913815]
Dtx3l	ENSMUSG00000049502	ENSMUST00000081933	6.71036	2.86033	2.34601	0.000876956	0.00271935	deltex 3-like, E3 ubiquitin ligase [Source:MGI Symbol;Acc:MGI:2656973]	7.72368	17.9147	0.431137	2.10801e-05	0.000262863	deltex 3-like, E3 ubiquitin ligase [Source:MGI Symbol;Acc:MGI:2656973]
Oasl2	ENSMUSG00000029561	ENSMUST00000031542	15.8916	6.84408	2.32195	0.00396567	0.00901963	2'-5' oligoadenylate synthetase-like 2 [Source:MGI Symbol;Acc:MGI:1344390]	33.8257	89.8998	0.37626	1.80828e-05	0.000240013	2'-5' oligoadenylate synthetase-like 2 [Source:MGI Symbol;Acc:MGI:1344390]
Zscan26	ENSMUSG00000022228	ENSMUST00000110485	14.5224	6.27314	2.31501	0.000303062	0.0012466	zinc finger and SCAN domain containing 26 [Source:MGI Symbol;Acc:MGI:3531417]	9.76046	24.0154	0.406426	8.87949e-06	0.000152618	zinc finger and SCAN domain containing 26 [Source:MGI Symbol;Acc:MGI:3531417]
Tubgcp5	ENSMUSG00000033790	ENSMUST00000032627	5.41608	2.34986	2.30485	0.00144673	0.00403292	tubulin, gamma complex associated protein 5 [Source:MGI Symbol;Acc:MGI:2178836]	2.46884	5.05932	0.487978	0.00324608	0.00879246	tubulin, gamma complex associated protein 5 [Source:MGI Symbol;Acc:MGI:2178836]
Ppm1l	ENSMUSG00000027784	ENSMUST00000029355	3.407	1.47912	2.30339	0.000386164	0.00148814	protein phosphatase 1 (formerly 2C)-like [Source:MGI Symbol;Acc:MGI:2139740]	1.79616	5.99778	0.29947	0.00170259	0.0053745	protein phosphatase 1 (formerly 2C)-like [Source:MGI Symbol;Acc:MGI:2139740]
D430042O09Rik	ENSMUSG00000032743	ENSMUST00000124223	6.28681	2.74265	2.29224	0.00162157	0.00440789	RIKEN cDNA D430042O09 gene [Source:MGI Symbol;Acc:MGI:2442760]	4.72987	9.8455	0.48041	0.00017276	0.00105101	RIKEN cDNA D430042O09 gene [Source:MGI Symbol;Acc:MGI:2442760]
Trrap	ENSMUSG00000045482	ENSMUST00000197741	14.0413	6.13701	2.28797	0.000103928	0.000579917	transformation/transcription domain-associated protein [Source:MGI Symbol;Acc:MGI:2153272]	8.16181	18.457	0.442207	8.4129e-05	0.000646296	transformation/transcription domain-associated protein [Source:MGI Symbol;Acc:MGI:2153272]
Ifi44	ENSMUSG00000028037	ENSMUST00000029671	5.44894	2.38583	2.28387	0.00347128	0.00808032	interferon-induced protein 44 [Source:MGI Symbol;Acc:MGI:2443016]	10.9237	23.0682	0.47354	0.000204747	0.00118086	interferon-induced protein 44 [Source:MGI Symbol;Acc:MGI:2443016]
Flywch1	ENSMUSG00000040097	ENSMUST00000045517	15.2831	6.69187	2.28383	0.000632988	0.00212208	FLYWCH-type zinc finger 1 [Source:MGI Symbol;Acc:MGI:2442638]	11.251	25.0277	0.449544	0.00212481	0.00638033	FLYWCH-type zinc finger 1 [Source:MGI Symbol;Acc:MGI:2442638]
Foxk1	ENSMUSG00000056493	ENSMUST00000198422	9.14586	4.00928	2.28117	3.50559e-05	0.000284666	forkhead box K1 [Source:MGI Symbol;Acc:MGI:1347488]	6.87335	20.4487	0.336127	9.32137e-05	0.000691828	forkhead box K1 [Source:MGI Symbol;Acc:MGI:1347488]
Sirt1	ENSMUSG00000020063	ENSMUST00000120239	5.7729	2.5463	2.26718	0.000869828	0.00270146	sirtuin 1 [Source:MGI Symbol;Acc:MGI:2135607]	2.53759	5.75846	0.440672	0.000441245	0.00200146	sirtuin 1 [Source:MGI Symbol;Acc:MGI:2135607]
Zfp334	ENSMUSG00000017667	ENSMUST00000103084	3.73825	1.66622	2.24355	0.000749629	0.0024111	zinc finger protein 334 [Source:MGI Symbol;Acc:MGI:2388656]	2.00422	4.248	0.471804	0.00263753	0.00751676	zinc finger protein 334 [Source:MGI Symbol;Acc:MGI:2388656]
Akap13	ENSMUSG00000066406	ENSMUST00000207750	14.4942	6.49727	2.23082	7.88173e-06	0.00011122	A kinase (PRKA) anchor protein 13 [Source:MGI Symbol;Acc:MGI:2676556]	12.1495	29.1165	0.417271	1.23591e-05	0.000185365	A kinase (PRKA) anchor protein 13 [Source:MGI Symbol;Acc:MGI:2676556]
Map3k1	ENSMUSG00000021754	ENSMUST00000109267	6.32736	2.84382	2.22495	6.83948e-06	0.00010214	mitogen-activated protein kinase kinase kinase 1 [Source:MGI Symbol;Acc:MGI:1346872]	3.27692	10.4163	0.314594	7.00118e-05	0.000569171	mitogen-activated protein kinase kinase kinase 1 [Source:MGI Symbol;Acc:MGI:1346872]
Hyal1	ENSMUSG00000010051	ENSMUST00000112387	13.9715	6.28142	2.22426	0.000643298	0.00215039	hyaluronoglucosaminidase 1 [Source:MGI Symbol;Acc:MGI:96298]	12.441	27.5656	0.451324	0.000527998	0.00227046	hyaluronoglucosaminidase 1 [Source:MGI Symbol;Acc:MGI:96298]
Uvssa	ENSMUSG00000037355	ENSMUST00000200682	3.64056	1.63805	2.2225	0.00301616	0.00721339	UV stimulated scaffold protein A [Source:MGI Symbol;Acc:MGI:1918351]	1.51378	4.07519	0.371463	0.00144595	0.00475887	UV stimulated scaffold protein A [Source:MGI Symbol;Acc:MGI:1918351]
Notch1	ENSMUSG00000026923	ENSMUST00000028288	6.94967	3.12812	2.22168	0.000136996	0.000700472	notch 1 [Source:MGI Symbol;Acc:MGI:97363]	3.63698	9.60631	0.378603	0.000168378	0.00103237	notch 1 [Source:MGI Symbol;Acc:MGI:97363]
Bnc2	ENSMUSG00000028487	ENSMUST00000102820	4.20597	1.89541	2.21903	9.99081e-05	0.000562639	basonuclin 2 [Source:MGI Symbol;Acc:MGI:2443805]	2.25816	5.30707	0.425501	0.00241189	0.00701597	basonuclin 2 [Source:MGI Symbol;Acc:MGI:2443805]
Ildr2	ENSMUSG00000040612	ENSMUST00000111416	1.34534	0.607094	2.21603	0.000767567	0.00245826	immunoglobulin-like domain containing receptor 2 [Source:MGI Symbol;Acc:MGI:1196370]	0.707364	2.16518	0.326699	0.000197815	0.00115124	immunoglobulin-like domain containing receptor 2 [Source:MGI Symbol;Acc:MGI:1196370]
Kdm7a	ENSMUSG00000042599	ENSMUST00000002305	4.86923	2.20351	2.20976	0.00242246	0.00603739	lysine (K)-specific demethylase 7A [Source:MGI Symbol;Acc:MGI:2443388]	3.05094	6.24432	0.488594	6.25333e-05	0.000530032	lysine (K)-specific demethylase 7A [Source:MGI Symbol;Acc:MGI:2443388]
Bmpr1a	ENSMUSG00000021796	ENSMUST00000049005	15.9834	7.30692	2.18744	7.61153e-05	0.000466448	bone morphogenetic protein receptor, type 1A [Source:MGI Symbol;Acc:MGI:1338938]	7.29865	18.441	0.395783	0.000288485	0.00147553	bone morphogenetic protein receptor, type 1A [Source:MGI Symbol;Acc:MGI:1338938]
Chd9	ENSMUSG00000056608	ENSMUST00000048665	5.1719	2.38614	2.16747	0.00018506	0.000862249	chromodomain helicase DNA binding protein 9 [Source:MGI Symbol;Acc:MGI:1924001]	2.38373	6.36279	0.374636	0.000108667	0.000760845	chromodomain helicase DNA binding protein 9 [Source:MGI Symbol;Acc:MGI:1924001]
Tshr	ENSMUSG00000020963	ENSMUST00000021346	12.0526	5.56121	2.16727	0.00100994	0.00303157	thyroid stimulating hormone receptor [Source:MGI Symbol;Acc:MGI:98849]	3.93949	9.44026	0.417307	0.000147916	0.000943305	thyroid stimulating hormone receptor [Source:MGI Symbol;Acc:MGI:98849]
Reln	ENSMUSG00000042453	ENSMUST00000161356	1.58661	0.73408	2.16136	0.0010555	0.00313659	reelin [Source:MGI Symbol;Acc:MGI:103022]	0.766766	2.87511	0.266691	2.35995e-05	0.000281697	reelin [Source:MGI Symbol;Acc:MGI:103022]
Lama2	ENSMUSG00000019899	ENSMUST00000186279	10.2703	4.79143	2.14348	3.70856e-05	0.000294502	laminin, alpha 2 [Source:MGI Symbol;Acc:MGI:99912]	3.22674	8.61762	0.374435	6.10278e-05	0.000521614	laminin, alpha 2 [Source:MGI Symbol;Acc:MGI:99912]
Zmym4	ENSMUSG00000042446	ENSMUST00000152952	7.23368	3.3766	2.14229	0.000558104	0.00193682	zinc finger, MYM-type 4 [Source:MGI Symbol;Acc:MGI:1915035]	3.11204	6.60599	0.471094	0.00154487	0.0049988	zinc finger, MYM-type 4 [Source:MGI Symbol;Acc:MGI:1915035]
Ppip5k1	ENSMUSG00000033526	ENSMUST00000052029	5.68888	2.65624	2.1417	0.00408695	0.00924193	diphosphoinositol pentakisphosphate kinase 1 [Source:MGI Symbol;Acc:MGI:2443281]	4.37083	11.4161	0.382865	8.32541e-05	0.00064214	diphosphoinositol pentakisphosphate kinase 1 [Source:MGI Symbol;Acc:MGI:2443281]
Zfp251	ENSMUSG00000022526	ENSMUST00000080406	7.27753	3.40045	2.14017	0.00019108	0.000882678	zinc finger protein 251 [Source:MGI Symbol;Acc:MGI:1918841]	2.73256	11.8586	0.230428	0.000226208	0.00125729	zinc finger protein 251 [Source:MGI Symbol;Acc:MGI:1918841]
Daam2	ENSMUSG00000040260	ENSMUST00000057610	12.8676	6.06789	2.12061	0.000274944	0.00115995	dishevelled associated activator of morphogenesis 2 [Source:MGI Symbol;Acc:MGI:1923691]	4.91604	12.2386	0.401683	0.000188007	0.00111437	dishevelled associated activator of morphogenesis 2 [Source:MGI Symbol;Acc:MGI:1923691]
Nynrin	ENSMUSG00000075592	ENSMUST00000100529	17.3459	8.19138	2.11758	5.03086e-05	0.000356711	NYN domain and retroviral integrase containing [Source:MGI Symbol;Acc:MGI:2652872]	6.09074	19.0765	0.31928	0.000201621	0.00116672	NYN domain and retroviral integrase containing [Source:MGI Symbol;Acc:MGI:2652872]
Lrp5	ENSMUSG00000024913	ENSMUST00000025856	14.2749	6.76089	2.11139	0.000764335	0.00244882	low density lipoprotein receptor-related protein 5 [Source:MGI Symbol;Acc:MGI:1278315]	8.5238	19.2462	0.442881	0.000443153	0.00200712	low density lipoprotein receptor-related protein 5 [Source:MGI Symbol;Acc:MGI:1278315]
Prepl	ENSMUSG00000024127	ENSMUST00000171795	15.2671	7.25479	2.10441	9.20661e-06	0.000121572	prolyl endopeptidase-like [Source:MGI Symbol;Acc:MGI:2441932]	6.12127	14.8307	0.412742	4.58725e-05	0.000430951	prolyl endopeptidase-like [Source:MGI Symbol;Acc:MGI:2441932]
Aldh6a1	ENSMUSG00000021238	ENSMUST00000085192	38.2356	18.172	2.1041	0.00035635	0.00139915	aldehyde dehydrogenase family 6, subfamily A1 [Source:MGI Symbol;Acc:MGI:1915077]	21.1752	45.0873	0.469649	0.000223512	0.00124913	aldehyde dehydrogenase family 6, subfamily A1 [Source:MGI Symbol;Acc:MGI:1915077]
Scarb2	ENSMUSG00000029426	ENSMUST00000031377	40.0941	19.1443	2.0943	2.42474e-07	1.61e-05	scavenger receptor class B, member 2 [Source:MGI Symbol;Acc:MGI:1196458]	25.6389	55.9981	0.457853	2.16491e-05	0.000268412	scavenger receptor class B, member 2 [Source:MGI Symbol;Acc:MGI:1196458]
Rapgef6	ENSMUSG00000037533	ENSMUST00000102743	5.16339	2.47165	2.08905	0.000303417	0.00124747	Rap guanine nucleotide exchange factor (GEF) 6 [Source:MGI Symbol;Acc:MGI:2384761]	2.45709	5.54098	0.44344	0.000273392	0.00142464	Rap guanine nucleotide exchange factor (GEF) 6 [Source:MGI Symbol;Acc:MGI:2384761]
Rsf1	ENSMUSG00000035623	ENSMUST00000205536	4.75678	2.29096	2.07632	0.00057034	0.00197137	remodeling and spacing factor 1 [Source:MGI Symbol;Acc:MGI:2682305]	2.58284	5.44767	0.474119	0.000205792	0.00118373	remodeling and spacing factor 1 [Source:MGI Symbol;Acc:MGI:2682305]
Ptprb	ENSMUSG00000020154	ENSMUST00000218601	6.3583	3.06825	2.07229	0.0022319	0.00565571	protein tyrosine phosphatase, receptor type, B [Source:MGI Symbol;Acc:MGI:97809]	4.11012	10.6896	0.384496	5.70071e-05	0.000500852	protein tyrosine phosphatase, receptor type, B [Source:MGI Symbol;Acc:MGI:97809]
Fnbp4	ENSMUSG00000008200	ENSMUST00000013759	16.6215	8.03182	2.06946	0.00199232	0.00517893	formin binding protein 4 [Source:MGI Symbol;Acc:MGI:1860513]	9.57607	19.9728	0.479456	0.000530187	0.00227648	formin binding protein 4 [Source:MGI Symbol;Acc:MGI:1860513]
Baz2b	ENSMUSG00000026987	ENSMUST00000112550	7.51273	3.64211	2.06274	0.000407069	0.00154491	bromodomain adjacent to zinc finger domain, 2B [Source:MGI Symbol;Acc:MGI:2442782]	3.88772	10.664	0.364565	7.89469e-05	0.000616056	bromodomain adjacent to zinc finger domain, 2B [Source:MGI Symbol;Acc:MGI:2442782]
Rxfp1	ENSMUSG00000034009	ENSMUST00000078527	19.2676	9.35928	2.05866	0.000800531	0.00253982	relaxin/insulin-like family peptide receptor 1 [Source:MGI Symbol;Acc:MGI:2682211]	2.73406	56.9448	0.0480125	7.43244e-05	0.000591533	relaxin/insulin-like family peptide receptor 1 [Source:MGI Symbol;Acc:MGI:2682211]
Zfp84	ENSMUSG00000046185	ENSMUST00000032802	5.04213	2.46366	2.0466	0.000592591	0.00202237	zinc finger protein 84 [Source:MGI Symbol;Acc:MGI:107780]	2.84043	6.44307	0.440851	0.00140027	0.00464814	zinc finger protein 84 [Source:MGI Symbol;Acc:MGI:107780]
Zfp397	ENSMUSG00000024276	ENSMUST00000060762	7.25692	3.57941	2.0274	0.00129062	0.00367302	zinc finger protein 397 [Source:MGI Symbol;Acc:MGI:1916506]	3.36383	8.64548	0.389086	1.51848e-05	0.000214546	zinc finger protein 397 [Source:MGI Symbol;Acc:MGI:1916506]
Odf2l	ENSMUSG00000028256	ENSMUST00000199435	5.13922	2.535	2.02731	0.00056382	0.00195391	outer dense fiber of sperm tails 2-like [Source:MGI Symbol;Acc:MGI:1098600]	3.03293	8.06382	0.376115	0.000173095	0.00105194	outer dense fiber of sperm tails 2-like [Source:MGI Symbol;Acc:MGI:1098600]
Qtrtd1	ENSMUSG00000022704	ENSMUST00000156568	8.54137	4.22618	2.02106	0.00132436	0.00375173	queuine tRNA-ribosyltransferase domain containing 1 [Source:MGI Symbol;Acc:MGI:1922194]	3.69701	8.97245	0.41204	0.000963465	0.00349888	queuine tRNA-ribosyltransferase domain containing 1 [Source:MGI Symbol;Acc:MGI:1922194]
Sox4	ENSMUSG00000076431	ENSMUST00000067230	27.8694	13.8058	2.01867	1.19351e-05	0.000142857	SRY (sex determining region Y)-box 4 [Source:MGI Symbol;Acc:MGI:98366]	15.708	51.2728	0.306362	8.64711e-07	3.86e-05	SRY (sex determining region Y)-box 4 [Source:MGI Symbol;Acc:MGI:98366]
Crot	ENSMUSG00000003623	ENSMUST00000003720	16.8701	8.3986	2.00868	0.0014142	0.00396143	carnitine O-octanoyltransferase [Source:MGI Symbol;Acc:MGI:1921364]	6.71489	20.1725	0.332873	0.000304737	0.00153147	carnitine O-octanoyltransferase [Source:MGI Symbol;Acc:MGI:1921364]
Gbp3	ENSMUSG00000028268	ENSMUST00000199325	10.7339	5.34963	2.00647	0.00249847	0.00618989	guanylate binding protein 3 [Source:MGI Symbol;Acc:MGI:1926263]	23.9499	55.3676	0.432561	6.97576e-05	0.000568369	guanylate binding protein 3 [Source:MGI Symbol;Acc:MGI:1926263]
Cfhr2	ENSMUSG00000033898	ENSMUST00000194186	6.72767	3.36167	2.00129	0.000631828	0.00212066	complement factor H-related 2 [Source:MGI Symbol;Acc:MGI:3611575]	2.27468	9.22228	0.246651	9.33203e-06	0.000156662	complement factor H-related 2 [Source:MGI Symbol;Acc:MGI:3611575]
2200002D01Rik	ENSMUSG00000030587	ENSMUST00000032808	53.8361	107.955	0.498691	0.00202578	0.00524868	RIKEN cDNA 2200002D01 gene [Source:MGI Symbol;Acc:MGI:1919525]	76.1366	34.5332	2.20474	0.00266156	0.00756797	RIKEN cDNA 2200002D01 gene [Source:MGI Symbol;Acc:MGI:1919525]
Mustn1	ENSMUSG00000042485	ENSMUST00000040715	27.9594	60.2221	0.464271	0.000222084	0.000988661	musculoskeletal, embryonic nuclear protein 1 [Source:MGI Symbol;Acc:MGI:1913425]	42.587	16.2192	2.62571	0.00168834	0.00534512	musculoskeletal, embryonic nuclear protein 1 [Source:MGI Symbol;Acc:MGI:1913425]
Htra3	ENSMUSG00000029096	ENSMUST00000087629	97.1333	211.159	0.46	3.32916e-06	6.85e-05	HtrA serine peptidase 3 [Source:MGI Symbol;Acc:MGI:1925808]	315.433	133.422	2.36418	1.38796e-06	5.11e-05	HtrA serine peptidase 3 [Source:MGI Symbol;Acc:MGI:1925808]
Plekho1	ENSMUSG00000015745	ENSMUST00000015889	116.223	255.928	0.454125	1.3951e-05	0.000156978	pleckstrin homology domain containing, family O member 1 [Source:MGI Symbol;Acc:MGI:1914470]	187.421	75.7507	2.47418	3.72705e-06	9.01e-05	pleckstrin homology domain containing, family O member 1 [Source:MGI Symbol;Acc:MGI:1914470]
Gng11	ENSMUSG00000032766	ENSMUST00000031670	53.6739	166.637	0.322102	2.33665e-06	5.6e-05	guanine nucleotide binding protein (G protein), gamma 11 [Source:MGI Symbol;Acc:MGI:1913316]	167.943	46.5955	3.60428	1.31785e-05	0.000193628	guanine nucleotide binding protein (G protein), gamma 11 [Source:MGI Symbol;Acc:MGI:1913316]
Tpsb2	ENSMUSG00000033825	ENSMUST00000069616	7.45452	32.054	0.232561	0.000901063	0.00277666	tryptase beta 2 [Source:MGI Symbol;Acc:MGI:96942]	19.5504	8.26265	2.36612	0.00291213	0.00811123	tryptase beta 2 [Source:MGI Symbol;Acc:MGI:96942]
