# Supplementary material for: Comparative Analysis of Mouse Decidualization Models at the Molecular Level
Source: Genes (Basel). 2020 Aug 13;11(8):935. doi: 10.3390/genes11080935 (PMC7465532; doi:10.3390/genes11080935)
Supplement: Supplementary file 1 [file genes-11-00935-s001.zip › Supplementary Table 6.xlsx]

## Sheet: Supplementary Table 6
Supplementary Table 6. The complete list of differentially expressed genes between IVD and control (fold change > 2 and FDR < 0.01).
Gene	GeneID	TranscriptID	Average-of-IVD	Average-of-Control	Fold(IVD/Control)	Pvalue	FDR	Gene description
Prl8a2	ENSMUSG00000018259	ENSMUST00000110363	67.923	0	4000	3.02707e-08	1.01948e-05	prolactin family 8, subfamily a, member 2 [Source:MGI Symbol;Acc:MGI:894281]
Vat1l	ENSMUSG00000046844	ENSMUST00000142591	1.06465	0	4000	3.44646e-06	0.00013179	vesicle amine transport protein 1 like [Source:MGI Symbol;Acc:MGI:2142534]
Mir1199	ENSMUSG00000080665	ENSMUST00000117015	161.711	0	4000	0.000220384	0.0018618	microRNA 1199 [Source:MGI Symbol;Acc:MGI:3783372]
Vmn1r40	ENSMUSG00000096051	ENSMUST00000075158	1.22152	0	4000	0.000583595	0.00365827	vomeronasal 1 receptor 40 [Source:MGI Symbol;Acc:MGI:2148518]
Scgb1a1	ENSMUSG00000024653	ENSMUST00000025554	21.2958	0	4000	0.000657572	0.00400494	secretoglobin, family 1A, member 1 (uteroglobin) [Source:MGI Symbol;Acc:MGI:98919]
Gml	ENSMUSG00000068349	ENSMUST00000096400	3.17774	0	4000	0.00104799	0.00559179	glycosylphosphatidylinositol anchored molecule like [Source:MGI Symbol;Acc:MGI:3644767]
Angptl7	ENSMUSG00000028989	ENSMUST00000030840	45.6146	0.0391453	1165.26	1.3079e-05	0.000288581	angiopoietin-like 7 [Source:MGI Symbol;Acc:MGI:3605801]
Cdk19	ENSMUSG00000038481	ENSMUST00000216736	1.57834	0.00436157	361.873	0.000228627	0.00190938	cyclin-dependent kinase 19 [Source:MGI Symbol;Acc:MGI:1925584]
Zbtb16	ENSMUSG00000066687	ENSMUST00000093852	3.62018	0.0292261	123.868	0.000353798	0.00260664	zinc finger and BTB domain containing 16 [Source:MGI Symbol;Acc:MGI:103222]
Fgl2	ENSMUSG00000039899	ENSMUST00000035799	164.051	1.3399	122.435	7.96492e-10	1.91017e-06	fibrinogen-like protein 2 [Source:MGI Symbol;Acc:MGI:103266]
6030408B16Rik	ENSMUSG00000075408	ENSMUST00000191426	30.3612	0.284196	106.832	4.87483e-07	4.10439e-05	RIKEN cDNA 6030408B16 gene [Source:MGI Symbol;Acc:MGI:1924967]
Mt3	ENSMUSG00000031760	ENSMUST00000034211	328.527	3.25302	100.991	5.32487e-06	0.000167942	metallothionein 3 [Source:MGI Symbol;Acc:MGI:97173]
Olr1	ENSMUSG00000030162	ENSMUST00000032265	4.12116	0.0426592	96.6064	8.75276e-05	0.00100337	oxidized low density lipoprotein (lectin-like) receptor 1 [Source:MGI Symbol;Acc:MGI:1261434]
Clcnka	ENSMUSG00000033770	ENSMUST00000105790	2.55558	0.0311065	82.1556	0.000698985	0.00417032	chloride channel, voltage-sensitive Ka [Source:MGI Symbol;Acc:MGI:1329026]
Sprr2g	ENSMUSG00000046203	ENSMUST00000189634	13.5761	0.167874	80.871	1.82539e-05	0.000357828	small proline-rich protein 2G [Source:MGI Symbol;Acc:MGI:1330348]
Tcf23	ENSMUSG00000006642	ENSMUST00000006818	28.2516	0.478546	59.0364	2.49826e-05	0.000440089	transcription factor 23 [Source:MGI Symbol;Acc:MGI:1934960]
Mt2	ENSMUSG00000031762	ENSMUST00000034214	2489.06	44.9296	55.3992	1.22475e-07	1.944e-05	metallothionein 2 [Source:MGI Symbol;Acc:MGI:97172]
Rasd1	ENSMUSG00000049892	ENSMUST00000062405	227.236	4.11933	55.1633	2.89874e-07	3.14189e-05	RAS, dexamethasone-induced 1 [Source:MGI Symbol;Acc:MGI:1270848]
Havcr2	ENSMUSG00000020399	ENSMUST00000020668	6.56873	0.138527	47.4183	0.000416374	0.00290937	hepatitis A virus cellular receptor 2 [Source:MGI Symbol;Acc:MGI:2159682]
Ly6i	ENSMUSG00000022586	ENSMUST00000023250	8.14031	0.203428	40.0157	3.94496e-05	0.000581619	lymphocyte antigen 6 complex, locus I [Source:MGI Symbol;Acc:MGI:1888480]
Plscr2	ENSMUSG00000032372	ENSMUST00000034932	25.8399	0.684471	37.7517	3.81912e-05	0.000568801	phospholipid scramblase 2 [Source:MGI Symbol;Acc:MGI:1270860]
Ablim3	ENSMUSG00000032735	ENSMUST00000049378	12.5426	0.338682	37.0336	0.000298459	0.0023014	actin binding LIM protein family, member 3 [Source:MGI Symbol;Acc:MGI:2442582]
Arl4d	ENSMUSG00000034936	ENSMUST00000039388	184.333	5.65197	32.6139	3.04228e-08	1.01948e-05	ADP-ribosylation factor-like 4D [Source:MGI Symbol;Acc:MGI:1933155]
Pla1a	ENSMUSG00000002847	ENSMUST00000002926	276.877	9.6953	28.5578	1.24275e-06	7.11208e-05	phospholipase A1 member A [Source:MGI Symbol;Acc:MGI:1934677]
Gpx3	ENSMUSG00000018339	ENSMUST00000125094	3444.61	127.368	27.0445	6.36809e-11	1.02431e-06	glutathione peroxidase 3 [Source:MGI Symbol;Acc:MGI:105102]
Notch4	ENSMUSG00000015468	ENSMUST00000015612	26.8225	0.996507	26.9165	1.35317e-05	0.00029573	notch 4 [Source:MGI Symbol;Acc:MGI:107471]
Pi15	ENSMUSG00000067780	ENSMUST00000088476	12.5528	0.467118	26.8728	1.37409e-06	7.72806e-05	peptidase inhibitor 15 [Source:MGI Symbol;Acc:MGI:1934659]
Cd80	ENSMUSG00000075122	ENSMUST00000099816	2.42525	0.091622	26.4701	0.000371084	0.00269233	CD80 antigen [Source:MGI Symbol;Acc:MGI:101775]
Postn	ENSMUSG00000027750	ENSMUST00000117373	377.233	14.2628	26.4486	3.03423e-10	1.46274e-06	periostin, osteoblast specific factor [Source:MGI Symbol;Acc:MGI:1926321]
Scara5	ENSMUSG00000022032	ENSMUST00000022610	4.16327	0.159806	26.052	0.000349079	0.00258158	scavenger receptor class A, member 5 [Source:MGI Symbol;Acc:MGI:1918395]
Ndufa4l2	ENSMUSG00000040280	ENSMUST00000218492	73.8036	2.94816	25.0338	7.71108e-06	0.000205649	NADH dehydrogenase (ubiquinone) 1 alpha subcomplex, 4-like 2 [Source:MGI Symbol;Acc:MGI:3039567]
Klhdc8a	ENSMUSG00000042115	ENSMUST00000046071	16.6029	0.66533	24.9544	5.11605e-06	0.000164913	kelch domain containing 8A [Source:MGI Symbol;Acc:MGI:2442630]
Pex5l	ENSMUSG00000027674	ENSMUST00000194016	4.37151	0.180251	24.2524	0.0016327	0.00769918	peroxisomal biogenesis factor 5-like [Source:MGI Symbol;Acc:MGI:1916672]
Rgcc	ENSMUSG00000022018	ENSMUST00000022595	8.5151	0.410338	20.7514	0.00162517	0.00768396	regulator of cell cycle [Source:MGI Symbol;Acc:MGI:1913464]
Dio3	ENSMUSG00000075707	ENSMUST00000173014	213.375	10.7173	19.9094	4.78572e-08	1.24159e-05	deiodinase, iodothyronine type III [Source:MGI Symbol;Acc:MGI:1306782]
Anxa8	ENSMUSG00000021950	ENSMUST00000022519	9.87621	0.518728	19.0393	7.30476e-05	0.000878811	annexin A8 [Source:MGI Symbol;Acc:MGI:1201374]
Acss1	ENSMUSG00000027452	ENSMUST00000028944	3.94644	0.210328	18.7632	2.70388e-05	0.000458775	acyl-CoA synthetase short-chain family member 1 [Source:MGI Symbol;Acc:MGI:1915988]
Eva1c	ENSMUSG00000039903	ENSMUST00000138064	24.8996	1.3861	17.9638	6.42898e-06	0.000186661	eva-1 homolog C (C. elegans) [Source:MGI Symbol;Acc:MGI:1918217]
Znhit6	ENSMUSG00000074182	ENSMUST00000199033	164.674	9.31398	17.6803	1.7716e-08	7.499e-06	zinc finger, HIT type 6 [Source:MGI Symbol;Acc:MGI:1916996]
Ica1l	ENSMUSG00000026018	ENSMUST00000185891	7.73282	0.439146	17.6088	4.34581e-05	0.000624686	islet cell autoantigen 1-like [Source:MGI Symbol;Acc:MGI:1917625]
Cystm1	ENSMUSG00000046727	ENSMUST00000139727	320.36	18.8152	17.0266	5.92296e-07	4.49391e-05	cysteine-rich transmembrane module containing 1 [Source:MGI Symbol;Acc:MGI:1913310]
Stra6	ENSMUSG00000032327	ENSMUST00000085677	98.4718	5.80722	16.9568	4.44468e-07	3.96762e-05	stimulated by retinoic acid gene 6 [Source:MGI Symbol;Acc:MGI:107742]
Mlph	ENSMUSG00000026303	ENSMUST00000027528	28.1635	1.68022	16.7618	1.89949e-06	9.28672e-05	melanophilin [Source:MGI Symbol;Acc:MGI:2176380]
Atg16l2	ENSMUSG00000047767	ENSMUST00000207740	75.6399	4.55921	16.5906	8.54635e-06	0.000220301	autophagy related 16-like 2 (S. cerevisiae) [Source:MGI Symbol;Acc:MGI:1920933]
Serpina3h	ENSMUSG00000041449	ENSMUST00000049922	8.36622	0.513261	16.3001	0.000139202	0.00136528	serine (or cysteine) peptidase inhibitor, clade A, member 3H [Source:MGI Symbol;Acc:MGI:2182839]
Pgf	ENSMUSG00000004791	ENSMUST00000004913	24.87	1.55324	16.0117	0.0001044	0.00112251	placental growth factor [Source:MGI Symbol;Acc:MGI:105095]
Slc45a3	ENSMUSG00000026435	ENSMUST00000027695	20.7647	1.29932	15.9812	1.57016e-05	0.000325	solute carrier family 45, member 3 [Source:MGI Symbol;Acc:MGI:1922082]
Tfpi2	ENSMUSG00000029664	ENSMUST00000031674	19.1386	1.22988	15.5614	4.20293e-06	0.000146013	tissue factor pathway inhibitor 2 [Source:MGI Symbol;Acc:MGI:108543]
Mt1	ENSMUSG00000031765	ENSMUST00000034215	1054.48	68.3531	15.427	4.21389e-07	3.87317e-05	metallothionein 1 [Source:MGI Symbol;Acc:MGI:97171]
Ly6a	ENSMUSG00000075602	ENSMUST00000189068	242.52	16.1874	14.982	3.97326e-06	0.000141394	lymphocyte antigen 6 complex, locus A [Source:MGI Symbol;Acc:MGI:107527]
Susd2	ENSMUSG00000006342	ENSMUST00000095541	40.7801	2.7404	14.8811	1.41078e-05	0.000301761	sushi domain containing 2 [Source:MGI Symbol;Acc:MGI:1918983]
Cd34	ENSMUSG00000016494	ENSMUST00000016638	87.5004	5.88563	14.8668	1.33585e-05	0.00029354	CD34 antigen [Source:MGI Symbol;Acc:MGI:88329]
Hspb7	ENSMUSG00000006221	ENSMUST00000102486	418.061	28.2042	14.8226	3.33164e-08	1.09366e-05	heat shock protein family, member 7 (cardiovascular) [Source:MGI Symbol;Acc:MGI:1352494]
Slc25a29	ENSMUSG00000021265	ENSMUST00000021693	45.0227	3.05907	14.7178	2.52864e-06	0.000113676	solute carrier family 25 (mitochondrial carrier, palmitoylcarnitine transporter), member 29 [Source:MGI Symbol;Acc:MGI:2444911]
Gipc2	ENSMUSG00000039131	ENSMUST00000152283	13.056	0.892726	14.6249	3.09975e-05	0.000497406	GIPC PDZ domain containing family, member 2 [Source:MGI Symbol;Acc:MGI:1889209]
Fkbp5	ENSMUSG00000024222	ENSMUST00000079413	29.3438	2.04529	14.347	5.31196e-07	4.27948e-05	FK506 binding protein 5 [Source:MGI Symbol;Acc:MGI:104670]
Fam65b	ENSMUSG00000036006	ENSMUST00000110383	23.6051	1.74911	13.4955	3.26216e-05	0.000516964	family with sequence similarity 65, member B [Source:MGI Symbol;Acc:MGI:2444879]
Scnn1b	ENSMUSG00000030873	ENSMUST00000033161	17.2137	1.28363	13.4101	4.0069e-05	0.00058752	sodium channel, nonvoltage-gated 1 beta [Source:MGI Symbol;Acc:MGI:104696]
Perp	ENSMUSG00000019851	ENSMUST00000019998	21.2597	1.64238	12.9445	3.95634e-06	0.000141104	PERP, TP53 apoptosis effector [Source:MGI Symbol;Acc:MGI:1929938]
Ms4a4d	ENSMUSG00000024678	ENSMUST00000025581	22.1056	1.82857	12.089	7.3419e-06	0.000199484	membrane-spanning 4-domains, subfamily A, member 4D [Source:MGI Symbol;Acc:MGI:1913857]
Ugt1a6a	ENSMUSG00000054545	ENSMUST00000113134	1.42528	0.11972	11.9051	0.000125402	0.00126861	UDP glucuronosyltransferase 1 family, polypeptide A6A [Source:MGI Symbol;Acc:MGI:2137698]
Suox	ENSMUSG00000049858	ENSMUST00000054764	194.024	16.3531	11.8647	1.70742e-08	7.499e-06	sulfite oxidase [Source:MGI Symbol;Acc:MGI:2446117]
Igf2	ENSMUSG00000048583	ENSMUST00000000033	3.84176	0.325038	11.8194	2.64408e-05	0.000453896	insulin-like growth factor 2 [Source:MGI Symbol;Acc:MGI:96434]
Aldh3a1	ENSMUSG00000019102	ENSMUST00000147792	3.05732	0.263077	11.6214	0.000169019	0.00155264	aldehyde dehydrogenase family 3, subfamily A1 [Source:MGI Symbol;Acc:MGI:1353451]
Slc39a2	ENSMUSG00000072572	ENSMUST00000160668	1.92543	0.167842	11.4717	0.000881457	0.00493499	solute carrier family 39 (zinc transporter), member 2 [Source:MGI Symbol;Acc:MGI:2684326]
Arhgap20	ENSMUSG00000053199	ENSMUST00000130405	11.3174	0.997236	11.3487	2.88999e-05	0.0004759	Rho GTPase activating protein 20 [Source:MGI Symbol;Acc:MGI:2445175]
Krt7	ENSMUSG00000023039	ENSMUST00000141190	128.762	11.4166	11.2785	5.62887e-07	4.42358e-05	keratin 7 [Source:MGI Symbol;Acc:MGI:96704]
Chst13	ENSMUSG00000056643	ENSMUST00000070890	237.041	21.0766	11.2467	1.09204e-07	1.88876e-05	carbohydrate (chondroitin 4) sulfotransferase 13 [Source:MGI Symbol;Acc:MGI:1919047]
Nrcam	ENSMUSG00000020598	ENSMUST00000218940	3.53095	0.319067	11.0665	1.09555e-05	0.000257254	neuronal cell adhesion molecule [Source:MGI Symbol;Acc:MGI:104750]
Pcx	ENSMUSG00000024892	ENSMUST00000068004	67.6754	6.36874	10.6262	3.22839e-06	0.000127903	pyruvate carboxylase [Source:MGI Symbol;Acc:MGI:97520]
Ngf	ENSMUSG00000027859	ENSMUST00000035952	32.6271	3.2239	10.1204	7.96875e-05	0.000933504	nerve growth factor [Source:MGI Symbol;Acc:MGI:97321]
Col11a1	ENSMUSG00000027966	ENSMUST00000123619	284.462	29.0587	9.78922	4.08205e-08	1.16799e-05	collagen, type XI, alpha 1 [Source:MGI Symbol;Acc:MGI:88446]
Aqp1	ENSMUSG00000004655	ENSMUST00000004774	9.14134	0.945785	9.66535	1.95311e-05	0.000373553	aquaporin 1 [Source:MGI Symbol;Acc:MGI:103201]
Erv3	ENSMUSG00000037482	ENSMUST00000040941	13.3872	1.44021	9.29533	1.87572e-06	9.26697e-05	endogenous retroviral sequence 3 [Source:MGI Symbol;Acc:MGI:1919245]
Phyhipl	ENSMUSG00000037747	ENSMUST00000046513	8.79926	0.951345	9.24928	2.81838e-05	0.000469779	phytanoyl-CoA hydroxylase interacting protein-like [Source:MGI Symbol;Acc:MGI:1918161]
Dapk2	ENSMUSG00000032380	ENSMUST00000034944	5.88855	0.651263	9.04174	6.36252e-05	0.000803306	death-associated protein kinase 2 [Source:MGI Symbol;Acc:MGI:1341297]
Ctla2a	ENSMUSG00000044258	ENSMUST00000021880	2080.55	230.416	9.02952	1.72327e-08	7.499e-06	cytotoxic T lymphocyte-associated protein 2 alpha [Source:MGI Symbol;Acc:MGI:88554]
Ctla2b	ENSMUSG00000074874	ENSMUST00000171347	681.021	76.3506	8.91965	4.93804e-07	4.10439e-05	cytotoxic T lymphocyte-associated protein 2 beta [Source:MGI Symbol;Acc:MGI:88555]
Aldoc	ENSMUSG00000017390	ENSMUST00000017534	6.89806	0.77751	8.87199	0.000409758	0.00287826	aldolase C, fructose-bisphosphate [Source:MGI Symbol;Acc:MGI:101863]
Plscr4	ENSMUSG00000032377	ENSMUST00000034941	21.0397	2.45941	8.55478	2.06861e-05	0.000387804	phospholipid scramblase 4 [Source:MGI Symbol;Acc:MGI:2143267]
Rxfp1	ENSMUSG00000034009	ENSMUST00000078527	28.7064	3.403	8.43563	0.000104913	0.00112577	relaxin/insulin-like family peptide receptor 1 [Source:MGI Symbol;Acc:MGI:2682211]
Tmod1	ENSMUSG00000028328	ENSMUST00000107773	33.5725	3.98767	8.41906	2.60392e-05	0.000450453	tropomodulin 1 [Source:MGI Symbol;Acc:MGI:98775]
Ackr3	ENSMUSG00000044337	ENSMUST00000065587	513.65	61.759	8.31701	9.14143e-08	1.65943e-05	atypical chemokine receptor 3 [Source:MGI Symbol;Acc:MGI:109562]
Myzap	ENSMUSG00000041361	ENSMUST00000163708	13.5757	1.66019	8.17722	3.91896e-05	0.000578815	myocardial zonula adherens protein [Source:MGI Symbol;Acc:MGI:2142908]
Fam46c	ENSMUSG00000044468	ENSMUST00000128107	15.3904	1.88635	8.15879	0.000328314	0.00247493	family with sequence similarity 46, member C [Source:MGI Symbol;Acc:MGI:1921895]
Aoc1	ENSMUSG00000029811	ENSMUST00000204856	4.03778	0.495595	8.14735	0.000248896	0.00202197	amine oxidase, copper-containing 1 [Source:MGI Symbol;Acc:MGI:1923757]
Gm6644	ENSMUSG00000100309	ENSMUST00000186507	208.869	25.8714	8.07334	4.37135e-06	0.000149205	predicted gene 6644 [Source:MGI Symbol;Acc:MGI:3644951]
Kcne4	ENSMUSG00000047330	ENSMUST00000057262	3.82336	0.473906	8.06777	4.32849e-05	0.000622753	potassium voltage-gated channel, Isk-related subfamily, gene 4 [Source:MGI Symbol;Acc:MGI:1891125]
Adcyap1r1	ENSMUSG00000029778	ENSMUST00000070736	9.94404	1.23343	8.06208	4.13898e-08	1.16799e-05	adenylate cyclase activating polypeptide 1 receptor 1 [Source:MGI Symbol;Acc:MGI:108449]
Hp	ENSMUSG00000031722	ENSMUST00000074898	3.02422	0.379106	7.97724	5.85162e-05	0.000755381	haptoglobin [Source:MGI Symbol;Acc:MGI:96211]
Tgfbr3	ENSMUSG00000029287	ENSMUST00000031224	54.6881	6.9644	7.85253	2.10691e-06	0.000100563	transforming growth factor, beta receptor III [Source:MGI Symbol;Acc:MGI:104637]
Sod3	ENSMUSG00000072941	ENSMUST00000101208	16.7722	2.18512	7.67563	2.83213e-06	0.00011933	superoxide dismutase 3, extracellular [Source:MGI Symbol;Acc:MGI:103181]
Vegfc	ENSMUSG00000031520	ENSMUST00000033919	37.1374	4.89309	7.58976	2.84237e-05	0.000472309	vascular endothelial growth factor C [Source:MGI Symbol;Acc:MGI:109124]
Cyp2s1	ENSMUSG00000040703	ENSMUST00000043314	4.09864	0.540276	7.5862	3.6116e-05	0.000549514	cytochrome P450, family 2, subfamily s, polypeptide 1 [Source:MGI Symbol;Acc:MGI:1921384]
Tmem45a	ENSMUSG00000022754	ENSMUST00000023435	62.7993	8.28743	7.57765	4.12543e-07	3.84383e-05	transmembrane protein 45a [Source:MGI Symbol;Acc:MGI:1913122]
Ctnnal1	ENSMUSG00000038816	ENSMUST00000045142	29.9848	3.96497	7.56244	2.25694e-07	2.77121e-05	catenin (cadherin associated protein), alpha-like 1 [Source:MGI Symbol;Acc:MGI:1859649]
Popdc2	ENSMUSG00000022803	ENSMUST00000023494	25.656	3.40992	7.52392	7.79643e-10	1.91017e-06	popeye domain containing 2 [Source:MGI Symbol;Acc:MGI:1930150]
Kdr	ENSMUSG00000062960	ENSMUST00000113516	6.97303	0.938226	7.43214	1.53597e-05	0.000320027	kinase insert domain protein receptor [Source:MGI Symbol;Acc:MGI:96683]
Ano1	ENSMUSG00000031075	ENSMUST00000121758	16.8672	2.27459	7.41549	3.45759e-06	0.00013179	anoctamin 1, calcium activated chloride channel [Source:MGI Symbol;Acc:MGI:2142149]
S100a13	ENSMUSG00000042312	ENSMUST00000048138	164.325	22.2911	7.37179	1.04022e-05	0.000248762	S100 calcium binding protein A13 [Source:MGI Symbol;Acc:MGI:109581]
Fst	ENSMUSG00000021765	ENSMUST00000022287	218.927	30.1295	7.26621	6.94303e-08	1.48905e-05	follistatin [Source:MGI Symbol;Acc:MGI:95586]
1600027J07Rik	ENSMUSG00000110340	ENSMUST00000209501	36.0973	5.06897	7.12122	2.4418e-05	0.000433036	RIKEN cDNA 1600027J07 gene [Source:MGI Symbol;Acc:MGI:1917044]
Lama4	ENSMUSG00000019846	ENSMUST00000159506	49.6576	7.04344	7.05019	1.08817e-06	6.57762e-05	laminin, alpha 4 [Source:MGI Symbol;Acc:MGI:109321]
Ptn	ENSMUSG00000029838	ENSMUST00000101534	7.73453	1.0982	7.04293	0.000520783	0.00339004	pleiotrophin [Source:MGI Symbol;Acc:MGI:97804]
E2f8	ENSMUSG00000046179	ENSMUST00000058745	16.5751	2.42237	6.84249	4.00022e-06	0.000142039	E2F transcription factor 8 [Source:MGI Symbol;Acc:MGI:1922038]
Ccdc141	ENSMUSG00000044033	ENSMUST00000049544	2.47041	0.369788	6.68061	0.00191305	0.00864849	coiled-coil domain containing 141 [Source:MGI Symbol;Acc:MGI:1919735]
Cyth3	ENSMUSG00000018001	ENSMUST00000116456	109.043	16.695	6.53151	1.3388e-07	2.03614e-05	cytohesin 3 [Source:MGI Symbol;Acc:MGI:1335107]
Hmga1-rs1	ENSMUSG00000078249	ENSMUST00000105046	77.9358	12.0203	6.4837	0.000885646	0.004955	high mobility group AT-hook I, related sequence 1 [Source:MGI Symbol;Acc:MGI:96161]
Tceal6	ENSMUSG00000031409	ENSMUST00000033783	22.4158	3.46414	6.47082	1.88737e-06	9.26697e-05	transcription elongation factor A (SII)-like 6 [Source:MGI Symbol;Acc:MGI:1923939]
Tceal3	ENSMUSG00000044550	ENSMUST00000153780	77.2942	12.0271	6.42669	2.42808e-05	0.000431204	transcription elongation factor A (SII)-like 3 [Source:MGI Symbol;Acc:MGI:1913354]
Fam210b	ENSMUSG00000027495	ENSMUST00000028995	44.1114	6.88057	6.41101	5.10461e-06	0.000164913	family with sequence similarity 210, member B [Source:MGI Symbol;Acc:MGI:1914267]
S100a3	ENSMUSG00000001021	ENSMUST00000199225	39.3076	6.14952	6.39197	8.34638e-05	0.000971429	S100 calcium binding protein A3 [Source:MGI Symbol;Acc:MGI:1338849]
Trim63	ENSMUSG00000028834	ENSMUST00000030638	3.53861	0.555027	6.37556	0.000402219	0.00284257	tripartite motif-containing 63 [Source:MGI Symbol;Acc:MGI:2447992]
Ly6c2	ENSMUSG00000022584	ENSMUST00000187864	2.89254	0.457325	6.32492	0.00132259	0.00662119	lymphocyte antigen 6 complex, locus C2 [Source:MGI Symbol;Acc:MGI:3712069]
Plac8	ENSMUSG00000029322	ENSMUST00000031264	1509.35	240.517	6.27544	2.98334e-07	3.14904e-05	placenta-specific 8 [Source:MGI Symbol;Acc:MGI:2445289]
Egr2	ENSMUSG00000037868	ENSMUST00000048289	4.50067	0.719619	6.25424	0.00168168	0.00786097	early growth response 2 [Source:MGI Symbol;Acc:MGI:95296]
3300005D01Rik	ENSMUSG00000096965	ENSMUST00000180924	5.03236	0.805502	6.24749	0.000562906	0.00357738	RIKEN cDNA 3300005D01 gene [Source:MGI Symbol;Acc:MGI:1925762]
Depdc7	ENSMUSG00000027173	ENSMUST00000028595	5.86134	0.95017	6.16873	0.000495783	0.00328446	DEP domain containing 7 [Source:MGI Symbol;Acc:MGI:2139258]
Tceal5	ENSMUSG00000054034	ENSMUST00000066819	18.5392	3.0074	6.16454	4.26838e-05	0.000619088	transcription elongation factor A (SII)-like 5 [Source:MGI Symbol;Acc:MGI:3036236]
Fosl1	ENSMUSG00000024912	ENSMUST00000025850	42.196	6.98589	6.04018	3.35877e-05	0.000526567	fos-like antigen 1 [Source:MGI Symbol;Acc:MGI:107179]
Lonrf3	ENSMUSG00000016239	ENSMUST00000135758	10.5075	1.75777	5.97773	3.5494e-05	0.00054311	LON peptidase N-terminal domain and ring finger 3 [Source:MGI Symbol;Acc:MGI:1921615]
Tgfbr2	ENSMUSG00000032440	ENSMUST00000061101	267.32	44.9108	5.95225	2.17875e-08	8.54761e-06	transforming growth factor, beta receptor II [Source:MGI Symbol;Acc:MGI:98729]
Slc25a33	ENSMUSG00000028982	ENSMUST00000105686	62.4887	10.5006	5.95094	2.16007e-06	0.00010219	solute carrier family 25, member 33 [Source:MGI Symbol;Acc:MGI:1917806]
Map2k6	ENSMUSG00000020623	ENSMUST00000020949	5.47762	0.929775	5.89134	0.00210813	0.00926246	mitogen-activated protein kinase kinase 6 [Source:MGI Symbol;Acc:MGI:1346870]
Hsd11b2	ENSMUSG00000031891	ENSMUST00000034363	1037.12	179.21	5.78718	8.44612e-09	5.22522e-06	hydroxysteroid 11-beta dehydrogenase 2 [Source:MGI Symbol;Acc:MGI:104720]
Tnfaip2	ENSMUSG00000021281	ENSMUST00000102745	256.234	44.3537	5.77706	4.36384e-07	3.96567e-05	tumor necrosis factor, alpha-induced protein 2 [Source:MGI Symbol;Acc:MGI:104960]
Smco4	ENSMUSG00000058173	ENSMUST00000215907	21.6541	3.75191	5.77148	4.46212e-05	0.000634039	single-pass membrane protein with coiled-coil domains 4 [Source:MGI Symbol;Acc:MGI:3039636]
Tmem255a	ENSMUSG00000036502	ENSMUST00000089056	2.10119	0.369274	5.69006	0.000479406	0.00320692	transmembrane protein 255A [Source:MGI Symbol;Acc:MGI:3045722]
Asb5	ENSMUSG00000031519	ENSMUST00000209937	33.9315	5.97497	5.67895	6.25149e-06	0.000182406	ankyrin repeat and SOCs box-containing 5 [Source:MGI Symbol;Acc:MGI:1923544]
S100a6	ENSMUSG00000001025	ENSMUST00000001051	14883.7	2635.41	5.64756	3.5969e-08	1.13209e-05	S100 calcium binding protein A6 (calcyclin) [Source:MGI Symbol;Acc:MGI:1339467]
Kazald1	ENSMUSG00000025213	ENSMUST00000111948	10.6552	1.89354	5.62714	0.000209585	0.00179796	Kazal-type serine peptidase inhibitor domain 1 [Source:MGI Symbol;Acc:MGI:2147606]
Map7d2	ENSMUSG00000041020	ENSMUST00000112471	8.92211	1.62704	5.48366	1.76104e-05	0.000349207	MAP7 domain containing 2 [Source:MGI Symbol;Acc:MGI:1917474]
Tnfaip8	ENSMUSG00000062210	ENSMUST00000148989	13.3714	2.45184	5.4536	8.4829e-06	0.000219017	tumor necrosis factor, alpha-induced protein 8 [Source:MGI Symbol;Acc:MGI:2147191]
Cntf	ENSMUSG00000079415	ENSMUST00000112933	12.591	2.31965	5.42799	0.00170982	0.00795255	ciliary neurotrophic factor [Source:MGI Symbol;Acc:MGI:88439]
Col24a1	ENSMUSG00000028197	ENSMUST00000029848	1.13149	0.20875	5.42033	0.000376447	0.00271897	collagen, type XXIV, alpha 1 [Source:MGI Symbol;Acc:MGI:1918605]
Rab20	ENSMUSG00000031504	ENSMUST00000033900	31.6664	5.84407	5.41856	9.27704e-06	0.00023207	RAB20, member RAS oncogene family [Source:MGI Symbol;Acc:MGI:102789]
Aldh1a1	ENSMUSG00000053279	ENSMUST00000087638	78.8219	14.5844	5.40453	1.63576e-05	0.000332212	aldehyde dehydrogenase family 1, subfamily A1 [Source:MGI Symbol;Acc:MGI:1353450]
Bcl2l1	ENSMUSG00000007659	ENSMUST00000007803	218.361	40.4967	5.39208	9.69181e-06	0.000238004	BCL2-like 1 [Source:MGI Symbol;Acc:MGI:88139]
Irak3	ENSMUSG00000020227	ENSMUST00000020448	15.069	2.81036	5.36193	4.54419e-05	0.000643427	interleukin-1 receptor-associated kinase 3 [Source:MGI Symbol;Acc:MGI:1921164]
Ephx1	ENSMUSG00000038776	ENSMUST00000154133	286.797	53.4886	5.36183	1.24326e-07	1.944e-05	epoxide hydrolase 1, microsomal [Source:MGI Symbol;Acc:MGI:95405]
B3gnt8	ENSMUSG00000059479	ENSMUST00000205281	22.3293	4.19698	5.32031	3.21965e-05	0.00051073	UDP-GlcNAc:betaGal beta-1,3-N-acetylglucosaminyltransferase 8 [Source:MGI Symbol;Acc:MGI:2385269]
Rnaseh2a	ENSMUSG00000052926	ENSMUST00000109736	32.1704	6.07019	5.29974	2.42879e-05	0.000431204	ribonuclease H2, large subunit [Source:MGI Symbol;Acc:MGI:1916974]
Rab3il1	ENSMUSG00000024663	ENSMUST00000121418	9.49615	1.79216	5.29871	0.0016758	0.00784777	RAB3A interacting protein (rabin3)-like 1 [Source:MGI Symbol;Acc:MGI:1922010]
Crispld1	ENSMUSG00000025776	ENSMUST00000159958	4.64203	0.880275	5.27339	0.000147817	0.00141358	cysteine-rich secretory protein LCCL domain containing 1 [Source:MGI Symbol;Acc:MGI:1934666]
Fam105a	ENSMUSG00000056069	ENSMUST00000100739	9.60245	1.88578	5.09204	0.000293894	0.00227927	family with sequence similarity 105, member A [Source:MGI Symbol;Acc:MGI:2687281]
S100a16	ENSMUSG00000074457	ENSMUST00000098911	294.212	58.4449	5.03401	6.55079e-06	0.00018749	S100 calcium binding protein A16 [Source:MGI Symbol;Acc:MGI:1915110]
Trank1	ENSMUSG00000062296	ENSMUST00000078626	1.33717	0.267893	4.99145	5.0342e-05	0.000689842	tetratricopeptide repeat and ankyrin repeat containing 1 [Source:MGI Symbol;Acc:MGI:1341834]
Nppc	ENSMUSG00000026241	ENSMUST00000027449	17.1674	3.44009	4.99039	5.0044e-05	0.000686824	natriuretic peptide type C [Source:MGI Symbol;Acc:MGI:97369]
Tead4	ENSMUSG00000030353	ENSMUST00000130454	12.1397	2.45028	4.95441	0.000239538	0.00197588	TEA domain family member 4 [Source:MGI Symbol;Acc:MGI:106907]
Fam124a	ENSMUSG00000035184	ENSMUST00000162987	18.7214	3.77948	4.95344	0.0002937	0.0022789	family with sequence similarity 124, member A [Source:MGI Symbol;Acc:MGI:3645930]
Medag	ENSMUSG00000029659	ENSMUST00000093110	236.007	48.0244	4.91432	1.87323e-06	9.26697e-05	mesenteric estrogen dependent adipogenesis [Source:MGI Symbol;Acc:MGI:1917967]
Plac9b	ENSMUSG00000072674	ENSMUST00000184142	48.1851	9.8115	4.91109	1.99081e-07	2.56177e-05	placenta specific 9b [Source:MGI Symbol;Acc:MGI:3711222]
Spn	ENSMUSG00000051457	ENSMUST00000143713	2.00119	0.411711	4.86066	0.00116345	0.00604264	sialophorin [Source:MGI Symbol;Acc:MGI:98384]
Enho	ENSMUSG00000028445	ENSMUST00000127306	30.0444	6.27256	4.78981	0.000206631	0.00178117	energy homeostasis associated [Source:MGI Symbol;Acc:MGI:1916888]
Plscr1	ENSMUSG00000032369	ENSMUST00000093801	31.9268	6.75755	4.72462	0.000131933	0.00131565	phospholipid scramblase 1 [Source:MGI Symbol;Acc:MGI:893575]
Sbsn	ENSMUSG00000046056	ENSMUST00000182229	258.888	54.8405	4.72074	1.88969e-06	9.26697e-05	suprabasin [Source:MGI Symbol;Acc:MGI:2446326]
Dbndd2	ENSMUSG00000017734	ENSMUST00000109350	115.166	24.402	4.71952	5.90016e-07	4.49391e-05	dysbindin (dystrobrevin binding protein 1) domain containing 2 [Source:MGI Symbol;Acc:MGI:106562]
Cdk2ap2	ENSMUSG00000024856	ENSMUST00000025779	269.676	57.2196	4.71301	1.13196e-06	6.6946e-05	CDK2-associated protein 2 [Source:MGI Symbol;Acc:MGI:1098779]
Lamb2	ENSMUSG00000052911	ENSMUST00000194147	280.604	59.7318	4.69773	7.0778e-09	5.17326e-06	laminin, beta 2 [Source:MGI Symbol;Acc:MGI:99916]
Ereg	ENSMUSG00000029377	ENSMUST00000031324	3.3253	0.708735	4.69188	0.00200559	0.00892885	epiregulin [Source:MGI Symbol;Acc:MGI:107508]
Layn	ENSMUSG00000060594	ENSMUST00000217212	51.186	10.9305	4.68287	1.70926e-06	8.812e-05	layilin [Source:MGI Symbol;Acc:MGI:2685357]
Rras2	ENSMUSG00000055723	ENSMUST00000069449	473.473	102.12	4.63642	9.07748e-07	5.81718e-05	related RAS viral (r-ras) oncogene 2 [Source:MGI Symbol;Acc:MGI:1914172]
Dck	ENSMUSG00000029366	ENSMUST00000031311	20.8283	4.56226	4.56534	9.90557e-06	0.000240318	deoxycytidine kinase [Source:MGI Symbol;Acc:MGI:102726]
Btg2	ENSMUSG00000020423	ENSMUST00000020692	127.427	28.245	4.51148	4.97579e-07	4.10439e-05	B cell translocation gene 2, anti-proliferative [Source:MGI Symbol;Acc:MGI:108384]
Sema3e	ENSMUSG00000063531	ENSMUST00000130116	3.95238	0.876521	4.50917	0.000182978	0.00163784	sema domain, immunoglobulin domain (Ig), short basic domain, secreted, (semaphorin) 3E [Source:MGI Symbol;Acc:MGI:1340034]
Fam46b	ENSMUSG00000046694	ENSMUST00000051676	62.3908	14.159	4.40643	2.11688e-05	0.000393426	family with sequence similarity 46, member B [Source:MGI Symbol;Acc:MGI:2140500]
Rem1	ENSMUSG00000000359	ENSMUST00000000369	81.872	18.616	4.39794	2.8306e-05	0.00047084	rad and gem related GTP binding protein 1 [Source:MGI Symbol;Acc:MGI:1097696]
Kcnk1	ENSMUSG00000033998	ENSMUST00000046765	7.18379	1.65008	4.35361	0.000173903	0.00158266	potassium channel, subfamily K, member 1 [Source:MGI Symbol;Acc:MGI:109322]
Slc6a2	ENSMUSG00000055368	ENSMUST00000165470	6.31123	1.45431	4.33966	0.000108228	0.0011468	solute carrier family 6 (neurotransmitter transporter, noradrenalin), member 2 [Source:MGI Symbol;Acc:MGI:1270850]
Angpt4	ENSMUSG00000027460	ENSMUST00000028955	84.736	19.6718	4.30748	6.23924e-06	0.000182406	angiopoietin 4 [Source:MGI Symbol;Acc:MGI:1336887]
Stard10	ENSMUSG00000030688	ENSMUST00000163799	153.33	35.6314	4.30322	5.25962e-06	0.000166866	START domain containing 10 [Source:MGI Symbol;Acc:MGI:1860093]
Plekha7	ENSMUSG00000045659	ENSMUST00000182834	5.99619	1.39456	4.29971	6.87994e-05	0.000842191	pleckstrin homology domain containing, family A member 7 [Source:MGI Symbol;Acc:MGI:2445094]
Htra1	ENSMUSG00000006205	ENSMUST00000150717	1808.34	421.261	4.29269	1.8742e-09	3.34961e-06	HtrA serine peptidase 1 [Source:MGI Symbol;Acc:MGI:1929076]
A4galt	ENSMUSG00000047878	ENSMUST00000049530	64.3162	15.0199	4.28207	7.29239e-06	0.000199345	alpha 1,4-galactosyltransferase [Source:MGI Symbol;Acc:MGI:3512453]
Gas6	ENSMUSG00000031451	ENSMUST00000033828	232.002	54.1811	4.28198	6.48015e-06	0.000186798	growth arrest specific 6 [Source:MGI Symbol;Acc:MGI:95660]
Cyp11b1	ENSMUSG00000075604	ENSMUST00000170259	1.98715	0.466364	4.26094	0.00188908	0.00858359	cytochrome P450, family 11, subfamily b, polypeptide 1 [Source:MGI Symbol;Acc:MGI:88583]
Tnfaip3	ENSMUSG00000019850	ENSMUST00000019997	12.4915	2.93165	4.26091	9.80419e-06	0.000239111	tumor necrosis factor, alpha-induced protein 3 [Source:MGI Symbol;Acc:MGI:1196377]
Nuak2	ENSMUSG00000009772	ENSMUST00000072177	23.4973	5.55194	4.23226	1.77149e-05	0.000350054	NUAK family, SNF1-like kinase, 2 [Source:MGI Symbol;Acc:MGI:1921387]
Insl6	ENSMUSG00000050957	ENSMUST00000052380	9.92572	2.37272	4.18327	0.000479493	0.00320692	insulin-like 6 [Source:MGI Symbol;Acc:MGI:1351595]
Ankrd46	ENSMUSG00000048307	ENSMUST00000057486	72.1039	17.4337	4.1359	5.34337e-07	4.27948e-05	ankyrin repeat domain 46 [Source:MGI Symbol;Acc:MGI:1916089]
Plac9a	ENSMUSG00000095304	ENSMUST00000052286	209.513	50.853	4.11998	3.79218e-05	0.000565837	placenta specific 9a [Source:MGI Symbol;Acc:MGI:2663998]
Shb	ENSMUSG00000044813	ENSMUST00000147926	40.729	9.88578	4.11996	6.62657e-06	0.000188986	src homology 2 domain-containing transforming protein B [Source:MGI Symbol;Acc:MGI:98294]
Palm3	ENSMUSG00000047986	ENSMUST00000142367	14.8505	3.61458	4.1085	9.192e-05	0.00103684	paralemmin 3 [Source:MGI Symbol;Acc:MGI:1921587]
Slc8b1	ENSMUSG00000032754	ENSMUST00000068326	41.9406	10.2534	4.09041	4.49983e-07	3.9718e-05	solute carrier family 8 (sodium/lithium/calcium exchanger), member B1 [Source:MGI Symbol;Acc:MGI:2180781]
Sphk1	ENSMUSG00000061878	ENSMUST00000106388	240.871	59.3368	4.05939	7.69502e-07	5.3582e-05	sphingosine kinase 1 [Source:MGI Symbol;Acc:MGI:1316649]
Icosl	ENSMUSG00000000732	ENSMUST00000105393	18.6516	4.60865	4.04709	0.000128544	0.00129066	icos ligand [Source:MGI Symbol;Acc:MGI:1354701]
Agfg2	ENSMUSG00000029722	ENSMUST00000031736	33.6523	8.33055	4.03963	1.79742e-05	0.000353441	ArfGAP with FG repeats 2 [Source:MGI Symbol;Acc:MGI:2443267]
Tsc22d3	ENSMUSG00000031431	ENSMUST00000112995	92.8537	22.988	4.03923	8.29374e-07	5.63787e-05	TSC22 domain family, member 3 [Source:MGI Symbol;Acc:MGI:1196284]
S100a1	ENSMUSG00000044080	ENSMUST00000060738	376.301	93.1736	4.0387	1.15216e-05	0.000266655	S100 calcium binding protein A1 [Source:MGI Symbol;Acc:MGI:1338917]
Ptprv	ENSMUSG00000097993	ENSMUST00000182120	14.6102	3.6192	4.03687	9.79113e-05	0.00107944	protein tyrosine phosphatase, receptor type, V [Source:MGI Symbol;Acc:MGI:108027]
Grasp	ENSMUSG00000000531	ENSMUST00000000543	48.2559	12.0253	4.01288	5.34769e-07	4.27948e-05	GRP1 (general receptor for phosphoinositides 1)-associated scaffold protein [Source:MGI Symbol;Acc:MGI:1860303]
Prdx6	ENSMUSG00000026701	ENSMUST00000071718	279.025	69.7544	4.0001	1.32807e-07	2.03614e-05	peroxiredoxin 6 [Source:MGI Symbol;Acc:MGI:894320]
Tgm2	ENSMUSG00000037820	ENSMUST00000103122	1117.33	279.508	3.9975	7.56248e-09	5.17326e-06	transglutaminase 2, C polypeptide [Source:MGI Symbol;Acc:MGI:98731]
Cryab	ENSMUSG00000032060	ENSMUST00000217475	2656.31	665.4	3.99204	1.74293e-07	2.34889e-05	crystallin, alpha B [Source:MGI Symbol;Acc:MGI:88516]
Serpine1	ENSMUSG00000037411	ENSMUST00000041388	1043.62	261.721	3.98754	6.88783e-08	1.48905e-05	serine (or cysteine) peptidase inhibitor, clade E, member 1 [Source:MGI Symbol;Acc:MGI:97608]
Prelid2	ENSMUSG00000056671	ENSMUST00000070949	13.3265	3.34553	3.98337	0.000773643	0.00447306	PRELI domain containing 2 [Source:MGI Symbol;Acc:MGI:1924869]
Aldh1a7	ENSMUSG00000024747	ENSMUST00000025656	4.77856	1.20903	3.95239	0.000922925	0.00508922	aldehyde dehydrogenase family 1, subfamily A7 [Source:MGI Symbol;Acc:MGI:1347050]
Gng11	ENSMUSG00000032766	ENSMUST00000031670	66.3857	16.8305	3.94437	5.06785e-05	0.000690817	guanine nucleotide binding protein (G protein), gamma 11 [Source:MGI Symbol;Acc:MGI:1913316]
Adamts14	ENSMUSG00000059901	ENSMUST00000092486	8.63544	2.21611	3.89666	0.000609485	0.00377787	a disintegrin-like and metallopeptidase (reprolysin type) with thrombospondin type 1 motif, 14 [Source:MGI Symbol;Acc:MGI:2179942]
Mpi	ENSMUSG00000032306	ENSMUST00000034856	67.2405	17.3101	3.88448	0.000124983	0.00126596	mannose phosphate isomerase [Source:MGI Symbol;Acc:MGI:97075]
Ercc1	ENSMUSG00000003549	ENSMUST00000003645	617.778	159.096	3.88304	2.22525e-07	2.75332e-05	excision repair cross-complementing rodent repair deficiency, complementation group 1 [Source:MGI Symbol;Acc:MGI:95412]
Tinagl1	ENSMUSG00000028776	ENSMUST00000030560	718.495	185.317	3.87711	7.34469e-08	1.53428e-05	tubulointerstitial nephritis antigen-like 1 [Source:MGI Symbol;Acc:MGI:2137617]
Adora2b	ENSMUSG00000018500	ENSMUST00000018644	2.91895	0.753336	3.8747	0.00019024	0.00168132	adenosine A2b receptor [Source:MGI Symbol;Acc:MGI:99403]
Acy3	ENSMUSG00000024866	ENSMUST00000054030	4.10759	1.06339	3.86274	0.00114244	0.00595277	aspartoacylase (aminoacylase) 3 [Source:MGI Symbol;Acc:MGI:1918920]
Zc2hc1c	ENSMUSG00000045064	ENSMUST00000059341	5.56672	1.44121	3.86253	8.67741e-05	0.000999094	zinc finger, C2HC-type containing 1C [Source:MGI Symbol;Acc:MGI:1919600]
Them6	ENSMUSG00000056665	ENSMUST00000070923	17.335	4.55456	3.80608	0.000496596	0.00328849	thioesterase superfamily member 6 [Source:MGI Symbol;Acc:MGI:1925301]
Lama5	ENSMUSG00000015647	ENSMUST00000130796	115.17	30.3772	3.79132	1.91852e-07	2.50889e-05	laminin, alpha 5 [Source:MGI Symbol;Acc:MGI:105382]
Prdx6b	ENSMUSG00000050114	ENSMUST00000057072	6.18248	1.63106	3.79048	0.000837548	0.00475201	peroxiredoxin 6B [Source:MGI Symbol;Acc:MGI:1336888]
Mocs1	ENSMUSG00000064120	ENSMUST00000165390	51.8405	13.7291	3.77595	3.05259e-05	0.000491501	molybdenum cofactor synthesis 1 [Source:MGI Symbol;Acc:MGI:1928904]
Pttg1ip	ENSMUSG00000009291	ENSMUST00000009435	452.093	120.156	3.76254	2.00898e-08	8.07861e-06	pituitary tumor-transforming 1 interacting protein [Source:MGI Symbol;Acc:MGI:2652132]
Rab40b	ENSMUSG00000025170	ENSMUST00000106107	2.26519	0.604475	3.74737	0.00076848	0.0044464	Rab40B, member RAS oncogene family [Source:MGI Symbol;Acc:MGI:2183451]
S100a4	ENSMUSG00000001020	ENSMUST00000001046	6565.66	1759.49	3.73158	1.27012e-08	6.80996e-06	S100 calcium binding protein A4 [Source:MGI Symbol;Acc:MGI:1330282]
Foxs1	ENSMUSG00000074676	ENSMUST00000099200	205.433	55.2117	3.72083	5.15772e-06	0.000165593	forkhead box S1 [Source:MGI Symbol;Acc:MGI:95546]
Tmem37	ENSMUSG00000050777	ENSMUST00000056089	326.388	87.8978	3.71327	4.37109e-06	0.000149205	transmembrane protein 37 [Source:MGI Symbol;Acc:MGI:2157899]
C77080	ENSMUSG00000050390	ENSMUST00000106051	25.1596	6.79255	3.704	2.94843e-05	0.000480501	expressed sequence C77080 [Source:MGI Symbol;Acc:MGI:2140651]
Csrnp1	ENSMUSG00000032515	ENSMUST00000035101	62.1421	16.7785	3.70367	1.36934e-05	0.000296819	cysteine-serine-rich nuclear protein 1 [Source:MGI Symbol;Acc:MGI:2387989]
Errfi1	ENSMUSG00000028967	ENSMUST00000073600	695.28	190.215	3.65524	3.94705e-08	1.15433e-05	ERBB receptor feedback inhibitor 1 [Source:MGI Symbol;Acc:MGI:1921405]
Tnxb	ENSMUSG00000033327	ENSMUST00000168533	6.16756	1.68777	3.65426	0.000127967	0.00128647	tenascin XB [Source:MGI Symbol;Acc:MGI:1932137]
Htra4	ENSMUSG00000037406	ENSMUST00000084031	29.7702	8.14854	3.65344	2.23131e-05	0.000406471	HtrA serine peptidase 4 [Source:MGI Symbol;Acc:MGI:3036260]
Fam107b	ENSMUSG00000026655	ENSMUST00000115052	22.5602	6.1818	3.64946	0.000616877	0.00380901	family with sequence similarity 107, member B [Source:MGI Symbol;Acc:MGI:1913790]
Dclre1b	ENSMUSG00000027845	ENSMUST00000063502	14.6471	4.05118	3.61551	3.15194e-06	0.000126117	DNA cross-link repair 1B [Source:MGI Symbol;Acc:MGI:2156057]
Car5b	ENSMUSG00000031373	ENSMUST00000033739	3.1483	0.871633	3.61195	0.000386751	0.00276976	carbonic anhydrase 5b, mitochondrial [Source:MGI Symbol;Acc:MGI:1926249]
Akip1	ENSMUSG00000031023	ENSMUST00000147497	26.1795	7.26654	3.60275	0.000210312	0.00180323	A kinase (PRKA) interacting protein 1 [Source:MGI Symbol;Acc:MGI:3041226]
Sfrp4	ENSMUSG00000021319	ENSMUST00000002883	5.11704	1.42181	3.59896	0.000814427	0.00466028	secreted frizzled-related protein 4 [Source:MGI Symbol;Acc:MGI:892010]
Trpc4	ENSMUSG00000027748	ENSMUST00000198444	17.2971	4.86001	3.55908	8.35539e-07	5.63787e-05	transient receptor potential cation channel, subfamily C, member 4 [Source:MGI Symbol;Acc:MGI:109525]
Gpr4	ENSMUSG00000044317	ENSMUST00000060225	2.09793	0.590367	3.55361	2.12585e-05	0.00039349	G protein-coupled receptor 4 [Source:MGI Symbol;Acc:MGI:2441992]
9430020K01Rik	ENSMUSG00000033960	ENSMUST00000037029	35.1391	9.90524	3.54752	1.3848e-06	7.76115e-05	RIKEN cDNA 9430020K01 gene [Source:MGI Symbol;Acc:MGI:2685174]
Dpep1	ENSMUSG00000019278	ENSMUST00000019422	58.5136	16.5048	3.54525	9.02013e-05	0.00102247	dipeptidase 1 (renal) [Source:MGI Symbol;Acc:MGI:94917]
Sptssa	ENSMUSG00000044408	ENSMUST00000056228	355.599	101.021	3.52004	8.77681e-07	5.74028e-05	serine palmitoyltransferase, small subunit A [Source:MGI Symbol;Acc:MGI:1913399]
Dnmt3l	ENSMUSG00000000730	ENSMUST00000135316	15.0535	4.2944	3.50539	0.00106066	0.00563783	DNA (cytosine-5-)-methyltransferase 3-like [Source:MGI Symbol;Acc:MGI:1859287]
Gsn	ENSMUSG00000026879	ENSMUST00000201185	1158.09	330.444	3.50466	4.34899e-08	1.18565e-05	gelsolin [Source:MGI Symbol;Acc:MGI:95851]
Thsd7a	ENSMUSG00000032625	ENSMUST00000119581	6.53208	1.89817	3.44125	4.04294e-06	0.00014256	thrombospondin, type I, domain containing 7A [Source:MGI Symbol;Acc:MGI:2685683]
Pla2r1	ENSMUSG00000054580	ENSMUST00000112525	50.8637	14.8293	3.42995	1.44688e-06	7.94303e-05	phospholipase A2 receptor 1 [Source:MGI Symbol;Acc:MGI:102468]
G6pdx	ENSMUSG00000031400	ENSMUST00000004327	200.631	58.5817	3.42481	5.12864e-06	0.000164988	glucose-6-phosphate dehydrogenase X-linked [Source:MGI Symbol;Acc:MGI:105979]
Lrat	ENSMUSG00000028003	ENSMUST00000029632	7.71644	2.25557	3.42106	2.50346e-05	0.000440089	lecithin-retinol acyltransferase (phosphatidylcholine-retinol-O-acyltransferase) [Source:MGI Symbol;Acc:MGI:1891259]
Gas7	ENSMUSG00000033066	ENSMUST00000108681	42.1262	12.3731	3.40466	5.68685e-06	0.000173831	growth arrest specific 7 [Source:MGI Symbol;Acc:MGI:1202388]
Lamc2	ENSMUSG00000026479	ENSMUST00000185356	13.921	4.09737	3.39755	9.88831e-05	0.00108495	laminin, gamma 2 [Source:MGI Symbol;Acc:MGI:99913]
Ostf1	ENSMUSG00000024725	ENSMUST00000025631	281.286	82.8886	3.39354	3.27196e-07	3.24873e-05	osteoclast stimulating factor 1 [Source:MGI Symbol;Acc:MGI:700012]
Tiparp	ENSMUSG00000034640	ENSMUST00000047906	46.5513	13.9138	3.34568	1.01948e-05	0.000245428	TCDD-inducible poly(ADP-ribose) polymerase [Source:MGI Symbol;Acc:MGI:2159210]
Sulf1	ENSMUSG00000016918	ENSMUST00000177608	63.0696	18.8672	3.34281	2.53005e-06	0.000113676	sulfatase 1 [Source:MGI Symbol;Acc:MGI:2138563]
Papln	ENSMUSG00000021223	ENSMUST00000121733	9.31906	2.81257	3.31336	4.99886e-05	0.00068665	papilin, proteoglycan-like sulfated glycoprotein [Source:MGI Symbol;Acc:MGI:2386139]
Sdc4	ENSMUSG00000017009	ENSMUST00000017153	1189.48	359.248	3.31103	4.66456e-08	1.24159e-05	syndecan 4 [Source:MGI Symbol;Acc:MGI:1349164]
Nmnat3	ENSMUSG00000032456	ENSMUST00000134253	2.81049	0.852561	3.29652	0.00218099	0.00947486	nicotinamide nucleotide adenylyltransferase 3 [Source:MGI Symbol;Acc:MGI:1921330]
Phyhd1	ENSMUSG00000079484	ENSMUST00000154647	20.3823	6.19004	3.29275	0.000151772	0.00144197	phytanoyl-CoA dioxygenase domain containing 1 [Source:MGI Symbol;Acc:MGI:3612860]
Add3	ENSMUSG00000025026	ENSMUST00000111741	26.289	8.00428	3.28437	5.98256e-06	0.000179198	adducin 3 (gamma) [Source:MGI Symbol;Acc:MGI:1351615]
Exoc3l4	ENSMUSG00000021280	ENSMUST00000072646	3.20873	0.98612	3.25389	0.000853705	0.0048047	exocyst complex component 3-like 4 [Source:MGI Symbol;Acc:MGI:1921363]
Gm13315	ENSMUSG00000083305	ENSMUST00000120376	30.9303	9.52526	3.24718	2.40313e-05	0.000429016	predicted gene 13315 [Source:MGI Symbol;Acc:MGI:3651096]
Eya2	ENSMUSG00000017897	ENSMUST00000063433	26.7623	8.24868	3.24443	5.48735e-05	0.000728251	EYA transcriptional coactivator and phosphatase 2 [Source:MGI Symbol;Acc:MGI:109341]
Nudt7	ENSMUSG00000031767	ENSMUST00000073521	18.8042	5.84083	3.21943	0.0020096	0.00893435	nudix (nucleoside diphosphate linked moiety X)-type motif 7 [Source:MGI Symbol;Acc:MGI:1914778]
2210408F21Rik	ENSMUSG00000087380	ENSMUST00000144612	30.7471	9.57032	3.21275	0.00139794	0.00688695	RIKEN cDNA 2210408F21 gene [Source:MGI Symbol;Acc:MGI:1920902]
Gprc5b	ENSMUSG00000008734	ENSMUST00000008878	6.6488	2.08026	3.19614	5.79145e-05	0.000753076	G protein-coupled receptor, family C, group 5, member B [Source:MGI Symbol;Acc:MGI:1927596]
Klf10	ENSMUSG00000037465	ENSMUST00000074043	6.04243	1.90613	3.17001	0.000991802	0.00536962	Kruppel-like factor 10 [Source:MGI Symbol;Acc:MGI:1101353]
Sat1	ENSMUSG00000025283	ENSMUST00000026318	734.287	231.851	3.16706	1.17679e-07	1.944e-05	spermidine/spermine N1-acetyl transferase 1 [Source:MGI Symbol;Acc:MGI:98233]
Sema4a	ENSMUSG00000028064	ENSMUST00000029700	5.21164	1.64684	3.16463	0.000487044	0.00324259	sema domain, immunoglobulin domain (Ig), transmembrane domain (TM) and short cytoplasmic domain, (semaphorin) 4A [Source:MGI Symbol;Acc:MGI:107560]
S100a10	ENSMUSG00000041959	ENSMUST00000045756	1956.84	620.662	3.15282	7.7284e-09	5.17326e-06	S100 calcium binding protein A10 (calpactin) [Source:MGI Symbol;Acc:MGI:1339468]
Pxk	ENSMUSG00000033885	ENSMUST00000112689	88.9755	28.2719	3.14713	5.02065e-08	1.26183e-05	PX domain containing serine/threonine kinase [Source:MGI Symbol;Acc:MGI:1289230]
Isoc1	ENSMUSG00000024601	ENSMUST00000025503	67.4289	21.4283	3.14672	1.08647e-05	0.000255869	isochorismatase domain containing 1 [Source:MGI Symbol;Acc:MGI:1913557]
Snx1	ENSMUSG00000032382	ENSMUST00000034946	134.4	42.7157	3.14638	3.73231e-06	0.000138697	sorting nexin 1 [Source:MGI Symbol;Acc:MGI:1928395]
Snta1	ENSMUSG00000027488	ENSMUST00000109728	41.865	13.346	3.13689	0.000264667	0.00212116	syntrophin, acidic 1 [Source:MGI Symbol;Acc:MGI:101772]
Stx11	ENSMUSG00000039232	ENSMUST00000042861	6.19432	1.98134	3.12634	0.000290333	0.00226407	syntaxin 11 [Source:MGI Symbol;Acc:MGI:1921982]
Ptgs1	ENSMUSG00000047250	ENSMUST00000062069	34.107	10.9342	3.11931	2.14083e-05	0.0003949	prostaglandin-endoperoxide synthase 1 [Source:MGI Symbol;Acc:MGI:97797]
G6pd2	ENSMUSG00000089992	ENSMUST00000053876	50.6254	16.2308	3.11909	3.59509e-05	0.000547604	glucose-6-phosphate dehydrogenase 2 [Source:MGI Symbol;Acc:MGI:105977]
Srgn	ENSMUSG00000020077	ENSMUST00000160987	2106.17	675.504	3.11792	1.20575e-06	7.02699e-05	serglycin [Source:MGI Symbol;Acc:MGI:97756]
Ehbp1	ENSMUSG00000042302	ENSMUST00000045167	20.487	6.59401	3.10691	9.02115e-06	0.000229234	EH domain binding protein 1 [Source:MGI Symbol;Acc:MGI:2667252]
Sgk1	ENSMUSG00000019970	ENSMUST00000120509	454.172	146.849	3.09279	2.7474e-06	0.00011933	serum/glucocorticoid regulated kinase 1 [Source:MGI Symbol;Acc:MGI:1340062]
Atp8a1	ENSMUSG00000037685	ENSMUST00000135930	35.78	11.6069	3.08265	7.86773e-06	0.000208488	ATPase, aminophospholipid transporter (APLT), class I, type 8A, member 1 [Source:MGI Symbol;Acc:MGI:1330848]
Ptx3	ENSMUSG00000027832	ENSMUST00000029421	25.4565	8.2894	3.07098	0.000204119	0.00176424	pentraxin related gene [Source:MGI Symbol;Acc:MGI:104641]
Sptlc2	ENSMUSG00000021036	ENSMUST00000021424	124.995	41.2301	3.03164	2.63297e-06	0.000117317	serine palmitoyltransferase, long chain base subunit 2 [Source:MGI Symbol;Acc:MGI:108074]
Slc22a5	ENSMUSG00000018900	ENSMUST00000019044	13.6524	4.51264	3.02536	0.000247163	0.00201209	solute carrier family 22 (organic cation transporter), member 5 [Source:MGI Symbol;Acc:MGI:1329012]
Nfkbia	ENSMUSG00000021025	ENSMUST00000021413	158.647	52.5013	3.02177	1.22286e-07	1.944e-05	nuclear factor of kappa light polypeptide gene enhancer in B cells inhibitor, alpha [Source:MGI Symbol;Acc:MGI:104741]
Cdkn1c	ENSMUSG00000037664	ENSMUST00000167912	69.8013	23.1961	3.00918	2.03145e-05	0.000382385	cyclin-dependent kinase inhibitor 1C (P57) [Source:MGI Symbol;Acc:MGI:104564]
Lgals3	ENSMUSG00000050335	ENSMUST00000151405	349.93	116.346	3.00766	1.34444e-07	2.03614e-05	lectin, galactose binding, soluble 3 [Source:MGI Symbol;Acc:MGI:96778]
Klf2	ENSMUSG00000055148	ENSMUST00000067912	26.253	8.77165	2.99294	0.00228818	0.0098305	Kruppel-like factor 2 (lung) [Source:MGI Symbol;Acc:MGI:1342772]
Lama2	ENSMUSG00000019899	ENSMUST00000186279	18.7399	6.26429	2.99154	2.95345e-06	0.000121772	laminin, alpha 2 [Source:MGI Symbol;Acc:MGI:99912]
Hbegf	ENSMUSG00000024486	ENSMUST00000025363	60.3458	20.1919	2.98862	0.000130832	0.00130948	heparin-binding EGF-like growth factor [Source:MGI Symbol;Acc:MGI:96070]
Hmgn3	ENSMUSG00000066456	ENSMUST00000189777	47.0409	15.8669	2.96473	9.55789e-05	0.00106173	high mobility group nucleosomal binding domain 3 [Source:MGI Symbol;Acc:MGI:2138069]
Rnh1	ENSMUSG00000038650	ENSMUST00000210314	369.739	125.32	2.95036	9.03694e-09	5.38367e-06	ribonuclease/angiogenin inhibitor 1 [Source:MGI Symbol;Acc:MGI:1195456]
Dennd4a	ENSMUSG00000053641	ENSMUST00000038890	11.831	4.01797	2.94452	0.000111702	0.00117473	DENN/MADD domain containing 4A [Source:MGI Symbol;Acc:MGI:2142979]
Tacstd2	ENSMUSG00000051397	ENSMUST00000058178	20.4301	6.94904	2.93999	0.000217291	0.00184109	tumor-associated calcium signal transducer 2 [Source:MGI Symbol;Acc:MGI:1861606]
Tnfsf9	ENSMUSG00000035678	ENSMUST00000039490	13.8424	4.71716	2.93448	0.000271284	0.00215593	tumor necrosis factor (ligand) superfamily, member 9 [Source:MGI Symbol;Acc:MGI:1101058]
Cp	ENSMUSG00000003617	ENSMUST00000091309	4.58122	1.56454	2.92816	3.91392e-06	0.000140959	ceruloplasmin [Source:MGI Symbol;Acc:MGI:88476]
1700024P16Rik	ENSMUSG00000078612	ENSMUST00000106804	41.49	14.2404	2.91354	1.07651e-06	6.57762e-05	RIKEN cDNA 1700024P16 gene [Source:MGI Symbol;Acc:MGI:2685466]
Anxa2	ENSMUSG00000032231	ENSMUST00000034756	2437.52	840.956	2.89851	7.16494e-09	5.17326e-06	annexin A2 [Source:MGI Symbol;Acc:MGI:88246]
Gfpt2	ENSMUSG00000020363	ENSMUST00000130129	12.0518	4.16425	2.89412	0.000301419	0.00231645	glutamine fructose-6-phosphate transaminase 2 [Source:MGI Symbol;Acc:MGI:1338883]
Mrpl33	ENSMUSG00000106918	ENSMUST00000202690	254.267	87.9462	2.89117	0.00175071	0.008099	mitochondrial ribosomal protein L33 [Source:MGI Symbol;Acc:MGI:2137225]
C2	ENSMUSG00000024371	ENSMUST00000152417	48.2928	16.7049	2.89094	5.51925e-05	0.000729477	complement component 2 (within H-2S) [Source:MGI Symbol;Acc:MGI:88226]
Hpcal1	ENSMUSG00000071379	ENSMUST00000071858	45.6403	15.8122	2.8864	5.4551e-05	0.000726896	hippocalcin-like 1 [Source:MGI Symbol;Acc:MGI:1855689]
Ebpl	ENSMUSG00000021928	ENSMUST00000022494	20.5485	7.12675	2.88329	4.14745e-05	0.000604821	emopamil binding protein-like [Source:MGI Symbol;Acc:MGI:1915427]
Sh3d19	ENSMUSG00000028082	ENSMUST00000182969	13.7434	4.78628	2.87142	0.000111184	0.00117195	SH3 domain protein D19 [Source:MGI Symbol;Acc:MGI:1350923]
Prkar2b	ENSMUSG00000002997	ENSMUST00000003079	7.53041	2.63717	2.85548	0.000103773	0.00111801	protein kinase, cAMP dependent regulatory, type II beta [Source:MGI Symbol;Acc:MGI:97760]
Socs2	ENSMUSG00000020027	ENSMUST00000139210	171.168	60.135	2.8464	1.60422e-07	2.24382e-05	suppressor of cytokine signaling 2 [Source:MGI Symbol;Acc:MGI:1201787]
Spef1	ENSMUSG00000027329	ENSMUST00000028801	18.5126	6.51073	2.8434	0.000250754	0.00202901	sperm flagellar 1 [Source:MGI Symbol;Acc:MGI:3513546]
Dnajb4	ENSMUSG00000028035	ENSMUST00000134701	112.293	39.821	2.81994	3.52416e-07	3.41483e-05	DnaJ heat shock protein family (Hsp40) member B4 [Source:MGI Symbol;Acc:MGI:1914285]
Ass1	ENSMUSG00000076441	ENSMUST00000102840	19.919	7.09561	2.80723	0.000398783	0.00283323	argininosuccinate synthetase 1 [Source:MGI Symbol;Acc:MGI:88090]
Asl	ENSMUSG00000025533	ENSMUST00000161094	126.002	44.975	2.8016	4.6376e-06	0.000155085	argininosuccinate lyase [Source:MGI Symbol;Acc:MGI:88084]
Entpd1	ENSMUSG00000048120	ENSMUST00000163023	24.9924	8.92336	2.80078	1.55293e-05	0.000322356	ectonucleoside triphosphate diphosphohydrolase 1 [Source:MGI Symbol;Acc:MGI:102805]
Phospho1	ENSMUSG00000050860	ENSMUST00000150134	10.0328	3.59196	2.79312	0.000663668	0.00402562	phosphatase, orphan 1 [Source:MGI Symbol;Acc:MGI:2447348]
Pim3	ENSMUSG00000035828	ENSMUST00000042818	98.4702	35.2654	2.79226	1.04387e-05	0.000248762	proviral integration site 3 [Source:MGI Symbol;Acc:MGI:1355297]
Igfbp6	ENSMUSG00000023046	ENSMUST00000023807	658.03	236.116	2.78689	8.97207e-07	5.78107e-05	insulin-like growth factor binding protein 6 [Source:MGI Symbol;Acc:MGI:96441]
Timp1	ENSMUSG00000001131	ENSMUST00000115342	151.267	54.3732	2.78202	3.78433e-05	0.000565499	tissue inhibitor of metalloproteinase 1 [Source:MGI Symbol;Acc:MGI:98752]
Ramp1	ENSMUSG00000034353	ENSMUST00000165855	38.363	13.8176	2.77639	0.000351184	0.00259357	receptor (calcitonin) activity modifying protein 1 [Source:MGI Symbol;Acc:MGI:1858418]
Per1	ENSMUSG00000020893	ENSMUST00000101004	14.3253	5.16626	2.77285	2.77473e-05	0.000464912	period circadian clock 1 [Source:MGI Symbol;Acc:MGI:1098283]
Col4a5	ENSMUSG00000031274	ENSMUST00000112931	32.5003	11.7634	2.76284	9.65842e-06	0.000237802	collagen, type IV, alpha 5 [Source:MGI Symbol;Acc:MGI:88456]
Csf1	ENSMUSG00000014599	ENSMUST00000118593	134.292	48.7346	2.75557	2.15753e-05	0.000397069	colony stimulating factor 1 (macrophage) [Source:MGI Symbol;Acc:MGI:1339753]
Samhd1	ENSMUSG00000027639	ENSMUST00000057725	119.919	43.5335	2.75465	7.63741e-08	1.54917e-05	SAM domain and HD domain, 1 [Source:MGI Symbol;Acc:MGI:1927468]
Fdx1	ENSMUSG00000032051	ENSMUST00000034552	67.6811	24.6003	2.75123	4.43425e-05	0.000631194	ferredoxin 1 [Source:MGI Symbol;Acc:MGI:103224]
Stc2	ENSMUSG00000020303	ENSMUST00000020546	45.0744	16.4025	2.74803	0.00014631	0.00140501	stanniocalcin 2 [Source:MGI Symbol;Acc:MGI:1316731]
Ugcg	ENSMUSG00000028381	ENSMUST00000030074	88.3451	32.1505	2.74786	2.52462e-07	2.90061e-05	UDP-glucose ceramide glucosyltransferase [Source:MGI Symbol;Acc:MGI:1332243]
Galnt11	ENSMUSG00000038072	ENSMUST00000196213	27.7792	10.1133	2.7468	0.000199164	0.00174133	UDP-N-acetyl-alpha-D-galactosamine:polypeptide N-acetylgalactosaminyltransferase 11 [Source:MGI Symbol;Acc:MGI:2444392]
Col5a3	ENSMUSG00000004098	ENSMUST00000004201	32.4782	11.8606	2.73832	8.76873e-07	5.74028e-05	collagen, type V, alpha 3 [Source:MGI Symbol;Acc:MGI:1858212]
Dennd2a	ENSMUSG00000038456	ENSMUST00000036877	43.4449	15.9585	2.72238	4.65174e-06	0.000155235	DENN/MADD domain containing 2A [Source:MGI Symbol;Acc:MGI:2444961]
Fam162a	ENSMUSG00000003955	ENSMUST00000004057	528.647	194.398	2.71941	2.54446e-07	2.90267e-05	family with sequence similarity 162, member A [Source:MGI Symbol;Acc:MGI:1917436]
Ifitm2	ENSMUSG00000060591	ENSMUST00000081649	799.521	294.173	2.71786	4.45433e-06	0.000150205	interferon induced transmembrane protein 2 [Source:MGI Symbol;Acc:MGI:1933382]
Smim1	ENSMUSG00000078350	ENSMUST00000182191	33.1832	12.3198	2.69348	0.000418322	0.00291791	small integral membrane protein 1 [Source:MGI Symbol;Acc:MGI:1916109]
Dtna	ENSMUSG00000024302	ENSMUST00000047954	5.75201	2.13733	2.69121	0.00193118	0.00870599	dystrobrevin alpha [Source:MGI Symbol;Acc:MGI:106039]
Rin3	ENSMUSG00000044456	ENSMUST00000056950	21.4966	7.9973	2.68798	1.76286e-05	0.000349207	Ras and Rab interactor 3 [Source:MGI Symbol;Acc:MGI:2385708]
Loxl4	ENSMUSG00000025185	ENSMUST00000026190	70.1219	26.0889	2.68781	1.66496e-06	8.69509e-05	lysyl oxidase-like 4 [Source:MGI Symbol;Acc:MGI:1914823]
Coa6	ENSMUSG00000051671	ENSMUST00000059093	53.968	20.1263	2.68147	3.71791e-05	0.000559949	cytochrome c oxidase assembly factor 6 [Source:MGI Symbol;Acc:MGI:1915142]
Myo18b	ENSMUSG00000072720	ENSMUST00000086617	7.69637	2.87624	2.67584	3.12321e-05	0.000497887	myosin XVIIIb [Source:MGI Symbol;Acc:MGI:1921626]
Gdf10	ENSMUSG00000021943	ENSMUST00000168727	8.67019	3.24256	2.67387	0.000134949	0.00133908	growth differentiation factor 10 [Source:MGI Symbol;Acc:MGI:95684]
Unc93b1	ENSMUSG00000036908	ENSMUST00000162708	25.8639	9.67379	2.67361	5.4859e-05	0.000728251	unc-93 homolog B1 (C. elegans) [Source:MGI Symbol;Acc:MGI:1859307]
2310039H08Rik	ENSMUSG00000062619	ENSMUST00000071430	24.9815	9.35245	2.67111	0.00080816	0.00463432	RIKEN cDNA 2310039H08 gene [Source:MGI Symbol;Acc:MGI:1914351]
Tmem50a	ENSMUSG00000028822	ENSMUST00000030626	345.574	129.459	2.66937	1.3828e-07	2.03614e-05	transmembrane protein 50A [Source:MGI Symbol;Acc:MGI:1919067]
Ldlrad4	ENSMUSG00000024544	ENSMUST00000063775	5.25975	1.97089	2.66872	0.00119785	0.00616757	low density lipoprotein receptor class A domain containing 4 [Source:MGI Symbol;Acc:MGI:1277150]
Ucp2	ENSMUSG00000033685	ENSMUST00000126534	96.8405	36.3058	2.66736	3.1017e-06	0.00012567	uncoupling protein 2 (mitochondrial, proton carrier) [Source:MGI Symbol;Acc:MGI:109354]
Ddah1	ENSMUSG00000028194	ENSMUST00000029845	54.86	20.6216	2.66032	3.83286e-08	1.1417e-05	dimethylarginine dimethylaminohydrolase 1 [Source:MGI Symbol;Acc:MGI:1916469]
Tagap	ENSMUSG00000033450	ENSMUST00000036370	21.0179	7.92234	2.653	8.72235e-05	0.00100214	T cell activation Rho GTPase activating protein [Source:MGI Symbol;Acc:MGI:3615484]
Dbi	ENSMUSG00000026385	ENSMUST00000027634	746.448	281.579	2.65094	6.50011e-06	0.000187038	diazepam binding inhibitor [Source:MGI Symbol;Acc:MGI:94865]
Ldha	ENSMUSG00000063229	ENSMUST00000147535	1470.68	555.105	2.64938	5.39258e-08	1.27056e-05	lactate dehydrogenase A [Source:MGI Symbol;Acc:MGI:96759]
Glis1	ENSMUSG00000034762	ENSMUST00000046005	3.029	1.14361	2.64863	0.00169314	0.0079031	GLIS family zinc finger 1 [Source:MGI Symbol;Acc:MGI:2386723]
Traf3ip2	ENSMUSG00000019842	ENSMUST00000019987	24.1769	9.14215	2.64455	7.00455e-05	0.000854842	TRAF3 interacting protein 2 [Source:MGI Symbol;Acc:MGI:2143599]
Wfdc1	ENSMUSG00000023336	ENSMUST00000212901	23.7181	8.98295	2.64035	0.000405184	0.00285475	WAP four-disulfide core domain 1 [Source:MGI Symbol;Acc:MGI:1915116]
Prkd1	ENSMUSG00000002688	ENSMUST00000002765	8.20447	3.12078	2.62898	0.00089926	0.00499641	protein kinase D1 [Source:MGI Symbol;Acc:MGI:99879]
Fam65a	ENSMUSG00000038604	ENSMUST00000043531	58.4971	22.2589	2.62803	1.07449e-06	6.57762e-05	family with sequence similarity 65, member A [Source:MGI Symbol;Acc:MGI:1922937]
Nfil3	ENSMUSG00000056749	ENSMUST00000071065	38.2693	14.5912	2.62277	0.00105658	0.00562194	nuclear factor, interleukin 3, regulated [Source:MGI Symbol;Acc:MGI:109495]
Creg1	ENSMUSG00000040713	ENSMUST00000111432	35.9146	13.7338	2.61504	0.000111297	0.00117237	cellular repressor of E1A-stimulated genes 1 [Source:MGI Symbol;Acc:MGI:1344382]
Asrgl1	ENSMUSG00000024654	ENSMUST00000049948	8.01753	3.09966	2.58658	0.00103097	0.00552203	asparaginase like 1 [Source:MGI Symbol;Acc:MGI:1913764]
Fam117b	ENSMUSG00000041040	ENSMUST00000036540	16.0211	6.19704	2.58529	1.01582e-05	0.000245337	family with sequence similarity 117, member B [Source:MGI Symbol;Acc:MGI:1920000]
Acaa2	ENSMUSG00000036880	ENSMUST00000041053	69.2417	26.8046	2.5832	5.49438e-06	0.000170689	acetyl-Coenzyme A acyltransferase 2 (mitochondrial 3-oxoacyl-Coenzyme A thiolase) [Source:MGI Symbol;Acc:MGI:1098623]
Hopx	ENSMUSG00000059325	ENSMUST00000120827	30.0893	11.6848	2.57509	0.000297268	0.00229399	HOP homeobox [Source:MGI Symbol;Acc:MGI:1916782]
Klf4	ENSMUSG00000003032	ENSMUST00000132746	100.356	39.2147	2.55914	2.67733e-06	0.000118964	Kruppel-like factor 4 (gut) [Source:MGI Symbol;Acc:MGI:1342287]
Hk3	ENSMUSG00000025877	ENSMUST00000052949	1.45229	0.568151	2.55616	0.00020283	0.00175745	hexokinase 3 [Source:MGI Symbol;Acc:MGI:2670962]
Cav1	ENSMUSG00000007655	ENSMUST00000007799	158.963	62.2281	2.55452	3.93347e-07	3.73911e-05	caveolin 1, caveolae protein [Source:MGI Symbol;Acc:MGI:102709]
Ly6e	ENSMUSG00000022587	ENSMUST00000188866	196.117	76.7764	2.55439	4.68136e-07	4.01476e-05	lymphocyte antigen 6 complex, locus E [Source:MGI Symbol;Acc:MGI:106651]
Ggt5	ENSMUSG00000006344	ENSMUST00000219247	29.1775	11.4254	2.55374	2.5016e-05	0.000440089	gamma-glutamyltransferase 5 [Source:MGI Symbol;Acc:MGI:1346063]
Loxl3	ENSMUSG00000000693	ENSMUST00000152679	21.2753	8.33728	2.55183	7.15106e-06	0.000197637	lysyl oxidase-like 3 [Source:MGI Symbol;Acc:MGI:1337004]
Phlda3	ENSMUSG00000041801	ENSMUST00000038945	312.851	123.211	2.53915	6.22164e-06	0.000182406	pleckstrin homology like domain, family A, member 3 [Source:MGI Symbol;Acc:MGI:1351485]
Ak4	ENSMUSG00000028527	ENSMUST00000102780	18.5937	7.35017	2.52969	8.40029e-06	0.000217582	adenylate kinase 4 [Source:MGI Symbol;Acc:MGI:87979]
P2ry2	ENSMUSG00000032860	ENSMUST00000037540	8.61413	3.40586	2.52921	0.000312277	0.00237943	purinergic receptor P2Y, G-protein coupled 2 [Source:MGI Symbol;Acc:MGI:105107]
Glrb	ENSMUSG00000028020	ENSMUST00000135043	9.82187	3.88512	2.52808	0.000117918	0.0012174	glycine receptor, beta subunit [Source:MGI Symbol;Acc:MGI:95751]
Jazf1	ENSMUSG00000063568	ENSMUST00000128282	7.15065	2.82871	2.52788	1.2857e-05	0.00028542	JAZF zinc finger 1 [Source:MGI Symbol;Acc:MGI:2141450]
Prdx2	ENSMUSG00000005161	ENSMUST00000109734	871.322	344.711	2.52769	3.74227e-06	0.000138697	peroxiredoxin 2 [Source:MGI Symbol;Acc:MGI:109486]
Gm5424	ENSMUSG00000046687	ENSMUST00000053865	41.1839	16.3168	2.52402	1.74358e-05	0.000348391	predicted gene 5424 [Source:MGI Symbol;Acc:MGI:3643173]
Jak2	ENSMUSG00000024789	ENSMUST00000065796	11.7952	4.68533	2.51748	0.000503751	0.00332356	Janus kinase 2 [Source:MGI Symbol;Acc:MGI:96629]
Lyve1	ENSMUSG00000030787	ENSMUST00000033050	3.67807	1.46188	2.51599	0.00184871	0.00845025	lymphatic vessel endothelial hyaluronan receptor 1 [Source:MGI Symbol;Acc:MGI:2136348]
Mb21d2	ENSMUSG00000051065	ENSMUST00000100023	15.6608	6.23167	2.5131	0.000157573	0.0014822	Mab-21 domain containing 2 [Source:MGI Symbol;Acc:MGI:1917028]
Parp4	ENSMUSG00000054509	ENSMUST00000161553	9.33462	3.72699	2.5046	0.000343352	0.00254742	poly (ADP-ribose) polymerase family, member 4 [Source:MGI Symbol;Acc:MGI:2685589]
Eno2	ENSMUSG00000004267	ENSMUST00000147307	39.2374	15.6921	2.50045	0.000143786	0.0013899	enolase 2, gamma neuronal [Source:MGI Symbol;Acc:MGI:95394]
Snx24	ENSMUSG00000024535	ENSMUST00000025417	51.122	20.4749	2.49681	3.73023e-08	1.13209e-05	sorting nexing 24 [Source:MGI Symbol;Acc:MGI:1916476]
P2ry6	ENSMUSG00000048779	ENSMUST00000060174	3.04024	1.21884	2.49437	0.000912751	0.00504612	pyrimidinergic receptor P2Y, G-protein coupled, 6 [Source:MGI Symbol;Acc:MGI:2673874]
Ntng2	ENSMUSG00000035513	ENSMUST00000183583	13.2492	5.31227	2.49408	0.00144879	0.00706659	netrin G2 [Source:MGI Symbol;Acc:MGI:2159341]
Cdc7	ENSMUSG00000029283	ENSMUST00000117196	2.32646	0.933577	2.49198	0.00171016	0.00795255	cell division cycle 7 (S. cerevisiae) [Source:MGI Symbol;Acc:MGI:1309511]
Bhlhe40	ENSMUSG00000030103	ENSMUST00000032194	66.1138	26.5559	2.4896	4.3081e-06	0.000148068	basic helix-loop-helix family, member e40 [Source:MGI Symbol;Acc:MGI:1097714]
Ap4b1	ENSMUSG00000032952	ENSMUST00000076599	19.718	7.927	2.48745	1.34072e-05	0.000294208	adaptor-related protein complex AP-4, beta 1 [Source:MGI Symbol;Acc:MGI:1337130]
2900026A02Rik	ENSMUSG00000051339	ENSMUST00000212276	1.42203	0.571882	2.48658	0.000237724	0.00196495	RIKEN cDNA 2900026A02 gene [Source:MGI Symbol;Acc:MGI:1920194]
Ifi27	ENSMUSG00000064215	ENSMUST00000079294	200.961	81.0178	2.48046	3.94566e-06	0.000141104	interferon, alpha-inducible protein 27 [Source:MGI Symbol;Acc:MGI:1277180]
P4ha2	ENSMUSG00000018906	ENSMUST00000151218	265.621	107.183	2.47819	2.99536e-07	3.14904e-05	procollagen-proline, 2-oxoglutarate 4-dioxygenase (proline 4-hydroxylase), alpha II polypeptide [Source:MGI Symbol;Acc:MGI:894286]
E2f6	ENSMUSG00000057469	ENSMUST00000020908	85.5156	34.5501	2.47512	1.7081e-05	0.000342578	E2F transcription factor 6 [Source:MGI Symbol;Acc:MGI:1354159]
Nudt22	ENSMUSG00000037349	ENSMUST00000041686	31.6168	12.8346	2.4634	0.000113252	0.00118675	nudix (nucleoside diphosphate linked moiety X)-type motif 22 [Source:MGI Symbol;Acc:MGI:1915573]
Cadm3	ENSMUSG00000005338	ENSMUST00000111220	13.1783	5.35506	2.46091	0.000137982	0.00135663	cell adhesion molecule 3 [Source:MGI Symbol;Acc:MGI:2137858]
Dnph1	ENSMUSG00000040658	ENSMUST00000046497	8.43509	3.43535	2.45538	0.000417585	0.0029153	2'-deoxynucleoside 5'-phosphate N-hydrolase 1 [Source:MGI Symbol;Acc:MGI:3039376]
Bnip3	ENSMUSG00000078566	ENSMUST00000106112	65.8767	26.8359	2.4548	1.94464e-05	0.000373264	BCL2/adenovirus E1B interacting protein 3 [Source:MGI Symbol;Acc:MGI:109326]
Tex2	ENSMUSG00000040548	ENSMUST00000042780	21.3489	8.7624	2.43642	2.47002e-05	0.000436596	testis expressed gene 2 [Source:MGI Symbol;Acc:MGI:102465]
Olfml3	ENSMUSG00000027848	ENSMUST00000157042	107.137	44.0003	2.43491	3.62753e-05	0.000549942	olfactomedin-like 3 [Source:MGI Symbol;Acc:MGI:1914877]
Dcxr	ENSMUSG00000039450	ENSMUST00000106148	35.2113	14.5432	2.42115	0.000708979	0.00421899	dicarbonyl L-xylulose reductase [Source:MGI Symbol;Acc:MGI:1915130]
Axl	ENSMUSG00000002602	ENSMUST00000002677	570.571	236.691	2.41061	5.38956e-08	1.27056e-05	AXL receptor tyrosine kinase [Source:MGI Symbol;Acc:MGI:1347244]
Ggta1	ENSMUSG00000035778	ENSMUST00000079424	49.3737	20.5127	2.40699	2.7489e-05	0.000462511	glycoprotein galactosyltransferase alpha 1, 3 [Source:MGI Symbol;Acc:MGI:95704]
Dact1	ENSMUSG00000044548	ENSMUST00000061273	9.01168	3.74619	2.40556	0.000137193	0.001353	dishevelled-binding antagonist of beta-catenin 1 [Source:MGI Symbol;Acc:MGI:1891740]
Ifitm3	ENSMUSG00000025492	ENSMUST00000026565	404.256	168.324	2.40165	3.91633e-06	0.000140959	interferon induced transmembrane protein 3 [Source:MGI Symbol;Acc:MGI:1913391]
Rcl1	ENSMUSG00000024785	ENSMUST00000064393	14.3647	6.01007	2.39011	0.00134614	0.00670364	RNA terminal phosphate cyclase-like 1 [Source:MGI Symbol;Acc:MGI:1913275]
Usp53	ENSMUSG00000039701	ENSMUST00000090379	20.0692	8.40494	2.38778	0.00019298	0.00170273	ubiquitin specific peptidase 53 [Source:MGI Symbol;Acc:MGI:2139607]
Vav2	ENSMUSG00000009621	ENSMUST00000185188	17.3634	7.27205	2.38769	0.00141048	0.00693808	vav 2 oncogene [Source:MGI Symbol;Acc:MGI:102718]
Pxn	ENSMUSG00000029528	ENSMUST00000067268	53.1612	22.3024	2.38365	1.17087e-05	0.000268242	paxillin [Source:MGI Symbol;Acc:MGI:108295]
Med9	ENSMUSG00000061650	ENSMUST00000081980	23.5842	9.89461	2.38354	6.53337e-05	0.00081591	mediator complex subunit 9 [Source:MGI Symbol;Acc:MGI:2183151]
Pkm	ENSMUSG00000032294	ENSMUST00000034834	1941.8	815.286	2.38174	7.99251e-08	1.58715e-05	pyruvate kinase, muscle [Source:MGI Symbol;Acc:MGI:97591]
Ackr4	ENSMUSG00000079355	ENSMUST00000050139	6.85713	2.88128	2.37989	0.00164073	0.00772573	atypical chemokine receptor 4 [Source:MGI Symbol;Acc:MGI:2181676]
Jun	ENSMUSG00000052684	ENSMUST00000107094	94.2228	39.605	2.37906	7.32528e-06	0.000199369	jun proto-oncogene [Source:MGI Symbol;Acc:MGI:96646]
Akr1c14	ENSMUSG00000033715	ENSMUST00000118717	345.651	145.487	2.37583	1.5378e-07	2.18898e-05	aldo-keto reductase family 1, member C14 [Source:MGI Symbol;Acc:MGI:2145458]
Adamts15	ENSMUSG00000033453	ENSMUST00000065112	1.18635	0.500386	2.37086	0.000328563	0.00247493	a disintegrin-like and metallopeptidase (reprolysin type) with thrombospondin type 1 motif, 15 [Source:MGI Symbol;Acc:MGI:2449569]
Cebpd	ENSMUSG00000071637	ENSMUST00000096232	20.5677	8.69077	2.36661	0.000468081	0.00315553	CCAAT/enhancer binding protein (C/EBP), delta [Source:MGI Symbol;Acc:MGI:103573]
Limk1	ENSMUSG00000029674	ENSMUST00000015137	59.6437	25.2748	2.35981	3.73481e-06	0.000138697	LIM-domain containing, protein kinase [Source:MGI Symbol;Acc:MGI:104572]
Snapc5	ENSMUSG00000032398	ENSMUST00000034965	28.4058	12.0653	2.35434	0.000148538	0.00141789	small nuclear RNA activating complex, polypeptide 5 [Source:MGI Symbol;Acc:MGI:1914282]
Zfyve21	ENSMUSG00000021286	ENSMUST00000021714	61.7245	26.2848	2.3483	0.000379518	0.00273379	zinc finger, FYVE domain containing 21 [Source:MGI Symbol;Acc:MGI:1915770]
Ero1l	ENSMUSG00000021831	ENSMUST00000022378	67.8317	28.9092	2.34637	3.60786e-07	3.475e-05	ERO1-like (S. cerevisiae) [Source:MGI Symbol;Acc:MGI:1354385]
B3gnt2	ENSMUSG00000051650	ENSMUST00000062844	27.1539	11.5891	2.34306	0.000205904	0.00177776	UDP-GlcNAc:betaGal beta-1,3-N-acetylglucosaminyltransferase 2 [Source:MGI Symbol;Acc:MGI:1889505]
Bcam	ENSMUSG00000002980	ENSMUST00000003061	34.5079	14.7343	2.34201	0.000364816	0.00266232	basal cell adhesion molecule [Source:MGI Symbol;Acc:MGI:1929940]
Mgmt	ENSMUSG00000054612	ENSMUST00000081510	18.5154	7.93739	2.33268	0.00137205	0.00680315	O-6-methylguanine-DNA methyltransferase [Source:MGI Symbol;Acc:MGI:96977]
Cdkn1a	ENSMUSG00000023067	ENSMUST00000119901	408.311	175.365	2.32835	1.84096e-08	7.59278e-06	cyclin-dependent kinase inhibitor 1A (P21) [Source:MGI Symbol;Acc:MGI:104556]
Bcl6	ENSMUSG00000022508	ENSMUST00000023151	26.6868	11.4679	2.3271	1.54689e-05	0.000321885	B cell leukemia/lymphoma 6 [Source:MGI Symbol;Acc:MGI:107187]
Dusp1	ENSMUSG00000024190	ENSMUST00000146077	171.242	74.034	2.31301	8.88915e-08	1.65943e-05	dual specificity phosphatase 1 [Source:MGI Symbol;Acc:MGI:105120]
Adam9	ENSMUSG00000031555	ENSMUST00000208247	153.162	66.2773	2.31093	4.13418e-07	3.84383e-05	a disintegrin and metallopeptidase domain 9 (meltrin gamma) [Source:MGI Symbol;Acc:MGI:105376]
Aif1l	ENSMUSG00000001864	ENSMUST00000001920	141.224	61.1964	2.30771	3.1771e-06	0.000126182	allograft inflammatory factor 1-like [Source:MGI Symbol;Acc:MGI:1919598]
Pdcd4	ENSMUSG00000024975	ENSMUST00000074371	21.653	9.40003	2.3035	0.000409774	0.00287826	programmed cell death 4 [Source:MGI Symbol;Acc:MGI:107490]
Pgam1	ENSMUSG00000011752	ENSMUST00000011896	744.872	324.025	2.29881	3.11742e-07	3.21434e-05	phosphoglycerate mutase 1 [Source:MGI Symbol;Acc:MGI:97552]
Tspo	ENSMUSG00000041736	ENSMUST00000047419	292.488	127.541	2.29329	1.89861e-05	0.000366616	translocator protein [Source:MGI Symbol;Acc:MGI:88222]
Irx3	ENSMUSG00000031734	ENSMUST00000093312	3.38754	1.47961	2.28948	0.00231383	0.00991422	Iroquois related homeobox 3 [Source:MGI Symbol;Acc:MGI:1197522]
Ifi30	ENSMUSG00000031838	ENSMUST00000034299	160.097	69.9605	2.28839	0.000209099	0.00179571	interferon gamma inducible protein 30 [Source:MGI Symbol;Acc:MGI:2137648]
Gnptg	ENSMUSG00000035521	ENSMUST00000038973	31.0592	13.6018	2.28346	0.000304935	0.00233788	N-acetylglucosamine-1-phosphotransferase, gamma subunit [Source:MGI Symbol;Acc:MGI:2147006]
Lamc1	ENSMUSG00000026478	ENSMUST00000027752	190.317	83.4461	2.28071	1.74272e-08	7.499e-06	laminin, gamma 1 [Source:MGI Symbol;Acc:MGI:99914]
Arsi	ENSMUSG00000036412	ENSMUST00000040359	22.7392	9.98274	2.27785	5.04501e-05	0.00069063	arylsulfatase i [Source:MGI Symbol;Acc:MGI:2670959]
Plcd3	ENSMUSG00000020937	ENSMUST00000128650	19.4196	8.54268	2.27325	1.98112e-05	0.000376822	phospholipase C, delta 3 [Source:MGI Symbol;Acc:MGI:107451]
Abcc3	ENSMUSG00000020865	ENSMUST00000021231	5.7513	2.53343	2.27016	0.000863819	0.00485144	ATP-binding cassette, sub-family C (CFTR/MRP), member 3 [Source:MGI Symbol;Acc:MGI:1923658]
Bmp7	ENSMUSG00000008999	ENSMUST00000009143	12.3445	5.4392	2.26954	5.30277e-05	0.000713766	bone morphogenetic protein 7 [Source:MGI Symbol;Acc:MGI:103302]
Tom1l1	ENSMUSG00000020541	ENSMUST00000020849	29.9461	13.199	2.26882	0.000244587	0.00200346	target of myb1-like 1 (chicken) [Source:MGI Symbol;Acc:MGI:1919193]
Uqcc2	ENSMUSG00000024208	ENSMUST00000025045	201.414	88.7923	2.26837	0.00133841	0.00667339	ubiquinol-cytochrome c reductase complex assembly factor 2 [Source:MGI Symbol;Acc:MGI:1914517]
Slc19a2	ENSMUSG00000040918	ENSMUST00000044021	16.605	7.32256	2.26765	0.000893814	0.00498163	solute carrier family 19 (thiamine transporter), member 2 [Source:MGI Symbol;Acc:MGI:1928761]
Sec11c	ENSMUSG00000024516	ENSMUST00000025394	55.8064	24.6133	2.26733	0.00045231	0.00307853	SEC11 homolog C, signal peptidase complex subunit [Source:MGI Symbol;Acc:MGI:1913536]
Adprh	ENSMUSG00000002844	ENSMUST00000002923	136.883	60.3737	2.26726	2.29621e-05	0.000414529	ADP-ribosylarginine hydrolase [Source:MGI Symbol;Acc:MGI:1098234]
Akr1b8	ENSMUSG00000029762	ENSMUST00000038406	91.4482	40.4104	2.26299	0.000108892	0.00115156	aldo-keto reductase family 1, member B8 [Source:MGI Symbol;Acc:MGI:107673]
Ccdc92	ENSMUSG00000037979	ENSMUST00000036206	15.8085	7.01705	2.25286	8.43274e-05	0.000977942	coiled-coil domain containing 92 [Source:MGI Symbol;Acc:MGI:106485]
Preb	ENSMUSG00000045302	ENSMUST00000201821	46.7441	20.7791	2.24957	8.9324e-06	0.000227698	prolactin regulatory element binding [Source:MGI Symbol;Acc:MGI:1355326]
Ftl1	ENSMUSG00000050708	ENSMUST00000094434	3909.29	1738.13	2.24914	2.16518e-07	2.69976e-05	ferritin light polypeptide 1 [Source:MGI Symbol;Acc:MGI:95589]
Cox14	ENSMUSG00000023020	ENSMUST00000023761	124.316	55.3843	2.24461	0.000152615	0.00144524	cytochrome c oxidase assembly protein 14 [Source:MGI Symbol;Acc:MGI:1913629]
Slc16a3	ENSMUSG00000025161	ENSMUST00000070653	242.332	107.966	2.24453	5.67585e-07	4.42358e-05	solute carrier family 16 (monocarboxylic acid transporters), member 3 [Source:MGI Symbol;Acc:MGI:1933438]
Col8a1	ENSMUSG00000068196	ENSMUST00000089332	10.6155	4.73064	2.24398	2.38527e-05	0.000426301	collagen, type VIII, alpha 1 [Source:MGI Symbol;Acc:MGI:88463]
Uchl1	ENSMUSG00000029223	ENSMUST00000031131	81.7231	36.452	2.24194	0.000596127	0.00371943	ubiquitin carboxy-terminal hydrolase L1 [Source:MGI Symbol;Acc:MGI:103149]
2610203C20Rik	ENSMUSG00000074415	ENSMUST00000212373	28.039	12.5067	2.24192	1.65104e-05	0.000334893	RIKEN cDNA 2610203C20 gene [Source:MGI Symbol;Acc:MGI:1917705]
Bet1	ENSMUSG00000032757	ENSMUST00000049166	35.9379	16.1226	2.22904	7.53148e-05	0.000901368	Bet1 golgi vesicular membrane trafficking protein [Source:MGI Symbol;Acc:MGI:1343104]
Gria3	ENSMUSG00000001986	ENSMUST00000128197	4.97804	2.23382	2.22848	0.00132887	0.00664024	glutamate receptor, ionotropic, AMPA3 (alpha 3) [Source:MGI Symbol;Acc:MGI:95810]
Fth1	ENSMUSG00000024661	ENSMUST00000025563	2451.32	1103.87	2.22066	1.12363e-07	1.92272e-05	ferritin heavy polypeptide 1 [Source:MGI Symbol;Acc:MGI:95588]
Minos1	ENSMUSG00000050608	ENSMUST00000143971	98.6337	44.4273	2.22012	6.68536e-06	0.000189989	mitochondrial inner membrane organizing system 1 [Source:MGI Symbol;Acc:MGI:1913628]
Cab39l	ENSMUSG00000021981	ENSMUST00000022553	14.2348	6.42324	2.21614	0.000508244	0.00333573	calcium binding protein 39-like [Source:MGI Symbol;Acc:MGI:1914081]
Slc43a2	ENSMUSG00000038178	ENSMUST00000042561	3.28794	1.48638	2.21205	4.00422e-05	0.00058752	solute carrier family 43, member 2 [Source:MGI Symbol;Acc:MGI:2442746]
Rrm2	ENSMUSG00000020649	ENSMUST00000020980	53.4174	24.1779	2.20935	3.76683e-05	0.0005652	ribonucleotide reductase M2 [Source:MGI Symbol;Acc:MGI:98181]
Fgf7	ENSMUSG00000027208	ENSMUST00000064794	4.71063	2.13254	2.20893	0.000114141	0.00119357	fibroblast growth factor 7 [Source:MGI Symbol;Acc:MGI:95521]
Ost4	ENSMUSG00000038803	ENSMUST00000132253	479.237	217.025	2.20821	6.0579e-05	0.000773958	oligosaccharyltransferase complex subunit 4 (non-catalytic) [Source:MGI Symbol;Acc:MGI:1914945]
Wee1	ENSMUSG00000031016	ENSMUST00000033326	9.98526	4.53389	2.20236	0.00193074	0.00870599	WEE 1 homolog 1 (S. pombe) [Source:MGI Symbol;Acc:MGI:103075]
Hmox1	ENSMUSG00000005413	ENSMUST00000005548	131.277	59.6875	2.19941	5.19939e-05	0.000703009	heme oxygenase 1 [Source:MGI Symbol;Acc:MGI:96163]
Bmp8a	ENSMUSG00000032726	ENSMUST00000102641	35.6685	16.2174	2.1994	7.26807e-05	0.000877608	bone morphogenetic protein 8a [Source:MGI Symbol;Acc:MGI:104515]
Mpst	ENSMUSG00000071711	ENSMUST00000167140	37.6636	17.1596	2.1949	0.000504506	0.0033249	mercaptopyruvate sulfurtransferase [Source:MGI Symbol;Acc:MGI:2179733]
Tjap1	ENSMUSG00000012296	ENSMUST00000164342	72.9668	33.2768	2.19272	1.75775e-07	2.34889e-05	tight junction associated protein 1 [Source:MGI Symbol;Acc:MGI:1921344]
Ccdc80	ENSMUSG00000022665	ENSMUST00000139509	187.061	85.3495	2.19171	6.59478e-07	4.82168e-05	coiled-coil domain containing 80 [Source:MGI Symbol;Acc:MGI:1915146]
Acvrl1	ENSMUSG00000000530	ENSMUST00000000542	8.07548	3.68699	2.19026	0.00137476	0.00681238	activin A receptor, type II-like 1 [Source:MGI Symbol;Acc:MGI:1338946]
Il11ra1	ENSMUSG00000073889	ENSMUST00000108041	30.9322	14.1412	2.18737	0.000210475	0.00180367	interleukin 11 receptor, alpha chain 1 [Source:MGI Symbol;Acc:MGI:107426]
Bag3	ENSMUSG00000030847	ENSMUST00000033136	101.731	46.8239	2.17264	2.09062e-05	0.000390565	BCL2-associated athanogene 3 [Source:MGI Symbol;Acc:MGI:1352493]
Qprt	ENSMUSG00000030674	ENSMUST00000032912	26.3998	12.1736	2.16861	0.000671653	0.00405995	quinolinate phosphoribosyltransferase [Source:MGI Symbol;Acc:MGI:1914625]
Colec12	ENSMUSG00000036103	ENSMUST00000040069	54.755	25.2707	2.16674	6.77227e-05	0.000834728	collectin sub-family member 12 [Source:MGI Symbol;Acc:MGI:2152907]
Arntl	ENSMUSG00000055116	ENSMUST00000047321	12.8581	5.97356	2.15251	0.000670555	0.00405484	aryl hydrocarbon receptor nuclear translocator-like [Source:MGI Symbol;Acc:MGI:1096381]
Enpp5	ENSMUSG00000023960	ENSMUST00000154166	10.6494	4.9525	2.15031	0.0018563	0.00847775	ectonucleotide pyrophosphatase/phosphodiesterase 5 [Source:MGI Symbol;Acc:MGI:1933830]
Pstpip1	ENSMUSG00000032322	ENSMUST00000059206	7.96557	3.71045	2.14679	0.000816059	0.0046663	proline-serine-threonine phosphatase-interacting protein 1 [Source:MGI Symbol;Acc:MGI:1321396]
Lpl	ENSMUSG00000015568	ENSMUST00000015712	43.8677	20.4455	2.14559	1.84612e-06	9.222e-05	lipoprotein lipase [Source:MGI Symbol;Acc:MGI:96820]
Vgll3	ENSMUSG00000091243	ENSMUST00000168064	161.708	75.3719	2.14546	3.36614e-06	0.000130155	vestigial like family member 3 [Source:MGI Symbol;Acc:MGI:1920819]
Fnip2	ENSMUSG00000061175	ENSMUST00000133154	12.2493	5.71185	2.14454	2.93211e-05	0.000478812	folliculin interacting protein 2 [Source:MGI Symbol;Acc:MGI:2683054]
Col7a1	ENSMUSG00000025650	ENSMUST00000112070	6.48397	3.02531	2.14324	0.000478611	0.00320502	collagen, type VII, alpha 1 [Source:MGI Symbol;Acc:MGI:88462]
Dlk2	ENSMUSG00000047428	ENSMUST00000188223	27.4199	12.8011	2.14199	0.000676333	0.00408211	delta-like 2 homolog (Drosophila) [Source:MGI Symbol;Acc:MGI:2146838]
Galnt15	ENSMUSG00000021903	ENSMUST00000022460	31.9232	14.9099	2.14108	5.89086e-05	0.00075743	UDP-N-acetyl-alpha-D-galactosamine:polypeptide N-acetylgalactosaminyltransferase 15 [Source:MGI Symbol;Acc:MGI:1926004]
Esd	ENSMUSG00000021996	ENSMUST00000022573	198.728	92.8579	2.14013	2.30284e-05	0.00041526	esterase D/formylglutathione hydrolase [Source:MGI Symbol;Acc:MGI:95421]
Nbl1	ENSMUSG00000041120	ENSMUST00000042844	670.547	313.893	2.13623	1.18617e-06	6.93802e-05	neuroblastoma, suppression of tumorigenicity 1 [Source:MGI Symbol;Acc:MGI:104591]
Ppp1r13l	ENSMUSG00000040734	ENSMUST00000150448	26.6552	12.479	2.13601	9.6542e-06	0.000237802	protein phosphatase 1, regulatory (inhibitor) subunit 13 like [Source:MGI Symbol;Acc:MGI:3525053]
Fabp4	ENSMUSG00000062515	ENSMUST00000029041	294.291	137.86	2.13471	4.05589e-07	3.81515e-05	fatty acid binding protein 4, adipocyte [Source:MGI Symbol;Acc:MGI:88038]
Alg8	ENSMUSG00000035704	ENSMUST00000098300	5.17819	2.44279	2.11978	0.000737818	0.00433123	asparagine-linked glycosylation 8 (alpha-1,3-glucosyltransferase) [Source:MGI Symbol;Acc:MGI:2141959]
Asb13	ENSMUSG00000033781	ENSMUST00000042288	5.97182	2.81841	2.11886	0.000660361	0.00401433	ankyrin repeat and SOCS box-containing 13 [Source:MGI Symbol;Acc:MGI:2145525]
Tpi1	ENSMUSG00000023456	ENSMUST00000172132	843.029	398.903	2.11337	1.47501e-06	8.04255e-05	triosephosphate isomerase 1 [Source:MGI Symbol;Acc:MGI:98797]
Aldoa	ENSMUSG00000030695	ENSMUST00000032934	1798.87	851.551	2.11247	4.25628e-07	3.8899e-05	aldolase A, fructose-bisphosphate [Source:MGI Symbol;Acc:MGI:87994]
Ap2a2	ENSMUSG00000002957	ENSMUST00000003038	73.2526	34.7899	2.10557	1.20321e-05	0.000273356	adaptor-related protein complex 2, alpha 2 subunit [Source:MGI Symbol;Acc:MGI:101920]
Fam111a	ENSMUSG00000024691	ENSMUST00000139270	11.3361	5.38455	2.10529	6.84933e-05	0.000840727	family with sequence similarity 111, member A [Source:MGI Symbol;Acc:MGI:1915508]
Emc9	ENSMUSG00000022217	ENSMUST00000174352	14.3186	6.80732	2.10342	0.000117738	0.00121632	ER membrane protein complex subunit 9 [Source:MGI Symbol;Acc:MGI:1934682]
Dpp7	ENSMUSG00000026958	ENSMUST00000028332	43.7463	20.8192	2.10124	0.000683679	0.00410641	dipeptidylpeptidase 7 [Source:MGI Symbol;Acc:MGI:1933213]
Tmem86a	ENSMUSG00000010307	ENSMUST00000010451	208.282	99.593	2.09133	1.21867e-06	7.07665e-05	transmembrane protein 86A [Source:MGI Symbol;Acc:MGI:1915143]
Tspan5	ENSMUSG00000028152	ENSMUST00000029800	16.9248	8.09302	2.09129	0.000548652	0.00351037	tetraspanin 5 [Source:MGI Symbol;Acc:MGI:1928096]
Cd47	ENSMUSG00000055447	ENSMUST00000084838	36.7105	17.5627	2.09025	8.69291e-06	0.000222652	CD47 antigen (Rh-related antigen, integrin-associated signal transducer) [Source:MGI Symbol;Acc:MGI:96617]
Wnk4	ENSMUSG00000035112	ENSMUST00000139487	6.86654	3.28691	2.08906	0.000325678	0.0024594	WNK lysine deficient protein kinase 4 [Source:MGI Symbol;Acc:MGI:1917097]
Pgk1	ENSMUSG00000062070	ENSMUST00000081593	649.962	311.435	2.08699	3.09284e-06	0.000125627	phosphoglycerate kinase 1 [Source:MGI Symbol;Acc:MGI:97555]
Mettl23	ENSMUSG00000090266	ENSMUST00000106370	7.34283	3.52681	2.08201	0.000108019	0.00114534	methyltransferase like 23 [Source:MGI Symbol;Acc:MGI:1921569]
Lamtor3	ENSMUSG00000091512	ENSMUST00000197064	50.4906	24.2699	2.08038	0.000890917	0.00497409	late endosomal/lysosomal adaptor, MAPK and MTOR activator 3 [Source:MGI Symbol;Acc:MGI:1929467]
Commd9	ENSMUSG00000027163	ENSMUST00000131287	50.8629	24.4602	2.07942	0.00045143	0.00307507	COMM domain containing 9 [Source:MGI Symbol;Acc:MGI:1923751]
Aldh6a1	ENSMUSG00000021238	ENSMUST00000085192	10.6749	5.13794	2.07765	0.00153877	0.0073818	aldehyde dehydrogenase family 6, subfamily A1 [Source:MGI Symbol;Acc:MGI:1915077]
Aldoart1	ENSMUSG00000059343	ENSMUST00000179234	90.0079	43.4237	2.07279	2.03257e-05	0.000382385	aldolase 1 A, retrogene 1 [Source:MGI Symbol;Acc:MGI:2447811]
Thrb	ENSMUSG00000021779	ENSMUST00000022304	2.12197	1.025	2.07022	0.00114912	0.00597403	thyroid hormone receptor beta [Source:MGI Symbol;Acc:MGI:98743]
Bbs4	ENSMUSG00000025235	ENSMUST00000026265	2.67615	1.29583	2.06521	0.000252908	0.00204423	Bardet-Biedl syndrome 4 (human) [Source:MGI Symbol;Acc:MGI:2143311]
Thbs2	ENSMUSG00000023885	ENSMUST00000170872	579.063	281.1	2.05999	2.02123e-06	9.76321e-05	thrombospondin 2 [Source:MGI Symbol;Acc:MGI:98738]
Exosc6	ENSMUSG00000109941	ENSMUST00000210390	37.1615	18.0457	2.0593	1.37882e-05	0.000296899	exosome component 6 [Source:MGI Symbol;Acc:MGI:1919794]
Rnf19b	ENSMUSG00000028793	ENSMUST00000152565	58.7198	28.5416	2.05734	8.07958e-05	0.000943791	ring finger protein 19B [Source:MGI Symbol;Acc:MGI:1922484]
Efnb1	ENSMUSG00000031217	ENSMUST00000052839	45.3034	22.0818	2.05162	2.49506e-05	0.000440055	ephrin B1 [Source:MGI Symbol;Acc:MGI:102708]
Serpinb9	ENSMUSG00000045827	ENSMUST00000063191	7.88367	3.84601	2.04983	0.000101824	0.00110218	serine (or cysteine) peptidase inhibitor, clade B, member 9 [Source:MGI Symbol;Acc:MGI:106603]
Il1r1	ENSMUSG00000026072	ENSMUST00000027241	21.4027	10.4432	2.04944	7.23399e-06	0.000198672	interleukin 1 receptor, type I [Source:MGI Symbol;Acc:MGI:96545]
Rhoj	ENSMUSG00000046768	ENSMUST00000118602	91.0632	44.4397	2.04914	3.64464e-05	0.000552015	ras homolog family member J [Source:MGI Symbol;Acc:MGI:1931551]
Sh3kbp1	ENSMUSG00000040990	ENSMUST00000112456	68.7182	33.5524	2.04809	4.77033e-05	0.000664381	SH3-domain kinase binding protein 1 [Source:MGI Symbol;Acc:MGI:1889583]
Hsd3b7	ENSMUSG00000042289	ENSMUST00000046863	11.4912	5.61848	2.04526	0.00221144	0.00958012	hydroxy-delta-5-steroid dehydrogenase, 3 beta- and steroid delta-isomerase 7 [Source:MGI Symbol;Acc:MGI:2141879]
Tmbim1	ENSMUSG00000006301	ENSMUST00000016309	131.976	64.5909	2.04326	2.58311e-05	0.000448213	transmembrane BAX inhibitor motif containing 1 [Source:MGI Symbol;Acc:MGI:1916910]
Ficd	ENSMUSG00000053334	ENSMUST00000065698	6.51799	3.19154	2.04227	0.0020171	0.00896026	FIC domain containing [Source:MGI Symbol;Acc:MGI:1098550]
Map6	ENSMUSG00000055407	ENSMUST00000122101	87.7073	42.98	2.04066	8.11115e-06	0.000212153	microtubule-associated protein 6 [Source:MGI Symbol;Acc:MGI:1201690]
Cd63	ENSMUSG00000025351	ENSMUST00000219317	1012.49	496.827	2.03791	1.04392e-05	0.000248762	CD63 antigen [Source:MGI Symbol;Acc:MGI:99529]
Dad1	ENSMUSG00000022174	ENSMUST00000022781	513.313	252.038	2.03665	5.8427e-07	4.49391e-05	defender against cell death 1 [Source:MGI Symbol;Acc:MGI:101912]
Sh3pxd2a	ENSMUSG00000053617	ENSMUST00000081619	40.3655	19.8516	2.03336	1.91933e-06	9.35528e-05	SH3 and PX domains 2A [Source:MGI Symbol;Acc:MGI:1298393]
Hmgcl	ENSMUSG00000028672	ENSMUST00000030432	41.1728	20.2526	2.03296	0.000181796	0.00162998	3-hydroxy-3-methylglutaryl-Coenzyme A lyase [Source:MGI Symbol;Acc:MGI:96158]
Cisd3	ENSMUSG00000078695	ENSMUST00000107583	42.4793	20.9376	2.02885	0.000280605	0.00221469	CDGSH iron sulfur domain 3 [Source:MGI Symbol;Acc:MGI:101788]
Cflar	ENSMUSG00000026031	ENSMUST00000149874	27.3643	13.4994	2.02708	6.54594e-06	0.00018749	CASP8 and FADD-like apoptosis regulator [Source:MGI Symbol;Acc:MGI:1336166]
Hspb1	ENSMUSG00000004951	ENSMUST00000005077	767.945	378.93	2.02662	1.55481e-06	8.33637e-05	heat shock protein 1 [Source:MGI Symbol;Acc:MGI:96240]
Anxa3	ENSMUSG00000029484	ENSMUST00000199330	890.608	439.85	2.0248	9.15945e-07	5.84642e-05	annexin A3 [Source:MGI Symbol;Acc:MGI:1201378]
Tpd52	ENSMUSG00000027506	ENSMUST00000120143	9.86011	4.87438	2.02284	0.000116917	0.0012094	tumor protein D52 [Source:MGI Symbol;Acc:MGI:107749]
Nek7	ENSMUSG00000026393	ENSMUST00000186017	20.851	10.3136	2.0217	3.43723e-05	0.000533666	NIMA (never in mitosis gene a)-related expressed kinase 7 [Source:MGI Symbol;Acc:MGI:1890645]
Nxn	ENSMUSG00000020844	ENSMUST00000131472	332.455	164.622	2.01951	4.46465e-07	3.96762e-05	nucleoredoxin [Source:MGI Symbol;Acc:MGI:109331]
Dyrk3	ENSMUSG00000016526	ENSMUST00000016670	4.53386	2.24557	2.01902	0.00223105	0.00965207	dual-specificity tyrosine-(Y)-phosphorylation regulated kinase 3 [Source:MGI Symbol;Acc:MGI:1330300]
Bcdin3d	ENSMUSG00000037525	ENSMUST00000040313	4.74822	2.35428	2.01685	0.00169496	0.00790932	BCDIN3 domain containing [Source:MGI Symbol;Acc:MGI:1922534]
Aldoart2	ENSMUSG00000063129	ENSMUST00000080123	85.1926	42.3252	2.01281	0.00013333	0.00132711	aldolase 1 A, retrogene 2 [Source:MGI Symbol;Acc:MGI:1931052]
Sdf2l1	ENSMUSG00000022769	ENSMUST00000023453	76.1403	37.835	2.01243	0.000540068	0.0034748	stromal cell-derived factor 2-like 1 [Source:MGI Symbol;Acc:MGI:2149842]
Sdk1	ENSMUSG00000039683	ENSMUST00000085774	6.9041	3.44025	2.00686	0.00172907	0.00802426	sidekick cell adhesion molecule 1 [Source:MGI Symbol;Acc:MGI:2444413]
Dnmbp	ENSMUSG00000025195	ENSMUST00000212396	9.35559	4.66331	2.00621	0.000181351	0.00162957	dynamin binding protein [Source:MGI Symbol;Acc:MGI:1917352]
Pex13	ENSMUSG00000020283	ENSMUST00000020523	10.8295	5.40119	2.00503	2.13608e-05	0.000394476	peroxisomal biogenesis factor 13 [Source:MGI Symbol;Acc:MGI:1919379]
AI413582	ENSMUSG00000062753	ENSMUST00000154473	53.466	26.6899	2.00323	0.00195956	0.00880189	expressed sequence AI413582 [Source:MGI Symbol;Acc:MGI:2146839]
Scamp2	ENSMUSG00000040188	ENSMUST00000045791	43.746	21.842	2.00284	0.000160037	0.00150099	secretory carrier membrane protein 2 [Source:MGI Symbol;Acc:MGI:1346518]
Lage3	ENSMUSG00000015289	ENSMUST00000114153	45.3914	22.6937	2.00017	0.000799233	0.00459788	L antigen family, member 3 [Source:MGI Symbol;Acc:MGI:1913442]
Zfp2	ENSMUSG00000049321	ENSMUST00000109129	0.814931	1.63003	0.499948	0.00232346	0.00994224	zinc finger protein 2 [Source:MGI Symbol;Acc:MGI:99167]
Sorcs1	ENSMUSG00000043531	ENSMUST00000209413	6.61813	13.241	0.499821	7.09084e-06	0.000196548	sortilin-related VPS10 domain containing receptor 1 [Source:MGI Symbol;Acc:MGI:1929666]
Crim1	ENSMUSG00000024074	ENSMUST00000112498	46.2905	92.6273	0.49975	1.66849e-05	0.000338006	cysteine rich transmembrane BMP regulator 1 (chordin like) [Source:MGI Symbol;Acc:MGI:1354756]
Robo1	ENSMUSG00000022883	ENSMUST00000023600	2.34369	4.6907	0.499647	0.000572335	0.00361057	roundabout guidance receptor 1 [Source:MGI Symbol;Acc:MGI:1274781]
Kmt2a	ENSMUSG00000002028	ENSMUST00000114689	1.8625	3.72859	0.49952	0.000111543	0.00117419	lysine (K)-specific methyltransferase 2A [Source:MGI Symbol;Acc:MGI:96995]
Prdm15	ENSMUSG00000014039	ENSMUST00000121584	1.53875	3.08469	0.498835	5.8006e-05	0.000753656	PR domain containing 15 [Source:MGI Symbol;Acc:MGI:1930121]
Kat6a	ENSMUSG00000031540	ENSMUST00000110696	2.76757	5.55287	0.498404	0.000203806	0.00176248	K(lysine) acetyltransferase 6A [Source:MGI Symbol;Acc:MGI:2442415]
Rbmx	ENSMUSG00000031134	ENSMUST00000140384	10.9901	22.0605	0.498181	3.62129e-05	0.000549514	RNA binding motif protein, X chromosome [Source:MGI Symbol;Acc:MGI:1343044]
Frzb	ENSMUSG00000027004	ENSMUST00000028389	51.2829	102.952	0.498123	6.25563e-06	0.000182406	frizzled-related protein [Source:MGI Symbol;Acc:MGI:892032]
Synj2	ENSMUSG00000023805	ENSMUST00000146009	6.72918	13.5318	0.497285	0.00176719	0.00815878	synaptojanin 2 [Source:MGI Symbol;Acc:MGI:1201671]
Bfsp1	ENSMUSG00000027420	ENSMUST00000028907	3.27833	6.59723	0.496924	0.00143262	0.00700841	beaded filament structural protein 1, in lens-CP94 [Source:MGI Symbol;Acc:MGI:101770]
Cdk20	ENSMUSG00000021483	ENSMUST00000021939	1.83546	3.69402	0.496874	0.0019244	0.00868516	cyclin-dependent kinase 20 [Source:MGI Symbol;Acc:MGI:2145349]
Degs2	ENSMUSG00000021263	ENSMUST00000167978	0.770041	1.55007	0.496777	0.000990606	0.00536502	delta(4)-desaturase, sphingolipid 2 [Source:MGI Symbol;Acc:MGI:1917309]
Phyh	ENSMUSG00000026664	ENSMUST00000027975	8.22542	16.5599	0.496706	0.00125784	0.00638545	phytanoyl-CoA hydroxylase [Source:MGI Symbol;Acc:MGI:891978]
Atxn1	ENSMUSG00000046876	ENSMUST00000180110	2.2052	4.44174	0.496471	0.000214595	0.00182741	ataxin 1 [Source:MGI Symbol;Acc:MGI:104783]
Ddah2	ENSMUSG00000007039	ENSMUST00000007255	26.8769	54.1499	0.496342	0.000720621	0.00425677	dimethylarginine dimethylaminohydrolase 2 [Source:MGI Symbol;Acc:MGI:1859016]
Pbrm1	ENSMUSG00000042323	ENSMUST00000112095	5.74377	11.5752	0.496212	1.95945e-05	0.000373876	polybromo 1 [Source:MGI Symbol;Acc:MGI:1923998]
Plxna1	ENSMUSG00000030084	ENSMUST00000163139	14.6989	29.6289	0.4961	7.75389e-06	0.000206151	plexin A1 [Source:MGI Symbol;Acc:MGI:107685]
Ubqln2	ENSMUSG00000050148	ENSMUST00000060714	16.6047	33.486	0.495871	6.16591e-06	0.000182314	ubiquilin 2 [Source:MGI Symbol;Acc:MGI:1860283]
Arid1a	ENSMUSG00000007880	ENSMUST00000145664	9.0937	18.3467	0.495658	5.12307e-05	0.000695985	AT rich interactive domain 1A (SWI-like) [Source:MGI Symbol;Acc:MGI:1935147]
Traf4	ENSMUSG00000017386	ENSMUST00000149437	16.5053	33.3236	0.495304	0.000177847	0.00161074	TNF receptor associated factor 4 [Source:MGI Symbol;Acc:MGI:1202880]
Mcm7	ENSMUSG00000029730	ENSMUST00000000505	6.34257	12.8103	0.495116	5.45906e-05	0.000726896	minichromosome maintenance complex component 7 [Source:MGI Symbol;Acc:MGI:1298398]
Panx1	ENSMUSG00000031934	ENSMUST00000164273	9.27871	18.7424	0.495066	0.00141414	0.00694824	pannexin 1 [Source:MGI Symbol;Acc:MGI:1860055]
Dtx1	ENSMUSG00000029603	ENSMUST00000031607	1.87989	3.80546	0.493999	0.00207007	0.00913397	deltex 1, E3 ubiquitin ligase [Source:MGI Symbol;Acc:MGI:1352744]
Slc7a8	ENSMUSG00000022180	ENSMUST00000022787	41.3229	83.7633	0.493329	5.68287e-06	0.000173831	solute carrier family 7 (cationic amino acid transporter, y+ system), member 8 [Source:MGI Symbol;Acc:MGI:1355323]
Usp9x	ENSMUSG00000031010	ENSMUST00000169594	8.20429	16.6313	0.493303	1.3756e-05	0.000296899	ubiquitin specific peptidase 9, X chromosome [Source:MGI Symbol;Acc:MGI:894681]
Syn1	ENSMUSG00000037217	ENSMUST00000115345	1.74445	3.54185	0.492524	6.6271e-05	0.000823142	synapsin I [Source:MGI Symbol;Acc:MGI:98460]
Tcf3	ENSMUSG00000020167	ENSMUST00000105344	26.3049	53.4219	0.492399	3.91079e-06	0.000140959	transcription factor 3 [Source:MGI Symbol;Acc:MGI:98510]
Frs2	ENSMUSG00000020170	ENSMUST00000020381	11.6525	23.6818	0.492043	0.000400485	0.0028378	fibroblast growth factor receptor substrate 2 [Source:MGI Symbol;Acc:MGI:1100860]
Glce	ENSMUSG00000032252	ENSMUST00000185675	5.8659	11.9348	0.491497	0.000765593	0.00443608	glucuronyl C5-epimerase [Source:MGI Symbol;Acc:MGI:2136405]
Fbrsl1	ENSMUSG00000043323	ENSMUST00000056124	7.3273	14.9114	0.491389	0.00059195	0.00369768	fibrosin-like 1 [Source:MGI Symbol;Acc:MGI:1920907]
Ccni	ENSMUSG00000063015	ENSMUST00000058550	42.1205	85.9092	0.49029	5.76213e-06	0.000174874	cyclin I [Source:MGI Symbol;Acc:MGI:1341077]
Nradd	ENSMUSG00000032491	ENSMUST00000035069	38.6353	78.827	0.490127	8.76662e-05	0.00100337	neurotrophin receptor associated death domain [Source:MGI Symbol;Acc:MGI:1914419]
Camsap1	ENSMUSG00000026933	ENSMUST00000114167	4.99708	10.1981	0.489999	1.06107e-05	0.000252102	calmodulin regulated spectrin-associated protein 1 [Source:MGI Symbol;Acc:MGI:3036242]
Kmt2e	ENSMUSG00000029004	ENSMUST00000196889	5.79472	11.834	0.489667	0.000750108	0.00437314	lysine (K)-specific methyltransferase 2E [Source:MGI Symbol;Acc:MGI:1924825]
Unc5b	ENSMUSG00000020099	ENSMUST00000077925	11.7385	23.9847	0.489417	2.9637e-06	0.000121772	unc-5 netrin receptor B [Source:MGI Symbol;Acc:MGI:894703]
Trio	ENSMUSG00000022263	ENSMUST00000090247	5.02958	10.2848	0.489032	1.38436e-05	0.000297547	triple functional domain (PTPRF interacting) [Source:MGI Symbol;Acc:MGI:1927230]
Ptbp2	ENSMUSG00000028134	ENSMUST00000200097	3.45963	7.07918	0.488704	8.99984e-05	0.00102181	polypyrimidine tract binding protein 2 [Source:MGI Symbol;Acc:MGI:1860489]
Esyt2	ENSMUSG00000021171	ENSMUST00000100986	43.5361	89.1147	0.48854	1.52639e-05	0.000319687	extended synaptotagmin-like protein 2 [Source:MGI Symbol;Acc:MGI:1261845]
Odc1	ENSMUSG00000011179	ENSMUST00000171737	9.21112	18.8572	0.488468	0.000425689	0.00295636	ornithine decarboxylase, structural 1 [Source:MGI Symbol;Acc:MGI:97402]
Amer1	ENSMUSG00000050332	ENSMUST00000084535	0.708142	1.45041	0.488235	0.00142908	0.00700176	APC membrane recruitment 1 [Source:MGI Symbol;Acc:MGI:1919595]
Sntb2	ENSMUSG00000041308	ENSMUST00000212524	5.63352	11.5391	0.48821	0.000970545	0.00528656	syntrophin, basic 2 [Source:MGI Symbol;Acc:MGI:101771]
Mettl7a1	ENSMUSG00000054619	ENSMUST00000067752	37.1494	76.1668	0.487737	0.000168514	0.00154977	methyltransferase like 7A1 [Source:MGI Symbol;Acc:MGI:1916523]
Trabd2b	ENSMUSG00000070867	ENSMUST00000094894	10.6973	21.9808	0.486666	4.41281e-05	0.000631194	TraB domain containing 2B [Source:MGI Symbol;Acc:MGI:3650152]
Daam1	ENSMUSG00000034574	ENSMUST00000085299	7.25463	14.9224	0.486158	0.000286779	0.00224469	dishevelled associated activator of morphogenesis 1 [Source:MGI Symbol;Acc:MGI:1914596]
Zfyve26	ENSMUSG00000066440	ENSMUST00000021547	3.01434	6.20364	0.485899	0.000512329	0.00334926	zinc finger, FYVE domain containing 26 [Source:MGI Symbol;Acc:MGI:1924767]
Zfp568	ENSMUSG00000074221	ENSMUST00000148442	3.10911	6.40068	0.485747	9.39281e-05	0.00104891	zinc finger protein 568 [Source:MGI Symbol;Acc:MGI:2142347]
Serinc2	ENSMUSG00000023232	ENSMUST00000122374	14.3549	29.5888	0.485148	0.000270824	0.0021544	serine incorporator 2 [Source:MGI Symbol;Acc:MGI:1919132]
Unc119	ENSMUSG00000002058	ENSMUST00000002127	8.35038	17.2124	0.485136	0.000855159	0.00480952	unc-119 lipid binding chaperone [Source:MGI Symbol;Acc:MGI:1328357]
Tmem109	ENSMUSG00000034659	ENSMUST00000038128	69.7282	143.795	0.484915	4.5479e-07	3.97418e-05	transmembrane protein 109 [Source:MGI Symbol;Acc:MGI:1915789]
Calcoco1	ENSMUSG00000023055	ENSMUST00000023818	24.4467	50.427	0.484793	1.191e-05	0.000271734	calcium binding and coiled coil domain 1 [Source:MGI Symbol;Acc:MGI:1914738]
Arhgap42	ENSMUSG00000050730	ENSMUST00000093893	18.0638	37.315	0.48409	0.000145195	0.00139786	Rho GTPase activating protein 42 [Source:MGI Symbol;Acc:MGI:1918794]
Ckap2	ENSMUSG00000037725	ENSMUST00000046916	2.90908	6.01053	0.483997	7.81408e-05	0.000922153	cytoskeleton associated protein 2 [Source:MGI Symbol;Acc:MGI:1931797]
Cth	ENSMUSG00000028179	ENSMUST00000118539	23.9379	49.4985	0.483608	0.00042428	0.00295307	cystathionase (cystathionine gamma-lyase) [Source:MGI Symbol;Acc:MGI:1339968]
Zbtb38	ENSMUSG00000040433	ENSMUST00000152594	4.41762	9.13766	0.483452	0.000141456	0.00138074	zinc finger and BTB domain containing 38 [Source:MGI Symbol;Acc:MGI:2442866]
Cnnm4	ENSMUSG00000037408	ENSMUST00000153128	4.68434	9.69328	0.483257	2.40942e-05	0.000429662	cyclin M4 [Source:MGI Symbol;Acc:MGI:2151060]
Sept11	ENSMUSG00000058013	ENSMUST00000074733	36.742	76.0415	0.483183	1.27069e-06	7.22228e-05	septin 11 [Source:MGI Symbol;Acc:MGI:1277214]
Trip11	ENSMUSG00000021188	ENSMUST00000021605	2.04423	4.23392	0.482823	0.00135605	0.00673732	thyroid hormone receptor interactor 11 [Source:MGI Symbol;Acc:MGI:1924393]
Spry4	ENSMUSG00000024427	ENSMUST00000025295	8.26941	17.1325	0.482674	1.49505e-06	8.12428e-05	sprouty homolog 4 (Drosophila) [Source:MGI Symbol;Acc:MGI:1345144]
Fam102b	ENSMUSG00000040339	ENSMUST00000046924	9.73343	20.1701	0.482567	6.80885e-06	0.000192479	family with sequence similarity 102, member B [Source:MGI Symbol;Acc:MGI:3036259]
Ankrd11	ENSMUSG00000035569	ENSMUST00000172906	13.3856	27.7477	0.482403	7.81407e-06	0.000207408	ankyrin repeat domain 11 [Source:MGI Symbol;Acc:MGI:1924337]
Fyco1	ENSMUSG00000025241	ENSMUST00000084715	2.00846	4.16369	0.482375	9.61026e-06	0.000237802	FYVE and coiled-coil domain containing 1 [Source:MGI Symbol;Acc:MGI:107277]
4931406P16Rik	ENSMUSG00000066571	ENSMUST00000108074	9.94012	20.6086	0.482329	0.000106796	0.00113537	RIKEN cDNA 4931406P16 gene [Source:MGI Symbol;Acc:MGI:1924311]
Pde7b	ENSMUSG00000019990	ENSMUST00000020165	4.40567	9.14288	0.481868	7.56859e-05	0.000904463	phosphodiesterase 7B [Source:MGI Symbol;Acc:MGI:1352752]
Smyd3	ENSMUSG00000055067	ENSMUST00000128302	2.02805	4.21094	0.481614	0.000693594	0.00415201	SET and MYND domain containing 3 [Source:MGI Symbol;Acc:MGI:1916976]
Slc25a36	ENSMUSG00000032449	ENSMUST00000085206	7.21301	14.9815	0.481462	5.5492e-06	0.000171652	solute carrier family 25, member 36 [Source:MGI Symbol;Acc:MGI:1924909]
Slc12a6	ENSMUSG00000027130	ENSMUST00000110991	3.34132	6.94233	0.481296	9.67025e-05	0.00106904	solute carrier family 12, member 6 [Source:MGI Symbol;Acc:MGI:2135960]
Nln	ENSMUSG00000021710	ENSMUST00000109315	4.31771	8.97115	0.481288	0.000246927	0.00201209	neurolysin (metallopeptidase M3 family) [Source:MGI Symbol;Acc:MGI:1923055]
Ppic	ENSMUSG00000024538	ENSMUST00000025419	78.8192	164.019	0.480549	4.62998e-05	0.00065099	peptidylprolyl isomerase C [Source:MGI Symbol;Acc:MGI:97751]
Cdh2	ENSMUSG00000024304	ENSMUST00000025166	3.28004	6.82915	0.4803	0.00139732	0.00688598	cadherin 2 [Source:MGI Symbol;Acc:MGI:88355]
Pcyox1	ENSMUSG00000029998	ENSMUST00000032065	27.7272	57.729	0.480299	3.59292e-05	0.000547604	prenylcysteine oxidase 1 [Source:MGI Symbol;Acc:MGI:1914131]
Fgf10	ENSMUSG00000021732	ENSMUST00000022246	5.81185	12.1062	0.480071	9.50778e-05	0.00105836	fibroblast growth factor 10 [Source:MGI Symbol;Acc:MGI:1099809]
Smchd1	ENSMUSG00000024054	ENSMUST00000138193	2.33421	4.86507	0.479789	8.39076e-05	0.000974479	SMC hinge domain containing 1 [Source:MGI Symbol;Acc:MGI:1921605]
Gatsl2	ENSMUSG00000015944	ENSMUST00000016088	1.19739	2.49724	0.479487	0.00160382	0.00760539	GATS protein-like 2 [Source:MGI Symbol;Acc:MGI:1933384]
Ankrd1	ENSMUSG00000024803	ENSMUST00000025718	12.198	25.4852	0.478631	0.00126214	0.00640112	ankyrin repeat domain 1 (cardiac muscle) [Source:MGI Symbol;Acc:MGI:1097717]
B4galt3	ENSMUSG00000052423	ENSMUST00000064272	7.33364	15.3399	0.478077	4.57789e-05	0.000645924	UDP-Gal:betaGlcNAc beta 1,4-galactosyltransferase, polypeptide 3 [Source:MGI Symbol;Acc:MGI:1928767]
Rai14	ENSMUSG00000022246	ENSMUST00000090339	9.65455	20.2072	0.477777	1.22736e-07	1.944e-05	retinoic acid induced 14 [Source:MGI Symbol;Acc:MGI:1922896]
Runx1t1	ENSMUSG00000006586	ENSMUST00000006761	1.83112	3.83449	0.477539	0.00198794	0.0088805	runt-related transcription factor 1; translocated to, 1 (cyclin D-related) [Source:MGI Symbol;Acc:MGI:104793]
Myh11	ENSMUSG00000018830	ENSMUST00000090287	13.3116	27.8794	0.477469	0.000106039	0.0011331	myosin, heavy polypeptide 11, smooth muscle [Source:MGI Symbol;Acc:MGI:102643]
Cped1	ENSMUSG00000062980	ENSMUST00000115383	10.4305	21.85	0.477371	7.2379e-06	0.000198672	cadherin-like and PC-esterase domain containing 1 [Source:MGI Symbol;Acc:MGI:2444814]
Icam1	ENSMUSG00000037405	ENSMUST00000215003	10.068	21.0962	0.477245	0.000211825	0.00181234	intercellular adhesion molecule 1 [Source:MGI Symbol;Acc:MGI:96392]
Timp3	ENSMUSG00000020044	ENSMUST00000020234	27.6554	57.9565	0.477175	7.07567e-07	5.10368e-05	tissue inhibitor of metalloproteinase 3 [Source:MGI Symbol;Acc:MGI:98754]
Smc4	ENSMUSG00000034349	ENSMUST00000042901	3.69819	7.75029	0.477168	0.000483212	0.00322509	structural maintenance of chromosomes 4 [Source:MGI Symbol;Acc:MGI:1917349]
Ltbp4	ENSMUSG00000040488	ENSMUST00000038618	24.6123	51.6022	0.476962	0.000208479	0.00179134	latent transforming growth factor beta binding protein 4 [Source:MGI Symbol;Acc:MGI:1321395]
Rai1	ENSMUSG00000062115	ENSMUST00000149770	15.2439	31.9632	0.476921	7.06628e-06	0.000196548	retinoic acid induced 1 [Source:MGI Symbol;Acc:MGI:103291]
Phyhip	ENSMUSG00000003469	ENSMUST00000003561	1.77794	3.73204	0.476398	0.000294723	0.00228351	phytanoyl-CoA hydroxylase interacting protein [Source:MGI Symbol;Acc:MGI:1860417]
Lrrc4c	ENSMUSG00000050587	ENSMUST00000135431	0.540896	1.13584	0.476208	0.00195833	0.00880189	leucine rich repeat containing 4C [Source:MGI Symbol;Acc:MGI:2442636]
Hcfc1	ENSMUSG00000031386	ENSMUST00000033761	12.1834	25.5876	0.476143	3.22704e-07	3.24548e-05	host cell factor C1 [Source:MGI Symbol;Acc:MGI:105942]
Polr1a	ENSMUSG00000049553	ENSMUST00000206556	7.60745	15.9837	0.47595	0.0003662	0.00266752	polymerase (RNA) I polypeptide A [Source:MGI Symbol;Acc:MGI:1096397]
Rgs3	ENSMUSG00000059810	ENSMUST00000065870	8.38795	17.6271	0.475856	4.30793e-06	0.000148068	regulator of G-protein signaling 3 [Source:MGI Symbol;Acc:MGI:1354734]
Tgfb2	ENSMUSG00000039239	ENSMUST00000045288	13.6573	28.7409	0.475186	3.20894e-07	3.24548e-05	transforming growth factor, beta 2 [Source:MGI Symbol;Acc:MGI:98726]
Slc20a2	ENSMUSG00000037656	ENSMUST00000067786	11.2441	23.6811	0.474815	7.08998e-05	0.000862824	solute carrier family 20, member 2 [Source:MGI Symbol;Acc:MGI:97851]
Rorb	ENSMUSG00000036192	ENSMUST00000040153	1.96549	4.14406	0.47429	0.00136571	0.00677588	RAR-related orphan receptor beta [Source:MGI Symbol;Acc:MGI:1343464]
Fmo2	ENSMUSG00000040170	ENSMUST00000045902	5.97016	12.5986	0.473875	0.000142164	0.00138086	flavin containing monooxygenase 2 [Source:MGI Symbol;Acc:MGI:1916776]
Zdhhc14	ENSMUSG00000034265	ENSMUST00000089185	6.06137	12.7979	0.473624	0.00141589	0.00694824	zinc finger, DHHC domain containing 14 [Source:MGI Symbol;Acc:MGI:2653229]
Pds5a	ENSMUSG00000029202	ENSMUST00000201948	6.24447	13.1849	0.473606	0.00143032	0.00700242	PDS5 cohesin associated factor A [Source:MGI Symbol;Acc:MGI:1918771]
Krba1	ENSMUSG00000042810	ENSMUST00000114571	2.20495	4.65884	0.473283	0.00189335	0.00860055	KRAB-A domain containing 1 [Source:MGI Symbol;Acc:MGI:1925077]
Mpp6	ENSMUSG00000038388	ENSMUST00000166318	7.30641	15.4497	0.472917	0.000397438	0.00282788	membrane protein, palmitoylated 6 (MAGUK p55 subfamily member 6) [Source:MGI Symbol;Acc:MGI:1927340]
Rgma	ENSMUSG00000070509	ENSMUST00000119206	5.76061	12.1997	0.472194	0.000988126	0.00536054	repulsive guidance molecule family member A [Source:MGI Symbol;Acc:MGI:2679262]
Bhlhb9	ENSMUSG00000072964	ENSMUST00000207433	5.43996	11.5484	0.471059	0.000391661	0.00280119	basic helix-loop-helix domain containing, class B9 [Source:MGI Symbol;Acc:MGI:1917487]
Zyg11b	ENSMUSG00000034636	ENSMUST00000043616	2.33756	4.96955	0.470377	0.00012421	0.00126291	zyg-ll family member B, cell cycle regulator [Source:MGI Symbol;Acc:MGI:2685277]
Bod1l	ENSMUSG00000061755	ENSMUST00000050556	2.32324	4.93941	0.470348	7.27664e-05	0.000877608	biorientation of chromosomes in cell division 1-like [Source:MGI Symbol;Acc:MGI:2444804]
Tet2	ENSMUSG00000040943	ENSMUST00000098603	0.801884	1.7056	0.470148	0.00104208	0.00556501	tet methylcytosine dioxygenase 2 [Source:MGI Symbol;Acc:MGI:2443298]
Serpinb9b	ENSMUSG00000021403	ENSMUST00000006392	71.0657	151.326	0.469619	5.31259e-05	0.000713967	serine (or cysteine) peptidase inhibitor, clade B, member 9b [Source:MGI Symbol;Acc:MGI:894668]
Iffo2	ENSMUSG00000041025	ENSMUST00000123827	4.14577	8.83477	0.469257	1.16055e-05	0.000267218	intermediate filament family orphan 2 [Source:MGI Symbol;Acc:MGI:2140675]
Pcdhb9	ENSMUSG00000051242	ENSMUST00000057228	3.22894	6.88947	0.468677	0.00061947	0.00382208	protocadherin beta 9 [Source:MGI Symbol;Acc:MGI:2136744]
2610507B11Rik	ENSMUSG00000010277	ENSMUST00000125459	10.2287	21.8482	0.468172	5.52523e-05	0.000729666	RIKEN cDNA 2610507B11 gene [Source:MGI Symbol;Acc:MGI:1919753]
Mlxip	ENSMUSG00000038342	ENSMUST00000111596	9.18603	19.663	0.467173	2.14635e-07	2.69976e-05	MLX interacting protein [Source:MGI Symbol;Acc:MGI:2141183]
Abcc4	ENSMUSG00000032849	ENSMUST00000036554	1.46915	3.14985	0.466417	0.000354112	0.00260664	ATP-binding cassette, sub-family C (CFTR/MRP), member 4 [Source:MGI Symbol;Acc:MGI:2443111]
Serf1	ENSMUSG00000021643	ENSMUST00000142155	14.4601	31.0123	0.466269	0.00219807	0.00952892	small EDRK-rich factor 1 [Source:MGI Symbol;Acc:MGI:1337114]
Zfp266	ENSMUSG00000060510	ENSMUST00000174462	3.86133	8.28353	0.466146	0.000181547	0.00162957	zinc finger protein 266 [Source:MGI Symbol;Acc:MGI:1924769]
Slc45a4	ENSMUSG00000079020	ENSMUST00000151288	6.2186	13.3413	0.466117	2.91495e-05	0.000476719	solute carrier family 45, member 4 [Source:MGI Symbol;Acc:MGI:2146236]
Spen	ENSMUSG00000040761	ENSMUST00000078886	5.00879	10.7469	0.46607	1.62267e-05	0.000330269	SPEN homolog, transcriptional regulator (Drosophila) [Source:MGI Symbol;Acc:MGI:1891706]
Bcorl1	ENSMUSG00000036959	ENSMUST00000136348	3.99955	8.58183	0.466048	0.000195835	0.00172131	BCL6 co-repressor-like 1 [Source:MGI Symbol;Acc:MGI:2443910]
Gna12	ENSMUSG00000000149	ENSMUST00000000153	41.5072	89.0753	0.465979	1.69622e-05	0.000341046	guanine nucleotide binding protein, alpha 12 [Source:MGI Symbol;Acc:MGI:95767]
Pkmyt1	ENSMUSG00000023908	ENSMUST00000024701	1.4371	3.08453	0.465907	7.9741e-05	0.000933504	protein kinase, membrane associated tyrosine/threonine 1 [Source:MGI Symbol;Acc:MGI:2137630]
E130201H02Rik	ENSMUSG00000044141	ENSMUST00000123576	32.9996	70.86	0.465702	3.34231e-05	0.000525524	RIKEN cDNA E130201H02 gene [Source:MGI Symbol;Acc:MGI:1925802]
Depdc5	ENSMUSG00000037426	ENSMUST00000149350	1.56334	3.35799	0.465558	0.000201925	0.00175465	DEP domain containing 5 [Source:MGI Symbol;Acc:MGI:2141101]
Pdgfd	ENSMUSG00000032006	ENSMUST00000058692	4.27512	9.18793	0.465297	0.000231746	0.00192942	platelet-derived growth factor, D polypeptide [Source:MGI Symbol;Acc:MGI:1919035]
Wdr60	ENSMUSG00000042050	ENSMUST00000039349	4.7185	10.1435	0.465172	0.000115349	0.00119746	WD repeat domain 60 [Source:MGI Symbol;Acc:MGI:2445085]
Rbm26	ENSMUSG00000022119	ENSMUST00000172122	2.70661	5.82329	0.464791	0.00121384	0.00622744	RNA binding motif protein 26 [Source:MGI Symbol;Acc:MGI:1921463]
Irak2	ENSMUSG00000060477	ENSMUST00000059286	11.4832	24.7642	0.463703	0.000196014	0.00172195	interleukin-1 receptor-associated kinase 2 [Source:MGI Symbol;Acc:MGI:2429603]
Extl3	ENSMUSG00000021978	ENSMUST00000022550	17.8284	38.4583	0.463577	6.45477e-05	0.000811767	exostoses (multiple)-like 3 [Source:MGI Symbol;Acc:MGI:1860765]
Nr4a1	ENSMUSG00000023034	ENSMUST00000023779	6.51707	14.0608	0.463493	0.00041127	0.00288289	nuclear receptor subfamily 4, group A, member 1 [Source:MGI Symbol;Acc:MGI:1352454]
Lrch1	ENSMUSG00000068015	ENSMUST00000088970	3.36159	7.25665	0.463242	0.000365293	0.00266232	leucine-rich repeats and calponin homology (CH) domain containing 1 [Source:MGI Symbol;Acc:MGI:2443390]
Nfatc1	ENSMUSG00000033016	ENSMUST00000170905	3.15822	6.8194	0.463123	2.9968e-06	0.000122655	nuclear factor of activated T cells, cytoplasmic, calcineurin dependent 1 [Source:MGI Symbol;Acc:MGI:102469]
Fam171a2	ENSMUSG00000034685	ENSMUST00000049057	8.38559	18.1106	0.46302	1.51587e-06	8.20969e-05	family with sequence similarity 171, member A2 [Source:MGI Symbol;Acc:MGI:2448496]
Tbl1x	ENSMUSG00000025246	ENSMUST00000088217	19.1892	41.5051	0.462332	8.98519e-07	5.78107e-05	transducin (beta)-like 1 X-linked [Source:MGI Symbol;Acc:MGI:1336172]
Clasp1	ENSMUSG00000064302	ENSMUST00000190571	7.24713	15.6861	0.462009	8.46756e-06	0.000218972	CLIP associating protein 1 [Source:MGI Symbol;Acc:MGI:1923957]
F3	ENSMUSG00000028128	ENSMUST00000029771	81.0725	175.875	0.460966	1.07719e-05	0.000254429	coagulation factor III [Source:MGI Symbol;Acc:MGI:88381]
Jarid2	ENSMUSG00000038518	ENSMUST00000173704	3.10869	6.7452	0.460875	0.00133629	0.00666878	jumonji, AT rich interactive domain 2 [Source:MGI Symbol;Acc:MGI:104813]
Tagln2	ENSMUSG00000026547	ENSMUST00000138296	459.116	996.784	0.460597	1.45021e-07	2.08273e-05	transgelin 2 [Source:MGI Symbol;Acc:MGI:1312985]
Trrap	ENSMUSG00000045482	ENSMUST00000197741	9.1163	19.7972	0.460485	1.07398e-05	0.000254044	transformation/transcription domain-associated protein [Source:MGI Symbol;Acc:MGI:2153272]
Ubald1	ENSMUSG00000039568	ENSMUST00000037843	47.928	104.196	0.45998	1.26314e-05	0.00028337	UBA-like domain containing 1 [Source:MGI Symbol;Acc:MGI:1916255]
Gpd2	ENSMUSG00000026827	ENSMUST00000141536	1.72447	3.74974	0.459889	0.000881003	0.00493417	glycerol phosphate dehydrogenase 2, mitochondrial [Source:MGI Symbol;Acc:MGI:99778]
Dot1l	ENSMUSG00000061589	ENSMUST00000105336	6.35968	13.8362	0.45964	1.52242e-05	0.000319687	DOT1-like, histone H3 methyltransferase (S. cerevisiae) [Source:MGI Symbol;Acc:MGI:2143886]
Nynrin	ENSMUSG00000075592	ENSMUST00000100529	4.81722	10.4887	0.459276	9.44746e-07	5.98277e-05	NYN domain and retroviral integrase containing [Source:MGI Symbol;Acc:MGI:2652872]
Kif1a	ENSMUSG00000014602	ENSMUST00000171796	15.9148	34.6591	0.459181	1.09593e-06	6.57762e-05	kinesin family member 1A [Source:MGI Symbol;Acc:MGI:108391]
Nexn	ENSMUSG00000039103	ENSMUST00000199470	15.3815	33.4991	0.459162	7.78935e-05	0.000921262	nexilin [Source:MGI Symbol;Acc:MGI:1916060]
Mycbp2	ENSMUSG00000033004	ENSMUST00000159855	5.32672	11.6216	0.458348	1.89277e-05	0.000365928	MYC binding protein 2 [Source:MGI Symbol;Acc:MGI:2179432]
Ebf4	ENSMUSG00000053552	ENSMUST00000110288	1.56648	3.41881	0.458194	0.00159047	0.00755318	early B cell factor 4 [Source:MGI Symbol;Acc:MGI:2385972]
Usp22	ENSMUSG00000042506	ENSMUST00000041683	15.816	34.5597	0.457643	1.99613e-06	9.67101e-05	ubiquitin specific peptidase 22 [Source:MGI Symbol;Acc:MGI:2144157]
Neo1	ENSMUSG00000032340	ENSMUST00000068664	6.94634	15.1996	0.457008	0.000177021	0.00160688	neogenin [Source:MGI Symbol;Acc:MGI:1097159]
Tekt2	ENSMUSG00000028845	ENSMUST00000102616	6.20822	13.5853	0.45698	0.00106784	0.00566682	tektin 2 [Source:MGI Symbol;Acc:MGI:1346335]
Grik5	ENSMUSG00000003378	ENSMUST00000205328	2.98248	6.52694	0.45695	0.000899167	0.00499641	glutamate receptor, ionotropic, kainate 5 (gamma 2) [Source:MGI Symbol;Acc:MGI:95818]
Setd1b	ENSMUSG00000038384	ENSMUST00000100731	3.63694	7.95976	0.456916	5.8424e-05	0.000755182	SET domain containing 1B [Source:MGI Symbol;Acc:MGI:2652820]
Casp3	ENSMUSG00000031628	ENSMUST00000211115	12.0941	26.4859	0.456625	0.000470054	0.00316352	caspase 3 [Source:MGI Symbol;Acc:MGI:107739]
Arhgef2	ENSMUSG00000028059	ENSMUST00000212392	34.1983	74.9174	0.45648	2.2704e-05	0.000411254	rho/rac guanine nucleotide exchange factor (GEF) 2 [Source:MGI Symbol;Acc:MGI:103264]
Prkar1b	ENSMUSG00000025855	ENSMUST00000026973	18.7048	40.9824	0.45641	3.1134e-05	0.000497887	protein kinase, cAMP dependent regulatory, type I beta [Source:MGI Symbol;Acc:MGI:97759]
Glg1	ENSMUSG00000003316	ENSMUST00000169020	19.8249	43.4491	0.456278	2.95927e-05	0.00048178	golgi apparatus protein 1 [Source:MGI Symbol;Acc:MGI:104967]
Pik3cd	ENSMUSG00000039936	ENSMUST00000038859	5.69502	12.4857	0.456124	2.8558e-05	0.000472588	phosphatidylinositol 3-kinase catalytic delta polypeptide [Source:MGI Symbol;Acc:MGI:1098211]
Nr3c1	ENSMUSG00000024431	ENSMUST00000115567	4.86806	10.6777	0.455909	7.25612e-05	0.000877423	nuclear receptor subfamily 3, group C, member 1 [Source:MGI Symbol;Acc:MGI:95824]
Rb1cc1	ENSMUSG00000025907	ENSMUST00000159906	4.19215	9.19693	0.455821	0.000715243	0.0042437	RB1-inducible coiled-coil 1 [Source:MGI Symbol;Acc:MGI:1341850]
Tssk6	ENSMUSG00000047654	ENSMUST00000050373	1.17296	2.57423	0.455654	0.00197507	0.00884932	testis-specific serine kinase 6 [Source:MGI Symbol;Acc:MGI:2148775]
Nav2	ENSMUSG00000052512	ENSMUST00000184336	3.19135	7.01054	0.455221	6.06846e-05	0.000774692	neuron navigator 2 [Source:MGI Symbol;Acc:MGI:2183691]
Lurap1l	ENSMUSG00000048706	ENSMUST00000055922	6.24172	13.7241	0.454801	0.00196461	0.00881767	leucine rich adaptor protein 1-like [Source:MGI Symbol;Acc:MGI:106510]
Atp7a	ENSMUSG00000033792	ENSMUST00000055941	2.45847	5.41004	0.454427	0.000214704	0.00182741	ATPase, Cu++ transporting, alpha polypeptide [Source:MGI Symbol;Acc:MGI:99400]
Ankrd52	ENSMUSG00000014498	ENSMUST00000167990	10.9257	24.0465	0.454358	1.67334e-06	8.70199e-05	ankyrin repeat domain 52 [Source:MGI Symbol;Acc:MGI:2444029]
Slc16a13	ENSMUSG00000044367	ENSMUST00000060010	3.77294	8.30416	0.454344	6.53927e-05	0.000816014	solute carrier family 16 (monocarboxylic acid transporters), member 13 [Source:MGI Symbol;Acc:MGI:1916559]
Zc3h7b	ENSMUSG00000022390	ENSMUST00000109554	9.18144	20.2133	0.454227	0.000199748	0.00174427	zinc finger CCCH type containing 7B [Source:MGI Symbol;Acc:MGI:1328310]
Ano8	ENSMUSG00000034863	ENSMUST00000093450	5.73132	12.6268	0.453901	3.16062e-05	0.000502854	anoctamin 8 [Source:MGI Symbol;Acc:MGI:2687327]
Fbn1	ENSMUSG00000027204	ENSMUST00000028633	52.9962	116.773	0.453839	3.6611e-08	1.13209e-05	fibrillin 1 [Source:MGI Symbol;Acc:MGI:95489]
2700081O15Rik	ENSMUSG00000053080	ENSMUST00000159348	6.33485	13.9996	0.452501	7.46735e-05	0.000894358	RIKEN cDNA 2700081O15 gene [Source:MGI Symbol;Acc:MGI:1919667]
Ncoa6	ENSMUSG00000038369	ENSMUST00000109670	4.38808	9.69836	0.452456	0.00010295	0.00110989	nuclear receptor coactivator 6 [Source:MGI Symbol;Acc:MGI:1929915]
Parp9	ENSMUSG00000022906	ENSMUST00000114878	1.42778	3.15635	0.452352	0.0010338	0.00553	poly (ADP-ribose) polymerase family, member 9 [Source:MGI Symbol;Acc:MGI:1933117]
Pcgf3	ENSMUSG00000033623	ENSMUST00000112597	12.8049	28.3336	0.451933	0.000147684	0.00141315	polycomb group ring finger 3 [Source:MGI Symbol;Acc:MGI:1916837]
Zfp334	ENSMUSG00000017667	ENSMUST00000103084	3.33928	7.39855	0.451342	0.00011174	0.00117473	zinc finger protein 334 [Source:MGI Symbol;Acc:MGI:2388656]
Grb10	ENSMUSG00000020176	ENSMUST00000150972	40.711	90.2011	0.451336	5.21768e-06	0.000166191	growth factor receptor bound protein 10 [Source:MGI Symbol;Acc:MGI:103232]
Btbd7	ENSMUSG00000041702	ENSMUST00000045652	4.94339	10.9602	0.45103	0.000239724	0.0019764	BTB (POZ) domain containing 7 [Source:MGI Symbol;Acc:MGI:1917858]
Spsb1	ENSMUSG00000039911	ENSMUST00000038562	59.8591	132.813	0.450703	2.51926e-07	2.90061e-05	splA/ryanodine receptor domain and SOCS box containing 1 [Source:MGI Symbol;Acc:MGI:1921896]
Armcx4	ENSMUSG00000049804	ENSMUST00000124226	2.27924	5.05804	0.450618	0.000105272	0.00112811	armadillo repeat containing, X-linked 4 [Source:MGI Symbol;Acc:MGI:2147887]
Dctd	ENSMUSG00000031562	ENSMUST00000174278	1.74569	3.87995	0.449926	0.000162042	0.0015111	dCMP deaminase [Source:MGI Symbol;Acc:MGI:2444529]
Brd3	ENSMUSG00000026918	ENSMUST00000028282	8.38812	18.6782	0.449087	9.5129e-06	0.000236499	bromodomain containing 3 [Source:MGI Symbol;Acc:MGI:1914632]
B4galt2	ENSMUSG00000028541	ENSMUST00000084325	8.30674	18.5044	0.448907	0.00199065	0.00888358	UDP-Gal:betaGlcNAc beta 1,4- galactosyltransferase, polypeptide 2 [Source:MGI Symbol;Acc:MGI:1858493]
Nbeal1	ENSMUSG00000073664	ENSMUST00000160834	1.01191	2.25615	0.448511	2.84137e-06	0.00011933	neurobeachin like 1 [Source:MGI Symbol;Acc:MGI:2444343]
Cotl1	ENSMUSG00000031827	ENSMUST00000034285	56.419	125.848	0.448312	8.41212e-07	5.63787e-05	coactosin-like 1 (Dictyostelium) [Source:MGI Symbol;Acc:MGI:1919292]
Fah	ENSMUSG00000030630	ENSMUST00000032865	31.6018	70.5131	0.44817	0.000284622	0.0022321	fumarylacetoacetate hydrolase [Source:MGI Symbol;Acc:MGI:95482]
Fam126a	ENSMUSG00000028995	ENSMUST00000126828	5.0866	11.3572	0.447873	0.000281434	0.00221796	family with sequence similarity 126, member A [Source:MGI Symbol;Acc:MGI:2149839]
Ubr1	ENSMUSG00000027272	ENSMUST00000028728	2.31864	5.19401	0.446407	0.000100758	0.0010947	ubiquitin protein ligase E3 component n-recognin 1 [Source:MGI Symbol;Acc:MGI:1277977]
Gmds	ENSMUSG00000038372	ENSMUST00000041859	12.7742	28.6294	0.446192	0.00176983	0.00816865	GDP-mannose 4, 6-dehydratase [Source:MGI Symbol;Acc:MGI:1891112]
Ext1	ENSMUSG00000061731	ENSMUST00000077273	11.0989	24.9097	0.445563	0.00022608	0.00189665	exostoses (multiple) 1 [Source:MGI Symbol;Acc:MGI:894663]
Tenm3	ENSMUSG00000031561	ENSMUST00000033965	3.08995	6.94295	0.445048	2.37173e-06	0.000108633	teneurin transmembrane protein 3 [Source:MGI Symbol;Acc:MGI:1345183]
Ttc39b	ENSMUSG00000038172	ENSMUST00000102823	5.79098	13.0327	0.444343	0.000108725	0.00115055	tetratricopeptide repeat domain 39B [Source:MGI Symbol;Acc:MGI:1917113]
Rbpms2	ENSMUSG00000032387	ENSMUST00000169003	5.81405	13.0925	0.444074	0.00117613	0.00609082	RNA binding protein with multiple splicing 2 [Source:MGI Symbol;Acc:MGI:1919223]
Bst2	ENSMUSG00000046718	ENSMUST00000051672	196.594	442.789	0.44399	7.42248e-07	5.28277e-05	bone marrow stromal cell antigen 2 [Source:MGI Symbol;Acc:MGI:1916800]
Aff3	ENSMUSG00000037138	ENSMUST00000095027	0.962995	2.17004	0.443768	0.000360241	0.00263266	AF4/FMR2 family, member 3 [Source:MGI Symbol;Acc:MGI:106927]
Efna2	ENSMUSG00000003070	ENSMUST00000003154	4.68417	10.5604	0.443561	0.00132426	0.00662339	ephrin A2 [Source:MGI Symbol;Acc:MGI:102707]
Afap1	ENSMUSG00000029094	ENSMUST00000064571	7.02219	15.8316	0.443555	0.000143541	0.00138837	actin filament associated protein 1 [Source:MGI Symbol;Acc:MGI:1917542]
Yeats2	ENSMUSG00000041215	ENSMUST00000090052	4.47104	10.0817	0.443479	0.000111947	0.00117614	YEATS domain containing 2 [Source:MGI Symbol;Acc:MGI:2447762]
Atp10d	ENSMUSG00000046808	ENSMUST00000126664	2.9138	6.5712	0.44342	0.000505201	0.00332494	ATPase, class V, type 10D [Source:MGI Symbol;Acc:MGI:2450125]
Trib3	ENSMUSG00000032715	ENSMUST00000040312	16.3127	36.8266	0.44296	3.41159e-05	0.000531224	tribbles pseudokinase 3 [Source:MGI Symbol;Acc:MGI:1345675]
Zbed3	ENSMUSG00000041995	ENSMUST00000045909	11.4372	25.8549	0.442362	0.000373632	0.0027049	zinc finger, BED type containing 3 [Source:MGI Symbol;Acc:MGI:1919364]
Spats2l	ENSMUSG00000038305	ENSMUST00000172287	3.25048	7.3513	0.442164	0.000207943	0.00178864	spermatogenesis associated, serine-rich 2-like [Source:MGI Symbol;Acc:MGI:1914448]
Cul7	ENSMUSG00000038545	ENSMUST00000043464	12.157	27.4943	0.442163	2.3571e-05	0.00042362	cullin 7 [Source:MGI Symbol;Acc:MGI:1913765]
Arsb	ENSMUSG00000042082	ENSMUST00000091403	2.25356	5.1035	0.441571	0.000608043	0.00377038	arylsulfatase B [Source:MGI Symbol;Acc:MGI:88075]
Manea	ENSMUSG00000040520	ENSMUST00000041374	3.16378	7.17109	0.441185	9.09154e-05	0.00102733	mannosidase, endo-alpha [Source:MGI Symbol;Acc:MGI:2444484]
Fndc4	ENSMUSG00000038552	ENSMUST00000172435	1.8305	4.14979	0.441107	0.000121759	0.00124665	fibronectin type III domain containing 4 [Source:MGI Symbol;Acc:MGI:1917195]
Fblim1	ENSMUSG00000006219	ENSMUST00000006381	34.9436	79.2303	0.441039	5.48202e-06	0.000170689	filamin binding LIM protein 1 [Source:MGI Symbol;Acc:MGI:1921452]
Itga2	ENSMUSG00000015533	ENSMUST00000056117	13.0466	29.5892	0.440923	9.11988e-06	0.000230611	integrin alpha 2 [Source:MGI Symbol;Acc:MGI:96600]
Lrch2	ENSMUSG00000031290	ENSMUST00000136789	1.67241	3.79484	0.440708	3.55889e-05	0.000543508	leucine-rich repeats and calponin homology (CH) domain containing 2 [Source:MGI Symbol;Acc:MGI:2147870]
Igdcc4	ENSMUSG00000032816	ENSMUST00000213533	1.33283	3.02633	0.440411	0.00155451	0.00743952	immunoglobulin superfamily, DCC subclass, member 4 [Source:MGI Symbol;Acc:MGI:1858497]
D930015E06Rik	ENSMUSG00000033767	ENSMUST00000191758	1.07776	2.44736	0.440375	0.000809073	0.00463624	RIKEN cDNA D930015E06 gene [Source:MGI Symbol;Acc:MGI:2443399]
Foxp1	ENSMUSG00000030067	ENSMUST00000113326	5.50333	12.5124	0.439829	0.000142482	0.00138288	forkhead box P1 [Source:MGI Symbol;Acc:MGI:1914004]
Siae	ENSMUSG00000001942	ENSMUST00000213126	1.65339	3.76068	0.439652	0.0012298	0.0062858	sialic acid acetylesterase [Source:MGI Symbol;Acc:MGI:104803]
Med14	ENSMUSG00000064127	ENSMUST00000096495	4.35196	9.90505	0.439368	5.35267e-05	0.000718079	mediator complex subunit 14 [Source:MGI Symbol;Acc:MGI:1349442]
Tmem245	ENSMUSG00000055296	ENSMUST00000068792	1.62056	3.69408	0.438692	0.000230808	0.0019236	transmembrane protein 245 [Source:MGI Symbol;Acc:MGI:2445107]
Cnp	ENSMUSG00000006782	ENSMUST00000103120	1.98154	4.51794	0.438594	0.000233287	0.00193924	2',3'-cyclic nucleotide 3' phosphodiesterase [Source:MGI Symbol;Acc:MGI:88437]
Chd6	ENSMUSG00000057133	ENSMUST00000039782	2.25053	5.13858	0.437966	0.000373658	0.0027049	chromodomain helicase DNA binding protein 6 [Source:MGI Symbol;Acc:MGI:1918639]
Ulk1	ENSMUSG00000029512	ENSMUST00000031490	8.80713	20.1102	0.437943	0.000175536	0.0015961	unc-51 like kinase 1 [Source:MGI Symbol;Acc:MGI:1270126]
Stac2	ENSMUSG00000017400	ENSMUST00000017544	4.17924	9.54462	0.437864	0.000162087	0.0015111	SH3 and cysteine rich domain 2 [Source:MGI Symbol;Acc:MGI:2144518]
Ankrd17	ENSMUSG00000055204	ENSMUST00000014421	8.5814	19.6008	0.437808	8.34036e-07	5.63787e-05	ankyrin repeat domain 17 [Source:MGI Symbol;Acc:MGI:1932101]
Irgq	ENSMUSG00000041037	ENSMUST00000049020	7.37371	16.847	0.437688	1.74993e-05	0.000348793	immunity-related GTPase family, Q [Source:MGI Symbol;Acc:MGI:2667176]
Rps6ka2	ENSMUSG00000023809	ENSMUST00000024575	4.40481	10.0879	0.436643	0.00049505	0.00328096	ribosomal protein S6 kinase, polypeptide 2 [Source:MGI Symbol;Acc:MGI:1342290]
Dhrs13	ENSMUSG00000020834	ENSMUST00000021187	1.49492	3.42445	0.436543	0.00178931	0.00824201	dehydrogenase/reductase (SDR family) member 13 [Source:MGI Symbol;Acc:MGI:1917701]
Ssfa2	ENSMUSG00000027007	ENSMUST00000111785	5.13724	11.7761	0.436242	0.000221983	0.00187158	sperm specific antigen 2 [Source:MGI Symbol;Acc:MGI:1917849]
Arl5a	ENSMUSG00000036093	ENSMUST00000036541	12.7027	29.1203	0.436214	2.94029e-05	0.000479661	ADP-ribosylation factor-like 5A [Source:MGI Symbol;Acc:MGI:1922673]
Papolg	ENSMUSG00000020273	ENSMUST00000020513	1.50685	3.45746	0.435826	0.000673802	0.00407141	poly(A) polymerase gamma [Source:MGI Symbol;Acc:MGI:2442119]
Frk	ENSMUSG00000019779	ENSMUST00000019913	5.20019	11.9454	0.435331	0.00062188	0.00383548	fyn-related kinase [Source:MGI Symbol;Acc:MGI:103265]
Zbtb39	ENSMUSG00000044617	ENSMUST00000054287	1.58652	3.64817	0.434881	6.75223e-05	0.000834116	zinc finger and BTB domain containing 39 [Source:MGI Symbol;Acc:MGI:2443316]
Pkig	ENSMUSG00000035268	ENSMUST00000147385	41.3361	95.1621	0.434376	2.88202e-05	0.000475459	protein kinase inhibitor, gamma [Source:MGI Symbol;Acc:MGI:1343086]
Smtn	ENSMUSG00000020439	ENSMUST00000020718	47.1525	108.666	0.433923	5.70612e-06	0.000173831	smoothelin [Source:MGI Symbol;Acc:MGI:1354727]
Gas1	ENSMUSG00000052957	ENSMUST00000065086	35.6349	82.1509	0.433774	5.05663e-05	0.000690817	growth arrest specific 1 [Source:MGI Symbol;Acc:MGI:95655]
S1pr1	ENSMUSG00000045092	ENSMUST00000055676	23.0868	53.2366	0.433664	2.57675e-05	0.000448061	sphingosine-1-phosphate receptor 1 [Source:MGI Symbol;Acc:MGI:1096355]
Dst	ENSMUSG00000026131	ENSMUST00000183034	10.3235	23.8191	0.433413	2.67154e-07	2.98515e-05	dystonin [Source:MGI Symbol;Acc:MGI:104627]
Alcam	ENSMUSG00000022636	ENSMUST00000023312	5.47668	12.6387	0.433326	0.00126271	0.00640112	activated leukocyte cell adhesion molecule [Source:MGI Symbol;Acc:MGI:1313266]
Phka1	ENSMUSG00000034055	ENSMUST00000052012	1.46159	3.37389	0.433206	0.000464189	0.00313586	phosphorylase kinase alpha 1 [Source:MGI Symbol;Acc:MGI:97576]
Tmem119	ENSMUSG00000054675	ENSMUST00000067853	15.2901	35.3	0.433147	1.80348e-05	0.0003542	transmembrane protein 119 [Source:MGI Symbol;Acc:MGI:2385228]
Arhgap27	ENSMUSG00000034255	ENSMUST00000107024	2.22152	5.13394	0.432712	0.00192733	0.00869354	Rho GTPase activating protein 27 [Source:MGI Symbol;Acc:MGI:1916903]
Peg13	ENSMUSG00000106847	ENSMUST00000202826	3.2849	7.5968	0.432406	0.00108906	0.00574534	paternally expressed 13 [Source:MGI Symbol;Acc:MGI:2663476]
Bcr	ENSMUSG00000009681	ENSMUST00000164107	3.54592	8.2044	0.432197	2.98859e-05	0.00048471	breakpoint cluster region [Source:MGI Symbol;Acc:MGI:88141]
Syngap1	ENSMUSG00000067629	ENSMUST00000194598	3.60789	8.35464	0.431842	0.000939534	0.00515958	synaptic Ras GTPase activating protein 1 homolog (rat) [Source:MGI Symbol;Acc:MGI:3039785]
Casc4	ENSMUSG00000060227	ENSMUST00000078752	3.12722	7.24597	0.431581	0.000575974	0.00362463	cancer susceptibility candidate 4 [Source:MGI Symbol;Acc:MGI:2443129]
Zmiz2	ENSMUSG00000041164	ENSMUST00000012612	10.4832	24.3001	0.431404	0.000701367	0.00418143	zinc finger, MIZ-type containing 2 [Source:MGI Symbol;Acc:MGI:106374]
Rgl1	ENSMUSG00000026482	ENSMUST00000111859	1.96968	4.5792	0.430136	0.000674429	0.00407214	ral guanine nucleotide dissociation stimulator,-like 1 [Source:MGI Symbol;Acc:MGI:107484]
Irs2	ENSMUSG00000038894	ENSMUST00000040514	2.30247	5.35376	0.430067	0.000900559	0.00499844	insulin receptor substrate 2 [Source:MGI Symbol;Acc:MGI:109334]
Fmo1	ENSMUSG00000040181	ENSMUST00000046049	7.38762	17.1826	0.429948	0.000640651	0.00392716	flavin containing monooxygenase 1 [Source:MGI Symbol;Acc:MGI:1310002]
Pogk	ENSMUSG00000040596	ENSMUST00000135673	1.58793	3.69638	0.429592	0.0019109	0.00864817	pogo transposable element with KRAB domain [Source:MGI Symbol;Acc:MGI:1918842]
Lcorl	ENSMUSG00000015882	ENSMUST00000045586	0.453793	1.05813	0.428865	0.00119242	0.00614747	ligand dependent nuclear receptor corepressor-like [Source:MGI Symbol;Acc:MGI:2651932]
Tmem176b	ENSMUSG00000029810	ENSMUST00000166247	14.1073	32.9024	0.428763	0.00101511	0.00545906	transmembrane protein 176B [Source:MGI Symbol;Acc:MGI:1916348]
Nvl	ENSMUSG00000026516	ENSMUST00000027797	3.64598	8.50755	0.428558	5.90728e-05	0.000757798	nuclear VCP-like [Source:MGI Symbol;Acc:MGI:1914709]
Mad2l1	ENSMUSG00000029910	ENSMUST00000116605	5.91613	13.8276	0.427848	0.00186389	0.00849861	MAD2 mitotic arrest deficient-like 1 [Source:MGI Symbol;Acc:MGI:1860374]
Mib1	ENSMUSG00000024294	ENSMUST00000052838	4.44576	10.4022	0.427387	0.00028029	0.00221346	mindbomb E3 ubiquitin protein ligase 1 [Source:MGI Symbol;Acc:MGI:2443157]
Wdfy3	ENSMUSG00000043940	ENSMUST00000053177	3.16966	7.42072	0.427137	6.60302e-06	0.000188649	WD repeat and FYVE domain containing 3 [Source:MGI Symbol;Acc:MGI:1096875]
C1rl	ENSMUSG00000038527	ENSMUST00000049124	0.427783	1.00411	0.426034	0.00149183	0.00721253	complement component 1, r subcomponent-like [Source:MGI Symbol;Acc:MGI:2660692]
Patz1	ENSMUSG00000020453	ENSMUST00000142561	4.49245	10.5511	0.425781	0.00162884	0.00768774	POZ (BTB) and AT hook containing zinc finger 1 [Source:MGI Symbol;Acc:MGI:1891832]
Ncor1	ENSMUSG00000018501	ENSMUST00000018645	10.3285	24.2789	0.42541	4.26054e-06	0.000147141	nuclear receptor co-repressor 1 [Source:MGI Symbol;Acc:MGI:1349717]
Cd55	ENSMUSG00000026399	ENSMUST00000027650	2.88799	6.79283	0.425153	3.66505e-05	0.000554063	CD55 molecule, decay accelerating factor for complement [Source:MGI Symbol;Acc:MGI:104850]
Akt3	ENSMUSG00000019699	ENSMUST00000019843	5.09382	12.0184	0.423835	0.000481419	0.00321713	thymoma viral proto-oncogene 3 [Source:MGI Symbol;Acc:MGI:1345147]
Zfp41	ENSMUSG00000047003	ENSMUST00000161785	0.621676	1.46926	0.423123	0.000758996	0.00440835	zinc finger protein 41 [Source:MGI Symbol;Acc:MGI:99186]
Ddhd1	ENSMUSG00000037697	ENSMUST00000051310	8.29722	19.6155	0.422994	1.0504e-05	0.000249936	DDHD domain containing 1 [Source:MGI Symbol;Acc:MGI:2150302]
Zfp318	ENSMUSG00000015597	ENSMUST00000113481	1.04842	2.48493	0.421912	0.00108316	0.00573112	zinc finger protein 318 [Source:MGI Symbol;Acc:MGI:1889348]
4930402H24Rik	ENSMUSG00000027309	ENSMUST00000044766	10.7674	25.5418	0.421559	1.30165e-05	0.000287597	RIKEN cDNA 4930402H24 gene [Source:MGI Symbol;Acc:MGI:1923029]
Rcor1	ENSMUSG00000037896	ENSMUST00000084968	4.17351	9.93521	0.420073	0.00015663	0.00147592	REST corepressor 1 [Source:MGI Symbol;Acc:MGI:106340]
Nudt15	ENSMUSG00000033405	ENSMUST00000043813	0.569289	1.35654	0.419664	0.000561614	0.00357058	nudix (nucleoside diphosphate linked moiety X)-type motif 15 [Source:MGI Symbol;Acc:MGI:2443366]
Ifnlr1	ENSMUSG00000062157	ENSMUST00000074408	0.593217	1.41484	0.419281	0.00100176	0.00541034	interferon lambda receptor 1 [Source:MGI Symbol;Acc:MGI:2429859]
Pou6f1	ENSMUSG00000009739	ENSMUST00000176271	2.9533	7.04717	0.419075	0.000534147	0.00345176	POU domain, class 6, transcription factor 1 [Source:MGI Symbol;Acc:MGI:102935]
Gnaq	ENSMUSG00000024639	ENSMUST00000025541	8.60756	20.5398	0.419067	1.84564e-05	0.000359408	guanine nucleotide binding protein, alpha q polypeptide [Source:MGI Symbol;Acc:MGI:95776]
Asap2	ENSMUSG00000052632	ENSMUST00000064595	1.16268	2.78136	0.418026	0.00129924	0.00654298	ArfGAP with SH3 domain, ankyrin repeat and PH domain 2 [Source:MGI Symbol;Acc:MGI:2685438]
Nr2c2	ENSMUSG00000005893	ENSMUST00000113460	1.56978	3.75526	0.418022	0.00101975	0.00547484	nuclear receptor subfamily 2, group C, member 2 [Source:MGI Symbol;Acc:MGI:1352466]
Rnf128	ENSMUSG00000031438	ENSMUST00000113027	0.831585	1.99242	0.417375	0.000887236	0.00495711	ring finger protein 128 [Source:MGI Symbol;Acc:MGI:1914139]
Lrrc10b	ENSMUSG00000090291	ENSMUST00000171400	4.28285	10.2624	0.417336	0.000711184	0.00422586	leucine rich repeat containing 10B [Source:MGI Symbol;Acc:MGI:2685551]
Glul	ENSMUSG00000026473	ENSMUST00000086199	27.0572	64.8632	0.417143	2.45467e-05	0.00043436	glutamate-ammonia ligase (glutamine synthetase) [Source:MGI Symbol;Acc:MGI:95739]
Zc2hc1a	ENSMUSG00000043542	ENSMUST00000051064	6.57282	15.7931	0.416184	0.000418882	0.00292055	zinc finger, C2HC-type containing 1A [Source:MGI Symbol;Acc:MGI:1914556]
Sh3pxd2b	ENSMUSG00000040711	ENSMUST00000038753	10.709	25.8076	0.414956	2.39789e-07	2.85704e-05	SH3 and PX domains 2B [Source:MGI Symbol;Acc:MGI:2442062]
Tspan6	ENSMUSG00000067377	ENSMUST00000087557	11.6241	28.0281	0.414731	0.00146507	0.00714111	tetraspanin 6 [Source:MGI Symbol;Acc:MGI:1926264]
Notch1	ENSMUSG00000026923	ENSMUST00000028288	1.46747	3.53849	0.414717	0.00109323	0.00575636	notch 1 [Source:MGI Symbol;Acc:MGI:97363]
Ctr9	ENSMUSG00000005609	ENSMUST00000005749	27.0497	65.3333	0.414026	1.74152e-06	8.87796e-05	CTR9 homolog, Paf1/RNA polymerase II complex component [Source:MGI Symbol;Acc:MGI:109345]
Cdk5rap2	ENSMUSG00000039298	ENSMUST00000124251	1.01367	2.45038	0.41368	0.000435131	0.00299401	CDK5 regulatory subunit associated protein 2 [Source:MGI Symbol;Acc:MGI:2384875]
Zfp710	ENSMUSG00000048897	ENSMUST00000164056	2.76279	6.67858	0.413679	0.000717594	0.00424825	zinc finger protein 710 [Source:MGI Symbol;Acc:MGI:1921747]
Scarb2	ENSMUSG00000029426	ENSMUST00000031377	10.8785	26.3264	0.413218	0.00108747	0.00574261	scavenger receptor class B, member 2 [Source:MGI Symbol;Acc:MGI:1196458]
Dvl3	ENSMUSG00000003233	ENSMUST00000003318	11.9831	29.0192	0.412935	3.34689e-05	0.00052573	dishevelled segment polarity protein 3 [Source:MGI Symbol;Acc:MGI:108100]
Ep400	ENSMUSG00000029505	ENSMUST00000041558	4.26484	10.3354	0.412644	8.6898e-06	0.000222652	E1A binding protein p400 [Source:MGI Symbol;Acc:MGI:1276124]
Hdac5	ENSMUSG00000008855	ENSMUST00000107151	14.7072	35.6671	0.412346	2.30172e-06	0.000107314	histone deacetylase 5 [Source:MGI Symbol;Acc:MGI:1333784]
Trps1	ENSMUSG00000038679	ENSMUST00000165201	1.81088	4.39202	0.412312	0.000106778	0.00113537	trichorhinophalangeal syndrome I (human) [Source:MGI Symbol;Acc:MGI:1927616]
Sh3gl3	ENSMUSG00000030638	ENSMUST00000179318	17.4151	42.2507	0.412185	4.82073e-05	0.000668461	SH3-domain GRB2-like 3 [Source:MGI Symbol;Acc:MGI:700011]
Atl3	ENSMUSG00000024759	ENSMUST00000170373	9.00399	21.857	0.41195	1.52606e-05	0.000319687	atlastin GTPase 3 [Source:MGI Symbol;Acc:MGI:1924270]
Acot2	ENSMUSG00000021226	ENSMUST00000021649	22.6263	54.9837	0.411509	7.14587e-05	0.000868137	acyl-CoA thioesterase 2 [Source:MGI Symbol;Acc:MGI:2159605]
Ccdc3	ENSMUSG00000026676	ENSMUST00000027988	14.4101	35.0426	0.411216	0.000213613	0.00182376	coiled-coil domain containing 3 [Source:MGI Symbol;Acc:MGI:1921436]
Man1a	ENSMUSG00000003746	ENSMUST00000003843	24.5628	59.7693	0.41096	3.39747e-05	0.000529538	mannosidase 1, alpha [Source:MGI Symbol;Acc:MGI:104677]
Ctxn1	ENSMUSG00000048644	ENSMUST00000053252	46.4496	113.291	0.410002	5.31314e-05	0.000713967	cortexin 1 [Source:MGI Symbol;Acc:MGI:88566]
Spp1	ENSMUSG00000029304	ENSMUST00000086833	6.55866	16.0003	0.40991	0.000321242	0.0024339	secreted phosphoprotein 1 [Source:MGI Symbol;Acc:MGI:98389]
Ptch1	ENSMUSG00000021466	ENSMUST00000021921	0.80385	1.96596	0.408884	0.000659987	0.00401433	patched 1 [Source:MGI Symbol;Acc:MGI:105373]
Xpc	ENSMUSG00000030094	ENSMUST00000032182	10.7213	26.2971	0.407699	0.000153927	0.00145386	xeroderma pigmentosum, complementation group C [Source:MGI Symbol;Acc:MGI:103557]
Il6st	ENSMUSG00000021756	ENSMUST00000183663	52.0421	127.957	0.406716	3.82287e-06	0.000140711	interleukin 6 signal transducer [Source:MGI Symbol;Acc:MGI:96560]
Dysf	ENSMUSG00000033788	ENSMUST00000113821	3.09618	7.63202	0.405682	7.90584e-05	0.000928893	dysferlin [Source:MGI Symbol;Acc:MGI:1349385]
Eln	ENSMUSG00000029675	ENSMUST00000015138	3.88925	9.58787	0.405643	0.000129745	0.00130028	elastin [Source:MGI Symbol;Acc:MGI:95317]
Hmgb2	ENSMUSG00000054717	ENSMUST00000067925	3.7684	9.29361	0.405483	3.27811e-05	0.000517961	high mobility group box 2 [Source:MGI Symbol;Acc:MGI:96157]
Phc1	ENSMUSG00000040669	ENSMUST00000161739	3.63792	8.98664	0.404814	4.79398e-07	4.05848e-05	polyhomeotic-like 1 (Drosophila) [Source:MGI Symbol;Acc:MGI:103248]
Parp14	ENSMUSG00000034422	ENSMUST00000042665	0.506477	1.25554	0.403394	1.53448e-05	0.000320027	poly (ADP-ribose) polymerase family, member 14 [Source:MGI Symbol;Acc:MGI:1919489]
Ezh2	ENSMUSG00000029687	ENSMUST00000204243	2.85595	7.08556	0.403066	0.000266634	0.00213014	enhancer of zeste 2 polycomb repressive complex 2 subunit [Source:MGI Symbol;Acc:MGI:107940]
Dsel	ENSMUSG00000038702	ENSMUST00000186365	2.04613	5.0776	0.402973	0.000253249	0.00204596	dermatan sulfate epimerase-like [Source:MGI Symbol;Acc:MGI:2442948]
Gpr137b	ENSMUSG00000021306	ENSMUST00000021738	3.89424	9.66389	0.402968	0.000366338	0.00266752	G protein-coupled receptor 137B [Source:MGI Symbol;Acc:MGI:1891463]
Slc29a3	ENSMUSG00000020100	ENSMUST00000117513	3.5614	8.84092	0.402831	5.28121e-05	0.000711913	solute carrier family 29 (nucleoside transporters), member 3 [Source:MGI Symbol;Acc:MGI:1918529]
Pitpnm2	ENSMUSG00000029406	ENSMUST00000162812	2.57159	6.3903	0.402422	4.42273e-07	3.96762e-05	phosphatidylinositol transfer protein, membrane-associated 2 [Source:MGI Symbol;Acc:MGI:1336192]
Akap12	ENSMUSG00000038587	ENSMUST00000045730	15.5402	38.694	0.401617	1.6106e-06	8.49624e-05	A kinase (PRKA) anchor protein (gravin) 12 [Source:MGI Symbol;Acc:MGI:1932576]
Ninl	ENSMUSG00000068115	ENSMUST00000109896	2.46659	6.1472	0.401255	0.000168367	0.0015493	ninein-like [Source:MGI Symbol;Acc:MGI:1925427]
Lsp1	ENSMUSG00000018819	ENSMUST00000105968	15.2649	38.0514	0.401166	0.000715638	0.00424448	lymphocyte specific 1 [Source:MGI Symbol;Acc:MGI:96832]
Cpeb2	ENSMUSG00000039782	ENSMUST00000169035	2.26564	5.65613	0.400564	0.000189602	0.00167698	cytoplasmic polyadenylation element binding protein 2 [Source:MGI Symbol;Acc:MGI:2442640]
Pam	ENSMUSG00000026335	ENSMUST00000159041	14.7059	36.7146	0.400547	4.22519e-06	0.00014647	peptidylglycine alpha-amidating monooxygenase [Source:MGI Symbol;Acc:MGI:97475]
Fbln5	ENSMUSG00000021186	ENSMUST00000021603	17.8009	44.4467	0.4005	5.50794e-06	0.000170704	fibulin 5 [Source:MGI Symbol;Acc:MGI:1346091]
Dkk3	ENSMUSG00000030772	ENSMUST00000033036	35.0459	87.631	0.399925	2.18491e-05	0.000399821	dickkopf WNT signaling pathway inhibitor 3 [Source:MGI Symbol;Acc:MGI:1354952]
Slc38a1	ENSMUSG00000023169	ENSMUST00000088452	37.2404	93.1687	0.399709	7.46769e-08	1.53997e-05	solute carrier family 38, member 1 [Source:MGI Symbol;Acc:MGI:2145895]
Enpep	ENSMUSG00000028024	ENSMUST00000029658	1.39624	3.49467	0.399535	0.000120862	0.00124063	glutamyl aminopeptidase [Source:MGI Symbol;Acc:MGI:106645]
Glis3	ENSMUSG00000052942	ENSMUST00000162022	0.525222	1.31627	0.399024	0.00106167	0.00563783	GLIS family zinc finger 3 [Source:MGI Symbol;Acc:MGI:2444289]
Mast4	ENSMUSG00000034751	ENSMUST00000166726	1.4862	3.73092	0.398346	0.000161673	0.00150929	microtubule associated serine/threonine kinase family member 4 [Source:MGI Symbol;Acc:MGI:1918885]
Rhobtb1	ENSMUSG00000019944	ENSMUST00000164034	4.41101	11.0889	0.397785	1.45703e-05	0.000310415	Rho-related BTB domain containing 1 [Source:MGI Symbol;Acc:MGI:1916538]
Kcp	ENSMUSG00000059022	ENSMUST00000159482	2.08713	5.26037	0.396766	0.00152103	0.00732068	kielin/chordin-like protein [Source:MGI Symbol;Acc:MGI:2141640]
Fzd8	ENSMUSG00000036904	ENSMUST00000041080	2.39879	6.05669	0.396056	0.000362146	0.00264538	frizzled class receptor 8 [Source:MGI Symbol;Acc:MGI:108460]
Ppm1l	ENSMUSG00000027784	ENSMUST00000029355	1.56485	3.9586	0.395304	0.000497748	0.00329476	protein phosphatase 1 (formerly 2C)-like [Source:MGI Symbol;Acc:MGI:2139740]
Bcar3	ENSMUSG00000028121	ENSMUST00000196134	4.22677	10.6927	0.395294	9.83325e-05	0.00108135	breast cancer anti-estrogen resistance 3 [Source:MGI Symbol;Acc:MGI:1352501]
Dnm3os	ENSMUSG00000078190	ENSMUST00000139662	2.61399	6.61507	0.395158	0.00116345	0.00604264	dynamin 3, opposite strand [Source:MGI Symbol;Acc:MGI:3052332]
Pink1	ENSMUSG00000028756	ENSMUST00000105816	22.7269	57.5667	0.394792	0.00013657	0.00134851	PTEN induced putative kinase 1 [Source:MGI Symbol;Acc:MGI:1916193]
Ppp3ca	ENSMUSG00000028161	ENSMUST00000124206	20.6999	52.6565	0.393112	0.000233453	0.00193961	protein phosphatase 3, catalytic subunit, alpha isoform [Source:MGI Symbol;Acc:MGI:107164]
Gpr137b-ps	ENSMUSG00000097715	ENSMUST00000181570	4.64522	11.8186	0.393043	3.46823e-05	0.000535893	G protein-coupled receptor 137B, pseudogene [Source:MGI Symbol;Acc:MGI:3710533]
Chsy1	ENSMUSG00000032640	ENSMUST00000036372	13.9335	35.4822	0.392689	1.6165e-05	0.000329967	chondroitin sulfate synthase 1 [Source:MGI Symbol;Acc:MGI:2681120]
Tnrc18	ENSMUSG00000039477	ENSMUST00000152247	19.1351	48.9939	0.390561	3.47937e-07	3.39186e-05	trinucleotide repeat containing 18 [Source:MGI Symbol;Acc:MGI:3648294]
Lancl2	ENSMUSG00000062190	ENSMUST00000072954	1.13069	2.89685	0.390318	0.00100274	0.00541224	LanC (bacterial lantibiotic synthetase component C)-like 2 [Source:MGI Symbol;Acc:MGI:1919085]
Coch	ENSMUSG00000020953	ENSMUST00000164782	316.933	812.006	0.390308	1.229e-07	1.944e-05	cochlin [Source:MGI Symbol;Acc:MGI:1278313]
Rcbtb2	ENSMUSG00000022106	ENSMUST00000163339	3.76247	9.64175	0.390227	0.000550048	0.0035165	regulator of chromosome condensation (RCC1) and BTB (POZ) domain containing protein 2 [Source:MGI Symbol;Acc:MGI:1917200]
Plxnd1	ENSMUSG00000030123	ENSMUST00000015511	11.6398	29.8952	0.389354	2.34127e-08	8.77115e-06	plexin D1 [Source:MGI Symbol;Acc:MGI:2154244]
Pdgfrb	ENSMUSG00000024620	ENSMUST00000025522	66.525	170.917	0.389225	2.9087e-08	1.0171e-05	platelet derived growth factor receptor, beta polypeptide [Source:MGI Symbol;Acc:MGI:97531]
Usp6nl	ENSMUSG00000039046	ENSMUST00000114937	2.43433	6.25987	0.388879	3.54002e-05	0.00054311	USP6 N-terminal like [Source:MGI Symbol;Acc:MGI:2138893]
Pced1b	ENSMUSG00000044250	ENSMUST00000059433	0.86256	2.21812	0.388869	0.000378955	0.00273095	PC-esterase domain containing 1B [Source:MGI Symbol;Acc:MGI:2446270]
Cd164	ENSMUSG00000019818	ENSMUST00000019962	106.972	275.185	0.388727	2.89423e-07	3.14189e-05	CD164 antigen [Source:MGI Symbol;Acc:MGI:1859568]
Wbscr27	ENSMUSG00000040557	ENSMUST00000047196	1.86796	4.80585	0.388685	0.00166572	0.00781693	Williams Beuren syndrome chromosome region 27 (human) [Source:MGI Symbol;Acc:MGI:1933146]
Rnf138	ENSMUSG00000024317	ENSMUST00000072847	2.1385	5.51308	0.387895	0.000574277	0.00361536	ring finger protein 138 [Source:MGI Symbol;Acc:MGI:1929211]
Rora	ENSMUSG00000032238	ENSMUST00000140351	1.20054	3.09809	0.387509	0.00224252	0.00968312	RAR-related orphan receptor alpha [Source:MGI Symbol;Acc:MGI:104661]
Gdf6	ENSMUSG00000051279	ENSMUST00000057613	9.13274	23.6029	0.386933	0.000201223	0.00175071	growth differentiation factor 6 [Source:MGI Symbol;Acc:MGI:95689]
Slc36a4	ENSMUSG00000043885	ENSMUST00000115588	2.59067	6.71869	0.385591	6.41582e-05	0.000808132	solute carrier family 36 (proton/amino acid symporter), member 4 [Source:MGI Symbol;Acc:MGI:2442595]
Chd3	ENSMUSG00000018474	ENSMUST00000135909	27.6918	71.8483	0.38542	2.96764e-06	0.000121772	chromodomain helicase DNA binding protein 3 [Source:MGI Symbol;Acc:MGI:1344395]
Kdm6a	ENSMUSG00000037369	ENSMUST00000044484	3.26271	8.47875	0.38481	1.20668e-05	0.000273373	lysine (K)-specific demethylase 6A [Source:MGI Symbol;Acc:MGI:1095419]
Nrip1	ENSMUSG00000048490	ENSMUST00000121927	3.65585	9.5253	0.383804	0.000606229	0.00376349	nuclear receptor interacting protein 1 [Source:MGI Symbol;Acc:MGI:1315213]
Crabp2	ENSMUSG00000004885	ENSMUST00000005019	21.0115	54.7668	0.383654	7.80434e-05	0.00092168	cellular retinoic acid binding protein II [Source:MGI Symbol;Acc:MGI:88491]
Igfbp2	ENSMUSG00000039323	ENSMUST00000047328	35.4049	92.318	0.38351	1.72646e-05	0.000345399	insulin-like growth factor binding protein 2 [Source:MGI Symbol;Acc:MGI:96437]
Zfp518b	ENSMUSG00000046572	ENSMUST00000057258	1.40322	3.65966	0.383428	0.000114624	0.00119562	zinc finger protein 518B [Source:MGI Symbol;Acc:MGI:2140750]
Larp6	ENSMUSG00000034839	ENSMUST00000038407	7.59502	19.8167	0.383263	2.30979e-05	0.000415581	La ribonucleoprotein domain family, member 6 [Source:MGI Symbol;Acc:MGI:1914807]
Abcg2	ENSMUSG00000029802	ENSMUST00000147213	9.17802	23.9998	0.382421	6.43386e-05	0.00080977	ATP-binding cassette, sub-family G (WHITE), member 2 [Source:MGI Symbol;Acc:MGI:1347061]
Baz2b	ENSMUSG00000026987	ENSMUST00000112550	1.90456	4.98821	0.381813	0.00214445	0.00935799	bromodomain adjacent to zinc finger domain, 2B [Source:MGI Symbol;Acc:MGI:2442782]
Sprr2f	ENSMUSG00000050635	ENSMUST00000050397	15.1244	39.7701	0.380295	0.000289997	0.00226327	small proline-rich protein 2F [Source:MGI Symbol;Acc:MGI:1330349]
Asb2	ENSMUSG00000021200	ENSMUST00000021617	5.89994	15.5261	0.380001	3.53778e-05	0.00054311	ankyrin repeat and SOCS box-containing 2 [Source:MGI Symbol;Acc:MGI:1929743]
Kif5c	ENSMUSG00000026764	ENSMUST00000028102	1.44206	3.796	0.37989	7.97443e-06	0.000209589	kinesin family member 5C [Source:MGI Symbol;Acc:MGI:1098269]
Arid2	ENSMUSG00000033237	ENSMUST00000134985	3.00373	7.91824	0.379343	0.000198845	0.00174111	AT rich interactive domain 2 (ARID, RFX-like) [Source:MGI Symbol;Acc:MGI:1924294]
Fn1	ENSMUSG00000026193	ENSMUST00000188894	267.857	706.657	0.379048	1.03434e-08	5.94191e-06	fibronectin 1 [Source:MGI Symbol;Acc:MGI:95566]
Sparcl1	ENSMUSG00000029309	ENSMUST00000031249	84.9283	224.121	0.37894	6.38478e-08	1.4222e-05	SPARC-like 1 [Source:MGI Symbol;Acc:MGI:108110]
Smo	ENSMUSG00000001761	ENSMUST00000201515	17.874	47.2411	0.378357	4.76463e-06	0.00015737	smoothened, frizzled class receptor [Source:MGI Symbol;Acc:MGI:108075]
Dnmt3a	ENSMUSG00000020661	ENSMUST00000173700	1.93109	5.10578	0.378216	7.22432e-05	0.000876344	DNA methyltransferase 3A [Source:MGI Symbol;Acc:MGI:1261827]
Adam19	ENSMUSG00000011256	ENSMUST00000011400	43.8368	116.525	0.376201	8.6581e-07	5.74028e-05	a disintegrin and metallopeptidase domain 19 (meltrin beta) [Source:MGI Symbol;Acc:MGI:105377]
Dennd5b	ENSMUSG00000030313	ENSMUST00000111557	0.512027	1.36174	0.37601	0.000292457	0.00227255	DENN/MADD domain containing 5B [Source:MGI Symbol;Acc:MGI:2444273]
Slc4a7	ENSMUSG00000021733	ENSMUST00000057015	1.95867	5.21235	0.375775	0.000241624	0.00198799	solute carrier family 4, sodium bicarbonate cotransporter, member 7 [Source:MGI Symbol;Acc:MGI:2443878]
Hsph1	ENSMUSG00000029657	ENSMUST00000201452	16.2438	43.266	0.375439	1.14104e-05	0.000264462	heat shock 105kDa/110kDa protein 1 [Source:MGI Symbol;Acc:MGI:105053]
Apcdd1	ENSMUSG00000071847	ENSMUST00000096554	2.8866	7.69178	0.375284	1.27505e-05	0.00028427	adenomatosis polyposis coli down-regulated 1 [Source:MGI Symbol;Acc:MGI:3513977]
Ccser2	ENSMUSG00000058690	ENSMUST00000067700	5.1654	13.7737	0.375019	0.000114903	0.00119562	coiled-coil serine rich 2 [Source:MGI Symbol;Acc:MGI:101859]
Il17ra	ENSMUSG00000002897	ENSMUST00000204239	9.64355	25.7272	0.374839	0.000488115	0.00324703	interleukin 17 receptor A [Source:MGI Symbol;Acc:MGI:107399]
Itgb3	ENSMUSG00000020689	ENSMUST00000021028	48.9796	130.681	0.374802	4.40253e-07	3.96762e-05	integrin beta 3 [Source:MGI Symbol;Acc:MGI:96612]
Thbs1	ENSMUSG00000040152	ENSMUST00000039559	1229.7	3286.47	0.374169	5.36777e-09	4.7967e-06	thrombospondin 1 [Source:MGI Symbol;Acc:MGI:98737]
Sema4c	ENSMUSG00000026121	ENSMUST00000191677	4.20555	11.2417	0.374102	3.31779e-05	0.000522179	sema domain, immunoglobulin domain (Ig), transmembrane domain (TM) and short cytoplasmic domain, (semaphorin) 4C [Source:MGI Symbol;Acc:MGI:109252]
Strn	ENSMUSG00000024077	ENSMUST00000145910	2.32127	6.21218	0.373664	0.000291029	0.00226473	striatin, calmodulin binding protein [Source:MGI Symbol;Acc:MGI:1333757]
Zfp862-ps	ENSMUSG00000107476	ENSMUST00000203848	1.98115	5.30904	0.373166	4.35549e-06	0.000149205	zinc finger protein 862, pseudogene [Source:MGI Symbol;Acc:MGI:1889827]
Pex26	ENSMUSG00000067825	ENSMUST00000118234	3.52743	9.45369	0.373127	0.000462571	0.00312825	peroxisomal biogenesis factor 26 [Source:MGI Symbol;Acc:MGI:1921293]
4930523C07Rik	ENSMUSG00000090394	ENSMUST00000191933	10.662	28.6256	0.372465	4.40594e-05	0.000631194	RIKEN cDNA 4930523C07 gene [Source:MGI Symbol;Acc:MGI:1914897]
Mycl	ENSMUSG00000028654	ENSMUST00000144998	2.24745	6.04018	0.372083	0.000294031	0.00227927	v-myc avian myelocytomatosis viral oncogene lung carcinoma derived [Source:MGI Symbol;Acc:MGI:96799]
Ssh1	ENSMUSG00000042121	ENSMUST00000159592	3.82967	10.3221	0.371016	0.00022897	0.00191125	slingshot homolog 1 (Drosophila) [Source:MGI Symbol;Acc:MGI:2686240]
Chaf1b	ENSMUSG00000022945	ENSMUST00000023666	1.21582	3.28227	0.370419	0.00163542	0.00770978	chromatin assembly factor 1, subunit B (p60) [Source:MGI Symbol;Acc:MGI:1314881]
Steap3	ENSMUSG00000026389	ENSMUST00000112641	18.2954	49.4105	0.370273	4.43121e-05	0.000631194	STEAP family member 3 [Source:MGI Symbol;Acc:MGI:1915678]
Bmp2	ENSMUSG00000027358	ENSMUST00000028836	1.71021	4.62384	0.369868	1.27599e-05	0.00028427	bone morphogenetic protein 2 [Source:MGI Symbol;Acc:MGI:88177]
Cacna2d1	ENSMUSG00000040118	ENSMUST00000101581	3.3333	9.01694	0.369671	0.000377838	0.00272464	calcium channel, voltage-dependent, alpha2/delta subunit 1 [Source:MGI Symbol;Acc:MGI:88295]
Ly75	ENSMUSG00000026980	ENSMUST00000112533	2.39476	6.48013	0.369554	3.37858e-05	0.000527964	lymphocyte antigen 75 [Source:MGI Symbol;Acc:MGI:106662]
Gyg	ENSMUSG00000019528	ENSMUST00000118015	49.3557	133.822	0.368815	4.71738e-07	4.01476e-05	glycogenin [Source:MGI Symbol;Acc:MGI:1351614]
Gatad2b	ENSMUSG00000042390	ENSMUST00000199754	5.66814	15.4156	0.367689	0.000656781	0.00400393	GATA zinc finger domain containing 2B [Source:MGI Symbol;Acc:MGI:2443225]
Heatr5a	ENSMUSG00000035181	ENSMUST00000040583	6.60776	17.999	0.367119	5.71879e-06	0.000173888	HEAT repeat containing 5A [Source:MGI Symbol;Acc:MGI:2444133]
Tead2	ENSMUSG00000030796	ENSMUST00000033060	17.8993	48.8917	0.366102	3.85717e-06	0.000140959	TEA domain family member 2 [Source:MGI Symbol;Acc:MGI:104904]
Itpkb	ENSMUSG00000038855	ENSMUST00000070181	1.08457	2.96299	0.366038	0.0011164	0.00583976	inositol 1,4,5-trisphosphate 3-kinase B [Source:MGI Symbol;Acc:MGI:109235]
Spry2	ENSMUSG00000022114	ENSMUST00000022709	34.9351	95.4707	0.365924	1.31993e-05	0.000290439	sprouty homolog 2 (Drosophila) [Source:MGI Symbol;Acc:MGI:1345138]
Gm12504	ENSMUSG00000084274	ENSMUST00000120860	6.9593	19.0209	0.365877	0.000330027	0.00248292	predicted pseudogene 12504 [Source:MGI Symbol;Acc:MGI:3651567]
Chml	ENSMUSG00000078185	ENSMUST00000104984	0.822284	2.24877	0.365659	0.00138572	0.00684984	choroideremia-like [Source:MGI Symbol;Acc:MGI:101913]
Rb1	ENSMUSG00000022105	ENSMUST00000163932	2.16728	5.92919	0.365527	0.000223393	0.00187933	retinoblastoma 1 [Source:MGI Symbol;Acc:MGI:97874]
Cd276	ENSMUSG00000035914	ENSMUST00000165365	6.33855	17.343	0.365482	0.000768422	0.0044464	CD276 antigen [Source:MGI Symbol;Acc:MGI:2183926]
Palld	ENSMUSG00000058056	ENSMUST00000121200	74.761	204.746	0.365141	4.11187e-06	0.000143469	palladin, cytoskeletal associated protein [Source:MGI Symbol;Acc:MGI:1919583]
Tgif1	ENSMUSG00000047407	ENSMUST00000059775	17.7167	48.5355	0.365025	4.27672e-05	0.000619181	TGFB-induced factor homeobox 1 [Source:MGI Symbol;Acc:MGI:1194497]
Ptprm	ENSMUSG00000033278	ENSMUST00000037974	1.39997	3.8363	0.364928	2.08903e-06	0.000100006	protein tyrosine phosphatase, receptor type, M [Source:MGI Symbol;Acc:MGI:102694]
2610005L07Rik	ENSMUSG00000071793	ENSMUST00000140111	1.24814	3.42268	0.364667	0.000468683	0.00315826	RIKEN cDNA 2610005L07 gene [Source:MGI Symbol;Acc:MGI:1914283]
Usp54	ENSMUSG00000034235	ENSMUST00000022356	1.50364	4.13775	0.363394	4.99808e-05	0.00068665	ubiquitin specific peptidase 54 [Source:MGI Symbol;Acc:MGI:1926037]
Kdm2b	ENSMUSG00000029475	ENSMUST00000086200	2.96927	8.17246	0.363326	0.000164919	0.00152659	lysine (K)-specific demethylase 2B [Source:MGI Symbol;Acc:MGI:1354737]
Elovl6	ENSMUSG00000041220	ENSMUST00000199910	5.21141	14.3446	0.363302	0.000170114	0.00156007	ELOVL family member 6, elongation of long chain fatty acids (yeast) [Source:MGI Symbol;Acc:MGI:2156528]
Eif5a2	ENSMUSG00000050192	ENSMUST00000060500	0.616922	1.69986	0.362925	0.00118241	0.00610956	eukaryotic translation initiation factor 5A2 [Source:MGI Symbol;Acc:MGI:1933735]
Vsig10	ENSMUSG00000066894	ENSMUST00000111967	1.65403	4.55794	0.36289	0.000333234	0.00249887	V-set and immunoglobulin domain containing 10 [Source:MGI Symbol;Acc:MGI:2448533]
Foxl2os	ENSMUSG00000097072	ENSMUST00000181706	5.91216	16.3063	0.362569	0.0011459	0.00596692	forkhead box L2, opposite strand [Source:MGI Symbol;Acc:MGI:3614944]
Smarcc1	ENSMUSG00000032481	ENSMUST00000098355	8.97317	24.7925	0.36193	3.29585e-05	0.000520253	SWI/SNF related, matrix associated, actin dependent regulator of chromatin, subfamily c, member 1 [Source:MGI Symbol;Acc:MGI:1203524]
Esam	ENSMUSG00000001946	ENSMUST00000002011	0.802403	2.2189	0.361621	0.00174719	0.00808501	endothelial cell-specific adhesion molecule [Source:MGI Symbol;Acc:MGI:1916774]
Flnb	ENSMUSG00000025278	ENSMUST00000052678	60.3315	166.845	0.361601	1.57229e-07	2.21845e-05	filamin, beta [Source:MGI Symbol;Acc:MGI:2446089]
Pcgf5	ENSMUSG00000024805	ENSMUST00000071267	7.96241	22.0605	0.360935	0.000368448	0.00267924	polycomb group ring finger 5 [Source:MGI Symbol;Acc:MGI:1923505]
Asap1	ENSMUSG00000022377	ENSMUST00000177371	17.9876	49.9788	0.359904	4.32972e-09	4.33481e-06	ArfGAP with SH3 domain, ankyrin repeat and PH domain1 [Source:MGI Symbol;Acc:MGI:1342335]
Mtr	ENSMUSG00000021311	ENSMUST00000099856	0.920499	2.55952	0.359637	3.39237e-05	0.000529256	5-methyltetrahydrofolate-homocysteine methyltransferase [Source:MGI Symbol;Acc:MGI:894292]
Pcdhgb6	ENSMUSG00000103088	ENSMUST00000003599	0.806726	2.24433	0.359451	0.00157526	0.00751201	protocadherin gamma subfamily B, 6 [Source:MGI Symbol;Acc:MGI:1935197]
Pde8b	ENSMUSG00000021684	ENSMUST00000162412	1.38052	3.8414	0.359379	0.00132456	0.00662339	phosphodiesterase 8B [Source:MGI Symbol;Acc:MGI:2443999]
Col6a2	ENSMUSG00000020241	ENSMUST00000001181	308.878	861.103	0.358701	8.0405e-09	5.17326e-06	collagen, type VI, alpha 2 [Source:MGI Symbol;Acc:MGI:88460]
Ptprs	ENSMUSG00000013236	ENSMUST00000067538	28.9564	80.742	0.358628	3.39048e-06	0.000130781	protein tyrosine phosphatase, receptor type, S [Source:MGI Symbol;Acc:MGI:97815]
Syt11	ENSMUSG00000068923	ENSMUST00000107503	2.49364	6.96361	0.358097	0.000133278	0.00132711	synaptotagmin XI [Source:MGI Symbol;Acc:MGI:1859547]
Mum1l1	ENSMUSG00000042515	ENSMUST00000113043	2.44547	6.83068	0.358013	6.44623e-06	0.00018678	melanoma associated antigen (mutated) 1-like 1 [Source:MGI Symbol;Acc:MGI:2445062]
H2afy2	ENSMUSG00000020086	ENSMUST00000020283	3.26955	9.14417	0.357556	0.000534347	0.00345176	H2A histone family, member Y2 [Source:MGI Symbol;Acc:MGI:3037658]
Pawr	ENSMUSG00000035873	ENSMUST00000095313	13.843	38.7787	0.356973	7.8815e-06	0.00020851	PRKC, apoptosis, WT1, regulator [Source:MGI Symbol;Acc:MGI:2149961]
Rasa3	ENSMUSG00000031453	ENSMUST00000117551	5.18512	14.5349	0.356735	0.000135895	0.00134432	RAS p21 protein activator 3 [Source:MGI Symbol;Acc:MGI:1197013]
Pmepa1	ENSMUSG00000038400	ENSMUST00000036248	31.8606	89.5337	0.35585	6.94552e-07	5.03237e-05	prostate transmembrane protein, androgen induced 1 [Source:MGI Symbol;Acc:MGI:1929600]
Adamts1	ENSMUSG00000022893	ENSMUST00000023610	25.9007	72.8151	0.355705	4.79667e-06	0.000158103	a disintegrin-like and metallopeptidase (reprolysin type) with thrombospondin type 1 motif, 1 [Source:MGI Symbol;Acc:MGI:109249]
Arhgap17	ENSMUSG00000030766	ENSMUST00000207010	25.4781	71.7545	0.355073	1.39245e-07	2.03614e-05	Rho GTPase activating protein 17 [Source:MGI Symbol;Acc:MGI:1917747]
Lrig3	ENSMUSG00000020105	ENSMUST00000218363	3.76078	10.5984	0.354846	1.69164e-05	0.000340775	leucine-rich repeats and immunoglobulin-like domains 3 [Source:MGI Symbol;Acc:MGI:2443955]
Ago2	ENSMUSG00000036698	ENSMUST00000044113	3.03553	8.57676	0.353925	1.51426e-05	0.000319197	argonaute RISC catalytic subunit 2 [Source:MGI Symbol;Acc:MGI:2446632]
Nptx2	ENSMUSG00000059991	ENSMUST00000071782	3.41815	9.67395	0.353335	0.00021669	0.00183886	neuronal pentraxin 2 [Source:MGI Symbol;Acc:MGI:1858209]
Hipk2	ENSMUSG00000061436	ENSMUST00000161779	0.986132	2.79386	0.352964	0.00122588	0.00627172	homeodomain interacting protein kinase 2 [Source:MGI Symbol;Acc:MGI:1314872]
Spns2	ENSMUSG00000040447	ENSMUST00000045303	23.5496	66.7259	0.352931	0.00010692	0.00113594	spinster homolog 2 [Source:MGI Symbol;Acc:MGI:2384936]
Nav3	ENSMUSG00000020181	ENSMUST00000032719	0.879273	2.49244	0.352776	0.000126001	0.00127227	neuron navigator 3 [Source:MGI Symbol;Acc:MGI:2183703]
Usp49	ENSMUSG00000090115	ENSMUST00000024779	0.944716	2.67991	0.352517	0.000141424	0.00138074	ubiquitin specific peptidase 49 [Source:MGI Symbol;Acc:MGI:2685391]
Micall2	ENSMUSG00000036718	ENSMUST00000170773	1.82871	5.18991	0.352359	0.00024743	0.00201209	MICAL-like 2 [Source:MGI Symbol;Acc:MGI:2444818]
Plcg1	ENSMUSG00000016933	ENSMUST00000151590	8.36603	23.7461	0.352311	4.67848e-06	0.000155742	phospholipase C, gamma 1 [Source:MGI Symbol;Acc:MGI:97615]
Tjp2	ENSMUSG00000024812	ENSMUST00000099558	43.1845	122.659	0.352069	3.3181e-06	0.000130155	tight junction protein 2 [Source:MGI Symbol;Acc:MGI:1341872]
Fgd1	ENSMUSG00000025265	ENSMUST00000112685	1.68229	4.7963	0.350748	0.000605989	0.00376345	FYVE, RhoGEF and PH domain containing 1 [Source:MGI Symbol;Acc:MGI:104566]
Gmpr	ENSMUSG00000000253	ENSMUST00000000260	1.97769	5.64481	0.350355	0.00216779	0.0094296	guanosine monophosphate reductase [Source:MGI Symbol;Acc:MGI:1913605]
Fgd3	ENSMUSG00000037946	ENSMUST00000110087	42.0291	119.963	0.350349	1.74965e-06	8.87796e-05	FYVE, RhoGEF and PH domain containing 3 [Source:MGI Symbol;Acc:MGI:1353657]
Clcn2	ENSMUSG00000022843	ENSMUST00000007207	2.53656	7.2533	0.349711	2.2336e-06	0.000104745	chloride channel, voltage-sensitive 2 [Source:MGI Symbol;Acc:MGI:105061]
Grin2d	ENSMUSG00000002771	ENSMUST00000002848	1.37227	3.93107	0.349082	0.00227179	0.00977834	glutamate receptor, ionotropic, NMDA2D (epsilon 4) [Source:MGI Symbol;Acc:MGI:95823]
Shox2	ENSMUSG00000027833	ENSMUST00000162098	0.703341	2.01624	0.348838	0.000683583	0.00410641	short stature homeobox 2 [Source:MGI Symbol;Acc:MGI:1201673]
Tnfrsf21	ENSMUSG00000023915	ENSMUST00000024708	2.93404	8.41804	0.348542	0.000344501	0.00255477	tumor necrosis factor receptor superfamily, member 21 [Source:MGI Symbol;Acc:MGI:2151075]
Trf	ENSMUSG00000032554	ENSMUST00000112645	1.16442	3.34235	0.348385	0.00036803	0.00267863	transferrin [Source:MGI Symbol;Acc:MGI:98821]
Mvb12b	ENSMUSG00000038740	ENSMUST00000041555	2.78634	7.99933	0.348321	0.000394977	0.00281863	multivesicular body subunit 12B [Source:MGI Symbol;Acc:MGI:1919793]
Mcm3	ENSMUSG00000041859	ENSMUST00000053266	2.14574	6.16584	0.348005	0.000811092	0.00464451	minichromosome maintenance complex component 3 [Source:MGI Symbol;Acc:MGI:101845]
Alpk1	ENSMUSG00000028028	ENSMUST00000198955	0.780018	2.24476	0.347483	0.000823756	0.00469532	alpha-kinase 1 [Source:MGI Symbol;Acc:MGI:1918731]
Dancr	ENSMUSG00000053656	ENSMUST00000120364	3.6039	10.3934	0.346749	0.000177715	0.00161074	differentiation antagonizing non-protein coding RNA [Source:MGI Symbol;Acc:MGI:1917286]
Ptma	ENSMUSG00000026238	ENSMUST00000045897	202.968	585.419	0.346706	4.51874e-07	3.9718e-05	prothymosin alpha [Source:MGI Symbol;Acc:MGI:97803]
Zbed6	ENSMUSG00000102049	ENSMUST00000190574	3.27034	9.44565	0.346227	0.000351604	0.00259548	zinc finger, BED type containing 6 [Source:MGI Symbol;Acc:MGI:3828086]
Itih5	ENSMUSG00000025780	ENSMUST00000026886	0.720436	2.08131	0.346146	0.00215678	0.00939904	inter-alpha (globulin) inhibitor H5 [Source:MGI Symbol;Acc:MGI:1925751]
Rin2	ENSMUSG00000001768	ENSMUST00000147976	4.88998	14.1296	0.34608	0.000161194	0.0015088	Ras and Rab interactor 2 [Source:MGI Symbol;Acc:MGI:1921280]
Prickle2	ENSMUSG00000030020	ENSMUST00000113447	3.20508	9.26396	0.345973	0.000114916	0.00119562	prickle planar cell polarity protein 2 [Source:MGI Symbol;Acc:MGI:1925144]
Twsg1	ENSMUSG00000024098	ENSMUST00000024906	12.4778	36.0979	0.345666	2.87769e-07	3.14189e-05	twisted gastrulation BMP signaling modulator 1 [Source:MGI Symbol;Acc:MGI:2137520]
Lig1	ENSMUSG00000056394	ENSMUST00000148471	1.85417	5.36426	0.345653	7.59315e-05	0.000905777	ligase I, DNA, ATP-dependent [Source:MGI Symbol;Acc:MGI:101789]
Itga1	ENSMUSG00000042284	ENSMUST00000061673	6.3504	18.3809	0.34549	9.53994e-06	0.000236805	integrin alpha 1 [Source:MGI Symbol;Acc:MGI:96599]
Kcnd1	ENSMUSG00000009731	ENSMUST00000009875	0.961542	2.78877	0.34479	0.00105712	0.00562296	potassium voltage-gated channel, Shal-related family, member 1 [Source:MGI Symbol;Acc:MGI:96671]
Usp46	ENSMUSG00000054814	ENSMUST00000119154	5.76804	16.7323	0.344725	5.88315e-05	0.00075743	ubiquitin specific peptidase 46 [Source:MGI Symbol;Acc:MGI:1916977]
Sdpr	ENSMUSG00000045954	ENSMUST00000051572	1.05275	3.05411	0.344699	0.000145964	0.00140337	serum deprivation response [Source:MGI Symbol;Acc:MGI:99513]
Plk4	ENSMUSG00000025758	ENSMUST00000026858	1.04267	3.03099	0.344002	0.00148432	0.00719556	polo-like kinase 4 [Source:MGI Symbol;Acc:MGI:101783]
Gdf11	ENSMUSG00000025352	ENSMUST00000026408	7.15923	20.8839	0.342811	2.82249e-06	0.00011933	growth differentiation factor 11 [Source:MGI Symbol;Acc:MGI:1338027]
Gtse1	ENSMUSG00000022385	ENSMUST00000170629	3.19623	9.32951	0.342594	0.000106261	0.00113391	G two S phase expressed protein 1 [Source:MGI Symbol;Acc:MGI:1352755]
Slc39a10	ENSMUSG00000025986	ENSMUST00000027131	1.59013	4.64239	0.342524	0.00118806	0.00613283	solute carrier family 39 (zinc transporter), member 10 [Source:MGI Symbol;Acc:MGI:1914515]
Efna4	ENSMUSG00000028040	ENSMUST00000029674	6.14151	17.9453	0.342235	0.000556617	0.00354441	ephrin A4 [Source:MGI Symbol;Acc:MGI:106643]
Irgm1	ENSMUSG00000046879	ENSMUST00000147151	7.54161	22.0364	0.342234	6.78411e-05	0.000834917	immunity-related GTPase family M member 1 [Source:MGI Symbol;Acc:MGI:107567]
Whrn	ENSMUSG00000039137	ENSMUST00000155058	2.39026	7.00859	0.341048	0.000952455	0.00521274	whirlin [Source:MGI Symbol;Acc:MGI:2682003]
Rad18	ENSMUSG00000030254	ENSMUST00000077088	3.15035	9.23917	0.340978	0.000220243	0.00186159	RAD18 E3 ubiquitin protein ligase [Source:MGI Symbol;Acc:MGI:1890476]
Arhgap28	ENSMUSG00000024043	ENSMUST00000024840	12.8075	37.6434	0.340232	1.47527e-05	0.000312513	Rho GTPase activating protein 28 [Source:MGI Symbol;Acc:MGI:2147003]
Kprp	ENSMUSG00000059832	ENSMUST00000072363	1.32484	3.90203	0.339526	1.1068e-05	0.000259517	keratinocyte expressed, proline-rich [Source:MGI Symbol;Acc:MGI:1920981]
Jup	ENSMUSG00000001552	ENSMUST00000124659	6.98638	20.6451	0.338404	2.68714e-07	2.98515e-05	junction plakoglobin [Source:MGI Symbol;Acc:MGI:96650]
Otud4	ENSMUSG00000036990	ENSMUST00000173078	5.90447	17.4606	0.33816	5.84595e-06	0.00017642	OTU domain containing 4 [Source:MGI Symbol;Acc:MGI:1098801]
Pik3cb	ENSMUSG00000032462	ENSMUST00000035037	3.51762	10.4212	0.337545	0.00018718	0.00166342	phosphatidylinositol 3-kinase, catalytic, beta polypeptide [Source:MGI Symbol;Acc:MGI:1922019]
Fhod1	ENSMUSG00000014778	ENSMUST00000132777	3.42156	10.1519	0.337036	6.37119e-05	0.000803769	formin homology 2 domain containing 1 [Source:MGI Symbol;Acc:MGI:2679008]
Prep	ENSMUSG00000019849	ENSMUST00000099858	30.5673	90.7418	0.33686	2.76948e-05	0.000464516	prolyl endopeptidase [Source:MGI Symbol;Acc:MGI:1270863]
Adcy9	ENSMUSG00000005580	ENSMUST00000117801	1.00184	2.97483	0.336771	0.000144642	0.00139481	adenylate cyclase 9 [Source:MGI Symbol;Acc:MGI:108450]
Hivep1	ENSMUSG00000021366	ENSMUST00000060148	4.52825	13.4504	0.336664	1.10771e-06	6.62361e-05	human immunodeficiency virus type I enhancer binding protein 1 [Source:MGI Symbol;Acc:MGI:96100]
Mex3d	ENSMUSG00000048696	ENSMUST00000105350	17.8822	53.1724	0.336307	4.30906e-05	0.000621437	mex3 RNA binding family member D [Source:MGI Symbol;Acc:MGI:2681847]
Cacna1c	ENSMUSG00000051331	ENSMUST00000186889	1.87481	5.57691	0.336174	3.61718e-05	0.000549514	calcium channel, voltage-dependent, L type, alpha 1C subunit [Source:MGI Symbol;Acc:MGI:103013]
Pacs1	ENSMUSG00000024855	ENSMUST00000025786	4.53844	13.5024	0.336121	2.91633e-05	0.000476719	phosphofurin acidic cluster sorting protein 1 [Source:MGI Symbol;Acc:MGI:1277113]
Parp1	ENSMUSG00000026496	ENSMUST00000194608	16.3564	48.6852	0.335962	1.39275e-05	0.000298698	poly (ADP-ribose) polymerase family, member 1 [Source:MGI Symbol;Acc:MGI:1340806]
Adra1d	ENSMUSG00000027335	ENSMUST00000103184	2.6834	7.99644	0.335574	0.000802061	0.0046092	adrenergic receptor, alpha 1d [Source:MGI Symbol;Acc:MGI:106673]
Lrrc8c	ENSMUSG00000054720	ENSMUST00000067924	4.0764	12.1491	0.335532	0.000600407	0.00373744	leucine rich repeat containing 8 family, member C [Source:MGI Symbol;Acc:MGI:2140839]
Csgalnact1	ENSMUSG00000036356	ENSMUST00000078350	0.949242	2.83232	0.335146	0.00203426	0.00901982	chondroitin sulfate N-acetylgalactosaminyltransferase 1 [Source:MGI Symbol;Acc:MGI:2442354]
Tpbg	ENSMUSG00000035274	ENSMUST00000006559	17.6627	52.7356	0.33493	1.52638e-05	0.000319687	trophoblast glycoprotein [Source:MGI Symbol;Acc:MGI:1341264]
Sdc3	ENSMUSG00000025743	ENSMUST00000070478	13.8914	41.493	0.334789	1.0376e-06	6.41915e-05	syndecan 3 [Source:MGI Symbol;Acc:MGI:1349163]
Map3k7cl	ENSMUSG00000025610	ENSMUST00000026700	15.1536	45.2888	0.3346	0.000242627	0.0019942	Map3k7 C-terminal like [Source:MGI Symbol;Acc:MGI:2446584]
Gamt	ENSMUSG00000020150	ENSMUST00000105363	5.02721	15.0266	0.334554	0.00172106	0.00799171	guanidinoacetate methyltransferase [Source:MGI Symbol;Acc:MGI:1098221]
Hdac4	ENSMUSG00000026313	ENSMUST00000097644	2.09538	6.26465	0.334477	0.00111628	0.00583976	histone deacetylase 4 [Source:MGI Symbol;Acc:MGI:3036234]
Tbc1d16	ENSMUSG00000039976	ENSMUST00000036113	3.66588	10.9629	0.334391	0.000109733	0.00115893	TBC1 domain family, member 16 [Source:MGI Symbol;Acc:MGI:2652878]
Slc2a12	ENSMUSG00000037490	ENSMUST00000042261	9.63456	28.833	0.334151	9.84559e-06	0.000239224	solute carrier family 2 (facilitated glucose transporter), member 12 [Source:MGI Symbol;Acc:MGI:3052471]
Nrp2	ENSMUSG00000025969	ENSMUST00000102822	9.35634	28.0458	0.333609	6.77856e-06	0.00019196	neuropilin 2 [Source:MGI Symbol;Acc:MGI:1100492]
Zcchc14	ENSMUSG00000061410	ENSMUST00000046386	8.58075	25.8047	0.332527	5.63836e-05	0.000740351	zinc finger, CCHC domain containing 14 [Source:MGI Symbol;Acc:MGI:2159407]
Tmem8b	ENSMUSG00000078716	ENSMUST00000107865	0.487243	1.46616	0.332325	0.00105174	0.00559804	transmembrane protein 8B [Source:MGI Symbol;Acc:MGI:2441680]
Foxl2	ENSMUSG00000050397	ENSMUST00000051312	23.5668	70.9654	0.332089	7.50561e-06	0.000202563	forkhead box L2 [Source:MGI Symbol;Acc:MGI:1349428]
Serpina3n	ENSMUSG00000021091	ENSMUST00000021506	15.717	47.3291	0.332079	3.86233e-07	3.69795e-05	serine (or cysteine) peptidase inhibitor, clade A, member 3N [Source:MGI Symbol;Acc:MGI:105045]
Adamts10	ENSMUSG00000024299	ENSMUST00000173931	5.09372	15.4097	0.330554	1.73393e-07	2.34889e-05	a disintegrin-like and metallopeptidase (reprolysin type) with thrombospondin type 1 motif, 10 [Source:MGI Symbol;Acc:MGI:2449112]
Pitpnc1	ENSMUSG00000040430	ENSMUST00000040380	1.69511	5.13378	0.330188	0.000320832	0.00243309	phosphatidylinositol transfer protein, cytoplasmic 1 [Source:MGI Symbol;Acc:MGI:1919045]
Fbln1	ENSMUSG00000006369	ENSMUST00000057410	8.40141	25.5958	0.328234	1.19497e-07	1.944e-05	fibulin 1 [Source:MGI Symbol;Acc:MGI:95487]
Serpinf1	ENSMUSG00000000753	ENSMUST00000000769	257.167	784.206	0.327933	1.79747e-06	9.0351e-05	serine (or cysteine) peptidase inhibitor, clade F, member 1 [Source:MGI Symbol;Acc:MGI:108080]
Thsd1	ENSMUSG00000031480	ENSMUST00000069828	1.75142	5.3415	0.32789	0.000207477	0.0017856	thrombospondin, type I, domain 1 [Source:MGI Symbol;Acc:MGI:1929096]
Lrrc49	ENSMUSG00000047766	ENSMUST00000150060	2.53977	7.74725	0.327828	0.000123049	0.00125586	leucine rich repeat containing 49 [Source:MGI Symbol;Acc:MGI:2442689]
Cyp26b1	ENSMUSG00000063415	ENSMUST00000205228	1.31914	4.03054	0.327286	0.0011027	0.00578316	cytochrome P450, family 26, subfamily b, polypeptide 1 [Source:MGI Symbol;Acc:MGI:2176159]
Nacad	ENSMUSG00000041073	ENSMUST00000045713	1.78428	5.45239	0.327248	2.68089e-05	0.000456836	NAC alpha domain containing [Source:MGI Symbol;Acc:MGI:3603030]
Thsd4	ENSMUSG00000032289	ENSMUST00000098660	0.808274	2.47057	0.327161	0.00149048	0.00721249	thrombospondin, type I, domain containing 4 [Source:MGI Symbol;Acc:MGI:2672033]
Ankrd28	ENSMUSG00000014496	ENSMUST00000014640	2.45015	7.50113	0.326638	0.00060271	0.00375033	ankyrin repeat domain 28 [Source:MGI Symbol;Acc:MGI:2145661]
Dbf4	ENSMUSG00000002297	ENSMUST00000002368	2.31343	7.09237	0.326186	0.000478223	0.00320376	DBF4 zinc finger [Source:MGI Symbol;Acc:MGI:1351328]
Cdo1	ENSMUSG00000033022	ENSMUST00000035804	76.4686	234.738	0.325762	1.87867e-06	9.26697e-05	cysteine dioxygenase 1, cytosolic [Source:MGI Symbol;Acc:MGI:105925]
Nsg1	ENSMUSG00000029126	ENSMUST00000031009	16.1333	49.6541	0.324913	9.18135e-06	0.000230753	neuron specific gene family member 1 [Source:MGI Symbol;Acc:MGI:109149]
Fam53b	ENSMUSG00000030956	ENSMUST00000097999	0.826856	2.54724	0.324609	0.00125557	0.00638269	family with sequence similarity 53, member B [Source:MGI Symbol;Acc:MGI:1925188]
Top2b	ENSMUSG00000017485	ENSMUST00000017629	20.1348	62.0486	0.324501	1.0431e-05	0.000248762	topoisomerase (DNA) II beta [Source:MGI Symbol;Acc:MGI:98791]
Dusp4	ENSMUSG00000031530	ENSMUST00000033930	1.76132	5.43113	0.3243	0.00134669	0.00670427	dual specificity phosphatase 4 [Source:MGI Symbol;Acc:MGI:2442191]
Saa3	ENSMUSG00000040026	ENSMUST00000006956	6.48132	20.0148	0.323826	0.00202255	0.00897948	serum amyloid A 3 [Source:MGI Symbol;Acc:MGI:98223]
Kctd15	ENSMUSG00000030499	ENSMUST00000108069	8.51325	26.2969	0.323735	0.000159109	0.00149403	potassium channel tetramerisation domain containing 15 [Source:MGI Symbol;Acc:MGI:2385276]
Lrrc55	ENSMUSG00000075224	ENSMUST00000099930	2.72971	8.43691	0.323543	1.59517e-05	0.000327146	leucine rich repeat containing 55 [Source:MGI Symbol;Acc:MGI:2685197]
Vcan	ENSMUSG00000021614	ENSMUST00000159910	15.4848	47.917	0.323158	3.44637e-06	0.00013179	versican [Source:MGI Symbol;Acc:MGI:102889]
Lcmt1	ENSMUSG00000030763	ENSMUST00000206721	29.4755	91.2383	0.32306	3.66358e-05	0.000554063	leucine carboxyl methyltransferase 1 [Source:MGI Symbol;Acc:MGI:1353593]
Pfkfb2	ENSMUSG00000026409	ENSMUST00000171479	2.3382	7.26599	0.3218	0.000312163	0.00237943	6-phosphofructo-2-kinase/fructose-2,6-biphosphatase 2 [Source:MGI Symbol;Acc:MGI:107815]
Dock11	ENSMUSG00000031093	ENSMUST00000033419	1.26262	3.92593	0.32161	0.00133112	0.00664938	dedicator of cytokinesis 11 [Source:MGI Symbol;Acc:MGI:1923224]
Frat2	ENSMUSG00000047604	ENSMUST00000059231	1.929	6.00118	0.321437	0.00126246	0.00640112	frequently rearranged in advanced T cell lymphomas 2 [Source:MGI Symbol;Acc:MGI:2673967]
Specc1	ENSMUSG00000042331	ENSMUST00000201866	13.7172	42.7945	0.320537	6.25012e-07	4.67806e-05	sperm antigen with calponin homology and coiled-coil domains 1 [Source:MGI Symbol;Acc:MGI:2442356]
Fjx1	ENSMUSG00000075012	ENSMUST00000099678	1.62665	5.08145	0.320115	2.63473e-05	0.000452774	four jointed box 1 (Drosophila) [Source:MGI Symbol;Acc:MGI:1341907]
Atp11c	ENSMUSG00000062949	ENSMUST00000154051	1.20637	3.77796	0.319317	9.33135e-06	0.000232705	ATPase, class VI, type 11C [Source:MGI Symbol;Acc:MGI:1859661]
Rest	ENSMUSG00000029249	ENSMUST00000080359	4.29261	13.4448	0.319276	2.57945e-05	0.000448061	RE1-silencing transcription factor [Source:MGI Symbol;Acc:MGI:104897]
Yod1	ENSMUSG00000046404	ENSMUST00000049813	0.60821	1.90518	0.31924	0.000950546	0.00520761	YOD1 deubiquitinase [Source:MGI Symbol;Acc:MGI:2442596]
Pros1	ENSMUSG00000022912	ENSMUST00000023629	14.5361	45.5784	0.318925	5.86429e-06	0.000176593	protein S (alpha) [Source:MGI Symbol;Acc:MGI:1095733]
Paqr7	ENSMUSG00000037348	ENSMUST00000081525	2.67488	8.40346	0.318307	0.00231856	0.00992919	progestin and adipoQ receptor family member VII [Source:MGI Symbol;Acc:MGI:1919154]
Egfr	ENSMUSG00000020122	ENSMUST00000020329	21.3461	67.1514	0.31788	1.07108e-05	0.000253731	epidermal growth factor receptor [Source:MGI Symbol;Acc:MGI:95294]
Pop1	ENSMUSG00000022325	ENSMUST00000052290	2.21755	6.98475	0.317485	0.000173619	0.00158135	processing of precursor 1, ribonuclease P/MRP family, (S. cerevisiae) [Source:MGI Symbol;Acc:MGI:1914974]
Itpr1	ENSMUSG00000030102	ENSMUST00000032192	1.22877	3.87067	0.317457	7.26049e-05	0.000877423	inositol 1,4,5-trisphosphate receptor 1 [Source:MGI Symbol;Acc:MGI:96623]
Fgfr2	ENSMUSG00000030849	ENSMUST00000120187	2.04808	6.48306	0.315913	0.000362436	0.00264629	fibroblast growth factor receptor 2 [Source:MGI Symbol;Acc:MGI:95523]
Plagl1	ENSMUSG00000019817	ENSMUST00000193426	3.0082	9.54518	0.315154	9.10461e-06	0.000230611	pleiomorphic adenoma gene-like 1 [Source:MGI Symbol;Acc:MGI:1100874]
Trim59	ENSMUSG00000034317	ENSMUST00000107802	1.36391	4.32843	0.315104	0.00206749	0.00913112	tripartite motif-containing 59 [Source:MGI Symbol;Acc:MGI:1914199]
Fam43a	ENSMUSG00000046546	ENSMUST00000059078	3.07569	9.76792	0.314877	6.11941e-05	0.000778755	family with sequence similarity 43, member A [Source:MGI Symbol;Acc:MGI:2676309]
Igfbp4	ENSMUSG00000017493	ENSMUST00000017637	77.7748	247.117	0.314729	1.35525e-07	2.03614e-05	insulin-like growth factor binding protein 4 [Source:MGI Symbol;Acc:MGI:96439]
Chaf1a	ENSMUSG00000002835	ENSMUST00000002914	2.49847	7.9559	0.31404	0.000628017	0.00386296	chromatin assembly factor 1, subunit A (p150) [Source:MGI Symbol;Acc:MGI:1351331]
Slc43a3	ENSMUSG00000027074	ENSMUST00000090726	1.31116	4.18097	0.313602	0.000737868	0.00433123	solute carrier family 43, member 3 [Source:MGI Symbol;Acc:MGI:1931054]
Plxdc2	ENSMUSG00000026748	ENSMUST00000028081	7.58091	24.1783	0.313542	7.35698e-06	0.000199557	plexin domain containing 2 [Source:MGI Symbol;Acc:MGI:1914698]
Idh2	ENSMUSG00000030541	ENSMUST00000107384	21.203	67.7701	0.312866	1.07153e-06	6.57762e-05	isocitrate dehydrogenase 2 (NADP+), mitochondrial [Source:MGI Symbol;Acc:MGI:96414]
Wscd2	ENSMUSG00000063430	ENSMUST00000138757	2.4611	7.89573	0.3117	1.79694e-05	0.000353441	WSC domain containing 2 [Source:MGI Symbol;Acc:MGI:2445030]
Sorbs2	ENSMUSG00000031626	ENSMUST00000209534	1.09263	3.50819	0.31145	0.000274604	0.00217372	sorbin and SH3 domain containing 2 [Source:MGI Symbol;Acc:MGI:1924574]
Col1a1	ENSMUSG00000001506	ENSMUST00000001547	1510.79	4872.14	0.310087	4.5814e-09	4.33481e-06	collagen, type I, alpha 1 [Source:MGI Symbol;Acc:MGI:88467]
Nupr1	ENSMUSG00000030717	ENSMUST00000032961	313.575	1011.62	0.309972	2.09278e-07	2.67162e-05	nuclear protein transcription regulator 1 [Source:MGI Symbol;Acc:MGI:1891834]
Gls	ENSMUSG00000026103	ENSMUST00000114513	15.5906	50.32	0.309829	0.000146944	0.00140858	glutaminase [Source:MGI Symbol;Acc:MGI:95752]
Slc12a2	ENSMUSG00000024597	ENSMUST00000115366	3.13068	10.1102	0.309655	6.73649e-05	0.00083287	solute carrier family 12, member 2 [Source:MGI Symbol;Acc:MGI:101924]
Sdc1	ENSMUSG00000020592	ENSMUST00000020911	50.2878	162.548	0.309371	4.70329e-06	0.000155984	syndecan 1 [Source:MGI Symbol;Acc:MGI:1349162]
Serpina3m	ENSMUSG00000079012	ENSMUST00000168797	1.0311	3.34265	0.308467	0.000250267	0.00202738	serine (or cysteine) peptidase inhibitor, clade A, member 3M [Source:MGI Symbol;Acc:MGI:98378]
Xrn1	ENSMUSG00000032410	ENSMUST00000185633	0.743007	2.41074	0.308207	0.000411862	0.00288289	5'-3' exoribonuclease 1 [Source:MGI Symbol;Acc:MGI:891964]
Dixdc1	ENSMUSG00000032064	ENSMUST00000034566	1.73496	5.62937	0.308199	0.000483512	0.00322575	DIX domain containing 1 [Source:MGI Symbol;Acc:MGI:2679721]
Bcl2	ENSMUSG00000057329	ENSMUST00000112751	1.99502	6.47647	0.308042	0.00100783	0.00543081	B cell leukemia/lymphoma 2 [Source:MGI Symbol;Acc:MGI:88138]
Tet3	ENSMUSG00000034832	ENSMUST00000089622	1.78573	5.80762	0.30748	2.98932e-05	0.00048471	tet methylcytosine dioxygenase 3 [Source:MGI Symbol;Acc:MGI:2446229]
Klf7	ENSMUSG00000025959	ENSMUST00000114086	3.90272	12.6935	0.307458	0.00051456	0.00336178	Kruppel-like factor 7 (ubiquitous) [Source:MGI Symbol;Acc:MGI:1935151]
Adcy1	ENSMUSG00000020431	ENSMUST00000020706	0.550795	1.79198	0.307366	6.36011e-05	0.000803306	adenylate cyclase 1 [Source:MGI Symbol;Acc:MGI:99677]
Sall1	ENSMUSG00000031665	ENSMUST00000034090	17.2511	56.3133	0.306341	2.47343e-08	9.04207e-06	sal-like 1 (Drosophila) [Source:MGI Symbol;Acc:MGI:1889585]
Col23a1	ENSMUSG00000063564	ENSMUST00000102765	0.339	1.10909	0.305656	0.00170961	0.00795255	collagen, type XXIII, alpha 1 [Source:MGI Symbol;Acc:MGI:2653243]
Myo6	ENSMUSG00000033577	ENSMUST00000035889	2.96549	9.70795	0.305471	0.000424898	0.00295481	myosin VI [Source:MGI Symbol;Acc:MGI:104785]
Plau	ENSMUSG00000021822	ENSMUST00000022368	195.135	640.495	0.304663	1.19819e-08	6.64582e-06	plasminogen activator, urokinase [Source:MGI Symbol;Acc:MGI:97611]
Nav1	ENSMUSG00000009418	ENSMUST00000067414	1.25283	4.11569	0.304403	8.95058e-06	0.000227801	neuron navigator 1 [Source:MGI Symbol;Acc:MGI:2183683]
Gcnt4	ENSMUSG00000091387	ENSMUST00000171324	0.312267	1.0281	0.303734	0.00219161	0.00950958	glucosaminyl (N-acetyl) transferase 4, core 2 (beta-1,6-N-acetylglucosaminyltransferase) [Source:MGI Symbol;Acc:MGI:2684919]
Samd14	ENSMUSG00000047181	ENSMUST00000055947	5.70586	18.796	0.303567	1.03125e-05	0.000247208	sterile alpha motif domain containing 14 [Source:MGI Symbol;Acc:MGI:2384945]
Sema3c	ENSMUSG00000028780	ENSMUST00000030568	1.47176	4.85636	0.303058	0.000250772	0.00202901	sema domain, immunoglobulin domain (Ig), short basic domain, secreted, (semaphorin) 3C [Source:MGI Symbol;Acc:MGI:107557]
Gpc6	ENSMUSG00000058571	ENSMUST00000125435	2.14912	7.09428	0.302937	0.000120666	0.0012402	glypican 6 [Source:MGI Symbol;Acc:MGI:1346322]
Ogdhl	ENSMUSG00000021913	ENSMUST00000022480	2.58933	8.55166	0.302786	0.000669173	0.00404831	oxoglutarate dehydrogenase-like [Source:MGI Symbol;Acc:MGI:3616088]
Incenp	ENSMUSG00000024660	ENSMUST00000025562	2.0693	6.83836	0.302602	0.0005167	0.00337302	inner centromere protein [Source:MGI Symbol;Acc:MGI:1313288]
Fgd6	ENSMUSG00000020021	ENSMUST00000020208	0.68759	2.27308	0.302493	0.000347651	0.00257433	FYVE, RhoGEF and PH domain containing 6 [Source:MGI Symbol;Acc:MGI:1261419]
Mcm6	ENSMUSG00000026355	ENSMUST00000027601	2.51523	8.31725	0.302412	0.00212284	0.00930153	minichromosome maintenance complex component 6 [Source:MGI Symbol;Acc:MGI:1298227]
Apba1	ENSMUSG00000024897	ENSMUST00000025830	2.55082	8.43912	0.302261	2.69948e-05	0.000458513	amyloid beta (A4) precursor protein binding, family A, member 1 [Source:MGI Symbol;Acc:MGI:1860297]
Pcsk9	ENSMUSG00000044254	ENSMUST00000049507	15.9445	52.7531	0.302248	1.60913e-05	0.000329298	proprotein convertase subtilisin/kexin type 9 [Source:MGI Symbol;Acc:MGI:2140260]
Fibin	ENSMUSG00000074971	ENSMUST00000099626	3.95739	13.1201	0.301628	2.87163e-05	0.000474232	fin bud initiation factor homolog (zebrafish) [Source:MGI Symbol;Acc:MGI:1914856]
Cnot6	ENSMUSG00000020362	ENSMUST00000145353	2.88598	9.5812	0.301213	0.00198253	0.00886793	CCR4-NOT transcription complex, subunit 6 [Source:MGI Symbol;Acc:MGI:2144529]
Cacnb3	ENSMUSG00000003352	ENSMUST00000109150	21.3759	70.9675	0.301206	2.94139e-06	0.000121772	calcium channel, voltage-dependent, beta 3 subunit [Source:MGI Symbol;Acc:MGI:103307]
Arhgap32	ENSMUSG00000041444	ENSMUST00000174641	0.699333	2.32333	0.301004	0.000885978	0.00495513	Rho GTPase activating protein 32 [Source:MGI Symbol;Acc:MGI:2450166]
Cdca7	ENSMUSG00000055612	ENSMUST00000102691	1.2752	4.25813	0.299475	0.00110439	0.00578825	cell division cycle associated 7 [Source:MGI Symbol;Acc:MGI:1914203]
Lef1	ENSMUSG00000027985	ENSMUST00000029611	2.19325	7.32366	0.299474	3.09717e-05	0.000497406	lymphoid enhancer binding factor 1 [Source:MGI Symbol;Acc:MGI:96770]
Bace2	ENSMUSG00000040605	ENSMUST00000047275	0.472708	1.58615	0.298022	0.00150911	0.00727741	beta-site APP-cleaving enzyme 2 [Source:MGI Symbol;Acc:MGI:1860440]
Ptpru	ENSMUSG00000028909	ENSMUST00000105987	1.71805	5.77154	0.297676	2.41646e-05	0.00043044	protein tyrosine phosphatase, receptor type, U [Source:MGI Symbol;Acc:MGI:1321151]
Auts2	ENSMUSG00000029673	ENSMUST00000161226	1.23118	4.13744	0.29757	0.000213866	0.00182495	autism susceptibility candidate 2 [Source:MGI Symbol;Acc:MGI:1919847]
Cdc45	ENSMUSG00000000028	ENSMUST00000000028	1.40578	4.73711	0.296758	0.000129696	0.00130028	cell division cycle 45 [Source:MGI Symbol;Acc:MGI:1338073]
C1qtnf1	ENSMUSG00000017446	ENSMUST00000124861	3.07701	10.4286	0.295054	6.15044e-06	0.000182191	C1q and tumor necrosis factor related protein 1 [Source:MGI Symbol;Acc:MGI:1919254]
Rasl11b	ENSMUSG00000049907	ENSMUST00000051937	12.8132	43.4901	0.294624	2.38215e-07	2.85704e-05	RAS-like, family 11, member B [Source:MGI Symbol;Acc:MGI:1916189]
Prdm10	ENSMUSG00000042496	ENSMUST00000117389	0.573527	1.94707	0.294559	0.00227842	0.00980168	PR domain containing 10 [Source:MGI Symbol;Acc:MGI:2682952]
Galnt18	ENSMUSG00000038296	ENSMUST00000049430	0.410023	1.39245	0.294463	0.000966122	0.00526961	UDP-N-acetyl-alpha-D-galactosamine:polypeptide N-acetylgalactosaminyltransferase 18 [Source:MGI Symbol;Acc:MGI:2446239]
Cdkn2b	ENSMUSG00000073802	ENSMUST00000097981	6.20809	21.3212	0.29117	0.000552025	0.00352494	cyclin-dependent kinase inhibitor 2B (p15, inhibits CDK4) [Source:MGI Symbol;Acc:MGI:104737]
Map1b	ENSMUSG00000052727	ENSMUST00000064762	5.78408	19.8709	0.291083	1.55385e-06	8.33637e-05	microtubule-associated protein 1B [Source:MGI Symbol;Acc:MGI:1306778]
P2ry14	ENSMUSG00000036381	ENSMUST00000197841	38.9536	134.257	0.290141	2.05699e-06	9.87662e-05	purinergic receptor P2Y, G-protein coupled, 14 [Source:MGI Symbol;Acc:MGI:2155705]
Serpinb6b	ENSMUSG00000042842	ENSMUST00000110293	52.3695	180.619	0.289945	4.58073e-06	0.000153502	serine (or cysteine) peptidase inhibitor, clade B, member 6b [Source:MGI Symbol;Acc:MGI:894688]
Nek2	ENSMUSG00000026622	ENSMUST00000027931	0.807059	2.79235	0.289025	0.0015758	0.00751238	NIMA (never in mitosis gene a)-related expressed kinase 2 [Source:MGI Symbol;Acc:MGI:109359]
Mettl24	ENSMUSG00000045555	ENSMUST00000058747	1.24912	4.33748	0.287982	7.93384e-05	0.000930823	methyltransferase like 24 [Source:MGI Symbol;Acc:MGI:3045338]
Ldb3	ENSMUSG00000021798	ENSMUST00000022330	0.891303	3.09679	0.287815	0.00190603	0.00862892	LIM domain binding 3 [Source:MGI Symbol;Acc:MGI:1344412]
Dkk2	ENSMUSG00000028031	ENSMUST00000029665	13.5075	47.0162	0.287296	1.58898e-06	8.46316e-05	dickkopf WNT signaling pathway inhibitor 2 [Source:MGI Symbol;Acc:MGI:1890663]
Nme4	ENSMUSG00000024177	ENSMUST00000025007	5.3544	18.6539	0.287039	0.000427603	0.00296338	NME/NM23 nucleoside diphosphate kinase 4 [Source:MGI Symbol;Acc:MGI:1931148]
Ddi2	ENSMUSG00000078515	ENSMUST00000102484	3.752	13.097	0.286478	0.000113337	0.00118687	DNA-damage inducible protein 2 [Source:MGI Symbol;Acc:MGI:1917244]
Pkia	ENSMUSG00000027499	ENSMUST00000192468	3.60401	12.5898	0.286264	1.09454e-06	6.57762e-05	protein kinase inhibitor, alpha [Source:MGI Symbol;Acc:MGI:104747]
Abcb1b	ENSMUSG00000028970	ENSMUST00000199955	0.51759	1.812	0.285646	0.00179688	0.00826977	ATP-binding cassette, sub-family B (MDR/TAP), member 1B [Source:MGI Symbol;Acc:MGI:97568]
Ttc3	ENSMUSG00000040785	ENSMUST00000117648	6.52453	22.8972	0.284949	2.74467e-05	0.000462283	tetratricopeptide repeat domain 3 [Source:MGI Symbol;Acc:MGI:1276539]
Inhbb	ENSMUSG00000037035	ENSMUST00000038765	134.334	472.431	0.284345	2.785e-08	9.95483e-06	inhibin beta-B [Source:MGI Symbol;Acc:MGI:96571]
Apc2	ENSMUSG00000020135	ENSMUST00000105359	0.522879	1.83968	0.284223	0.00129305	0.00652609	adenomatosis polyposis coli 2 [Source:MGI Symbol;Acc:MGI:1346052]
Mrvi1	ENSMUSG00000005611	ENSMUST00000127935	11.6043	40.8702	0.283931	1.99448e-05	0.000377871	MRV integration site 1 [Source:MGI Symbol;Acc:MGI:1338023]
Map3k5	ENSMUSG00000071369	ENSMUST00000095806	0.752006	2.64871	0.283914	4.41435e-06	0.000149205	mitogen-activated protein kinase kinase kinase 5 [Source:MGI Symbol;Acc:MGI:1346876]
Akna	ENSMUSG00000039158	ENSMUST00000035724	0.965403	3.40242	0.28374	0.00120087	0.00617914	AT-hook transcription factor [Source:MGI Symbol;Acc:MGI:2140340]
Mmp17	ENSMUSG00000029436	ENSMUST00000031390	11.7108	41.3942	0.28291	1.61376e-05	0.000329826	matrix metallopeptidase 17 [Source:MGI Symbol;Acc:MGI:1346076]
Fmnl3	ENSMUSG00000023008	ENSMUST00000088233	2.32233	8.23437	0.282028	2.45768e-06	0.000111268	formin-like 3 [Source:MGI Symbol;Acc:MGI:109569]
Epha4	ENSMUSG00000026235	ENSMUST00000188952	0.853985	3.03053	0.281794	5.13213e-05	0.000696627	Eph receptor A4 [Source:MGI Symbol;Acc:MGI:98277]
Dtx4	ENSMUSG00000039982	ENSMUST00000045521	0.650122	2.30902	0.281558	0.00201441	0.00895324	deltex 4, E3 ubiquitin ligase [Source:MGI Symbol;Acc:MGI:2672905]
Maoa	ENSMUSG00000025037	ENSMUST00000026013	8.47349	30.1262	0.281267	9.3113e-08	1.65943e-05	monoamine oxidase A [Source:MGI Symbol;Acc:MGI:96915]
Hs3st3b1	ENSMUSG00000070407	ENSMUST00000094103	0.806851	2.87427	0.280715	0.000348316	0.00257712	heparan sulfate (glucosamine) 3-O-sulfotransferase 3B1 [Source:MGI Symbol;Acc:MGI:1333853]
Uhmk1	ENSMUSG00000026667	ENSMUST00000150821	1.92556	6.86332	0.280557	0.000177817	0.00161074	U2AF homology motif (UHM) kinase 1 [Source:MGI Symbol;Acc:MGI:1341908]
Gpr173	ENSMUSG00000056679	ENSMUST00000070316	0.354154	1.26753	0.279404	0.00176556	0.00815576	G-protein coupled receptor 173 [Source:MGI Symbol;Acc:MGI:1918021]
Zfp532	ENSMUSG00000042439	ENSMUST00000049016	1.97169	7.06676	0.279008	7.76337e-05	0.000920898	zinc finger protein 532 [Source:MGI Symbol;Acc:MGI:3036282]
Zfp704	ENSMUSG00000040209	ENSMUST00000041124	0.801275	2.88186	0.278041	4.56608e-05	0.00064539	zinc finger protein 704 [Source:MGI Symbol;Acc:MGI:2180715]
Scai	ENSMUSG00000035236	ENSMUST00000038874	0.349892	1.2593	0.277846	0.000714783	0.00424254	suppressor of cancer cell invasion [Source:MGI Symbol;Acc:MGI:2443716]
Etv4	ENSMUSG00000017724	ENSMUST00000107176	3.6109	13.0209	0.277315	1.61472e-06	8.49624e-05	ets variant 4 [Source:MGI Symbol;Acc:MGI:99423]
Nrk	ENSMUSG00000052854	ENSMUST00000113052	0.59924	2.16443	0.276858	0.00106696	0.00566405	Nik related kinase [Source:MGI Symbol;Acc:MGI:1351326]
Adap2	ENSMUSG00000020709	ENSMUST00000021050	0.729171	2.63465	0.276762	0.000737255	0.00433123	ArfGAP with dual PH domains 2 [Source:MGI Symbol;Acc:MGI:2663075]
Fes	ENSMUSG00000053158	ENSMUST00000205617	1.91878	6.94747	0.276183	0.000926005	0.00510374	feline sarcoma oncogene [Source:MGI Symbol;Acc:MGI:95514]
Pcdh7	ENSMUSG00000029108	ENSMUST00000191837	13.6451	49.8642	0.273644	1.3703e-07	2.03614e-05	protocadherin 7 [Source:MGI Symbol;Acc:MGI:1860487]
Shroom3	ENSMUSG00000029381	ENSMUST00000113055	1.94031	7.12951	0.272152	9.36569e-05	0.00104762	shroom family member 3 [Source:MGI Symbol;Acc:MGI:1351655]
Ank	ENSMUSG00000022265	ENSMUST00000022875	2.0467	7.54089	0.271413	0.00101261	0.00544847	progressive ankylosis [Source:MGI Symbol;Acc:MGI:3045421]
Pdpr	ENSMUSG00000033624	ENSMUST00000135302	0.904463	3.34701	0.27023	0.000426097	0.00295676	pyruvate dehydrogenase phosphatase regulatory subunit [Source:MGI Symbol;Acc:MGI:2442188]
Rbp1	ENSMUSG00000046402	ENSMUST00000052068	9.81289	36.3825	0.269715	1.98963e-05	0.000377527	retinol binding protein 1, cellular [Source:MGI Symbol;Acc:MGI:97876]
Gpr161	ENSMUSG00000040836	ENSMUST00000178700	1.97778	7.3329	0.269713	0.000395551	0.00281958	G protein-coupled receptor 161 [Source:MGI Symbol;Acc:MGI:2685054]
Ar	ENSMUSG00000046532	ENSMUST00000052837	1.22267	4.5472	0.268883	0.00186311	0.00849861	androgen receptor [Source:MGI Symbol;Acc:MGI:88064]
Chrm4	ENSMUSG00000040495	ENSMUST00000045537	0.317164	1.18437	0.267791	0.00154393	0.00740212	cholinergic receptor, muscarinic 4 [Source:MGI Symbol;Acc:MGI:88399]
Bhlhe22	ENSMUSG00000025128	ENSMUST00000026120	1.4614	5.49225	0.266085	3.76515e-05	0.0005652	basic helix-loop-helix family, member e22 [Source:MGI Symbol;Acc:MGI:1930001]
Bves	ENSMUSG00000071317	ENSMUST00000095715	5.17493	19.4654	0.265852	0.00042647	0.00295793	blood vessel epicardial substance [Source:MGI Symbol;Acc:MGI:1346013]
Pde3a	ENSMUSG00000041741	ENSMUST00000043259	2.81829	10.6219	0.265328	0.000571656	0.00361016	phosphodiesterase 3A, cGMP inhibited [Source:MGI Symbol;Acc:MGI:1860764]
Prrx2	ENSMUSG00000039476	ENSMUST00000113592	8.75086	32.9896	0.265261	1.59054e-05	0.000326741	paired related homeobox 2 [Source:MGI Symbol;Acc:MGI:98218]
Mfsd6	ENSMUSG00000041439	ENSMUST00000156876	1.29514	4.88559	0.265094	1.97052e-05	0.000375543	major facilitator superfamily domain containing 6 [Source:MGI Symbol;Acc:MGI:1922925]
Bicc1	ENSMUSG00000014329	ENSMUST00000143791	8.83105	33.4086	0.264334	1.36795e-05	0.000296819	BicC family RNA binding protein 1 [Source:MGI Symbol;Acc:MGI:1933388]
Emb	ENSMUSG00000021728	ENSMUST00000022242	7.77014	29.4015	0.264277	1.25967e-05	0.000282986	embigin [Source:MGI Symbol;Acc:MGI:95321]
Cdk5r1	ENSMUSG00000048895	ENSMUST00000053413	1.66712	6.31436	0.264021	0.000238146	0.00196651	cyclin-dependent kinase 5, regulatory subunit 1 (p35) [Source:MGI Symbol;Acc:MGI:101764]
Wbscr17	ENSMUSG00000034040	ENSMUST00000086023	6.5832	24.9753	0.263589	8.56735e-06	0.000220384	Williams-Beuren syndrome chromosome region 17 homolog (human) [Source:MGI Symbol;Acc:MGI:2137594]
Asap3	ENSMUSG00000036995	ENSMUST00000047526	0.675607	2.57052	0.262829	0.00139286	0.00686825	ArfGAP with SH3 domain, ankyrin repeat and PH domain 3 [Source:MGI Symbol;Acc:MGI:2684986]
Add2	ENSMUSG00000030000	ENSMUST00000203529	0.454504	1.73368	0.262161	0.00148441	0.00719556	adducin 2 (beta) [Source:MGI Symbol;Acc:MGI:87919]
Rftn1	ENSMUSG00000039316	ENSMUST00000044503	7.21459	27.6605	0.260826	0.000195574	0.00171996	raftlin lipid raft linker 1 [Source:MGI Symbol;Acc:MGI:1923688]
Clip1	ENSMUSG00000049550	ENSMUST00000111564	4.60738	17.7413	0.259698	0.00189611	0.00860389	CAP-GLY domain containing linker protein 1 [Source:MGI Symbol;Acc:MGI:1928401]
Ralgds	ENSMUSG00000026821	ENSMUST00000135803	3.51828	13.5502	0.259647	2.38294e-06	0.000108633	ral guanine nucleotide dissociation stimulator [Source:MGI Symbol;Acc:MGI:107485]
Prr5l	ENSMUSG00000032841	ENSMUST00000043845	1.42375	5.48429	0.259604	0.000248504	0.0020198	proline rich 5 like [Source:MGI Symbol;Acc:MGI:1919696]
Lrp3	ENSMUSG00000001802	ENSMUST00000153163	2.12935	8.20691	0.259459	3.14158e-06	0.000126117	low density lipoprotein receptor-related protein 3 [Source:MGI Symbol;Acc:MGI:3584516]
Ank2	ENSMUSG00000032826	ENSMUST00000044443	4.05911	15.665	0.259119	8.67154e-05	0.000999094	ankyrin 2, brain [Source:MGI Symbol;Acc:MGI:88025]
Sh3bp5	ENSMUSG00000021892	ENSMUST00000140002	2.99881	11.5883	0.25878	6.78419e-05	0.000834917	SH3-domain binding protein 5 (BTK-associated) [Source:MGI Symbol;Acc:MGI:1344391]
Rap1gap	ENSMUSG00000041351	ENSMUST00000097837	1.83521	7.09621	0.258619	3.962e-05	0.000583597	Rap1 GTPase-activating protein [Source:MGI Symbol;Acc:MGI:109338]
Slc6a6	ENSMUSG00000030096	ENSMUST00000032185	85.4076	330.696	0.258266	2.34479e-08	8.77115e-06	solute carrier family 6 (neurotransmitter transporter, taurine), member 6 [Source:MGI Symbol;Acc:MGI:98488]
Grem2	ENSMUSG00000050069	ENSMUST00000055294	9.17719	35.5693	0.258009	6.12962e-06	0.000182096	gremlin 2, DAN family BMP antagonist [Source:MGI Symbol;Acc:MGI:1344367]
Mgat3	ENSMUSG00000042428	ENSMUST00000044970	2.48223	9.62949	0.257773	0.000262705	0.00210754	mannoside acetylglucosaminyltransferase 3 [Source:MGI Symbol;Acc:MGI:104532]
Thbs3	ENSMUSG00000028047	ENSMUST00000029682	2.89151	11.2174	0.257769	4.9637e-05	0.000683973	thrombospondin 3 [Source:MGI Symbol;Acc:MGI:98739]
Paqr8	ENSMUSG00000025931	ENSMUST00000189400	0.413335	1.604	0.25769	0.00129621	0.00653773	progestin and adipoQ receptor family member VIII [Source:MGI Symbol;Acc:MGI:1921479]
Sema6c	ENSMUSG00000038777	ENSMUST00000142306	1.5139	5.87722	0.257588	4.00532e-05	0.00058752	sema domain, transmembrane domain (TM), and cytoplasmic domain, (semaphorin) 6C [Source:MGI Symbol;Acc:MGI:1338032]
Tpgs2	ENSMUSG00000024269	ENSMUST00000115817	0.907692	3.52446	0.257541	0.000456507	0.00309626	tubulin polyglutamylase complex subunit 2 [Source:MGI Symbol;Acc:MGI:1913898]
Gli2	ENSMUSG00000048402	ENSMUST00000062483	1.71083	6.65626	0.257026	0.000166226	0.00153524	GLI-Kruppel family member GLI2 [Source:MGI Symbol;Acc:MGI:95728]
Kifc5b	ENSMUSG00000024301	ENSMUST00000078961	0.839452	3.2667	0.256972	0.000667713	0.00404526	kinesin family member C5B [Source:MGI Symbol;Acc:MGI:2137414]
Ttc28	ENSMUSG00000033209	ENSMUST00000156290	4.55033	17.7743	0.256007	2.91818e-06	0.000121683	tetratricopeptide repeat domain 28 [Source:MGI Symbol;Acc:MGI:2140873]
Tmem200b	ENSMUSG00000070720	ENSMUST00000094666	2.63223	10.29	0.255804	6.83111e-05	0.000839407	transmembrane protein 200B [Source:MGI Symbol;Acc:MGI:3646343]
Birc5	ENSMUSG00000017716	ENSMUST00000081387	2.27006	8.91895	0.254521	0.00230014	0.00986345	baculoviral IAP repeat-containing 5 [Source:MGI Symbol;Acc:MGI:1203517]
Serinc5	ENSMUSG00000021703	ENSMUST00000049488	1.79366	7.05583	0.25421	7.66013e-05	0.000912015	serine incorporator 5 [Source:MGI Symbol;Acc:MGI:2444223]
Vsig10l	ENSMUSG00000070604	ENSMUST00000107977	1.08765	4.28104	0.254063	0.000690749	0.0041396	V-set and immunoglobulin domain containing 10 like [Source:MGI Symbol;Acc:MGI:1922940]
Smc2	ENSMUSG00000028312	ENSMUST00000102915	0.773203	3.05567	0.253039	9.27644e-05	0.00104198	structural maintenance of chromosomes 2 [Source:MGI Symbol;Acc:MGI:106067]
Ntrk2	ENSMUSG00000055254	ENSMUST00000109838	2.48313	9.82136	0.252829	0.000301584	0.00231661	neurotrophic tyrosine kinase, receptor, type 2 [Source:MGI Symbol;Acc:MGI:97384]
Il23a	ENSMUSG00000025383	ENSMUST00000026449	0.393552	1.55738	0.252702	0.00052614	0.00341386	interleukin 23, alpha subunit p19 [Source:MGI Symbol;Acc:MGI:1932410]
Lhfpl2	ENSMUSG00000045312	ENSMUST00000054274	11.4548	45.6683	0.250826	7.59199e-07	5.33263e-05	lipoma HMGIC fusion partner-like 2 [Source:MGI Symbol;Acc:MGI:2145236]
Cited2	ENSMUSG00000039910	ENSMUST00000038107	49.8448	198.799	0.25073	2.33494e-06	0.000108151	Cbp/p300-interacting transactivator, with Glu/Asp-rich carboxy-terminal domain, 2 [Source:MGI Symbol;Acc:MGI:1306784]
Tbc1d9	ENSMUSG00000031709	ENSMUST00000034145	0.892562	3.56327	0.25049	2.07653e-05	0.000388836	TBC1 domain family, member 9 [Source:MGI Symbol;Acc:MGI:1918560]
Cfh	ENSMUSG00000026365	ENSMUST00000192880	9.35963	37.3724	0.250443	3.34945e-06	0.000130155	complement component factor h [Source:MGI Symbol;Acc:MGI:88385]
Arrdc3	ENSMUSG00000074794	ENSMUST00000099356	1.42578	5.7192	0.249298	0.000212161	0.00181425	arrestin domain containing 3 [Source:MGI Symbol;Acc:MGI:2145242]
Bcl7a	ENSMUSG00000029438	ENSMUST00000120593	1.13342	4.55259	0.248961	8.83946e-05	0.00100767	B cell CLL/lymphoma 7A [Source:MGI Symbol;Acc:MGI:1924295]
Col3a1	ENSMUSG00000026043	ENSMUST00000129611	155.246	624.994	0.248396	1.66867e-08	7.499e-06	collagen, type III, alpha 1 [Source:MGI Symbol;Acc:MGI:88453]
Nes	ENSMUSG00000004891	ENSMUST00000159830	6.41087	25.8989	0.247534	3.24851e-07	3.24548e-05	nestin [Source:MGI Symbol;Acc:MGI:101784]
Lxn	ENSMUSG00000047557	ENSMUST00000058981	10.0283	40.5807	0.247119	1.37878e-05	0.000296899	latexin [Source:MGI Symbol;Acc:MGI:107633]
Zfp711	ENSMUSG00000025529	ENSMUST00000151972	0.287319	1.16335	0.246976	0.00186815	0.00851013	zinc finger protein 711 [Source:MGI Symbol;Acc:MGI:3045342]
Arid5b	ENSMUSG00000019947	ENSMUST00000219238	5.01989	20.3363	0.246844	1.81256e-06	9.08256e-05	AT rich interactive domain 5B (MRF1-like) [Source:MGI Symbol;Acc:MGI:2175912]
Bmp4	ENSMUSG00000021835	ENSMUST00000074077	18.9521	76.8445	0.246629	5.19891e-06	0.00016598	bone morphogenetic protein 4 [Source:MGI Symbol;Acc:MGI:88180]
Kctd12	ENSMUSG00000098557	ENSMUST00000184744	0.918347	3.7248	0.246549	0.000507873	0.0033357	potassium channel tetramerisation domain containing 12 [Source:MGI Symbol;Acc:MGI:2145823]
Siglecg	ENSMUSG00000030468	ENSMUST00000123042	8.15818	33.1749	0.245914	1.53259e-06	8.27239e-05	sialic acid binding Ig-like lectin G [Source:MGI Symbol;Acc:MGI:2443630]
Tspan12	ENSMUSG00000029669	ENSMUST00000120965	0.960303	3.90735	0.245768	9.07971e-05	0.00102705	tetraspanin 12 [Source:MGI Symbol;Acc:MGI:1889818]
Igfbp5	ENSMUSG00000026185	ENSMUST00000027377	9.71057	39.5551	0.245495	2.42644e-07	2.8698e-05	insulin-like growth factor binding protein 5 [Source:MGI Symbol;Acc:MGI:96440]
Klhl24	ENSMUSG00000062901	ENSMUST00000023509	2.64581	10.8223	0.244478	3.56144e-05	0.000543508	kelch-like 24 [Source:MGI Symbol;Acc:MGI:1923035]
Gprc5c	ENSMUSG00000051043	ENSMUST00000133245	2.12257	8.71328	0.243602	8.75869e-05	0.00100337	G protein-coupled receptor, family C, group 5, member C [Source:MGI Symbol;Acc:MGI:1917605]
G0s2	ENSMUSG00000009633	ENSMUST00000009777	3.18492	13.0798	0.2435	6.46793e-06	0.00018678	G0/G1 switch gene 2 [Source:MGI Symbol;Acc:MGI:1316737]
Ptprk	ENSMUSG00000019889	ENSMUST00000166468	1.61967	6.66186	0.243126	7.7062e-05	0.000915042	protein tyrosine phosphatase, receptor type, K [Source:MGI Symbol;Acc:MGI:103310]
Atp9a	ENSMUSG00000027546	ENSMUST00000109175	2.9701	12.2343	0.242768	8.36827e-05	0.000973273	ATPase, class II, type 9A [Source:MGI Symbol;Acc:MGI:1330826]
Troap	ENSMUSG00000032783	ENSMUST00000039665	0.461732	1.90796	0.242003	2.56538e-05	0.00044755	trophinin associated protein [Source:MGI Symbol;Acc:MGI:1925983]
Eva1a	ENSMUSG00000035104	ENSMUST00000150976	7.66193	31.6875	0.241797	0.000453149	0.00308069	eva-1 homolog A (C. elegans) [Source:MGI Symbol;Acc:MGI:2385247]
Lrp5	ENSMUSG00000024913	ENSMUST00000025856	8.58175	35.5766	0.241219	9.78033e-07	6.14518e-05	low density lipoprotein receptor-related protein 5 [Source:MGI Symbol;Acc:MGI:1278315]
Zwilch	ENSMUSG00000032400	ENSMUST00000122091	0.437691	1.81996	0.240495	0.0018494	0.00845104	zwilch kinetochore protein [Source:MGI Symbol;Acc:MGI:1915264]
Satb1	ENSMUSG00000023927	ENSMUST00000144331	0.399825	1.66444	0.240216	0.00078575	0.00453491	special AT-rich sequence binding protein 1 [Source:MGI Symbol;Acc:MGI:105084]
Tanc2	ENSMUSG00000053580	ENSMUST00000168598	0.506757	2.11017	0.24015	5.11425e-06	0.000164913	tetratricopeptide repeat, ankyrin repeat and coiled-coil containing 2 [Source:MGI Symbol;Acc:MGI:2444121]
Osbpl3	ENSMUSG00000029822	ENSMUST00000114468	3.00436	12.5613	0.239176	4.69329e-05	0.000656448	oxysterol binding protein-like 3 [Source:MGI Symbol;Acc:MGI:1918970]
Slc5a3	ENSMUSG00000089774	ENSMUST00000113975	1.16629	4.87716	0.239132	7.26841e-06	0.000199169	solute carrier family 5 (inositol transporters), member 3 [Source:MGI Symbol;Acc:MGI:1858226]
Snn	ENSMUSG00000037972	ENSMUST00000089011	6.82424	28.675	0.237986	7.72221e-06	0.000205649	stannin [Source:MGI Symbol;Acc:MGI:1276549]
Hmgn2	ENSMUSG00000003038	ENSMUST00000102553	2.91976	12.2799	0.237767	0.000185316	0.00165142	high mobility group nucleosomal binding domain 2 [Source:MGI Symbol;Acc:MGI:96136]
Tnks	ENSMUSG00000031529	ENSMUST00000033929	1.69142	7.12227	0.237483	5.32725e-05	0.000715266	tankyrase, TRF1-interacting ankyrin-related ADP-ribose polymerase [Source:MGI Symbol;Acc:MGI:1341087]
Kifc1	ENSMUSG00000079553	ENSMUST00000173492	1.19345	5.02686	0.237415	0.000398383	0.00283289	kinesin family member C1 [Source:MGI Symbol;Acc:MGI:109596]
Myo10	ENSMUSG00000022272	ENSMUST00000110457	31.1243	131.328	0.236996	8.29857e-08	1.62784e-05	myosin X [Source:MGI Symbol;Acc:MGI:107716]
Asic3	ENSMUSG00000038276	ENSMUST00000049346	2.64342	11.1557	0.236958	0.000440974	0.0030209	acid-sensing (proton-gated) ion channel 3 [Source:MGI Symbol;Acc:MGI:2159339]
Oxtr	ENSMUSG00000049112	ENSMUST00000053306	13.4065	56.5951	0.236885	3.95204e-06	0.000141104	oxytocin receptor [Source:MGI Symbol;Acc:MGI:109147]
D430019H16Rik	ENSMUSG00000094910	ENSMUST00000178224	3.2898	13.8885	0.236873	3.84045e-06	0.000140959	RIKEN cDNA D430019H16 gene [Source:MGI Symbol;Acc:MGI:2443127]
Lonrf1	ENSMUSG00000039633	ENSMUST00000065297	0.783494	3.31434	0.236395	0.00141739	0.00695084	LON peptidase N-terminal domain and ring finger 1 [Source:MGI Symbol;Acc:MGI:3609241]
Uhrf1	ENSMUSG00000001228	ENSMUST00000001258	1.39767	5.94992	0.234906	6.48878e-05	0.00081361	ubiquitin-like, containing PHD and RING finger domains, 1 [Source:MGI Symbol;Acc:MGI:1338889]
Psd	ENSMUSG00000037126	ENSMUST00000096029	2.26584	9.72187	0.233067	0.000829122	0.0047133	pleckstrin and Sec7 domain containing [Source:MGI Symbol;Acc:MGI:1920978]
Ttyh3	ENSMUSG00000036565	ENSMUST00000197452	14.4412	62.0906	0.232582	4.39755e-06	0.000149205	tweety family member 3 [Source:MGI Symbol;Acc:MGI:1925589]
Ncapg2	ENSMUSG00000042029	ENSMUST00000084828	0.355012	1.53372	0.231471	0.000518533	0.00338087	non-SMC condensin II complex, subunit G2 [Source:MGI Symbol;Acc:MGI:1923294]
Batf	ENSMUSG00000034266	ENSMUST00000040536	1.78476	7.72596	0.231008	0.000647437	0.00396272	basic leucine zipper transcription factor, ATF-like [Source:MGI Symbol;Acc:MGI:1859147]
Col12a1	ENSMUSG00000032332	ENSMUST00000135009	24.4001	105.889	0.230431	2.90006e-09	3.6558e-06	collagen, type XII, alpha 1 [Source:MGI Symbol;Acc:MGI:88448]
Fnbp1l	ENSMUSG00000039735	ENSMUST00000197259	3.54965	15.4378	0.229932	7.09141e-05	0.000862824	formin binding protein 1-like [Source:MGI Symbol;Acc:MGI:1925642]
Tlr4	ENSMUSG00000039005	ENSMUST00000048096	4.16352	18.1083	0.229924	9.66878e-06	0.000237802	toll-like receptor 4 [Source:MGI Symbol;Acc:MGI:96824]
Rasl11a	ENSMUSG00000029641	ENSMUST00000031646	9.60472	41.7939	0.229811	6.38741e-05	0.000805184	RAS-like, family 11, member A [Source:MGI Symbol;Acc:MGI:1916145]
Dchs1	ENSMUSG00000036862	ENSMUST00000078482	3.32738	14.4819	0.229762	1.46692e-05	0.000311563	dachsous 1 (Drosophila) [Source:MGI Symbol;Acc:MGI:2685011]
Abr	ENSMUSG00000017631	ENSMUST00000094012	2.34767	10.2605	0.228806	0.000440743	0.0030206	active BCR-related gene [Source:MGI Symbol;Acc:MGI:107771]
Sorcs2	ENSMUSG00000029093	ENSMUST00000037370	1.23965	5.43537	0.22807	0.000475661	0.00318925	sortilin-related VPS10 domain containing receptor 2 [Source:MGI Symbol;Acc:MGI:1932289]
Ak5	ENSMUSG00000039058	ENSMUST00000045262	4.98758	21.8835	0.227915	0.00038623	0.00276726	adenylate kinase 5 [Source:MGI Symbol;Acc:MGI:2677491]
Uaca	ENSMUSG00000034485	ENSMUST00000214354	7.61124	33.4324	0.227661	1.75377e-05	0.000349041	uveal autoantigen with coiled-coil domains and ankyrin repeats [Source:MGI Symbol;Acc:MGI:1919815]
Tram2	ENSMUSG00000041779	ENSMUST00000037998	4.57406	20.1818	0.226643	7.25116e-05	0.000877423	translocating chain-associating membrane protein 2 [Source:MGI Symbol;Acc:MGI:1924817]
Irs1	ENSMUSG00000055980	ENSMUST00000069799	1.18356	5.2382	0.225948	6.97131e-06	0.000195756	insulin receptor substrate 1 [Source:MGI Symbol;Acc:MGI:99454]
Cbl	ENSMUSG00000034342	ENSMUST00000206720	1.3321	5.90115	0.225736	9.53656e-05	0.00106083	Casitas B-lineage lymphoma [Source:MGI Symbol;Acc:MGI:88279]
Pde1a	ENSMUSG00000059173	ENSMUST00000102655	0.545764	2.43302	0.224316	0.00113375	0.00591514	phosphodiesterase 1A, calmodulin-dependent [Source:MGI Symbol;Acc:MGI:1201792]
Obsl1	ENSMUSG00000026211	ENSMUST00000156499	2.49721	11.142	0.224127	1.35054e-05	0.000295557	obscurin-like 1 [Source:MGI Symbol;Acc:MGI:2138628]
Rbp4	ENSMUSG00000024990	ENSMUST00000025951	25.3486	113.728	0.222888	3.49458e-05	0.000538567	retinol binding protein 4, plasma [Source:MGI Symbol;Acc:MGI:97879]
Trpc6	ENSMUSG00000031997	ENSMUST00000050433	0.415604	1.86899	0.222369	0.000124548	0.00126315	transient receptor potential cation channel, subfamily C, member 6 [Source:MGI Symbol;Acc:MGI:109523]
Mark1	ENSMUSG00000026620	ENSMUST00000027929	5.72133	25.7463	0.22222	3.12867e-06	0.000126117	MAP/microtubule affinity regulating kinase 1 [Source:MGI Symbol;Acc:MGI:2664902]
St6gal1	ENSMUSG00000022885	ENSMUST00000023601	3.49588	15.7944	0.221336	7.7856e-05	0.000921262	beta galactoside alpha 2,6 sialyltransferase 1 [Source:MGI Symbol;Acc:MGI:108470]
Gm20319	ENSMUSG00000092545	ENSMUST00000172522	2.76737	12.5139	0.221143	5.42429e-05	0.00072525	predicted gene, 20319 [Source:MGI Symbol;Acc:MGI:5012504]
Jam2	ENSMUSG00000053062	ENSMUST00000114195	0.483559	2.19035	0.220768	0.001479	0.00718723	junction adhesion molecule 2 [Source:MGI Symbol;Acc:MGI:1933820]
Rab3b	ENSMUSG00000003411	ENSMUST00000106650	0.894727	4.05941	0.220408	0.000286778	0.00224469	RAB3B, member RAS oncogene family [Source:MGI Symbol;Acc:MGI:1917158]
Slc22a23	ENSMUSG00000038267	ENSMUST00000040336	0.283277	1.28569	0.220331	0.00230347	0.00987511	solute carrier family 22, member 23 [Source:MGI Symbol;Acc:MGI:1920352]
Pygo1	ENSMUSG00000034910	ENSMUST00000038489	0.521915	2.37443	0.219807	0.00216114	0.00941295	pygopus 1 [Source:MGI Symbol;Acc:MGI:1919385]
Vash1	ENSMUSG00000021256	ENSMUST00000021681	0.554765	2.53077	0.219208	0.000210944	0.00180673	vasohibin 1 [Source:MGI Symbol;Acc:MGI:2442543]
Gna14	ENSMUSG00000024697	ENSMUST00000025602	1.29278	5.92304	0.218263	7.36643e-05	0.000884775	guanine nucleotide binding protein, alpha 14 [Source:MGI Symbol;Acc:MGI:95769]
Ghr	ENSMUSG00000055737	ENSMUST00000069451	10.0219	46.1912	0.216966	0.000542794	0.00348398	growth hormone receptor [Source:MGI Symbol;Acc:MGI:95708]
Zfp184	ENSMUSG00000006720	ENSMUST00000176511	0.287407	1.32719	0.216554	0.0022337	0.00965809	zinc finger protein 184 (Kruppel-like) [Source:MGI Symbol;Acc:MGI:1922244]
Pik3r1	ENSMUSG00000041417	ENSMUST00000055518	5.68555	26.3447	0.215814	1.6771e-06	8.70199e-05	phosphatidylinositol 3-kinase, regulatory subunit, polypeptide 1 (p85 alpha) [Source:MGI Symbol;Acc:MGI:97583]
Hip1	ENSMUSG00000039959	ENSMUST00000060311	10.1945	47.2834	0.215604	1.72407e-06	8.85838e-05	huntingtin interacting protein 1 [Source:MGI Symbol;Acc:MGI:1099804]
Hs3st3a1	ENSMUSG00000047759	ENSMUST00000058652	0.403249	1.87267	0.215334	0.00162299	0.00767592	heparan sulfate (glucosamine) 3-O-sulfotransferase 3A1 [Source:MGI Symbol;Acc:MGI:1333861]
Mir8114	ENSMUSG00000099227	ENSMUST00000183582	559.983	2608.25	0.214697	0.000613432	0.00379648	microRNA 8114 [Source:MGI Symbol;Acc:MGI:5530764]
Usp18	ENSMUSG00000030107	ENSMUST00000032198	1.0095	4.71377	0.21416	0.00181199	0.00832499	ubiquitin specific peptidase 18 [Source:MGI Symbol;Acc:MGI:1344364]
Arap3	ENSMUSG00000024451	ENSMUST00000042944	0.808691	3.79729	0.212965	0.0001588	0.00149287	ArfGAP with RhoGAP domain, ankyrin repeat and PH domain 3 [Source:MGI Symbol;Acc:MGI:2147274]
Fbxl22	ENSMUSG00000050503	ENSMUST00000056890	0.660915	3.10469	0.212877	0.000290662	0.00226407	F-box and leucine-rich repeat protein 22 [Source:MGI Symbol;Acc:MGI:1921415]
Megf9	ENSMUSG00000039270	ENSMUST00000037881	0.359845	1.69075	0.212832	8.29525e-05	0.000966177	multiple EGF-like-domains 9 [Source:MGI Symbol;Acc:MGI:1918264]
Chchd10	ENSMUSG00000049422	ENSMUST00000219839	27.8115	131.065	0.212195	8.12472e-06	0.000212153	coiled-coil-helix-coiled-coil-helix domain containing 10 [Source:MGI Symbol;Acc:MGI:2143558]
Phactr1	ENSMUSG00000054728	ENSMUST00000161201	1.46378	6.90526	0.21198	5.94732e-05	0.000762252	phosphatase and actin regulator 1 [Source:MGI Symbol;Acc:MGI:2659021]
Sox4	ENSMUSG00000076431	ENSMUST00000067230	38.9729	184.249	0.211524	2.691e-07	2.98515e-05	SRY (sex determining region Y)-box 4 [Source:MGI Symbol;Acc:MGI:98366]
Nfib	ENSMUSG00000008575	ENSMUST00000107245	0.386395	1.83072	0.211062	7.78443e-05	0.000921262	nuclear factor I/B [Source:MGI Symbol;Acc:MGI:103188]
Gpsm1	ENSMUSG00000026930	ENSMUST00000066936	7.11734	33.8587	0.210207	5.60238e-06	0.000172633	G-protein signalling modulator 1 (AGS3-like, C. elegans) [Source:MGI Symbol;Acc:MGI:1915089]
Arhgap11a	ENSMUSG00000041219	ENSMUST00000102545	0.548354	2.60928	0.210156	0.000532227	0.00344641	Rho GTPase activating protein 11A [Source:MGI Symbol;Acc:MGI:2444300]
Cfhr2	ENSMUSG00000033898	ENSMUST00000194186	0.825444	3.93462	0.20979	0.000894611	0.00498435	complement factor H-related 2 [Source:MGI Symbol;Acc:MGI:3611575]
Fzd7	ENSMUSG00000041075	ENSMUST00000114246	2.27675	10.8674	0.209503	4.40118e-05	0.000631194	frizzled class receptor 7 [Source:MGI Symbol;Acc:MGI:108570]
Cdc20	ENSMUSG00000006398	ENSMUST00000006565	3.1624	15.1491	0.208751	0.00099062	0.00536502	cell division cycle 20 [Source:MGI Symbol;Acc:MGI:1859866]
Slc15a3	ENSMUSG00000024737	ENSMUST00000138380	3.02897	14.5583	0.208058	0.000171559	0.00157049	solute carrier family 15, member 3 [Source:MGI Symbol;Acc:MGI:1929691]
Pttg1	ENSMUSG00000020415	ENSMUST00000020687	2.91972	14.0534	0.207759	0.000324884	0.00245456	pituitary tumor-transforming gene 1 [Source:MGI Symbol;Acc:MGI:1353578]
Peg10	ENSMUSG00000092035	ENSMUST00000176204	0.821834	3.97324	0.206843	9.65925e-05	0.00106856	paternally expressed 10 [Source:MGI Symbol;Acc:MGI:2157785]
H1fx	ENSMUSG00000044927	ENSMUST00000056403	2.87494	13.9004	0.206825	0.000126191	0.00127311	H1 histone family, member X [Source:MGI Symbol;Acc:MGI:2685307]
Mcm5	ENSMUSG00000005410	ENSMUST00000164309	1.09537	5.32644	0.205647	3.45619e-05	0.000535456	minichromosome maintenance complex component 5 [Source:MGI Symbol;Acc:MGI:103197]
Tacc3	ENSMUSG00000037313	ENSMUST00000074849	2.06615	10.0764	0.205048	0.000109619	0.00115849	transforming, acidic coiled-coil containing protein 3 [Source:MGI Symbol;Acc:MGI:1341163]
Adamts5	ENSMUSG00000022894	ENSMUST00000023611	7.65099	37.3543	0.204822	1.11056e-05	0.000259642	a disintegrin-like and metallopeptidase (reprolysin type) with thrombospondin type 1 motif, 5 (aggrecanase-2) [Source:MGI Symbol;Acc:MGI:1346321]
Faxc	ENSMUSG00000028246	ENSMUST00000124440	0.669697	3.27623	0.204411	9.83101e-05	0.00108135	failed axon connections homolog [Source:MGI Symbol;Acc:MGI:1923382]
Pxdn	ENSMUSG00000020674	ENSMUST00000220271	15.8316	77.6298	0.203937	2.15186e-06	0.000102102	peroxidasin [Source:MGI Symbol;Acc:MGI:1916925]
Adora2a	ENSMUSG00000020178	ENSMUST00000105420	0.865882	4.24961	0.203756	0.00134065	0.00668246	adenosine A2a receptor [Source:MGI Symbol;Acc:MGI:99402]
Myo1e	ENSMUSG00000032220	ENSMUST00000213863	3.16293	15.5364	0.203582	5.06087e-05	0.000690817	myosin IE [Source:MGI Symbol;Acc:MGI:106621]
Igf1	ENSMUSG00000020053	ENSMUST00000122386	10.77	53.5541	0.201105	0.000716865	0.00424799	insulin-like growth factor 1 [Source:MGI Symbol;Acc:MGI:96432]
Fry	ENSMUSG00000056602	ENSMUST00000200960	0.206185	1.02891	0.20039	0.000536523	0.00346307	FRY microtubule binding protein [Source:MGI Symbol;Acc:MGI:2443895]
Bmp3	ENSMUSG00000029335	ENSMUST00000197143	0.312559	1.56375	0.199878	0.000502156	0.00331905	bone morphogenetic protein 3 [Source:MGI Symbol;Acc:MGI:88179]
Plekhg1	ENSMUSG00000040624	ENSMUST00000120274	0.242545	1.21443	0.199719	0.000177468	0.00161002	pleckstrin homology domain containing, family G (with RhoGef domain) member 1 [Source:MGI Symbol;Acc:MGI:2676551]
Foxo1	ENSMUSG00000044167	ENSMUST00000053764	9.72474	48.7552	0.199461	8.86271e-07	5.74825e-05	forkhead box O1 [Source:MGI Symbol;Acc:MGI:1890077]
Six4	ENSMUSG00000034460	ENSMUST00000043208	0.248636	1.24837	0.199169	0.00207008	0.00913397	sine oculis-related homeobox 4 [Source:MGI Symbol;Acc:MGI:106034]
Myo18a	ENSMUSG00000000631	ENSMUST00000108375	0.813045	4.09112	0.198734	0.000510294	0.00334235	myosin XVIIIA [Source:MGI Symbol;Acc:MGI:2667185]
Jag1	ENSMUSG00000027276	ENSMUST00000028735	1.4582	7.41909	0.196547	5.51638e-05	0.000729477	jagged 1 [Source:MGI Symbol;Acc:MGI:1095416]
C330027C09Rik	ENSMUSG00000033031	ENSMUST00000117994	0.378396	1.93086	0.195973	0.000214197	0.00182584	RIKEN cDNA C330027C09 gene [Source:MGI Symbol;Acc:MGI:2146335]
Tmeff1	ENSMUSG00000028347	ENSMUST00000030032	6.20701	31.7204	0.195678	1.85743e-06	9.24977e-05	transmembrane protein with EGF-like and two follistatin-like domains 1 [Source:MGI Symbol;Acc:MGI:1926810]
N4bp2	ENSMUSG00000037795	ENSMUST00000201489	0.460786	2.35859	0.195365	0.000144727	0.00139481	NEDD4 binding protein 2 [Source:MGI Symbol;Acc:MGI:2684414]
Fam46a	ENSMUSG00000032265	ENSMUST00000034802	0.62223	3.19567	0.19471	0.00158367	0.00752643	family with sequence similarity 46, member A [Source:MGI Symbol;Acc:MGI:2670964]
Mtss1l	ENSMUSG00000033763	ENSMUST00000052457	3.78209	19.4499	0.194452	1.42106e-07	2.05926e-05	metastasis suppressor 1-like [Source:MGI Symbol;Acc:MGI:3039591]
Smoc2	ENSMUSG00000023886	ENSMUST00000024660	49.6968	255.811	0.194272	5.69277e-07	4.42358e-05	SPARC related modular calcium binding 2 [Source:MGI Symbol;Acc:MGI:1929881]
Kcnh2	ENSMUSG00000038319	ENSMUST00000115098	1.8659	9.63738	0.193611	6.27215e-05	0.000793141	potassium voltage-gated channel, subfamily H (eag-related), member 2 [Source:MGI Symbol;Acc:MGI:1341722]
Naalad2	ENSMUSG00000043943	ENSMUST00000172171	3.49003	18.0403	0.193457	8.41059e-05	0.000976077	N-acetylated alpha-linked acidic dipeptidase 2 [Source:MGI Symbol;Acc:MGI:1919810]
Cdh3	ENSMUSG00000061048	ENSMUST00000080797	3.54815	18.4916	0.191879	1.45657e-06	7.96902e-05	cadherin 3 [Source:MGI Symbol;Acc:MGI:88356]
Arnt2	ENSMUSG00000015709	ENSMUST00000085077	1.92389	10.1389	0.189753	6.22658e-05	0.000790897	aryl hydrocarbon receptor nuclear translocator 2 [Source:MGI Symbol;Acc:MGI:107188]
Fam64a	ENSMUSG00000020808	ENSMUST00000021164	1.53542	8.09965	0.189566	0.000893453	0.00498163	family with sequence similarity 64, member A [Source:MGI Symbol;Acc:MGI:1924434]
Cep55	ENSMUSG00000024989	ENSMUST00000096096	0.478872	2.53406	0.188974	3.52149e-05	0.000541522	centrosomal protein 55 [Source:MGI Symbol;Acc:MGI:1921357]
Ppfibp2	ENSMUSG00000036528	ENSMUST00000207852	0.321071	1.7039	0.188433	0.000186581	0.00165993	PTPRF interacting protein, binding protein 2 (liprin beta 2) [Source:MGI Symbol;Acc:MGI:894649]
Kcnk6	ENSMUSG00000046410	ENSMUST00000085818	0.434063	2.31953	0.187134	0.000833622	0.00473308	potassium inwardly-rectifying channel, subfamily K, member 6 [Source:MGI Symbol;Acc:MGI:1891291]
Tnc	ENSMUSG00000028364	ENSMUST00000030056	23.8227	127.354	0.187059	8.31283e-10	1.91017e-06	tenascin C [Source:MGI Symbol;Acc:MGI:101922]
Tshr	ENSMUSG00000020963	ENSMUST00000021346	0.984538	5.28778	0.186191	7.63404e-05	0.000909582	thyroid stimulating hormone receptor [Source:MGI Symbol;Acc:MGI:98849]
Sfrp1	ENSMUSG00000031548	ENSMUST00000033952	0.348425	1.8783	0.185501	0.000682155	0.00410186	secreted frizzled-related protein 1 [Source:MGI Symbol;Acc:MGI:892014]
Rcan2	ENSMUSG00000039601	ENSMUST00000044895	1.11063	6.03635	0.18399	7.98867e-05	0.000934529	regulator of calcineurin 2 [Source:MGI Symbol;Acc:MGI:1858219]
Slc8a1	ENSMUSG00000054640	ENSMUST00000163680	0.404257	2.19872	0.18386	3.40242e-06	0.000130928	solute carrier family 8 (sodium/calcium exchanger), member 1 [Source:MGI Symbol;Acc:MGI:107956]
Adamts7	ENSMUSG00000032363	ENSMUST00000113059	4.58607	25.2568	0.181578	1.0681e-05	0.000253398	a disintegrin-like and metallopeptidase (reprolysin type) with thrombospondin type 1 motif, 7 [Source:MGI Symbol;Acc:MGI:1347346]
Gpc2	ENSMUSG00000029510	ENSMUST00000161827	1.90109	10.4844	0.181326	2.86439e-05	0.000473522	glypican 2 (cerebroglycan) [Source:MGI Symbol;Acc:MGI:1919201]
Angptl4	ENSMUSG00000002289	ENSMUST00000002360	10.9733	60.5852	0.181121	1.27461e-05	0.00028427	angiopoietin-like 4 [Source:MGI Symbol;Acc:MGI:1888999]
Kif18b	ENSMUSG00000051378	ENSMUST00000021311	0.27696	1.53673	0.180227	0.0013346	0.00666264	kinesin family member 18B [Source:MGI Symbol;Acc:MGI:2446979]
Rnf122	ENSMUSG00000039328	ENSMUST00000046941	1.90107	10.5731	0.179802	3.45874e-05	0.000535456	ring finger protein 122 [Source:MGI Symbol;Acc:MGI:1916117]
Racgap1	ENSMUSG00000023015	ENSMUST00000171702	0.924635	5.16714	0.178945	6.8523e-05	0.000840727	Rac GTPase-activating protein 1 [Source:MGI Symbol;Acc:MGI:1349423]
Mdga1	ENSMUSG00000043557	ENSMUST00000171691	0.316146	1.76822	0.178794	0.000132397	0.00131946	MAM domain containing glycosylphosphatidylinositol anchor 1 [Source:MGI Symbol;Acc:MGI:1922012]
Slc25a15	ENSMUSG00000031482	ENSMUST00000033871	4.33859	24.3898	0.177886	5.50751e-05	0.000729477	solute carrier family 25 (mitochondrial carrier ornithine transporter), member 15 [Source:MGI Symbol;Acc:MGI:1342274]
Arg2	ENSMUSG00000021125	ENSMUST00000021550	2.10856	11.8666	0.177688	7.84287e-05	0.000923518	arginase type II [Source:MGI Symbol;Acc:MGI:1330806]
Antxr1	ENSMUSG00000033420	ENSMUST00000042025	13.9395	78.5041	0.177564	2.15707e-09	3.46965e-06	anthrax toxin receptor 1 [Source:MGI Symbol;Acc:MGI:1916788]
Itga6	ENSMUSG00000027111	ENSMUST00000028522	5.42486	30.5821	0.177387	7.04683e-06	0.000196444	integrin alpha 6 [Source:MGI Symbol;Acc:MGI:96605]
Itga9	ENSMUSG00000039115	ENSMUST00000044165	1.49824	8.49362	0.176396	4.08943e-06	0.000142997	integrin alpha 9 [Source:MGI Symbol;Acc:MGI:104756]
Zfp618	ENSMUSG00000028358	ENSMUST00000030043	0.661967	3.75362	0.176355	0.000664014	0.00402588	zinc finger protein 618 [Source:MGI Symbol;Acc:MGI:1919950]
Dlc1	ENSMUSG00000031523	ENSMUST00000033923	5.6371	31.9679	0.176336	5.20474e-07	4.24966e-05	deleted in liver cancer 1 [Source:MGI Symbol;Acc:MGI:1354949]
Rgs16	ENSMUSG00000026475	ENSMUST00000027748	0.219302	1.24592	0.176016	0.00208574	0.00919097	regulator of G-protein signaling 16 [Source:MGI Symbol;Acc:MGI:108407]
Dusp9	ENSMUSG00000031383	ENSMUST00000019701	0.534771	3.05538	0.175026	0.000240912	0.00198315	dual specificity phosphatase 9 [Source:MGI Symbol;Acc:MGI:2387107]
St3gal5	ENSMUSG00000056091	ENSMUST00000069994	11.0532	63.2317	0.174805	1.95073e-05	0.000373553	ST3 beta-galactoside alpha-2,3-sialyltransferase 5 [Source:MGI Symbol;Acc:MGI:1339963]
Gm2115	ENSMUSG00000097789	ENSMUST00000180387	1.02794	5.89436	0.174394	1.51611e-05	0.000319197	predicted gene 2115 [Source:MGI Symbol;Acc:MGI:3780284]
Slc16a10	ENSMUSG00000019838	ENSMUST00000092566	0.838792	4.81093	0.174351	0.000266174	0.00213014	solute carrier family 16 (monocarboxylic acid transporters), member 10 [Source:MGI Symbol;Acc:MGI:1919722]
Pcdh18	ENSMUSG00000037892	ENSMUST00000035931	1.60719	9.33506	0.172167	8.73647e-05	0.00100304	protocadherin 18 [Source:MGI Symbol;Acc:MGI:1920423]
Aqp8	ENSMUSG00000030762	ENSMUST00000033023	0.533701	3.16441	0.168657	0.000299296	0.00230454	aquaporin 8 [Source:MGI Symbol;Acc:MGI:1195271]
Olfml2b	ENSMUSG00000038463	ENSMUST00000046792	8.95548	53.1457	0.168508	2.11876e-05	0.000393426	olfactomedin-like 2B [Source:MGI Symbol;Acc:MGI:2443310]
Mmd	ENSMUSG00000003948	ENSMUST00000107887	13.3044	80.0152	0.166274	3.70967e-08	1.13209e-05	monocyte to macrophage differentiation-associated [Source:MGI Symbol;Acc:MGI:1914718]
Serpine2	ENSMUSG00000026249	ENSMUST00000027467	166.806	1005.87	0.165833	3.63752e-10	1.46274e-06	serine (or cysteine) peptidase inhibitor, clade E, member 2 [Source:MGI Symbol;Acc:MGI:101780]
Drp2	ENSMUSG00000000223	ENSMUST00000113228	0.394036	2.37651	0.165804	0.00048249	0.00322161	dystrophin related protein 2 [Source:MGI Symbol;Acc:MGI:107432]
Pappa	ENSMUSG00000028370	ENSMUST00000084501	0.425513	2.58647	0.164515	1.57101e-05	0.000325	pregnancy-associated plasma protein A [Source:MGI Symbol;Acc:MGI:97479]
Nox4	ENSMUSG00000030562	ENSMUST00000124057	0.86151	5.25435	0.163961	0.000339117	0.00253001	NADPH oxidase 4 [Source:MGI Symbol;Acc:MGI:1354184]
Mtus2	ENSMUSG00000029651	ENSMUST00000085558	0.413233	2.52223	0.163836	1.59658e-05	0.000327146	microtubule associated tumor suppressor candidate 2 [Source:MGI Symbol;Acc:MGI:1915388]
Mgp	ENSMUSG00000030218	ENSMUST00000032342	3.37688	20.7065	0.163084	0.00123096	0.00628972	matrix Gla protein [Source:MGI Symbol;Acc:MGI:96976]
Tmem132a	ENSMUSG00000024736	ENSMUST00000025645	34.3609	212.107	0.161998	8.53455e-08	1.65395e-05	transmembrane protein 132A [Source:MGI Symbol;Acc:MGI:2147810]
Cd1d2	ENSMUSG00000041750	ENSMUST00000194208	0.847344	5.26032	0.161082	1.83731e-05	0.000359241	CD1d2 antigen [Source:MGI Symbol;Acc:MGI:107675]
Herc6	ENSMUSG00000029798	ENSMUST00000031817	0.462304	2.87786	0.160641	0.00109337	0.00575636	hect domain and RLD 6 [Source:MGI Symbol;Acc:MGI:1914388]
Mcam	ENSMUSG00000032135	ENSMUST00000149241	3.04177	18.955	0.160473	3.17506e-06	0.000126182	melanoma cell adhesion molecule [Source:MGI Symbol;Acc:MGI:1933966]
Etl4	ENSMUSG00000036617	ENSMUST00000114610	2.87375	18.0031	0.159625	3.11199e-07	3.21434e-05	enhancer trap locus 4 [Source:MGI Symbol;Acc:MGI:95454]
Kif20a	ENSMUSG00000003779	ENSMUST00000166044	1.29397	8.13118	0.159137	0.000541479	0.00347831	kinesin family member 20A [Source:MGI Symbol;Acc:MGI:1201682]
Nid2	ENSMUSG00000021806	ENSMUST00000022340	8.75992	55.0864	0.159021	5.62537e-08	1.29263e-05	nidogen 2 [Source:MGI Symbol;Acc:MGI:1298229]
Serpinb1a	ENSMUSG00000044734	ENSMUST00000091668	1.015	6.45385	0.15727	0.00144662	0.00705973	serine (or cysteine) peptidase inhibitor, clade B, member 1a [Source:MGI Symbol;Acc:MGI:1913472]
Kalrn	ENSMUSG00000061751	ENSMUST00000114960	2.83346	18.0494	0.156983	1.08551e-06	6.57762e-05	kalirin, RhoGEF kinase [Source:MGI Symbol;Acc:MGI:2685385]
Vangl2	ENSMUSG00000026556	ENSMUST00000153662	1.19321	7.63053	0.156373	0.00026911	0.00214289	vang-like 2 (van gogh, Drosophila) [Source:MGI Symbol;Acc:MGI:2135272]
Cbfa2t3	ENSMUSG00000006362	ENSMUST00000127984	0.212326	1.37314	0.154629	0.000356713	0.00261738	core-binding factor, runt domain, alpha subunit 2, translocated to, 3 (human) [Source:MGI Symbol;Acc:MGI:1338013]
Prdm1	ENSMUSG00000038151	ENSMUST00000039174	5.81753	37.6447	0.154538	1.63163e-07	2.26248e-05	PR domain containing 1, with ZNF domain [Source:MGI Symbol;Acc:MGI:99655]
Nuf2	ENSMUSG00000026683	ENSMUST00000111368	0.26169	1.69651	0.154252	0.000243594	0.00199909	NUF2, NDC80 kinetochore complex component [Source:MGI Symbol;Acc:MGI:1914227]
Tpx2	ENSMUSG00000027469	ENSMUST00000109816	1.32844	8.64216	0.153716	0.00117058	0.00607556	TPX2, microtubule-associated [Source:MGI Symbol;Acc:MGI:1919369]
Foxn3	ENSMUSG00000033713	ENSMUST00000046859	1.02861	6.71182	0.153254	0.000115391	0.00119746	forkhead box N3 [Source:MGI Symbol;Acc:MGI:1918625]
Myom1	ENSMUSG00000024049	ENSMUST00000024847	0.674982	4.41307	0.152951	5.57947e-06	0.000172257	myomesin 1 [Source:MGI Symbol;Acc:MGI:1341430]
Foxm1	ENSMUSG00000001517	ENSMUST00000123988	0.693671	4.55615	0.152249	0.000401656	0.00284134	forkhead box M1 [Source:MGI Symbol;Acc:MGI:1347487]
Id4	ENSMUSG00000021379	ENSMUST00000021810	2.2422	14.766	0.151848	0.00083865	0.00475659	inhibitor of DNA binding 4 [Source:MGI Symbol;Acc:MGI:99414]
Tspan18	ENSMUSG00000027217	ENSMUST00000111265	0.429752	2.84449	0.151082	0.000401168	0.00284035	tetraspanin 18 [Source:MGI Symbol;Acc:MGI:1917186]
Vash2	ENSMUSG00000037568	ENSMUST00000166139	1.71153	11.3469	0.150837	5.663e-05	0.00074298	vasohibin 2 [Source:MGI Symbol;Acc:MGI:2444826]
Nuak1	ENSMUSG00000020032	ENSMUST00000020220	4.66323	30.9471	0.150684	8.74319e-07	5.74028e-05	NUAK family, SNF1-like kinase, 1 [Source:MGI Symbol;Acc:MGI:1925226]
Kng1	ENSMUSG00000022875	ENSMUST00000023589	4.82696	32.1555	0.150113	0.000166991	0.0015384	kininogen 1 [Source:MGI Symbol;Acc:MGI:1097705]
Pcdh1	ENSMUSG00000051375	ENSMUST00000160721	0.543096	3.64675	0.148926	0.00060671	0.00376502	protocadherin 1 [Source:MGI Symbol;Acc:MGI:104692]
Cdk1	ENSMUSG00000019942	ENSMUST00000020099	1.49756	10.0859	0.14848	7.92022e-06	0.00020919	cyclin-dependent kinase 1 [Source:MGI Symbol;Acc:MGI:88351]
Rassf2	ENSMUSG00000027339	ENSMUST00000028814	2.64968	18.1722	0.14581	6.13591e-06	0.000182096	Ras association (RalGDS/AF-6) domain family member 2 [Source:MGI Symbol;Acc:MGI:2442060]
Abcb1a	ENSMUSG00000040584	ENSMUST00000047753	0.241926	1.66405	0.145384	0.000124131	0.00126291	ATP-binding cassette, sub-family B (MDR/TAP), member 1A [Source:MGI Symbol;Acc:MGI:97570]
Cdsn	ENSMUSG00000039518	ENSMUST00000044804	0.423301	2.94212	0.143876	0.000588987	0.00368489	corneodesmosin [Source:MGI Symbol;Acc:MGI:3505689]
Cdca8	ENSMUSG00000028873	ENSMUST00000084296	1.48487	10.3207	0.143873	0.0014077	0.00692652	cell division cycle associated 8 [Source:MGI Symbol;Acc:MGI:1196274]
Fam69b	ENSMUSG00000036186	ENSMUST00000074240	1.16298	8.1836	0.142111	0.00167726	0.00784949	family with sequence similarity 69, member B [Source:MGI Symbol;Acc:MGI:1927576]
Phf21b	ENSMUSG00000016624	ENSMUST00000016768	0.801292	5.64383	0.141977	7.28907e-05	0.000877608	PHD finger protein 21B [Source:MGI Symbol;Acc:MGI:2443812]
Adamtsl1	ENSMUSG00000066113	ENSMUST00000213098	0.538756	3.79742	0.141874	0.000121124	0.00124253	ADAMTS-like 1 [Source:MGI Symbol;Acc:MGI:1924989]
Cd1d1	ENSMUSG00000028076	ENSMUST00000107620	2.04185	14.4068	0.141728	1.07491e-07	1.87934e-05	CD1d1 antigen [Source:MGI Symbol;Acc:MGI:107674]
Top2a	ENSMUSG00000020914	ENSMUST00000068031	1.02711	7.25063	0.141658	3.8325e-05	0.000569213	topoisomerase (DNA) II alpha [Source:MGI Symbol;Acc:MGI:98790]
Tmem44	ENSMUSG00000022537	ENSMUST00000144491	0.146827	1.04577	0.140401	0.00151423	0.00729513	transmembrane protein 44 [Source:MGI Symbol;Acc:MGI:1924489]
Ednra	ENSMUSG00000031616	ENSMUST00000034029	1.64692	11.8004	0.139565	8.18312e-06	0.000213331	endothelin receptor type A [Source:MGI Symbol;Acc:MGI:105923]
Plat	ENSMUSG00000031538	ENSMUST00000210960	9.6921	70.3349	0.137799	1.65971e-06	8.69509e-05	plasminogen activator, tissue [Source:MGI Symbol;Acc:MGI:97610]
Inhba	ENSMUSG00000041324	ENSMUST00000042603	59.5134	432.361	0.137647	4.57086e-07	3.97418e-05	inhibin beta-A [Source:MGI Symbol;Acc:MGI:96570]
Cldn1	ENSMUSG00000022512	ENSMUST00000023154	1.0146	7.39307	0.137236	0.000539498	0.00347273	claudin 1 [Source:MGI Symbol;Acc:MGI:1276109]
Scn3b	ENSMUSG00000049281	ENSMUST00000049941	0.14803	1.08301	0.136685	0.0021028	0.00924898	sodium channel, voltage-gated, type III, beta [Source:MGI Symbol;Acc:MGI:1918882]
Edn1	ENSMUSG00000021367	ENSMUST00000021796	5.16112	38.165	0.135232	3.80831e-05	0.000567717	endothelin 1 [Source:MGI Symbol;Acc:MGI:95283]
Msi1	ENSMUSG00000054256	ENSMUST00000150779	1.96296	14.5993	0.134456	0.000166123	0.00153524	musashi RNA-binding protein 1 [Source:MGI Symbol;Acc:MGI:107376]
Ccna2	ENSMUSG00000027715	ENSMUST00000029270	0.831652	6.2402	0.133273	0.000861849	0.00484376	cyclin A2 [Source:MGI Symbol;Acc:MGI:108069]
Cxcl14	ENSMUSG00000021508	ENSMUST00000021970	271.176	2050.22	0.132267	5.90219e-09	4.99667e-06	chemokine (C-X-C motif) ligand 14 [Source:MGI Symbol;Acc:MGI:1888514]
Clspn	ENSMUSG00000042489	ENSMUST00000048391	0.153407	1.16099	0.132134	0.000572969	0.00361171	claspin [Source:MGI Symbol;Acc:MGI:2445153]
Tmem229b	ENSMUSG00000046157	ENSMUST00000070174	0.741836	5.62394	0.131907	1.884e-05	0.000365279	transmembrane protein 229B [Source:MGI Symbol;Acc:MGI:2444389]
Cyfip2	ENSMUSG00000020340	ENSMUST00000093166	1.24043	9.41668	0.131727	1.96577e-06	9.55269e-05	cytoplasmic FMR1 interacting protein 2 [Source:MGI Symbol;Acc:MGI:1924134]
Gpr153	ENSMUSG00000042804	ENSMUST00000105650	4.4361	33.8642	0.130997	2.92441e-07	3.14189e-05	G protein-coupled receptor 153 [Source:MGI Symbol;Acc:MGI:1916157]
Plk2	ENSMUSG00000021701	ENSMUST00000022212	19.2559	147.663	0.130404	9.09034e-08	1.65943e-05	polo-like kinase 2 [Source:MGI Symbol;Acc:MGI:1099790]
Mef2c	ENSMUSG00000005583	ENSMUST00000198199	0.25533	1.96998	0.12961	9.74518e-06	0.00023895	myocyte enhancer factor 2C [Source:MGI Symbol;Acc:MGI:99458]
Hmgb3	ENSMUSG00000015217	ENSMUST00000072699	1.4865	11.4889	0.129385	6.5771e-05	0.000818195	high mobility group box 3 [Source:MGI Symbol;Acc:MGI:1098219]
Tubb3	ENSMUSG00000062380	ENSMUST00000071134	1.67907	13.0093	0.129067	0.000956959	0.00523205	tubulin, beta 3 class III [Source:MGI Symbol;Acc:MGI:107813]
Angpt2	ENSMUSG00000031465	ENSMUST00000033846	0.599935	4.6818	0.128142	1.88487e-05	0.000365279	angiopoietin 2 [Source:MGI Symbol;Acc:MGI:1202890]
Cdca3	ENSMUSG00000023505	ENSMUST00000150120	1.03966	8.134	0.127817	0.00113284	0.00591231	cell division cycle associated 3 [Source:MGI Symbol;Acc:MGI:1315198]
Fbn2	ENSMUSG00000024598	ENSMUST00000025497	1.90917	14.9831	0.127421	3.4389e-07	3.38017e-05	fibrillin 2 [Source:MGI Symbol;Acc:MGI:95490]
Cpxm1	ENSMUSG00000027408	ENSMUST00000028897	1.47999	11.685	0.126658	0.000181288	0.00162957	carboxypeptidase X 1 (M14 family) [Source:MGI Symbol;Acc:MGI:1934569]
Mex3a	ENSMUSG00000074480	ENSMUST00000172699	1.78228	14.0778	0.126602	8.39234e-07	5.63787e-05	mex3 RNA binding family member A [Source:MGI Symbol;Acc:MGI:1919890]
Kcnk2	ENSMUSG00000037624	ENSMUST00000079451	0.698099	5.53959	0.12602	2.00052e-05	0.000378569	potassium channel, subfamily K, member 2 [Source:MGI Symbol;Acc:MGI:109366]
Mmp3	ENSMUSG00000043613	ENSMUST00000034497	0.433511	3.44059	0.125999	0.00148416	0.00719556	matrix metallopeptidase 3 [Source:MGI Symbol;Acc:MGI:97010]
Ttll2	ENSMUSG00000079722	ENSMUST00000115747	0.642153	5.12223	0.125366	0.000808495	0.00463458	tubulin tyrosine ligase-like family, member 2 [Source:MGI Symbol;Acc:MGI:3644030]
Ccnb1	ENSMUSG00000041431	ENSMUST00000072119	0.859797	6.86191	0.1253	6.56385e-05	0.000817711	cyclin B1 [Source:MGI Symbol;Acc:MGI:88302]
Lrtm2	ENSMUSG00000055003	ENSMUST00000112756	0.28253	2.25518	0.125281	0.000384993	0.00276086	leucine-rich repeats and transmembrane domains 2 [Source:MGI Symbol;Acc:MGI:2141485]
Mex3b	ENSMUSG00000057706	ENSMUST00000082237	0.857517	6.94975	0.123388	0.000284754	0.0022321	mex3 RNA binding family member B [Source:MGI Symbol;Acc:MGI:1918252]
Ube2c	ENSMUSG00000001403	ENSMUST00000088248	2.99223	24.2745	0.123267	0.000331684	0.00249073	ubiquitin-conjugating enzyme E2C [Source:MGI Symbol;Acc:MGI:1915862]
S1pr3	ENSMUSG00000067586	ENSMUST00000087978	0.733526	5.96595	0.122952	5.83139e-05	0.000754732	sphingosine-1-phosphate receptor 3 [Source:MGI Symbol;Acc:MGI:1339365]
Dpysl4	ENSMUSG00000025478	ENSMUST00000026551	1.23712	10.0656	0.122906	0.000680273	0.00409973	dihydropyrimidinase-like 4 [Source:MGI Symbol;Acc:MGI:1349764]
Nrgn	ENSMUSG00000053310	ENSMUST00000065668	0.194177	1.58293	0.12267	0.000504753	0.0033249	neurogranin [Source:MGI Symbol;Acc:MGI:1927184]
Adamts9	ENSMUSG00000030022	ENSMUST00000113438	1.33392	10.8893	0.122498	5.63194e-06	0.000172881	a disintegrin-like and metallopeptidase (reprolysin type) with thrombospondin type 1 motif, 9 [Source:MGI Symbol;Acc:MGI:1916320]
Slc40a1	ENSMUSG00000025993	ENSMUST00000027137	0.754952	6.18213	0.122118	0.000172505	0.00157656	solute carrier family 40 (iron-regulated transporter), member 1 [Source:MGI Symbol;Acc:MGI:1315204]
Prkg1	ENSMUSG00000052920	ENSMUST00000065067	0.343786	2.81873	0.121965	0.0016465	0.00774157	protein kinase, cGMP-dependent, type I [Source:MGI Symbol;Acc:MGI:108174]
Plce1	ENSMUSG00000024998	ENSMUST00000181994	0.774248	6.36035	0.12173	3.23367e-07	3.24548e-05	phospholipase C, epsilon 1 [Source:MGI Symbol;Acc:MGI:1921305]
Prlr	ENSMUSG00000005268	ENSMUST00000005400	0.958182	8.01862	0.119495	2.25794e-06	0.000105578	prolactin receptor [Source:MGI Symbol;Acc:MGI:97763]
Bub1b	ENSMUSG00000040084	ENSMUST00000038341	0.30536	2.5567	0.119435	5.18149e-06	0.00016598	BUB1B, mitotic checkpoint serine/threonine kinase [Source:MGI Symbol;Acc:MGI:1333889]
Col8a2	ENSMUSG00000056174	ENSMUST00000070132	0.788007	6.61045	0.119206	2.01941e-05	0.000381247	collagen, type VIII, alpha 2 [Source:MGI Symbol;Acc:MGI:88464]
Plk1	ENSMUSG00000030867	ENSMUST00000033154	1.17531	9.9842	0.117717	0.000717021	0.00424799	polo-like kinase 1 [Source:MGI Symbol;Acc:MGI:97621]
Rprm	ENSMUSG00000075334	ENSMUST00000100089	2.13515	18.265	0.116898	5.83138e-05	0.000754732	reprimo, TP53 dependent G2 arrest mediator candidate [Source:MGI Symbol;Acc:MGI:1915124]
Rarres1	ENSMUSG00000049404	ENSMUST00000054825	0.361024	3.09409	0.116682	0.000112153	0.00117677	retinoic acid receptor responder (tazarotene induced) 1 [Source:MGI Symbol;Acc:MGI:1924461]
Prc1	ENSMUSG00000038943	ENSMUST00000163812	0.878241	7.55098	0.116308	5.34437e-06	0.000168227	protein regulator of cytokinesis 1 [Source:MGI Symbol;Acc:MGI:1858961]
Myh10	ENSMUSG00000020900	ENSMUST00000102611	23.2115	199.725	0.116217	1.49119e-08	7.26842e-06	myosin, heavy polypeptide 10, non-muscle [Source:MGI Symbol;Acc:MGI:1930780]
Pde4b	ENSMUSG00000028525	ENSMUST00000106911	3.28314	28.5474	0.115007	1.74678e-06	8.87796e-05	phosphodiesterase 4B, cAMP specific [Source:MGI Symbol;Acc:MGI:99557]
Sncaip	ENSMUSG00000024534	ENSMUST00000115410	2.81629	24.6515	0.114244	3.90214e-06	0.000140959	synuclein, alpha interacting protein (synphilin) [Source:MGI Symbol;Acc:MGI:1915097]
Slamf9	ENSMUSG00000026548	ENSMUST00000027830	0.828619	7.3173	0.113241	0.00192158	0.00867733	SLAM family member 9 [Source:MGI Symbol;Acc:MGI:1923692]
Myo1b	ENSMUSG00000018417	ENSMUST00000046390	3.03101	26.7768	0.113195	0.00012758	0.00128338	myosin IB [Source:MGI Symbol;Acc:MGI:107752]
Dpysl3	ENSMUSG00000024501	ENSMUST00000121805	15.8533	141.106	0.11235	2.19592e-06	0.000103279	dihydropyrimidinase-like 3 [Source:MGI Symbol;Acc:MGI:1349762]
Sbk1	ENSMUSG00000042978	ENSMUST00000056028	1.34694	12.0648	0.111642	0.00035947	0.00262941	SH3-binding kinase 1 [Source:MGI Symbol;Acc:MGI:2135937]
Mustn1	ENSMUSG00000042485	ENSMUST00000040715	2.62815	23.6989	0.110897	0.000125493	0.00126873	musculoskeletal, embryonic nuclear protein 1 [Source:MGI Symbol;Acc:MGI:1913425]
Cspg4	ENSMUSG00000032911	ENSMUST00000214057	0.40001	3.61468	0.110663	9.39681e-05	0.00104891	chondroitin sulfate proteoglycan 4 [Source:MGI Symbol;Acc:MGI:2153093]
Mafb	ENSMUSG00000074622	ENSMUST00000099126	0.883413	8.08947	0.109205	2.04313e-05	0.000383922	v-maf musculoaponeurotic fibrosarcoma oncogene family, protein B (avian) [Source:MGI Symbol;Acc:MGI:104555]
Trib2	ENSMUSG00000020601	ENSMUST00000020922	0.389572	3.57893	0.108852	0.000161545	0.00150897	tribbles pseudokinase 2 [Source:MGI Symbol;Acc:MGI:2145021]
Mmp11	ENSMUSG00000000901	ENSMUST00000132869	17.9035	166.685	0.107409	2.44456e-07	2.87013e-05	matrix metallopeptidase 11 [Source:MGI Symbol;Acc:MGI:97008]
Col6a4	ENSMUSG00000032572	ENSMUST00000149207	24.7225	232.126	0.106505	1.46609e-08	7.26842e-06	collagen, type VI, alpha 4 [Source:MGI Symbol;Acc:MGI:1915803]
Enc1	ENSMUSG00000041773	ENSMUST00000041623	2.7713	26.0995	0.106182	5.73054e-08	1.29825e-05	ectodermal-neural cortex 1 [Source:MGI Symbol;Acc:MGI:109610]
Kif21b	ENSMUSG00000041642	ENSMUST00000075164	1.04003	9.85483	0.105535	2.92996e-07	3.14189e-05	kinesin family member 21B [Source:MGI Symbol;Acc:MGI:109234]
Ncald	ENSMUSG00000051359	ENSMUST00000090150	0.591878	5.6161	0.105389	0.000339421	0.0025311	neurocalcin delta [Source:MGI Symbol;Acc:MGI:1196326]
Robo2	ENSMUSG00000052516	ENSMUST00000117200	0.595508	5.65977	0.105218	1.44996e-05	0.000309318	roundabout guidance receptor 2 [Source:MGI Symbol;Acc:MGI:1890110]
Spry1	ENSMUSG00000037211	ENSMUST00000108109	1.10161	10.5096	0.10482	9.86235e-05	0.00108284	sprouty homolog 1 (Drosophila) [Source:MGI Symbol;Acc:MGI:1345139]
Gpcpd1	ENSMUSG00000027346	ENSMUST00000127712	0.25119	2.43985	0.102953	0.00211941	0.00929863	glycerophosphocholine phosphodiesterase 1 [Source:MGI Symbol;Acc:MGI:104898]
Mmp13	ENSMUSG00000050578	ENSMUST00000015394	0.160336	1.56748	0.102289	0.0012174	0.00624225	matrix metallopeptidase 13 [Source:MGI Symbol;Acc:MGI:1340026]
Unc93a	ENSMUSG00000067049	ENSMUST00000084966	1.43715	14.1812	0.101342	2.46263e-06	0.000111268	unc-93 homolog A (C. elegans) [Source:MGI Symbol;Acc:MGI:1933250]
Fbxo32	ENSMUSG00000022358	ENSMUST00000022986	2.1612	21.7028	0.0995818	1.88785e-05	0.000365416	F-box protein 32 [Source:MGI Symbol;Acc:MGI:1914981]
Iqgap3	ENSMUSG00000028068	ENSMUST00000071812	0.108681	1.0924	0.0994889	0.000511649	0.00334926	IQ motif containing GTPase activating protein 3 [Source:MGI Symbol;Acc:MGI:3028642]
St8sia2	ENSMUSG00000025789	ENSMUST00000026896	0.177482	1.80095	0.098549	0.000166698	0.00153658	ST8 alpha-N-acetyl-neuraminide alpha-2,8-sialyltransferase 2 [Source:MGI Symbol;Acc:MGI:106020]
Crabp1	ENSMUSG00000032291	ENSMUST00000034830	6.66519	68.396	0.0974501	3.72279e-06	0.000138697	cellular retinoic acid binding protein I [Source:MGI Symbol;Acc:MGI:88490]
Mki67	ENSMUSG00000031004	ENSMUST00000033310	0.335391	3.47658	0.0964714	2.37957e-05	0.000426229	antigen identified by monoclonal antibody Ki 67 [Source:MGI Symbol;Acc:MGI:106035]
Sema5a	ENSMUSG00000022231	ENSMUST00000067458	1.395	14.475	0.0963733	2.62651e-05	0.000451844	sema domain, seven thrombospondin repeats (type 1 and type 1-like), transmembrane domain (TM) and short cytoplasmic domain, (semaphorin) 5A [Source:MGI Symbol;Acc:MGI:107556]
Sh3bp4	ENSMUSG00000036206	ENSMUST00000066279	4.03086	41.8467	0.0963244	2.92054e-06	0.000121683	SH3-domain binding protein 4 [Source:MGI Symbol;Acc:MGI:2138297]
Kif11	ENSMUSG00000012443	ENSMUST00000012587	0.140206	1.48681	0.0943002	0.000356454	0.00261738	kinesin family member 11 [Source:MGI Symbol;Acc:MGI:1098231]
Prss35	ENSMUSG00000033491	ENSMUST00000036426	0.452453	4.89601	0.0924125	2.4212e-05	0.000430808	protease, serine 35 [Source:MGI Symbol;Acc:MGI:2444800]
Lpar4	ENSMUSG00000049929	ENSMUST00000060576	0.704739	7.63277	0.0923307	0.000290496	0.00226407	lysophosphatidic acid receptor 4 [Source:MGI Symbol;Acc:MGI:1925384]
Rasd2	ENSMUSG00000034472	ENSMUST00000139848	0.657353	7.21041	0.0911672	0.000937377	0.00515125	RASD family, member 2 [Source:MGI Symbol;Acc:MGI:1922391]
Dio2	ENSMUSG00000007682	ENSMUST00000082432	21.406	236.017	0.0906969	1.34139e-09	2.69703e-06	deiodinase, iodothyronine, type II [Source:MGI Symbol;Acc:MGI:1338833]
Lbh	ENSMUSG00000024063	ENSMUST00000024857	21.0449	233.068	0.0902954	4.22624e-08	1.17205e-05	limb-bud and heart [Source:MGI Symbol;Acc:MGI:1925139]
Mmp15	ENSMUSG00000031790	ENSMUST00000034243	0.150068	1.66339	0.0902179	0.000246011	0.00201017	matrix metallopeptidase 15 [Source:MGI Symbol;Acc:MGI:109320]
Dlgap5	ENSMUSG00000037544	ENSMUST00000043296	0.209398	2.33717	0.0895946	0.000420447	0.00292893	discs, large (Drosophila) homolog-associated protein 5 [Source:MGI Symbol;Acc:MGI:2183453]
Fetub	ENSMUSG00000022871	ENSMUST00000167399	0.592354	6.62469	0.089416	0.000750475	0.00437369	fetuin beta [Source:MGI Symbol;Acc:MGI:1890221]
S100g	ENSMUSG00000040808	ENSMUST00000038769	2.72403	30.5966	0.0890305	1.16177e-05	0.000267218	S100 calcium binding protein G [Source:MGI Symbol;Acc:MGI:104528]
Stmn1	ENSMUSG00000028832	ENSMUST00000030636	7.2216	83.868	0.0861068	7.67189e-07	5.3582e-05	stathmin 1 [Source:MGI Symbol;Acc:MGI:96739]
Cxcl5	ENSMUSG00000029371	ENSMUST00000202380	0.142894	1.68245	0.0849317	0.00203908	0.00903541	chemokine (C-X-C motif) ligand 5 [Source:MGI Symbol;Acc:MGI:1096868]
Rgs5	ENSMUSG00000026678	ENSMUST00000027997	0.399513	4.70767	0.0848643	0.000249753	0.00202484	regulator of G-protein signaling 5 [Source:MGI Symbol;Acc:MGI:1098434]
Scube2	ENSMUSG00000007279	ENSMUST00000007423	0.181525	2.13969	0.084837	6.56812e-05	0.000817711	signal peptide, CUB domain, EGF-like 2 [Source:MGI Symbol;Acc:MGI:1928765]
Ckap2l	ENSMUSG00000048327	ENSMUST00000052708	0.319986	3.81365	0.0839054	0.00127599	0.00645621	cytoskeleton associated protein 2-like [Source:MGI Symbol;Acc:MGI:1917716]
Crmp1	ENSMUSG00000029121	ENSMUST00000202434	6.75983	81.753	0.082686	1.33659e-08	6.93518e-06	collapsin response mediator protein 1 [Source:MGI Symbol;Acc:MGI:107793]
Srpx2	ENSMUSG00000031253	ENSMUST00000033606	1.57366	19.107	0.0823602	2.67676e-05	0.000456836	sushi-repeat-containing protein, X-linked 2 [Source:MGI Symbol;Acc:MGI:1916042]
5730559C18Rik	ENSMUSG00000041605	ENSMUST00000120339	0.161083	1.96777	0.081861	0.000719032	0.00425207	RIKEN cDNA 5730559C18 gene [Source:MGI Symbol;Acc:MGI:1921579]
Spsb4	ENSMUSG00000046997	ENSMUST00000055433	1.32318	16.1728	0.0818151	0.000113663	0.00118951	splA/ryanodine receptor domain and SOCS box containing 4 [Source:MGI Symbol;Acc:MGI:2183445]
Gabrb2	ENSMUSG00000007653	ENSMUST00000007797	0.415014	5.14239	0.0807044	1.28704e-05	0.00028542	gamma-aminobutyric acid (GABA) A receptor, subunit beta 2 [Source:MGI Symbol;Acc:MGI:95620]
Srpx	ENSMUSG00000090084	ENSMUST00000044789	3.88398	50.8537	0.0763755	4.05737e-06	0.00014256	sushi-repeat-containing protein [Source:MGI Symbol;Acc:MGI:1858306]
Kif20b	ENSMUSG00000024795	ENSMUST00000087341	0.0973318	1.27471	0.076356	2.72998e-06	0.00011933	kinesin family member 20B [Source:MGI Symbol;Acc:MGI:2444576]
Gm9992	ENSMUSG00000056133	ENSMUST00000070059	2.05088	27.1998	0.0754005	1.58097e-05	0.000326443	predicted gene 9992 [Source:MGI Symbol;Acc:MGI:3712668]
Mlf1	ENSMUSG00000048416	ENSMUST00000077916	0.0942797	1.26732	0.0743929	0.0010128	0.00544847	myeloid leukemia factor 1 [Source:MGI Symbol;Acc:MGI:1341819]
Ccdc162	ENSMUSG00000075225	ENSMUST00000159978	0.0896753	1.21214	0.0739811	0.00103251	0.00552494	coiled-coil domain containing 162 [Source:MGI Symbol;Acc:MGI:1923223]
Alpl	ENSMUSG00000028766	ENSMUST00000030551	6.52942	88.7872	0.0735401	5.49686e-06	0.000170689	alkaline phosphatase, liver/bone/kidney [Source:MGI Symbol;Acc:MGI:87983]
Nrg1	ENSMUSG00000062991	ENSMUST00000207470	4.21377	57.9584	0.0727033	1.13018e-05	0.000263119	neuregulin 1 [Source:MGI Symbol;Acc:MGI:96083]
Tmem151b	ENSMUSG00000096847	ENSMUST00000180252	0.134359	1.85508	0.0724279	0.000281432	0.00221796	transmembrane protein 151B [Source:MGI Symbol;Acc:MGI:2685169]
Syt1	ENSMUSG00000035864	ENSMUST00000105276	0.561613	7.77754	0.0722095	1.28825e-05	0.00028542	synaptotagmin I [Source:MGI Symbol;Acc:MGI:99667]
Itm2a	ENSMUSG00000031239	ENSMUST00000033591	8.00255	114.352	0.0699819	8.81473e-07	5.74028e-05	integral membrane protein 2A [Source:MGI Symbol;Acc:MGI:107706]
Rspo3	ENSMUSG00000019880	ENSMUST00000215256	0.244747	3.49839	0.0699599	0.00154807	0.00741532	R-spondin 3 [Source:MGI Symbol;Acc:MGI:1920030]
Bach2	ENSMUSG00000040270	ENSMUST00000108180	0.129428	1.85291	0.0698514	4.04083e-06	0.00014256	BTB and CNC homology, basic leucine zipper transcription factor 2 [Source:MGI Symbol;Acc:MGI:894679]
Ltbp1	ENSMUSG00000001870	ENSMUST00000001927	4.85484	69.5862	0.0697673	1.22515e-06	7.08868e-05	latent transforming growth factor beta binding protein 1 [Source:MGI Symbol;Acc:MGI:109151]
Lrrc8b	ENSMUSG00000070639	ENSMUST00000112707	0.117643	1.69371	0.069459	0.000244646	0.00200346	leucine rich repeat containing 8 family, member B [Source:MGI Symbol;Acc:MGI:2141353]
Tmem100	ENSMUSG00000069763	ENSMUST00000092788	0.780323	11.2674	0.0692549	0.000512369	0.00334926	transmembrane protein 100 [Source:MGI Symbol;Acc:MGI:1915138]
Tmtc2	ENSMUSG00000036019	ENSMUST00000130665	0.317072	4.59064	0.0690693	8.19639e-05	0.000956741	transmembrane and tetratricopeptide repeat containing 2 [Source:MGI Symbol;Acc:MGI:1914057]
Kif4	ENSMUSG00000034311	ENSMUST00000048962	0.143535	2.10335	0.068241	3.98366e-05	0.000585715	kinesin family member 4 [Source:MGI Symbol;Acc:MGI:108389]
Lrrc17	ENSMUSG00000039883	ENSMUST00000199277	2.06363	30.2687	0.0681768	1.39457e-06	7.78877e-05	leucine rich repeat containing 17 [Source:MGI Symbol;Acc:MGI:1921761]
Plxnb1	ENSMUSG00000053646	ENSMUST00000072093	0.300843	4.444	0.0676964	9.32472e-05	0.00104521	plexin B1 [Source:MGI Symbol;Acc:MGI:2154238]
Sema7a	ENSMUSG00000038264	ENSMUST00000214314	0.519227	7.6803	0.067605	3.29993e-05	0.000520386	sema domain, immunoglobulin domain (Ig), and GPI membrane anchor, (semaphorin) 7A [Source:MGI Symbol;Acc:MGI:1306826]
Clcn5	ENSMUSG00000004317	ENSMUST00000004428	1.29163	19.556	0.0660476	3.3585e-06	0.000130155	chloride channel, voltage-sensitive 5 [Source:MGI Symbol;Acc:MGI:99486]
Slc30a4	ENSMUSG00000005802	ENSMUST00000005952	2.60719	41.0454	0.0635196	7.37083e-05	0.000884775	solute carrier family 30 (zinc transporter), member 4 [Source:MGI Symbol;Acc:MGI:1345282]
Kif23	ENSMUSG00000032254	ENSMUST00000213159	0.135258	2.16338	0.0625218	0.000164486	0.00152628	kinesin family member 23 [Source:MGI Symbol;Acc:MGI:1919069]
Ang2	ENSMUSG00000047894	ENSMUST00000051274	0.60889	9.82369	0.0619818	0.00100338	0.00541224	angiogenin, ribonuclease A family, member 2 [Source:MGI Symbol;Acc:MGI:104984]
Vipr2	ENSMUSG00000011171	ENSMUST00000176078	0.0658377	1.08965	0.0604209	0.000186216	0.0016576	vasoactive intestinal peptide receptor 2 [Source:MGI Symbol;Acc:MGI:107166]
Trp53i11	ENSMUSG00000068735	ENSMUST00000111266	0.622213	10.5689	0.058872	0.000443136	0.00303055	transformation related protein 53 inducible protein 11 [Source:MGI Symbol;Acc:MGI:2670995]
Tgfbi	ENSMUSG00000035493	ENSMUST00000045173	0.790698	13.7375	0.0575578	1.61112e-06	8.49624e-05	transforming growth factor, beta induced [Source:MGI Symbol;Acc:MGI:99959]
Sfrp2	ENSMUSG00000027996	ENSMUST00000029625	0.403589	7.11721	0.056706	0.000340787	0.00253818	secreted frizzled-related protein 2 [Source:MGI Symbol;Acc:MGI:108078]
Piezo2	ENSMUSG00000041482	ENSMUST00000047480	0.150057	2.65498	0.0565189	0.000279255	0.00220728	piezo-type mechanosensitive ion channel component 2 [Source:MGI Symbol;Acc:MGI:1918781]
Fat4	ENSMUSG00000046743	ENSMUST00000061260	0.0926139	1.65757	0.0558734	2.50969e-05	0.000440703	FAT atypical cadherin 4 [Source:MGI Symbol;Acc:MGI:3045256]
Lama1	ENSMUSG00000032796	ENSMUST00000035471	0.906085	16.6749	0.0543381	3.8979e-06	0.000140959	laminin, alpha 1 [Source:MGI Symbol;Acc:MGI:99892]
Masp1	ENSMUSG00000022887	ENSMUST00000089883	0.0887932	1.63922	0.0541678	0.000226686	0.0018981	mannan-binding lectin serine peptidase 1 [Source:MGI Symbol;Acc:MGI:88492]
Nrep	ENSMUSG00000042834	ENSMUST00000051087	0.496843	9.30274	0.0534082	0.000473025	0.00317493	neuronal regeneration related protein [Source:MGI Symbol;Acc:MGI:99444]
Amigo2	ENSMUSG00000048218	ENSMUST00000053106	0.446852	8.50865	0.0525174	0.00065532	0.00399879	adhesion molecule with Ig like domain 2 [Source:MGI Symbol;Acc:MGI:2145995]
Adamts12	ENSMUSG00000047497	ENSMUST00000061318	1.60141	30.7285	0.0521147	3.18192e-09	3.6558e-06	a disintegrin-like and metallopeptidase (reprolysin type) with thrombospondin type 1 motif, 12 [Source:MGI Symbol;Acc:MGI:2146046]
Tspan11	ENSMUSG00000030351	ENSMUST00000032501	0.352488	6.79553	0.0518705	0.000106306	0.00113391	tetraspanin 11 [Source:MGI Symbol;Acc:MGI:1915748]
Sytl2	ENSMUSG00000030616	ENSMUST00000207578	0.835563	16.5883	0.0503707	5.90097e-07	4.49391e-05	synaptotagmin-like 2 [Source:MGI Symbol;Acc:MGI:1933366]
C1qtnf3	ENSMUSG00000058914	ENSMUST00000022853	0.853657	17.0224	0.0501489	3.7864e-05	0.000565499	C1q and tumor necrosis factor related protein 3 [Source:MGI Symbol;Acc:MGI:1932136]
Mfap2	ENSMUSG00000060572	ENSMUST00000166376	2.49295	51.041	0.0488422	1.17236e-05	0.000268242	microfibrillar-associated protein 2 [Source:MGI Symbol;Acc:MGI:99559]
Pamr1	ENSMUSG00000027188	ENSMUST00000028612	0.477203	9.98924	0.0477717	0.000242466	0.0019939	peptidase domain containing associated with muscle regeneration 1 [Source:MGI Symbol;Acc:MGI:2445082]
C1qtnf7	ENSMUSG00000061535	ENSMUST00000076939	0.630767	13.3474	0.0472577	3.46276e-05	0.000535562	C1q and tumor necrosis factor related protein 7 [Source:MGI Symbol;Acc:MGI:1925911]
Adamts8	ENSMUSG00000031994	ENSMUST00000068135	0.102015	2.20999	0.0461608	0.00152484	0.00732962	a disintegrin-like and metallopeptidase (reprolysin type) with thrombospondin type 1 motif, 8 [Source:MGI Symbol;Acc:MGI:1353468]
Melk	ENSMUSG00000035683	ENSMUST00000045607	0.052495	1.21751	0.0431165	0.00139061	0.00686093	maternal embryonic leucine zipper kinase [Source:MGI Symbol;Acc:MGI:106924]
Adamts4	ENSMUSG00000006403	ENSMUST00000111315	1.31427	32.2651	0.0407336	3.14672e-06	0.000126117	a disintegrin-like and metallopeptidase (reprolysin type) with thrombospondin type 1 motif, 4 [Source:MGI Symbol;Acc:MGI:1339949]
Fras1	ENSMUSG00000034687	ENSMUST00000036019	0.0721746	1.77886	0.0405735	1.85572e-05	0.000360795	Fraser extracellular matrix complex subunit 1 [Source:MGI Symbol;Acc:MGI:2385368]
Arhgef6	ENSMUSG00000031133	ENSMUST00000151768	0.446309	11.205	0.0398311	1.50649e-05	0.000318004	Rac/Cdc42 guanine nucleotide exchange factor (GEF) 6 [Source:MGI Symbol;Acc:MGI:1920591]
Clec14a	ENSMUSG00000045930	ENSMUST00000062254	0.740184	18.8981	0.0391672	5.77296e-06	0.000174874	C-type lectin domain family 14, member a [Source:MGI Symbol;Acc:MGI:1914114]
Ptgfr	ENSMUSG00000028036	ENSMUST00000029670	0.148307	3.82859	0.0387368	2.35901e-07	2.85298e-05	prostaglandin F receptor [Source:MGI Symbol;Acc:MGI:97796]
Kif26b	ENSMUSG00000026494	ENSMUST00000193931	0.0506128	1.32087	0.0383177	0.000217682	0.00184285	kinesin family member 26B [Source:MGI Symbol;Acc:MGI:2447076]
Cenpe	ENSMUSG00000045328	ENSMUST00000062893	0.0550441	1.46183	0.0376542	0.000104252	0.00112242	centromere protein E [Source:MGI Symbol;Acc:MGI:1098230]
Foxc1	ENSMUSG00000050295	ENSMUST00000062292	0.853793	22.8633	0.0373434	8.14397e-07	5.59811e-05	forkhead box C1 [Source:MGI Symbol;Acc:MGI:1347466]
Kank4	ENSMUSG00000035407	ENSMUST00000102790	0.152572	4.18767	0.0364336	2.19539e-05	0.000401282	KN motif and ankyrin repeat domains 4 [Source:MGI Symbol;Acc:MGI:3043381]
Ntrk3	ENSMUSG00000059146	ENSMUST00000039431	0.287714	7.95633	0.0361617	0.000287586	0.00224882	neurotrophic tyrosine kinase, receptor, type 3 [Source:MGI Symbol;Acc:MGI:97385]
Pthlh	ENSMUSG00000048776	ENSMUST00000052296	0.118606	3.52439	0.0336529	0.000161433	0.0015088	parathyroid hormone-like peptide [Source:MGI Symbol;Acc:MGI:97800]
Tnfrsf11b	ENSMUSG00000063727	ENSMUST00000079772	3.27189	99.1375	0.0330036	7.53681e-09	5.17326e-06	tumor necrosis factor receptor superfamily, member 11b (osteoprotegerin) [Source:MGI Symbol;Acc:MGI:109587]
Rgs4	ENSMUSG00000038530	ENSMUST00000027991	2.04268	61.9071	0.0329959	9.38814e-08	1.65943e-05	regulator of G-protein signaling 4 [Source:MGI Symbol;Acc:MGI:108409]
Cd6	ENSMUSG00000024670	ENSMUST00000080292	0.228692	7.86067	0.0290932	9.94005e-05	0.00108766	CD6 antigen [Source:MGI Symbol;Acc:MGI:103566]
1810011O10Rik	ENSMUSG00000056313	ENSMUST00000052622	1.64663	66.0432	0.0249326	2.3662e-05	0.000424307	RIKEN cDNA 1810011O10 gene [Source:MGI Symbol;Acc:MGI:1916318]
Itga11	ENSMUSG00000032243	ENSMUST00000034774	3.3352	137.187	0.0243114	1.76665e-10	1.42083e-06	integrin alpha 11 [Source:MGI Symbol;Acc:MGI:2442114]
Zcchc5	ENSMUSG00000047686	ENSMUST00000062010	0.336769	15.1632	0.0222096	2.0247e-05	0.000381797	zinc finger, CCHC domain containing 5 [Source:MGI Symbol;Acc:MGI:2685221]
Igsf9	ENSMUSG00000037995	ENSMUST00000127052	0.415142	18.8186	0.0220602	4.90683e-07	4.10439e-05	immunoglobulin superfamily, member 9 [Source:MGI Symbol;Acc:MGI:2135283]
Nrg2	ENSMUSG00000060275	ENSMUST00000115713	0.112489	8.12458	0.0138455	2.99358e-05	0.000484912	neuregulin 2 [Source:MGI Symbol;Acc:MGI:1098246]
Dclk3	ENSMUSG00000032500	ENSMUST00000111879	0.0260953	1.92644	0.0135459	1.35023e-05	0.000295557	doublecortin-like kinase 3 [Source:MGI Symbol;Acc:MGI:3039580]
Mmp10	ENSMUSG00000047562	ENSMUST00000034488	0.0513427	4.43005	0.0115896	5.25536e-06	0.000166866	matrix metallopeptidase 10 [Source:MGI Symbol;Acc:MGI:97007]
Hpgd	ENSMUSG00000031613	ENSMUST00000034026	0.150659	30.467	0.00494498	5.2554e-08	1.27056e-05	hydroxyprostaglandin dehydrogenase 15 (NAD) [Source:MGI Symbol;Acc:MGI:108085]
Sphkap	ENSMUSG00000026163	ENSMUST00000160953	0	2.65736	1e-05	2.38405e-06	0.000108633	SPHK1 interactor, AKAP domain containing [Source:MGI Symbol;Acc:MGI:1924879]
Snord104	ENSMUSG00000065126	ENSMUST00000083192	0	1451.12	1e-05	2.83875e-06	0.00011933	small nucleolar RNA, C/D box 104 [Source:MGI Symbol;Acc:MGI:3819515]
Chp2	ENSMUSG00000030865	ENSMUST00000033152	0	6.69454	1e-05	6.13392e-06	0.000182096	calcineurin-like EF hand protein 2 [Source:MGI Symbol;Acc:MGI:1917511]
Crygs	ENSMUSG00000033501	ENSMUST00000040592	0	3.27281	1e-05	0.000414343	0.00289644	crystallin, gamma S [Source:MGI Symbol;Acc:MGI:1298216]
Cpa6	ENSMUSG00000042501	ENSMUST00000153695	0	1.05127	1e-05	0.000512435	0.00334926	carboxypeptidase A6 [Source:MGI Symbol;Acc:MGI:3045348]
Rxfp3	ENSMUSG00000060735	ENSMUST00000058007	0	1.86228	1e-05	0.000544855	0.00349084	relaxin family peptide receptor 3 [Source:MGI Symbol;Acc:MGI:2441827]
Lce3f	ENSMUSG00000068885	ENSMUST00000090863	0	1.43333	1e-05	0.00058063	0.00364537	late cornified envelope 3F [Source:MGI Symbol;Acc:MGI:1916770]
