# Supplementary material for: Comparative Analysis of Mouse Decidualization Models at the Molecular Level
Source: Genes (Basel). 2020 Aug 13;11(8):935. doi: 10.3390/genes11080935 (PMC7465532; doi:10.3390/genes11080935)
Supplement: Supplementary file 1 [file genes-11-00935-s001.zip › Supplementary Table 7.xlsx]

## Sheet: Supplementary Table 7
Supplementary Table 7. A list of genes that were consistently expressed between NP and IVD.
Gene	GeneID	TranscriptID	Average-of-NP	Average-of-Control	Fold(NP/Control)	Pvalue	FDR	Gene description	Average-of-IVD	Average-of-Control	Fold(IVD/Control)	Pvalue	FDR	Gene description
Fosl1	ENSMUSG00000024912	ENSMUST00000025850	6.88756	0	1000000	0.00109282	0.00321993	fos-like antigen 1 [Source:MGI Symbol;Acc:MGI:107179]	42.196	6.98589	6.04018	3.35877e-05	0.000526567	fos-like antigen 1 [Source:MGI Symbol;Acc:MGI:107179]
Aldh3a1	ENSMUSG00000019102	ENSMUST00000147792	6.94023	0	1000000	0.000151063	0.000750604	aldehyde dehydrogenase family 3, subfamily A1 [Source:MGI Symbol;Acc:MGI:1353451]	3.05732	0.263077	11.6214	0.000169019	0.00155264	aldehyde dehydrogenase family 3, subfamily A1 [Source:MGI Symbol;Acc:MGI:1353451]
Usp53	ENSMUSG00000039701	ENSMUST00000090379	113.356	0.215637	525.682	1.38218e-06	4.14e-05	ubiquitin specific peptidase 53 [Source:MGI Symbol;Acc:MGI:2139607]	20.0692	8.40494	2.38778	0.00019298	0.00170273	ubiquitin specific peptidase 53 [Source:MGI Symbol;Acc:MGI:2139607]
Prl8a2	ENSMUSG00000018259	ENSMUST00000110363	7665.58	22.2465	344.575	6.2579e-09	2.7e-06	prolactin family 8, subfamily a, member 2 [Source:MGI Symbol;Acc:MGI:894281]	67.923	0	4000	3.02707e-08	1.02e-05	prolactin family 8, subfamily a, member 2 [Source:MGI Symbol;Acc:MGI:894281]
Erv3	ENSMUSG00000037482	ENSMUST00000040941	221.846	1.47685	150.216	4.77908e-07	2.34e-05	endogenous retroviral sequence 3 [Source:MGI Symbol;Acc:MGI:1919245]	13.3872	1.44021	9.29533	1.87572e-06	9.27e-05	endogenous retroviral sequence 3 [Source:MGI Symbol;Acc:MGI:1919245]
Cyp11b1	ENSMUSG00000075604	ENSMUST00000170259	25.6752	0.223489	114.883	3.60184e-06	7.18e-05	cytochrome P450, family 11, subfamily b, polypeptide 1 [Source:MGI Symbol;Acc:MGI:88583]	1.98715	0.466364	4.26094	0.00188908	0.00858359	cytochrome P450, family 11, subfamily b, polypeptide 1 [Source:MGI Symbol;Acc:MGI:88583]
Bmp8a	ENSMUSG00000032726	ENSMUST00000102641	22.4997	0.218303	103.067	3.39667e-05	0.000278704	bone morphogenetic protein 8a [Source:MGI Symbol;Acc:MGI:104515]	35.6685	16.2174	2.1994	7.26807e-05	0.000877608	bone morphogenetic protein 8a [Source:MGI Symbol;Acc:MGI:104515]
Rrm2	ENSMUSG00000020649	ENSMUST00000020980	1309.87	16.5868	78.9703	6.68219e-10	1.15e-06	ribonucleotide reductase M2 [Source:MGI Symbol;Acc:MGI:98181]	53.4174	24.1779	2.20935	3.76683e-05	0.0005652	ribonucleotide reductase M2 [Source:MGI Symbol;Acc:MGI:98181]
Plekha7	ENSMUSG00000045659	ENSMUST00000182834	47.4414	0.611561	77.5742	1.68367e-06	4.64e-05	pleckstrin homology domain containing, family A member 7 [Source:MGI Symbol;Acc:MGI:2445094]	5.99619	1.39456	4.29971	6.87994e-05	0.000842191	pleckstrin homology domain containing, family A member 7 [Source:MGI Symbol;Acc:MGI:2445094]
Tead4	ENSMUSG00000030353	ENSMUST00000130454	48.8733	0.791985	61.7098	1.89041e-07	1.4e-05	TEA domain family member 4 [Source:MGI Symbol;Acc:MGI:106907]	12.1397	2.45028	4.95441	0.000239538	0.00197588	TEA domain family member 4 [Source:MGI Symbol;Acc:MGI:106907]
Olr1	ENSMUSG00000030162	ENSMUST00000032265	23.6838	0.426897	55.479	1.2923e-05	0.000149661	oxidized low density lipoprotein (lectin-like) receptor 1 [Source:MGI Symbol;Acc:MGI:1261434]	4.12116	0.0426592	96.6064	8.75276e-05	0.00100337	oxidized low density lipoprotein (lectin-like) receptor 1 [Source:MGI Symbol;Acc:MGI:1261434]
Slc39a2	ENSMUSG00000072572	ENSMUST00000160668	21.4462	0.445519	48.1375	6.87365e-05	0.000436105	solute carrier family 39 (zinc transporter), member 2 [Source:MGI Symbol;Acc:MGI:2684326]	1.92543	0.167842	11.4717	0.000881457	0.00493499	solute carrier family 39 (zinc transporter), member 2 [Source:MGI Symbol;Acc:MGI:2684326]
Map7d2	ENSMUSG00000041020	ENSMUST00000112471	25.8507	0.560921	46.0861	2.95541e-06	6.4e-05	MAP7 domain containing 2 [Source:MGI Symbol;Acc:MGI:1917474]	8.92211	1.62704	5.48366	1.76104e-05	0.000349207	MAP7 domain containing 2 [Source:MGI Symbol;Acc:MGI:1917474]
Havcr2	ENSMUSG00000020399	ENSMUST00000020668	20.0302	0.514315	38.9453	8.13333e-05	0.000488796	hepatitis A virus cellular receptor 2 [Source:MGI Symbol;Acc:MGI:2159682]	6.56873	0.138527	47.4183	0.000416374	0.00290937	hepatitis A virus cellular receptor 2 [Source:MGI Symbol;Acc:MGI:2159682]
Dck	ENSMUSG00000029366	ENSMUST00000031311	56.1336	1.44863	38.7496	3.81373e-10	9.44e-07	deoxycytidine kinase [Source:MGI Symbol;Acc:MGI:102726]	20.8283	4.56226	4.56534	9.90557e-06	0.000240318	deoxycytidine kinase [Source:MGI Symbol;Acc:MGI:102726]
E2f8	ENSMUSG00000046179	ENSMUST00000058745	37.0079	0.957917	38.6337	2.28592e-05	0.000215624	E2F transcription factor 8 [Source:MGI Symbol;Acc:MGI:1922038]	16.5751	2.42237	6.84249	4.00022e-06	0.000142039	E2F transcription factor 8 [Source:MGI Symbol;Acc:MGI:1922038]
Glis1	ENSMUSG00000034762	ENSMUST00000046005	15.5939	0.42699	36.5206	1.40917e-06	4.18e-05	GLIS family zinc finger 1 [Source:MGI Symbol;Acc:MGI:2386723]	3.029	1.14361	2.64863	0.00169313	0.0079031	GLIS family zinc finger 1 [Source:MGI Symbol;Acc:MGI:2386723]
Angpt4	ENSMUSG00000027460	ENSMUST00000028955	111.809	3.17494	35.2161	8.02228e-06	0.000112377	angiopoietin 4 [Source:MGI Symbol;Acc:MGI:1336887]	84.736	19.6718	4.30748	6.23924e-06	0.000182406	angiopoietin 4 [Source:MGI Symbol;Acc:MGI:1336887]
9430020K01Rik	ENSMUSG00000033960	ENSMUST00000037029	127.939	4.35625	29.369	1.99416e-08	4.79e-06	RIKEN cDNA 9430020K01 gene [Source:MGI Symbol;Acc:MGI:2685174]	35.1391	9.90524	3.54752	1.3848e-06	7.76e-05	RIKEN cDNA 9430020K01 gene [Source:MGI Symbol;Acc:MGI:2685174]
Vav2	ENSMUSG00000009621	ENSMUST00000185188	17.0871	0.585737	29.1719	5.57831e-06	9.18e-05	vav 2 oncogene [Source:MGI Symbol;Acc:MGI:102718]	17.3634	7.27205	2.38769	0.00141048	0.00693808	vav 2 oncogene [Source:MGI Symbol;Acc:MGI:102718]
Thsd7a	ENSMUSG00000032625	ENSMUST00000119581	24.0076	1.00182	23.9641	3.70393e-07	2.06e-05	thrombospondin, type I, domain containing 7A [Source:MGI Symbol;Acc:MGI:2685683]	6.53208	1.89817	3.44125	4.04294e-06	0.00014256	thrombospondin, type I, domain containing 7A [Source:MGI Symbol;Acc:MGI:2685683]
Aoc1	ENSMUSG00000029811	ENSMUST00000204856	311.512	13.3499	23.3343	3.99619e-07	2.14e-05	amine oxidase, copper-containing 1 [Source:MGI Symbol;Acc:MGI:1923757]	4.03778	0.495595	8.14735	0.000248896	0.00202197	amine oxidase, copper-containing 1 [Source:MGI Symbol;Acc:MGI:1923757]
Stx11	ENSMUSG00000039232	ENSMUST00000042861	19.9563	0.858649	23.2415	5.74878e-05	0.000386956	syntaxin 11 [Source:MGI Symbol;Acc:MGI:1921982]	6.19432	1.98134	3.12634	0.000290333	0.00226407	syntaxin 11 [Source:MGI Symbol;Acc:MGI:1921982]
Gm5424	ENSMUSG00000046687	ENSMUST00000053865	325.767	14.2097	22.9256	3.14225e-08	5.32e-06	predicted gene 5424 [Source:MGI Symbol;Acc:MGI:3643173]	41.1839	16.3168	2.52402	1.74358e-05	0.000348391	predicted gene 5424 [Source:MGI Symbol;Acc:MGI:3643173]
Limk1	ENSMUSG00000029674	ENSMUST00000015137	114.421	5.96092	19.1952	5.10878e-08	7.06e-06	LIM-domain containing, protein kinase [Source:MGI Symbol;Acc:MGI:104572]	59.6437	25.2748	2.35981	3.73481e-06	0.000138697	LIM-domain containing, protein kinase [Source:MGI Symbol;Acc:MGI:104572]
Phospho1	ENSMUSG00000050860	ENSMUST00000150134	27.6263	1.46866	18.8105	9.97191e-06	0.000127487	phosphatase, orphan 1 [Source:MGI Symbol;Acc:MGI:2447348]	10.0328	3.59196	2.79312	0.000663668	0.00402562	phosphatase, orphan 1 [Source:MGI Symbol;Acc:MGI:2447348]
Ugt1a6a	ENSMUSG00000054545	ENSMUST00000113134	4.43884	0.246003	18.0439	0.00301142	0.00720504	UDP glucuronosyltransferase 1 family, polypeptide A6A [Source:MGI Symbol;Acc:MGI:2137698]	1.42528	0.11972	11.9051	0.000125402	0.00126861	UDP glucuronosyltransferase 1 family, polypeptide A6A [Source:MGI Symbol;Acc:MGI:2137698]
Serpine1	ENSMUSG00000037411	ENSMUST00000041388	40.0315	2.30958	17.3328	6.07441e-06	9.55e-05	serine (or cysteine) peptidase inhibitor, clade E, member 1 [Source:MGI Symbol;Acc:MGI:97608]	1043.62	261.721	3.98754	6.88783e-08	1.49e-05	serine (or cysteine) peptidase inhibitor, clade E, member 1 [Source:MGI Symbol;Acc:MGI:97608]
Klhdc8a	ENSMUSG00000042115	ENSMUST00000046071	4.30261	0.256953	16.7447	5.83997e-05	0.00039172	kelch domain containing 8A [Source:MGI Symbol;Acc:MGI:2442630]	16.6029	0.66533	24.9544	5.11605e-06	0.000164913	kelch domain containing 8A [Source:MGI Symbol;Acc:MGI:2442630]
Wee1	ENSMUSG00000031016	ENSMUST00000033326	33.8913	2.1205	15.9827	4.0242e-06	7.61e-05	WEE 1 homolog 1 (S. pombe) [Source:MGI Symbol;Acc:MGI:103075]	9.98526	4.53389	2.20236	0.00193074	0.00870599	WEE 1 homolog 1 (S. pombe) [Source:MGI Symbol;Acc:MGI:103075]
Anxa8	ENSMUSG00000021950	ENSMUST00000022519	337.575	22.0559	15.3054	2.94163e-07	1.81e-05	annexin A8 [Source:MGI Symbol;Acc:MGI:1201374]	9.87621	0.518728	19.0393	7.30476e-05	0.000878811	annexin A8 [Source:MGI Symbol;Acc:MGI:1201374]
G6pd2	ENSMUSG00000089992	ENSMUST00000053876	18.5325	1.26788	14.617	8.84171e-05	0.000517305	glucose-6-phosphate dehydrogenase 2 [Source:MGI Symbol;Acc:MGI:105977]	50.6254	16.2308	3.11909	3.59509e-05	0.000547604	glucose-6-phosphate dehydrogenase 2 [Source:MGI Symbol;Acc:MGI:105977]
Dtna	ENSMUSG00000024302	ENSMUST00000047954	36.0659	2.50074	14.4221	2.2736e-05	0.000215176	dystrobrevin alpha [Source:MGI Symbol;Acc:MGI:106039]	5.75201	2.13733	2.69121	0.00193118	0.00870599	dystrobrevin alpha [Source:MGI Symbol;Acc:MGI:106039]
Sgk1	ENSMUSG00000019970	ENSMUST00000120509	290.71	20.2864	14.3303	2.85183e-09	1.89e-06	serum/glucocorticoid regulated kinase 1 [Source:MGI Symbol;Acc:MGI:1340062]	454.172	146.849	3.09279	2.7474e-06	0.00011933	serum/glucocorticoid regulated kinase 1 [Source:MGI Symbol;Acc:MGI:1340062]
Ackr4	ENSMUSG00000079355	ENSMUST00000050139	22.1496	1.62458	13.6341	1.48224e-05	0.000163169	atypical chemokine receptor 4 [Source:MGI Symbol;Acc:MGI:2181676]	6.85713	2.88128	2.37989	0.00164073	0.00772573	atypical chemokine receptor 4 [Source:MGI Symbol;Acc:MGI:2181676]
Dio3	ENSMUSG00000075707	ENSMUST00000173014	712.068	53.9775	13.1919	3.42684e-08	5.44e-06	deiodinase, iodothyronine type III [Source:MGI Symbol;Acc:MGI:1306782]	213.375	10.7173	19.9094	4.78572e-08	1.24e-05	deiodinase, iodothyronine type III [Source:MGI Symbol;Acc:MGI:1306782]
Lamc1	ENSMUSG00000026478	ENSMUST00000027752	354.812	27.1816	13.0534	2.90461e-08	5.32e-06	laminin, gamma 1 [Source:MGI Symbol;Acc:MGI:99914]	190.317	83.4461	2.28071	1.74272e-08	7.5e-06	laminin, gamma 1 [Source:MGI Symbol;Acc:MGI:99914]
Dlk2	ENSMUSG00000047428	ENSMUST00000188223	34.4165	2.64167	13.0283	7.47554e-05	0.000460312	delta-like 2 homolog (Drosophila) [Source:MGI Symbol;Acc:MGI:2146838]	27.4199	12.8011	2.14199	0.000676333	0.00408211	delta-like 2 homolog (Drosophila) [Source:MGI Symbol;Acc:MGI:2146838]
Sbsn	ENSMUSG00000046056	ENSMUST00000182229	922.699	72.8862	12.6594	9.32599e-08	9.76e-06	suprabasin [Source:MGI Symbol;Acc:MGI:2446326]	258.888	54.8405	4.72074	1.88969e-06	9.27e-05	suprabasin [Source:MGI Symbol;Acc:MGI:2446326]
Nrcam	ENSMUSG00000020598	ENSMUST00000218940	6.91285	0.561285	12.3161	0.000244926	0.00106335	neuronal cell adhesion molecule [Source:MGI Symbol;Acc:MGI:104750]	3.53095	0.319067	11.0665	1.09555e-05	0.000257254	neuronal cell adhesion molecule [Source:MGI Symbol;Acc:MGI:104750]
Nek7	ENSMUSG00000026393	ENSMUST00000186017	54.8158	4.45098	12.3155	4.65645e-07	2.3e-05	NIMA (never in mitosis gene a)-related expressed kinase 7 [Source:MGI Symbol;Acc:MGI:1890645]	20.851	10.3136	2.0217	3.43723e-05	0.000533666	NIMA (never in mitosis gene a)-related expressed kinase 7 [Source:MGI Symbol;Acc:MGI:1890645]
Add3	ENSMUSG00000025026	ENSMUST00000111741	181.799	14.9548	12.1565	3.39127e-07	1.98e-05	adducin 3 (gamma) [Source:MGI Symbol;Acc:MGI:1351615]	26.289	8.00428	3.28437	5.98256e-06	0.000179198	adducin 3 (gamma) [Source:MGI Symbol;Acc:MGI:1351615]
Ano1	ENSMUSG00000031075	ENSMUST00000121758	152.509	12.6642	12.0425	4.32678e-08	6.3e-06	anoctamin 1, calcium activated chloride channel [Source:MGI Symbol;Acc:MGI:2142149]	16.8672	2.27459	7.41549	3.45759e-06	0.00013179	anoctamin 1, calcium activated chloride channel [Source:MGI Symbol;Acc:MGI:2142149]
Samhd1	ENSMUSG00000027639	ENSMUST00000057725	255.585	21.2456	12.03	2.60826e-07	1.68e-05	SAM domain and HD domain, 1 [Source:MGI Symbol;Acc:MGI:1927468]	119.919	43.5335	2.75465	7.63741e-08	1.55e-05	SAM domain and HD domain, 1 [Source:MGI Symbol;Acc:MGI:1927468]
Aif1l	ENSMUSG00000001864	ENSMUST00000001920	36.3804	3.24441	11.2133	2.43101e-05	0.000225072	allograft inflammatory factor 1-like [Source:MGI Symbol;Acc:MGI:1919598]	141.224	61.1964	2.30771	3.1771e-06	0.000126182	allograft inflammatory factor 1-like [Source:MGI Symbol;Acc:MGI:1919598]
Suox	ENSMUSG00000049858	ENSMUST00000054764	74.7147	6.70694	11.1399	1.99163e-06	5.07e-05	sulfite oxidase [Source:MGI Symbol;Acc:MGI:2446117]	194.024	16.3531	11.8647	1.70742e-08	7.5e-06	sulfite oxidase [Source:MGI Symbol;Acc:MGI:2446117]
Ass1	ENSMUSG00000076441	ENSMUST00000102840	146.303	13.1333	11.1398	4.01333e-07	2.14e-05	argininosuccinate synthetase 1 [Source:MGI Symbol;Acc:MGI:88090]	19.919	7.09561	2.80723	0.000398783	0.00283323	argininosuccinate synthetase 1 [Source:MGI Symbol;Acc:MGI:88090]
Sema3e	ENSMUSG00000063531	ENSMUST00000130116	9.54107	0.860959	11.0819	0.000241314	0.00105119	sema domain, immunoglobulin domain (Ig), short basic domain, secreted, (semaphorin) 3E [Source:MGI Symbol;Acc:MGI:1340034]	3.95238	0.876521	4.50917	0.000182978	0.00163784	sema domain, immunoglobulin domain (Ig), short basic domain, secreted, (semaphorin) 3E [Source:MGI Symbol;Acc:MGI:1340034]
Arhgap20	ENSMUSG00000053199	ENSMUST00000130405	3.34151	0.307198	10.8774	0.000819239	0.00258493	Rho GTPase activating protein 20 [Source:MGI Symbol;Acc:MGI:2445175]	11.3174	0.997236	11.3487	2.88999e-05	0.0004759	Rho GTPase activating protein 20 [Source:MGI Symbol;Acc:MGI:2445175]
Ptn	ENSMUSG00000029838	ENSMUST00000101534	497.571	46.6372	10.669	3.95966e-07	2.14e-05	pleiotrophin [Source:MGI Symbol;Acc:MGI:97804]	7.73453	1.0982	7.04293	0.000520783	0.00339004	pleiotrophin [Source:MGI Symbol;Acc:MGI:97804]
Tnfaip2	ENSMUSG00000021281	ENSMUST00000102745	157.754	15.181	10.3915	4.96572e-08	6.94e-06	tumor necrosis factor, alpha-induced protein 2 [Source:MGI Symbol;Acc:MGI:104960]	256.234	44.3537	5.77706	4.36384e-07	3.97e-05	tumor necrosis factor, alpha-induced protein 2 [Source:MGI Symbol;Acc:MGI:104960]
Isoc1	ENSMUSG00000024601	ENSMUST00000025503	119.84	12.2333	9.79621	3.90308e-06	7.51e-05	isochorismatase domain containing 1 [Source:MGI Symbol;Acc:MGI:1913557]	67.4289	21.4283	3.14672	1.08647e-05	0.000255869	isochorismatase domain containing 1 [Source:MGI Symbol;Acc:MGI:1913557]
Kdr	ENSMUSG00000062960	ENSMUST00000113516	22.5959	2.3496	9.6169	5.44875e-05	0.000374347	kinase insert domain protein receptor [Source:MGI Symbol;Acc:MGI:96683]	6.97303	0.938226	7.43214	1.53597e-05	0.000320027	kinase insert domain protein receptor [Source:MGI Symbol;Acc:MGI:96683]
Cystm1	ENSMUSG00000046727	ENSMUST00000139727	145.066	15.4979	9.36038	6.46375e-05	0.000417978	cysteine-rich transmembrane module containing 1 [Source:MGI Symbol;Acc:MGI:1913310]	320.36	18.8152	17.0266	5.92296e-07	4.49e-05	cysteine-rich transmembrane module containing 1 [Source:MGI Symbol;Acc:MGI:1913310]
Lama5	ENSMUSG00000015647	ENSMUST00000130796	135.07	15.0546	8.97203	2.23925e-08	4.79e-06	laminin, alpha 5 [Source:MGI Symbol;Acc:MGI:105382]	115.17	30.3772	3.79132	1.91852e-07	2.51e-05	laminin, alpha 5 [Source:MGI Symbol;Acc:MGI:105382]
Bhlhe40	ENSMUSG00000030103	ENSMUST00000032194	37.4073	4.23151	8.84019	2.49841e-06	5.82e-05	basic helix-loop-helix family, member e40 [Source:MGI Symbol;Acc:MGI:1097714]	66.1138	26.5559	2.4896	4.3081e-06	0.000148068	basic helix-loop-helix family, member e40 [Source:MGI Symbol;Acc:MGI:1097714]
Sptlc2	ENSMUSG00000021036	ENSMUST00000021424	116.065	13.272	8.74511	5.89518e-07	2.67e-05	serine palmitoyltransferase, long chain base subunit 2 [Source:MGI Symbol;Acc:MGI:108074]	124.995	41.2301	3.03164	2.63297e-06	0.000117317	serine palmitoyltransferase, long chain base subunit 2 [Source:MGI Symbol;Acc:MGI:108074]
Sh3pxd2a	ENSMUSG00000053617	ENSMUST00000081619	115.767	13.7877	8.39637	4.68448e-08	6.69e-06	SH3 and PX domains 2A [Source:MGI Symbol;Acc:MGI:1298393]	40.3655	19.8516	2.03336	1.91933e-06	9.36e-05	SH3 and PX domains 2A [Source:MGI Symbol;Acc:MGI:1298393]
Irak3	ENSMUSG00000020227	ENSMUST00000020448	27.3269	3.3582	8.13738	1.52833e-05	0.000166758	interleukin-1 receptor-associated kinase 3 [Source:MGI Symbol;Acc:MGI:1921164]	15.069	2.81036	5.36193	4.54419e-05	0.000643427	interleukin-1 receptor-associated kinase 3 [Source:MGI Symbol;Acc:MGI:1921164]
Kazald1	ENSMUSG00000025213	ENSMUST00000111948	150.351	18.8826	7.96242	5.84892e-06	9.39e-05	Kazal-type serine peptidase inhibitor domain 1 [Source:MGI Symbol;Acc:MGI:2147606]	10.6552	1.89354	5.62714	0.000209585	0.00179796	Kazal-type serine peptidase inhibitor domain 1 [Source:MGI Symbol;Acc:MGI:2147606]
Notch4	ENSMUSG00000015468	ENSMUST00000015612	28.4281	3.57803	7.94518	1.51377e-05	0.000165795	notch 4 [Source:MGI Symbol;Acc:MGI:107471]	26.8225	0.996507	26.9165	1.35317e-05	0.00029573	notch 4 [Source:MGI Symbol;Acc:MGI:107471]
S100a4	ENSMUSG00000001020	ENSMUST00000001046	1325.57	168.773	7.85412	1.17465e-08	3.71e-06	S100 calcium binding protein A4 [Source:MGI Symbol;Acc:MGI:1330282]	6565.66	1759.49	3.73158	1.27012e-08	6.81e-06	S100 calcium binding protein A4 [Source:MGI Symbol;Acc:MGI:1330282]
Adora2b	ENSMUSG00000018500	ENSMUST00000018644	16.4619	2.1068	7.81367	4.5138e-05	0.000333743	adenosine A2b receptor [Source:MGI Symbol;Acc:MGI:99403]	2.91895	0.753336	3.8747	0.00019024	0.00168132	adenosine A2b receptor [Source:MGI Symbol;Acc:MGI:99403]
Slc22a5	ENSMUSG00000018900	ENSMUST00000019044	114.093	14.7251	7.7482	2.91413e-06	6.37e-05	solute carrier family 22 (organic cation transporter), member 5 [Source:MGI Symbol;Acc:MGI:1329012]	13.6524	4.51264	3.02536	0.000247163	0.00201209	solute carrier family 22 (organic cation transporter), member 5 [Source:MGI Symbol;Acc:MGI:1329012]
Hopx	ENSMUSG00000059325	ENSMUST00000120827	227.957	30.2275	7.54138	1.24857e-06	3.88e-05	HOP homeobox [Source:MGI Symbol;Acc:MGI:1916782]	30.0893	11.6848	2.57509	0.000297268	0.00229399	HOP homeobox [Source:MGI Symbol;Acc:MGI:1916782]
Fst	ENSMUSG00000021765	ENSMUST00000022287	278.099	38.5841	7.20761	4.86259e-07	2.37e-05	follistatin [Source:MGI Symbol;Acc:MGI:95586]	218.927	30.1295	7.26621	6.94303e-08	1.49e-05	follistatin [Source:MGI Symbol;Acc:MGI:95586]
Stra6	ENSMUSG00000032327	ENSMUST00000085677	110.928	15.404	7.20127	1.54122e-06	4.42e-05	stimulated by retinoic acid gene 6 [Source:MGI Symbol;Acc:MGI:107742]	98.4718	5.80722	16.9568	4.44468e-07	3.97e-05	stimulated by retinoic acid gene 6 [Source:MGI Symbol;Acc:MGI:107742]
Csrnp1	ENSMUSG00000032515	ENSMUST00000035101	25.5312	3.55535	7.18107	6.74089e-05	0.000430915	cysteine-serine-rich nuclear protein 1 [Source:MGI Symbol;Acc:MGI:2387989]	62.1421	16.7785	3.70367	1.36934e-05	0.000296819	cysteine-serine-rich nuclear protein 1 [Source:MGI Symbol;Acc:MGI:2387989]
Gas7	ENSMUSG00000033066	ENSMUST00000108681	60.9431	8.80885	6.9184	8.85208e-07	3.22e-05	growth arrest specific 7 [Source:MGI Symbol;Acc:MGI:1202388]	42.1262	12.3731	3.40466	5.68685e-06	0.000173831	growth arrest specific 7 [Source:MGI Symbol;Acc:MGI:1202388]
Fnip2	ENSMUSG00000061175	ENSMUST00000133154	15.0285	2.21699	6.77879	2.45143e-06	5.73e-05	folliculin interacting protein 2 [Source:MGI Symbol;Acc:MGI:2683054]	12.2493	5.71185	2.14454	2.93211e-05	0.000478812	folliculin interacting protein 2 [Source:MGI Symbol;Acc:MGI:2683054]
Lyve1	ENSMUSG00000030787	ENSMUST00000033050	35.2405	5.27386	6.6821	1.94797e-06	5.01e-05	lymphatic vessel endothelial hyaluronan receptor 1 [Source:MGI Symbol;Acc:MGI:2136348]	3.67807	1.46188	2.51599	0.0018487	0.00845025	lymphatic vessel endothelial hyaluronan receptor 1 [Source:MGI Symbol;Acc:MGI:2136348]
Fabp4	ENSMUSG00000062515	ENSMUST00000029041	350.77	54.1956	6.4723	1.17584e-05	0.000141527	fatty acid binding protein 4, adipocyte [Source:MGI Symbol;Acc:MGI:88038]	294.291	137.86	2.13471	4.05589e-07	3.82e-05	fatty acid binding protein 4, adipocyte [Source:MGI Symbol;Acc:MGI:88038]
Ly6i	ENSMUSG00000022586	ENSMUST00000023250	57.594	8.92539	6.45282	0.000133403	0.000687187	lymphocyte antigen 6 complex, locus I [Source:MGI Symbol;Acc:MGI:1888480]	8.14031	0.203428	40.0157	3.94496e-05	0.000581619	lymphocyte antigen 6 complex, locus I [Source:MGI Symbol;Acc:MGI:1888480]
P2ry2	ENSMUSG00000032860	ENSMUST00000037540	4.60597	0.722044	6.37907	0.00442711	0.00989199	purinergic receptor P2Y, G-protein coupled 2 [Source:MGI Symbol;Acc:MGI:105107]	8.61413	3.40586	2.52921	0.000312277	0.00237943	purinergic receptor P2Y, G-protein coupled 2 [Source:MGI Symbol;Acc:MGI:105107]
Adam9	ENSMUSG00000031555	ENSMUST00000208247	39.4457	6.19214	6.37029	1.01655e-06	3.5e-05	a disintegrin and metallopeptidase domain 9 (meltrin gamma) [Source:MGI Symbol;Acc:MGI:105376]	153.162	66.2773	2.31093	4.13418e-07	3.84e-05	a disintegrin and metallopeptidase domain 9 (meltrin gamma) [Source:MGI Symbol;Acc:MGI:105376]
Fam210b	ENSMUSG00000027495	ENSMUST00000028995	34.117	5.36843	6.35511	5.31317e-06	8.86e-05	family with sequence similarity 210, member B [Source:MGI Symbol;Acc:MGI:1914267]	44.1114	6.88057	6.41101	5.10461e-06	0.000164913	family with sequence similarity 210, member B [Source:MGI Symbol;Acc:MGI:1914267]
Loxl4	ENSMUSG00000025185	ENSMUST00000026190	2.49663	0.394326	6.33139	0.000495393	0.0017763	lysyl oxidase-like 4 [Source:MGI Symbol;Acc:MGI:1914823]	70.1219	26.0889	2.68781	1.66496e-06	8.7e-05	lysyl oxidase-like 4 [Source:MGI Symbol;Acc:MGI:1914823]
Sulf1	ENSMUSG00000016918	ENSMUST00000177608	94.731	15.4495	6.13167	6.14875e-07	2.7e-05	sulfatase 1 [Source:MGI Symbol;Acc:MGI:2138563]	63.0696	18.8672	3.34281	2.53005e-06	0.000113676	sulfatase 1 [Source:MGI Symbol;Acc:MGI:2138563]
Vgll3	ENSMUSG00000091243	ENSMUST00000168064	37.6625	6.52316	5.77366	2.60779e-05	0.000235574	vestigial like family member 3 [Source:MGI Symbol;Acc:MGI:1920819]	161.708	75.3719	2.14546	3.36614e-06	0.000130155	vestigial like family member 3 [Source:MGI Symbol;Acc:MGI:1920819]
Pla2r1	ENSMUSG00000054580	ENSMUST00000112525	9.42733	1.64407	5.73416	2.91395e-07	1.81e-05	phospholipase A2 receptor 1 [Source:MGI Symbol;Acc:MGI:102468]	50.8637	14.8293	3.42995	1.44688e-06	7.94e-05	phospholipase A2 receptor 1 [Source:MGI Symbol;Acc:MGI:102468]
Cryab	ENSMUSG00000032060	ENSMUST00000217475	789.551	140.312	5.62712	4.65728e-06	8.28e-05	crystallin, alpha B [Source:MGI Symbol;Acc:MGI:88516]	2656.31	665.4	3.99204	1.74293e-07	2.35e-05	crystallin, alpha B [Source:MGI Symbol;Acc:MGI:88516]
Pxk	ENSMUSG00000033885	ENSMUST00000112689	46.0498	8.33133	5.5273	1.21238e-05	0.00014382	PX domain containing serine/threonine kinase [Source:MGI Symbol;Acc:MGI:1289230]	88.9755	28.2719	3.14713	5.02065e-08	1.26e-05	PX domain containing serine/threonine kinase [Source:MGI Symbol;Acc:MGI:1289230]
Cyth3	ENSMUSG00000018001	ENSMUST00000116456	29.9523	5.43075	5.51531	1.45113e-06	4.24e-05	cytohesin 3 [Source:MGI Symbol;Acc:MGI:1335107]	109.043	16.695	6.53151	1.3388e-07	2.04e-05	cytohesin 3 [Source:MGI Symbol;Acc:MGI:1335107]
Prdx6b	ENSMUSG00000050114	ENSMUST00000057072	5.19043	0.946349	5.48469	4.14097e-06	7.76e-05	peroxiredoxin 6B [Source:MGI Symbol;Acc:MGI:1336888]	6.18248	1.63106	3.79048	0.000837548	0.00475201	peroxiredoxin 6B [Source:MGI Symbol;Acc:MGI:1336888]
Gprc5b	ENSMUSG00000008734	ENSMUST00000008878	21.1252	3.97665	5.31232	1.23044e-06	3.85e-05	G protein-coupled receptor, family C, group 5, member B [Source:MGI Symbol;Acc:MGI:1927596]	6.6488	2.08026	3.19614	5.79145e-05	0.000753076	G protein-coupled receptor, family C, group 5, member B [Source:MGI Symbol;Acc:MGI:1927596]
Plcd3	ENSMUSG00000020937	ENSMUST00000128650	59.2422	11.1959	5.29142	1.21711e-06	3.82e-05	phospholipase C, delta 3 [Source:MGI Symbol;Acc:MGI:107451]	19.4196	8.54268	2.27325	1.98112e-05	0.000376822	phospholipase C, delta 3 [Source:MGI Symbol;Acc:MGI:107451]
Serpinb9	ENSMUSG00000045827	ENSMUST00000063191	29.0178	5.4868	5.28865	1.58353e-06	4.51e-05	serine (or cysteine) peptidase inhibitor, clade B, member 9 [Source:MGI Symbol;Acc:MGI:106603]	7.88367	3.84601	2.04983	0.000101824	0.00110218	serine (or cysteine) peptidase inhibitor, clade B, member 9 [Source:MGI Symbol;Acc:MGI:106603]
Ptx3	ENSMUSG00000027832	ENSMUST00000029421	8.02353	1.54582	5.19048	0.00105442	0.00313404	pentraxin related gene [Source:MGI Symbol;Acc:MGI:104641]	25.4565	8.2894	3.07098	0.000204119	0.00176424	pentraxin related gene [Source:MGI Symbol;Acc:MGI:104641]
Zbtb16	ENSMUSG00000066687	ENSMUST00000093852	19.1016	3.68034	5.19017	5.12107e-05	0.000361172	zinc finger and BTB domain containing 16 [Source:MGI Symbol;Acc:MGI:103222]	3.62018	0.0292261	123.868	0.000353798	0.00260664	zinc finger and BTB domain containing 16 [Source:MGI Symbol;Acc:MGI:103222]
Medag	ENSMUSG00000029659	ENSMUST00000093110	62.1911	12.5902	4.93965	7.92812e-07	3.05e-05	mesenteric estrogen dependent adipogenesis [Source:MGI Symbol;Acc:MGI:1917967]	236.007	48.0244	4.91432	1.87323e-06	9.27e-05	mesenteric estrogen dependent adipogenesis [Source:MGI Symbol;Acc:MGI:1917967]
C77080	ENSMUSG00000050390	ENSMUST00000106051	42.5152	8.71196	4.88009	2.82616e-05	0.00024763	expressed sequence C77080 [Source:MGI Symbol;Acc:MGI:2140651]	25.1596	6.79255	3.704	2.94843e-05	0.000480501	expressed sequence C77080 [Source:MGI Symbol;Acc:MGI:2140651]
Lgals3	ENSMUSG00000050335	ENSMUST00000151405	125.458	26.3565	4.76005	1.50928e-06	4.36e-05	lectin, galactose binding, soluble 3 [Source:MGI Symbol;Acc:MGI:96778]	349.93	116.346	3.00766	1.34444e-07	2.04e-05	lectin, galactose binding, soluble 3 [Source:MGI Symbol;Acc:MGI:96778]
Lrat	ENSMUSG00000028003	ENSMUST00000029632	5.52071	1.19872	4.60549	5.41746e-05	0.00037279	lecithin-retinol acyltransferase (phosphatidylcholine-retinol-O-acyltransferase) [Source:MGI Symbol;Acc:MGI:1891259]	7.71644	2.25557	3.42106	2.50346e-05	0.000440089	lecithin-retinol acyltransferase (phosphatidylcholine-retinol-O-acyltransferase) [Source:MGI Symbol;Acc:MGI:1891259]
Colec12	ENSMUSG00000036103	ENSMUST00000040069	37.0882	8.15451	4.54818	3.0355e-06	6.5e-05	collectin sub-family member 12 [Source:MGI Symbol;Acc:MGI:2152907]	54.755	25.2707	2.16674	6.77227e-05	0.000834728	collectin sub-family member 12 [Source:MGI Symbol;Acc:MGI:2152907]
Srgn	ENSMUSG00000020077	ENSMUST00000160987	1124.38	251.433	4.47189	6.58259e-08	7.68e-06	serglycin [Source:MGI Symbol;Acc:MGI:97756]	2106.17	675.504	3.11792	1.20575e-06	7.03e-05	serglycin [Source:MGI Symbol;Acc:MGI:97756]
Col11a1	ENSMUSG00000027966	ENSMUST00000123619	13.86	3.16112	4.38451	3.30173e-06	6.84e-05	collagen, type XI, alpha 1 [Source:MGI Symbol;Acc:MGI:88446]	284.462	29.0587	9.78922	4.08205e-08	1.17e-05	collagen, type XI, alpha 1 [Source:MGI Symbol;Acc:MGI:88446]
Perp	ENSMUSG00000019851	ENSMUST00000019998	75.4916	17.6625	4.27413	6.05945e-09	2.7e-06	PERP, TP53 apoptosis effector [Source:MGI Symbol;Acc:MGI:1929938]	21.2597	1.64238	12.9445	3.95634e-06	0.000141104	PERP, TP53 apoptosis effector [Source:MGI Symbol;Acc:MGI:1929938]
Tnfsf9	ENSMUSG00000035678	ENSMUST00000039490	17.8817	4.22145	4.23593	0.000370584	0.00144356	tumor necrosis factor (ligand) superfamily, member 9 [Source:MGI Symbol;Acc:MGI:1101058]	13.8424	4.71716	2.93448	0.000271284	0.00215593	tumor necrosis factor (ligand) superfamily, member 9 [Source:MGI Symbol;Acc:MGI:1101058]
Atp8a1	ENSMUSG00000037685	ENSMUST00000135930	29.9306	7.12265	4.20217	1.46932e-06	4.27e-05	ATPase, aminophospholipid transporter (APLT), class I, type 8A, member 1 [Source:MGI Symbol;Acc:MGI:1330848]	35.78	11.6069	3.08265	7.86773e-06	0.000208488	ATPase, aminophospholipid transporter (APLT), class I, type 8A, member 1 [Source:MGI Symbol;Acc:MGI:1330848]
Dennd4a	ENSMUSG00000053641	ENSMUST00000038890	7.77546	1.8582	4.18441	8.3491e-07	3.1e-05	DENN/MADD domain containing 4A [Source:MGI Symbol;Acc:MGI:2142979]	11.831	4.01797	2.94452	0.000111702	0.00117473	DENN/MADD domain containing 4A [Source:MGI Symbol;Acc:MGI:2142979]
Rin3	ENSMUSG00000044456	ENSMUST00000056950	34.3018	8.30537	4.13008	1.51517e-05	0.000165843	Ras and Rab interactor 3 [Source:MGI Symbol;Acc:MGI:2385708]	21.4966	7.9973	2.68798	1.76286e-05	0.000349207	Ras and Rab interactor 3 [Source:MGI Symbol;Acc:MGI:2385708]
Tacstd2	ENSMUSG00000051397	ENSMUST00000058178	52.7812	12.8257	4.11528	0.000262592	0.00112209	tumor-associated calcium signal transducer 2 [Source:MGI Symbol;Acc:MGI:1861606]	20.4301	6.94904	2.93999	0.000217291	0.00184109	tumor-associated calcium signal transducer 2 [Source:MGI Symbol;Acc:MGI:1861606]
Nuak2	ENSMUSG00000009772	ENSMUST00000072177	4.72269	1.16119	4.06713	5.34783e-05	0.000369892	NUAK family, SNF1-like kinase, 2 [Source:MGI Symbol;Acc:MGI:1921387]	23.4973	5.55194	4.23226	1.77149e-05	0.000350054	NUAK family, SNF1-like kinase, 2 [Source:MGI Symbol;Acc:MGI:1921387]
Ugcg	ENSMUSG00000028381	ENSMUST00000030074	40.8134	10.0806	4.04869	2.1191e-05	0.000206087	UDP-glucose ceramide glucosyltransferase [Source:MGI Symbol;Acc:MGI:1332243]	88.3451	32.1505	2.74786	2.52462e-07	2.9e-05	UDP-glucose ceramide glucosyltransferase [Source:MGI Symbol;Acc:MGI:1332243]
Snx24	ENSMUSG00000024535	ENSMUST00000025417	19.9051	4.9968	3.98357	0.000327258	0.00131538	sorting nexing 24 [Source:MGI Symbol;Acc:MGI:1916476]	51.122	20.4749	2.49681	3.73023e-08	1.13e-05	sorting nexing 24 [Source:MGI Symbol;Acc:MGI:1916476]
G6pdx	ENSMUSG00000031400	ENSMUST00000004327	64.8976	16.3365	3.97256	4.25955e-05	0.000321106	glucose-6-phosphate dehydrogenase X-linked [Source:MGI Symbol;Acc:MGI:105979]	200.631	58.5817	3.42481	5.12864e-06	0.000164988	glucose-6-phosphate dehydrogenase X-linked [Source:MGI Symbol;Acc:MGI:105979]
Klf4	ENSMUSG00000003032	ENSMUST00000132746	45.1621	11.5224	3.9195	4.92322e-05	0.000351424	Kruppel-like factor 4 (gut) [Source:MGI Symbol;Acc:MGI:1342287]	100.356	39.2147	2.55914	2.67733e-06	0.000118964	Kruppel-like factor 4 (gut) [Source:MGI Symbol;Acc:MGI:1342287]
Pi15	ENSMUSG00000067780	ENSMUST00000088476	46.5379	12.1427	3.83257	7.18419e-07	2.93e-05	peptidase inhibitor 15 [Source:MGI Symbol;Acc:MGI:1934659]	12.5528	0.467118	26.8728	1.37409e-06	7.73e-05	peptidase inhibitor 15 [Source:MGI Symbol;Acc:MGI:1934659]
Fkbp5	ENSMUSG00000024222	ENSMUST00000079413	85.8361	22.443	3.82462	3.97851e-06	7.57e-05	FK506 binding protein 5 [Source:MGI Symbol;Acc:MGI:104670]	29.3438	2.04529	14.347	5.31196e-07	4.28e-05	FK506 binding protein 5 [Source:MGI Symbol;Acc:MGI:104670]
Cd47	ENSMUSG00000055447	ENSMUST00000084838	92.1925	24.3264	3.78982	2.86583e-05	0.000249741	CD47 antigen (Rh-related antigen, integrin-associated signal transducer) [Source:MGI Symbol;Acc:MGI:96617]	36.7105	17.5627	2.09025	8.69291e-06	0.000222652	CD47 antigen (Rh-related antigen, integrin-associated signal transducer) [Source:MGI Symbol;Acc:MGI:96617]
Il1r1	ENSMUSG00000026072	ENSMUST00000027241	16.214	4.28221	3.78637	1.87465e-05	0.000190017	interleukin 1 receptor, type I [Source:MGI Symbol;Acc:MGI:96545]	21.4027	10.4432	2.04944	7.23399e-06	0.000198672	interleukin 1 receptor, type I [Source:MGI Symbol;Acc:MGI:96545]
Sphk1	ENSMUSG00000061878	ENSMUST00000106388	172.161	45.7986	3.75908	2.19742e-05	0.000209922	sphingosine kinase 1 [Source:MGI Symbol;Acc:MGI:1316649]	240.871	59.3368	4.05939	7.69502e-07	5.36e-05	sphingosine kinase 1 [Source:MGI Symbol;Acc:MGI:1316649]
Tom1l1	ENSMUSG00000020541	ENSMUST00000020849	10.134	2.73298	3.70803	6.01796e-05	0.00039813	target of myb1-like 1 (chicken) [Source:MGI Symbol;Acc:MGI:1919193]	29.9461	13.199	2.26882	0.000244587	0.00200346	target of myb1-like 1 (chicken) [Source:MGI Symbol;Acc:MGI:1919193]
Ackr3	ENSMUSG00000044337	ENSMUST00000065587	65.3661	17.7366	3.68537	1.31559e-05	0.000151486	atypical chemokine receptor 3 [Source:MGI Symbol;Acc:MGI:109562]	513.65	61.759	8.31701	9.14143e-08	1.66e-05	atypical chemokine receptor 3 [Source:MGI Symbol;Acc:MGI:109562]
Fam46c	ENSMUSG00000044468	ENSMUST00000128107	19.4403	5.41593	3.58947	8.99034e-05	0.000522305	family with sequence similarity 46, member C [Source:MGI Symbol;Acc:MGI:1921895]	15.3904	1.88635	8.15879	0.000328314	0.00247493	family with sequence similarity 46, member C [Source:MGI Symbol;Acc:MGI:1921895]
Ctnnal1	ENSMUSG00000038816	ENSMUST00000045142	35.3119	9.87137	3.57721	5.7878e-06	9.33e-05	catenin (cadherin associated protein), alpha-like 1 [Source:MGI Symbol;Acc:MGI:1859649]	29.9848	3.96497	7.56244	2.25694e-07	2.77e-05	catenin (cadherin associated protein), alpha-like 1 [Source:MGI Symbol;Acc:MGI:1859649]
Col4a5	ENSMUSG00000031274	ENSMUST00000112931	26.1445	7.44837	3.51009	2.1803e-05	0.00020898	collagen, type IV, alpha 5 [Source:MGI Symbol;Acc:MGI:88456]	32.5003	11.7634	2.76284	9.65842e-06	0.000237802	collagen, type IV, alpha 5 [Source:MGI Symbol;Acc:MGI:88456]
Ero1l	ENSMUSG00000021831	ENSMUST00000022378	24.5378	7.13804	3.43761	6.47662e-06	9.87e-05	ERO1-like (S. cerevisiae) [Source:MGI Symbol;Acc:MGI:1354385]	67.8317	28.9092	2.34637	3.60786e-07	3.47e-05	ERO1-like (S. cerevisiae) [Source:MGI Symbol;Acc:MGI:1354385]
Parp4	ENSMUSG00000054509	ENSMUST00000161553	12.8341	3.7743	3.40038	6.78932e-05	0.000433192	poly (ADP-ribose) polymerase family, member 4 [Source:MGI Symbol;Acc:MGI:2685589]	9.33462	3.72699	2.5046	0.000343352	0.00254742	poly (ADP-ribose) polymerase family, member 4 [Source:MGI Symbol;Acc:MGI:2685589]
Klf10	ENSMUSG00000037465	ENSMUST00000074043	43.2811	12.7415	3.39685	1.86354e-05	0.000189559	Kruppel-like factor 10 [Source:MGI Symbol;Acc:MGI:1101353]	6.04243	1.90613	3.17001	0.000991802	0.00536962	Kruppel-like factor 10 [Source:MGI Symbol;Acc:MGI:1101353]
Ggta1	ENSMUSG00000035778	ENSMUST00000079424	39.5534	11.6889	3.38385	6.97749e-07	2.88e-05	glycoprotein galactosyltransferase alpha 1, 3 [Source:MGI Symbol;Acc:MGI:95704]	49.3737	20.5127	2.40699	2.7489e-05	0.000462511	glycoprotein galactosyltransferase alpha 1, 3 [Source:MGI Symbol;Acc:MGI:95704]
Mlph	ENSMUSG00000026303	ENSMUST00000027528	11.566	3.446	3.35637	2.3519e-06	5.61e-05	melanophilin [Source:MGI Symbol;Acc:MGI:2176380]	28.1635	1.68022	16.7618	1.89949e-06	9.29e-05	melanophilin [Source:MGI Symbol;Acc:MGI:2176380]
Hmox1	ENSMUSG00000005413	ENSMUST00000005548	41.5924	12.7293	3.26745	0.000413814	0.00156023	heme oxygenase 1 [Source:MGI Symbol;Acc:MGI:96163]	131.277	59.6875	2.19941	5.19939e-05	0.000703009	heme oxygenase 1 [Source:MGI Symbol;Acc:MGI:96163]
Myzap	ENSMUSG00000041361	ENSMUST00000163708	23.1578	7.13872	3.24398	0.000515261	0.00182631	myocardial zonula adherens protein [Source:MGI Symbol;Acc:MGI:2142908]	13.5757	1.66019	8.17722	3.91896e-05	0.000578815	myocardial zonula adherens protein [Source:MGI Symbol;Acc:MGI:2142908]
Slc25a29	ENSMUSG00000021265	ENSMUST00000021693	62.2897	19.4627	3.20047	2.72481e-05	0.000241472	solute carrier family 25 (mitochondrial carrier, palmitoylcarnitine transporter), member 29 [Source:MGI Symbol;Acc:MGI:2444911]	45.0227	3.05907	14.7178	2.52864e-06	0.000113676	solute carrier family 25 (mitochondrial carrier, palmitoylcarnitine transporter), member 29 [Source:MGI Symbol;Acc:MGI:2444911]
Eva1c	ENSMUSG00000039903	ENSMUST00000138064	96.0629	30.1954	3.18137	3.348e-05	0.000276651	eva-1 homolog C (C. elegans) [Source:MGI Symbol;Acc:MGI:1918217]	24.8996	1.3861	17.9638	6.42898e-06	0.000186661	eva-1 homolog C (C. elegans) [Source:MGI Symbol;Acc:MGI:1918217]
Tnfaip8	ENSMUSG00000062210	ENSMUST00000148989	75.1002	23.6085	3.18107	9.75422e-06	0.000125821	tumor necrosis factor, alpha-induced protein 8 [Source:MGI Symbol;Acc:MGI:2147191]	13.3714	2.45184	5.4536	8.4829e-06	0.000219017	tumor necrosis factor, alpha-induced protein 8 [Source:MGI Symbol;Acc:MGI:2147191]
Lonrf3	ENSMUSG00000016239	ENSMUST00000135758	4.40272	1.38631	3.17587	7.51836e-05	0.000462125	LON peptidase N-terminal domain and ring finger 3 [Source:MGI Symbol;Acc:MGI:1921615]	10.5075	1.75777	5.97773	3.5494e-05	0.00054311	LON peptidase N-terminal domain and ring finger 3 [Source:MGI Symbol;Acc:MGI:1921615]
Tinagl1	ENSMUSG00000028776	ENSMUST00000030560	178.47	57.9648	3.07894	4.84827e-07	2.37e-05	tubulointerstitial nephritis antigen-like 1 [Source:MGI Symbol;Acc:MGI:2137617]	718.495	185.317	3.87711	7.34469e-08	1.53e-05	tubulointerstitial nephritis antigen-like 1 [Source:MGI Symbol;Acc:MGI:2137617]
Ehbp1	ENSMUSG00000042302	ENSMUST00000045167	14.1214	4.59006	3.07652	8.75411e-06	0.000118098	EH domain binding protein 1 [Source:MGI Symbol;Acc:MGI:2667252]	20.487	6.59401	3.10691	9.02115e-06	0.000229234	EH domain binding protein 1 [Source:MGI Symbol;Acc:MGI:2667252]
Fam111a	ENSMUSG00000024691	ENSMUST00000139270	18.2527	5.96429	3.06034	0.000495118	0.00177568	family with sequence similarity 111, member A [Source:MGI Symbol;Acc:MGI:1915508]	11.3361	5.38455	2.10529	6.84933e-05	0.000840727	family with sequence similarity 111, member A [Source:MGI Symbol;Acc:MGI:1915508]
Dennd2a	ENSMUSG00000038456	ENSMUST00000036877	18.9906	6.24715	3.03989	8.56507e-05	0.000506456	DENN/MADD domain containing 2A [Source:MGI Symbol;Acc:MGI:2444961]	43.4449	15.9585	2.72238	4.65174e-06	0.000155235	DENN/MADD domain containing 2A [Source:MGI Symbol;Acc:MGI:2444961]
Pttg1ip	ENSMUSG00000009291	ENSMUST00000009435	304.709	101.055	3.01527	8.40229e-06	0.00011578	pituitary tumor-transforming 1 interacting protein [Source:MGI Symbol;Acc:MGI:2652132]	452.093	120.156	3.76254	2.00898e-08	8.08e-06	pituitary tumor-transforming 1 interacting protein [Source:MGI Symbol;Acc:MGI:2652132]
Fam65a	ENSMUSG00000038604	ENSMUST00000043531	54.6003	18.1328	3.01113	4.32188e-05	0.000323455	family with sequence similarity 65, member A [Source:MGI Symbol;Acc:MGI:1922937]	58.4971	22.2589	2.62803	1.07449e-06	6.58e-05	family with sequence similarity 65, member A [Source:MGI Symbol;Acc:MGI:1922937]
Slc6a2	ENSMUSG00000055368	ENSMUST00000165470	23.551	7.88012	2.98866	2.55015e-06	5.89e-05	solute carrier family 6 (neurotransmitter transporter, noradrenalin), member 2 [Source:MGI Symbol;Acc:MGI:1270850]	6.31123	1.45431	4.33966	0.000108228	0.0011468	solute carrier family 6 (neurotransmitter transporter, noradrenalin), member 2 [Source:MGI Symbol;Acc:MGI:1270850]
Spn	ENSMUSG00000051457	ENSMUST00000143713	5.21317	1.75481	2.97079	0.000389121	0.00149467	sialophorin [Source:MGI Symbol;Acc:MGI:98384]	2.00119	0.411711	4.86066	0.00116345	0.00604264	sialophorin [Source:MGI Symbol;Acc:MGI:98384]
Ak4	ENSMUSG00000028527	ENSMUST00000102780	2.0411	0.689234	2.96141	0.00206089	0.00531914	adenylate kinase 4 [Source:MGI Symbol;Acc:MGI:87979]	18.5937	7.35017	2.52969	8.40029e-06	0.000217582	adenylate kinase 4 [Source:MGI Symbol;Acc:MGI:87979]
Htra1	ENSMUSG00000006205	ENSMUST00000150717	270.512	91.6187	2.95259	3.1756e-06	6.68e-05	HtrA serine peptidase 1 [Source:MGI Symbol;Acc:MGI:1929076]	1808.34	421.261	4.29269	1.8742e-09	3.35e-06	HtrA serine peptidase 1 [Source:MGI Symbol;Acc:MGI:1929076]
Fam107b	ENSMUSG00000026655	ENSMUST00000115052	42.7992	14.5192	2.94777	1.22211e-05	0.000144369	family with sequence similarity 107, member B [Source:MGI Symbol;Acc:MGI:1913790]	22.5602	6.1818	3.64946	0.000616877	0.00380901	family with sequence similarity 107, member B [Source:MGI Symbol;Acc:MGI:1913790]
Ficd	ENSMUSG00000053334	ENSMUST00000065698	5.63696	1.92976	2.92106	0.00262512	0.00644996	FIC domain containing [Source:MGI Symbol;Acc:MGI:1098550]	6.51799	3.19154	2.04227	0.0020171	0.00896026	FIC domain containing [Source:MGI Symbol;Acc:MGI:1098550]
Ly6c2	ENSMUSG00000022584	ENSMUST00000187864	146.506	51.4511	2.84749	1.98621e-06	5.07e-05	lymphocyte antigen 6 complex, locus C2 [Source:MGI Symbol;Acc:MGI:3712069]	2.89254	0.457325	6.32492	0.00132259	0.00662119	lymphocyte antigen 6 complex, locus C2 [Source:MGI Symbol;Acc:MGI:3712069]
Efnb1	ENSMUSG00000031217	ENSMUST00000052839	47.933	17.3388	2.7645	8.33205e-06	0.000115221	ephrin B1 [Source:MGI Symbol;Acc:MGI:102708]	45.3034	22.0818	2.05162	2.49506e-05	0.000440055	ephrin B1 [Source:MGI Symbol;Acc:MGI:102708]
Ly6a	ENSMUSG00000075602	ENSMUST00000189068	2167.71	786.624	2.75571	6.65954e-07	2.84e-05	lymphocyte antigen 6 complex, locus A [Source:MGI Symbol;Acc:MGI:107527]	242.52	16.1874	14.982	3.97326e-06	0.000141394	lymphocyte antigen 6 complex, locus A [Source:MGI Symbol;Acc:MGI:107527]
Mb21d2	ENSMUSG00000051065	ENSMUST00000100023	15.463	5.67532	2.7246	5.05573e-06	8.59e-05	Mab-21 domain containing 2 [Source:MGI Symbol;Acc:MGI:1917028]	15.6608	6.23167	2.5131	0.000157573	0.0014822	Mab-21 domain containing 2 [Source:MGI Symbol;Acc:MGI:1917028]
Atg16l2	ENSMUSG00000047767	ENSMUST00000207740	35.4202	13.0562	2.71291	0.000203444	0.000924463	autophagy related 16-like 2 (S. cerevisiae) [Source:MGI Symbol;Acc:MGI:1920933]	75.6399	4.55921	16.5906	8.54635e-06	0.000220301	autophagy related 16-like 2 (S. cerevisiae) [Source:MGI Symbol;Acc:MGI:1920933]
Galnt11	ENSMUSG00000038072	ENSMUST00000196213	32.7539	12.0943	2.70822	0.00225088	0.00569296	UDP-N-acetyl-alpha-D-galactosamine:polypeptide N-acetylgalactosaminyltransferase 11 [Source:MGI Symbol;Acc:MGI:2444392]	27.7792	10.1133	2.7468	0.000199164	0.00174133	UDP-N-acetyl-alpha-D-galactosamine:polypeptide N-acetylgalactosaminyltransferase 11 [Source:MGI Symbol;Acc:MGI:2444392]
Tmem37	ENSMUSG00000050777	ENSMUST00000056089	46.1573	17.0916	2.70058	1.35331e-05	0.000154128	transmembrane protein 37 [Source:MGI Symbol;Acc:MGI:2157899]	326.388	87.8978	3.71327	4.37109e-06	0.000149205	transmembrane protein 37 [Source:MGI Symbol;Acc:MGI:2157899]
Ostf1	ENSMUSG00000024725	ENSMUST00000025631	132.614	49.185	2.69622	0.000116287	0.000626548	osteoclast stimulating factor 1 [Source:MGI Symbol;Acc:MGI:700012]	281.286	82.8886	3.39354	3.27196e-07	3.25e-05	osteoclast stimulating factor 1 [Source:MGI Symbol;Acc:MGI:700012]
Agfg2	ENSMUSG00000029722	ENSMUST00000031736	18.2209	6.82037	2.67154	0.000596583	0.00203027	ArfGAP with FG repeats 2 [Source:MGI Symbol;Acc:MGI:2443267]	33.6523	8.33055	4.03963	1.79742e-05	0.000353441	ArfGAP with FG repeats 2 [Source:MGI Symbol;Acc:MGI:2443267]
Rgcc	ENSMUSG00000022018	ENSMUST00000022595	30.5226	11.4262	2.67129	0.000181073	0.000848709	regulator of cell cycle [Source:MGI Symbol;Acc:MGI:1913464]	8.5151	0.410338	20.7514	0.00162517	0.00768396	regulator of cell cycle [Source:MGI Symbol;Acc:MGI:1913464]
Mocs1	ENSMUSG00000064120	ENSMUST00000165390	31.4682	11.8306	2.65991	9.05163e-05	0.00052463	molybdenum cofactor synthesis 1 [Source:MGI Symbol;Acc:MGI:1928904]	51.8405	13.7291	3.77595	3.05259e-05	0.000491501	molybdenum cofactor synthesis 1 [Source:MGI Symbol;Acc:MGI:1928904]
Lamb2	ENSMUSG00000052911	ENSMUST00000194147	217.174	81.8155	2.65443	2.35489e-08	4.81e-06	laminin, beta 2 [Source:MGI Symbol;Acc:MGI:99916]	280.604	59.7318	4.69773	7.0778e-09	5.17e-06	laminin, beta 2 [Source:MGI Symbol;Acc:MGI:99916]
Bag3	ENSMUSG00000030847	ENSMUST00000033136	102.088	39.1541	2.60733	6.36022e-06	9.77e-05	BCL2-associated athanogene 3 [Source:MGI Symbol;Acc:MGI:1352493]	101.731	46.8239	2.17264	2.09062e-05	0.000390565	BCL2-associated athanogene 3 [Source:MGI Symbol;Acc:MGI:1352493]
Mpi	ENSMUSG00000032306	ENSMUST00000034856	75.1996	29.4778	2.55106	3.4963e-05	0.000284179	mannose phosphate isomerase [Source:MGI Symbol;Acc:MGI:97075]	67.2405	17.3101	3.88448	0.000124983	0.00126596	mannose phosphate isomerase [Source:MGI Symbol;Acc:MGI:97075]
Tex2	ENSMUSG00000040548	ENSMUST00000042780	20.476	8.0274	2.55076	0.000184856	0.000861763	testis expressed gene 2 [Source:MGI Symbol;Acc:MGI:102465]	21.3489	8.7624	2.43642	2.47002e-05	0.000436596	testis expressed gene 2 [Source:MGI Symbol;Acc:MGI:102465]
Tgfbr2	ENSMUSG00000032440	ENSMUST00000061101	115.119	45.3549	2.53818	3.31514e-06	6.84e-05	transforming growth factor, beta receptor II [Source:MGI Symbol;Acc:MGI:98729]	267.32	44.9108	5.95225	2.17875e-08	8.55e-06	transforming growth factor, beta receptor II [Source:MGI Symbol;Acc:MGI:98729]
Shb	ENSMUSG00000044813	ENSMUST00000147926	28.8624	11.4017	2.53142	7.4782e-06	0.000107858	src homology 2 domain-containing transforming protein B [Source:MGI Symbol;Acc:MGI:98294]	40.729	9.88578	4.11996	6.62657e-06	0.000188986	src homology 2 domain-containing transforming protein B [Source:MGI Symbol;Acc:MGI:98294]
Papln	ENSMUSG00000021223	ENSMUST00000121733	4.57087	1.85008	2.47064	0.000463936	0.00169949	papilin, proteoglycan-like sulfated glycoprotein [Source:MGI Symbol;Acc:MGI:2386139]	9.31906	2.81257	3.31336	4.99886e-05	0.00068665	papilin, proteoglycan-like sulfated glycoprotein [Source:MGI Symbol;Acc:MGI:2386139]
Snx1	ENSMUSG00000032382	ENSMUST00000034946	166.863	68.5833	2.43299	5.7414e-05	0.000386815	sorting nexin 1 [Source:MGI Symbol;Acc:MGI:1928395]	134.4	42.7157	3.14638	3.73231e-06	0.000138697	sorting nexin 1 [Source:MGI Symbol;Acc:MGI:1928395]
Gpx3	ENSMUSG00000018339	ENSMUST00000125094	8508.61	3499.91	2.43109	1.46134e-08	4.18e-06	glutathione peroxidase 3 [Source:MGI Symbol;Acc:MGI:105102]	3444.61	127.368	27.0445	6.36809e-11	1.02e-06	glutathione peroxidase 3 [Source:MGI Symbol;Acc:MGI:105102]
Fam117b	ENSMUSG00000041040	ENSMUST00000036540	12.1916	5.08551	2.39732	0.000695032	0.00227816	family with sequence similarity 117, member B [Source:MGI Symbol;Acc:MGI:1920000]	16.0211	6.19704	2.58529	1.01582e-05	0.000245337	family with sequence similarity 117, member B [Source:MGI Symbol;Acc:MGI:1920000]
Dact1	ENSMUSG00000044548	ENSMUST00000061273	7.23073	3.02565	2.38981	0.000777755	0.00248123	dishevelled-binding antagonist of beta-catenin 1 [Source:MGI Symbol;Acc:MGI:1891740]	9.01168	3.74619	2.40556	0.000137193	0.001353	dishevelled-binding antagonist of beta-catenin 1 [Source:MGI Symbol;Acc:MGI:1891740]
Arntl	ENSMUSG00000055116	ENSMUST00000047321	6.98618	2.93973	2.37647	0.00310029	0.00737883	aryl hydrocarbon receptor nuclear translocator-like [Source:MGI Symbol;Acc:MGI:1096381]	12.8581	5.97356	2.15251	0.000670555	0.00405484	aryl hydrocarbon receptor nuclear translocator-like [Source:MGI Symbol;Acc:MGI:1096381]
Lamc2	ENSMUSG00000026479	ENSMUST00000185356	8.68344	3.68871	2.35406	0.000383132	0.00147957	laminin, gamma 2 [Source:MGI Symbol;Acc:MGI:99913]	13.921	4.09737	3.39755	9.88831e-05	0.00108495	laminin, gamma 2 [Source:MGI Symbol;Acc:MGI:99913]
Dnajb4	ENSMUSG00000028035	ENSMUST00000134701	22.0194	9.3582	2.35296	0.0010528	0.00312977	DnaJ heat shock protein family (Hsp40) member B4 [Source:MGI Symbol;Acc:MGI:1914285]	112.293	39.821	2.81994	3.52416e-07	3.41e-05	DnaJ heat shock protein family (Hsp40) member B4 [Source:MGI Symbol;Acc:MGI:1914285]
Sptssa	ENSMUSG00000044408	ENSMUST00000056228	261.707	111.564	2.34581	1.122e-05	0.000137636	serine palmitoyltransferase, small subunit A [Source:MGI Symbol;Acc:MGI:1913399]	355.599	101.021	3.52004	8.77681e-07	5.74e-05	serine palmitoyltransferase, small subunit A [Source:MGI Symbol;Acc:MGI:1913399]
Tjap1	ENSMUSG00000012296	ENSMUST00000164342	59.2047	25.5708	2.31533	0.000309996	0.0012677	tight junction associated protein 1 [Source:MGI Symbol;Acc:MGI:1921344]	72.9668	33.2768	2.19272	1.75775e-07	2.35e-05	tight junction associated protein 1 [Source:MGI Symbol;Acc:MGI:1921344]
Dclre1b	ENSMUSG00000027845	ENSMUST00000063502	5.13033	2.22147	2.30943	0.00165908	0.00449369	DNA cross-link repair 1B [Source:MGI Symbol;Acc:MGI:2156057]	14.6471	4.05118	3.61551	3.15194e-06	0.000126117	DNA cross-link repair 1B [Source:MGI Symbol;Acc:MGI:2156057]
Ankrd46	ENSMUSG00000048307	ENSMUST00000057486	71.4903	31.0082	2.30553	0.000112009	0.000611641	ankyrin repeat domain 46 [Source:MGI Symbol;Acc:MGI:1916089]	72.1039	17.4337	4.1359	5.34337e-07	4.28e-05	ankyrin repeat domain 46 [Source:MGI Symbol;Acc:MGI:1916089]
Anxa3	ENSMUSG00000029484	ENSMUST00000199330	92.7925	41.4891	2.23655	0.0001381	0.000704865	annexin A3 [Source:MGI Symbol;Acc:MGI:1201378]	890.608	439.85	2.0248	9.15945e-07	5.85e-05	annexin A3 [Source:MGI Symbol;Acc:MGI:1201378]
Prdx6	ENSMUSG00000026701	ENSMUST00000071718	205.476	92.5215	2.22085	0.000197143	0.000903451	peroxiredoxin 6 [Source:MGI Symbol;Acc:MGI:894320]	279.025	69.7544	4.0001	1.32807e-07	2.04e-05	peroxiredoxin 6 [Source:MGI Symbol;Acc:MGI:894320]
Pgk1	ENSMUSG00000062070	ENSMUST00000081593	222.717	101.227	2.20018	1.33841e-06	4.04e-05	phosphoglycerate kinase 1 [Source:MGI Symbol;Acc:MGI:97555]	649.962	311.435	2.08699	3.09284e-06	0.000125627	phosphoglycerate kinase 1 [Source:MGI Symbol;Acc:MGI:97555]
S100a6	ENSMUSG00000001025	ENSMUST00000001051	3321.01	1515.51	2.19135	4.77475e-07	2.34e-05	S100 calcium binding protein A6 (calcyclin) [Source:MGI Symbol;Acc:MGI:1339467]	14883.7	2635.41	5.64756	3.5969e-08	1.13e-05	S100 calcium binding protein A6 (calcyclin) [Source:MGI Symbol;Acc:MGI:1339467]
Cflar	ENSMUSG00000026031	ENSMUST00000149874	19.9149	9.12098	2.18342	0.000838459	0.00262686	CASP8 and FADD-like apoptosis regulator [Source:MGI Symbol;Acc:MGI:1336166]	27.3643	13.4994	2.02708	6.54594e-06	0.00018749	CASP8 and FADD-like apoptosis regulator [Source:MGI Symbol;Acc:MGI:1336166]
Rras2	ENSMUSG00000055723	ENSMUST00000069449	82.9744	38.1053	2.1775	6.28967e-06	9.73e-05	related RAS viral (r-ras) oncogene 2 [Source:MGI Symbol;Acc:MGI:1914172]	473.473	102.12	4.63642	9.07748e-07	5.82e-05	related RAS viral (r-ras) oncogene 2 [Source:MGI Symbol;Acc:MGI:1914172]
Gm6644	ENSMUSG00000100309	ENSMUST00000186507	46.6024	21.5819	2.15933	0.000665946	0.00220603	predicted gene 6644 [Source:MGI Symbol;Acc:MGI:3644951]	208.869	25.8714	8.07334	4.37135e-06	0.000149205	predicted gene 6644 [Source:MGI Symbol;Acc:MGI:3644951]
Tfpi2	ENSMUSG00000029664	ENSMUST00000031674	6.95431	3.24064	2.14597	0.00425219	0.0095518	tissue factor pathway inhibitor 2 [Source:MGI Symbol;Acc:MGI:108543]	19.1386	1.22988	15.5614	4.20293e-06	0.000146013	tissue factor pathway inhibitor 2 [Source:MGI Symbol;Acc:MGI:108543]
Sat1	ENSMUSG00000025283	ENSMUST00000026318	278.926	130.022	2.14522	9.10545e-06	0.000120883	spermidine/spermine N1-acetyl transferase 1 [Source:MGI Symbol;Acc:MGI:98233]	734.287	231.851	3.16706	1.17679e-07	1.94e-05	spermidine/spermine N1-acetyl transferase 1 [Source:MGI Symbol;Acc:MGI:98233]
Lama2	ENSMUSG00000019899	ENSMUST00000186279	10.2703	4.79143	2.14348	3.70856e-05	0.000294502	laminin, alpha 2 [Source:MGI Symbol;Acc:MGI:99912]	18.7399	6.26429	2.99154	2.95345e-06	0.000121772	laminin, alpha 2 [Source:MGI Symbol;Acc:MGI:99912]
C2	ENSMUSG00000024371	ENSMUST00000152417	30.7229	14.3592	2.1396	0.00108688	0.00320735	complement component 2 (within H-2S) [Source:MGI Symbol;Acc:MGI:88226]	48.2928	16.7049	2.89094	5.51925e-05	0.000729477	complement component 2 (within H-2S) [Source:MGI Symbol;Acc:MGI:88226]
Acss1	ENSMUSG00000027452	ENSMUST00000028944	38.3353	18.001	2.12962	0.00059724	0.00203142	acyl-CoA synthetase short-chain family member 1 [Source:MGI Symbol;Acc:MGI:1915988]	3.94644	0.210328	18.7632	2.70388e-05	0.000458775	acyl-CoA synthetase short-chain family member 1 [Source:MGI Symbol;Acc:MGI:1915988]
Serpina3h	ENSMUSG00000041449	ENSMUST00000049922	7.73549	3.63339	2.129	0.0031086	0.00739657	serine (or cysteine) peptidase inhibitor, clade A, member 3H [Source:MGI Symbol;Acc:MGI:2182839]	8.36622	0.513261	16.3001	0.000139202	0.00136528	serine (or cysteine) peptidase inhibitor, clade A, member 3H [Source:MGI Symbol;Acc:MGI:2182839]
Nfil3	ENSMUSG00000056749	ENSMUST00000071065	69.3838	32.6447	2.12543	3.03407e-05	0.000259428	nuclear factor, interleukin 3, regulated [Source:MGI Symbol;Acc:MGI:109495]	38.2693	14.5912	2.62277	0.00105658	0.00562194	nuclear factor, interleukin 3, regulated [Source:MGI Symbol;Acc:MGI:109495]
Susd2	ENSMUSG00000006342	ENSMUST00000095541	67.922	32.0866	2.11684	8.27534e-05	0.00049509	sushi domain containing 2 [Source:MGI Symbol;Acc:MGI:1918983]	40.7801	2.7404	14.8811	1.41078e-05	0.000301761	sushi domain containing 2 [Source:MGI Symbol;Acc:MGI:1918983]
Pcx	ENSMUSG00000024892	ENSMUST00000068004	36.5212	17.2944	2.11174	8.8779e-06	0.00011938	pyruvate carboxylase [Source:MGI Symbol;Acc:MGI:97520]	67.6754	6.36874	10.6262	3.22839e-06	0.000127903	pyruvate carboxylase [Source:MGI Symbol;Acc:MGI:97520]
Aldh6a1	ENSMUSG00000021238	ENSMUST00000085192	38.2356	18.172	2.1041	0.00035635	0.00139915	aldehyde dehydrogenase family 6, subfamily A1 [Source:MGI Symbol;Acc:MGI:1915077]	10.6749	5.13794	2.07765	0.00153877	0.0073818	aldehyde dehydrogenase family 6, subfamily A1 [Source:MGI Symbol;Acc:MGI:1915077]
Egr2	ENSMUSG00000037868	ENSMUST00000048289	2.65561	1.26973	2.09148	0.00406733	0.00920445	early growth response 2 [Source:MGI Symbol;Acc:MGI:95296]	4.50067	0.719619	6.25424	0.00168168	0.00786097	early growth response 2 [Source:MGI Symbol;Acc:MGI:95296]
Mt3	ENSMUSG00000031760	ENSMUST00000034211	361.14	174.055	2.07486	4.2995e-05	0.000322733	metallothionein 3 [Source:MGI Symbol;Acc:MGI:97173]	328.527	3.25302	100.991	5.32487e-06	0.000167942	metallothionein 3 [Source:MGI Symbol;Acc:MGI:97173]
Pgam1	ENSMUSG00000011752	ENSMUST00000011896	174.315	84.0634	2.07362	2.81114e-05	0.000246843	phosphoglycerate mutase 1 [Source:MGI Symbol;Acc:MGI:97552]	744.872	324.025	2.29881	3.11742e-07	3.21e-05	phosphoglycerate mutase 1 [Source:MGI Symbol;Acc:MGI:97552]
Pex13	ENSMUSG00000020283	ENSMUST00000020523	9.90235	4.80728	2.05987	0.00168151	0.00453944	peroxisomal biogenesis factor 13 [Source:MGI Symbol;Acc:MGI:1919379]	10.8295	5.40119	2.00503	2.13608e-05	0.000394476	peroxisomal biogenesis factor 13 [Source:MGI Symbol;Acc:MGI:1919379]
Rxfp1	ENSMUSG00000034009	ENSMUST00000078527	19.2676	9.35928	2.05866	0.000800531	0.00253982	relaxin/insulin-like family peptide receptor 1 [Source:MGI Symbol;Acc:MGI:2682211]	28.7064	3.403	8.43563	0.000104913	0.00112577	relaxin/insulin-like family peptide receptor 1 [Source:MGI Symbol;Acc:MGI:2682211]
Aldoart2	ENSMUSG00000063129	ENSMUST00000080123	21.3949	10.4403	2.04925	0.000628724	0.00211133	aldolase 1 A, retrogene 2 [Source:MGI Symbol;Acc:MGI:1931052]	85.1926	42.3252	2.01281	0.00013333	0.00132711	aldolase 1 A, retrogene 2 [Source:MGI Symbol;Acc:MGI:1931052]
B3gnt2	ENSMUSG00000051650	ENSMUST00000062844	21.4935	10.6894	2.01074	0.000138452	0.000706036	UDP-GlcNAc:betaGal beta-1,3-N-acetylglucosaminyltransferase 2 [Source:MGI Symbol;Acc:MGI:1889505]	27.1539	11.5891	2.34306	0.000205904	0.00177776	UDP-GlcNAc:betaGal beta-1,3-N-acetylglucosaminyltransferase 2 [Source:MGI Symbol;Acc:MGI:1889505]
Runx1t1	ENSMUSG00000006586	ENSMUST00000006761	1.15758	2.32474	0.497937	0.00258172	0.00635751	runt-related transcription factor 1; translocated to, 1 (cyclin D-related) [Source:MGI Symbol;Acc:MGI:104793]	1.83112	3.83449	0.477539	0.00198794	0.0088805	runt-related transcription factor 1; translocated to, 1 (cyclin D-related) [Source:MGI Symbol;Acc:MGI:104793]
Dtx1	ENSMUSG00000029603	ENSMUST00000031607	4.13424	8.3247	0.496624	0.00402499	0.0091317	deltex 1, E3 ubiquitin ligase [Source:MGI Symbol;Acc:MGI:1352744]	1.87989	3.80546	0.493999	0.00207007	0.00913397	deltex 1, E3 ubiquitin ligase [Source:MGI Symbol;Acc:MGI:1352744]
Satb1	ENSMUSG00000023927	ENSMUST00000144331	1.30448	2.65488	0.491351	0.00143847	0.00401443	special AT-rich sequence binding protein 1 [Source:MGI Symbol;Acc:MGI:105084]	0.399825	1.66444	0.240216	0.00078575	0.00453491	special AT-rich sequence binding protein 1 [Source:MGI Symbol;Acc:MGI:105084]
B4galt2	ENSMUSG00000028541	ENSMUST00000084325	10.914	22.2713	0.49005	0.00154078	0.00423358	UDP-Gal:betaGlcNAc beta 1,4- galactosyltransferase, polypeptide 2 [Source:MGI Symbol;Acc:MGI:1858493]	8.30674	18.5044	0.448907	0.00199065	0.00888358	UDP-Gal:betaGlcNAc beta 1,4- galactosyltransferase, polypeptide 2 [Source:MGI Symbol;Acc:MGI:1858493]
Nme4	ENSMUSG00000024177	ENSMUST00000025007	11.2984	23.4947	0.48089	0.00173227	0.00464883	NME/NM23 nucleoside diphosphate kinase 4 [Source:MGI Symbol;Acc:MGI:1931148]	5.3544	18.6539	0.287039	0.000427603	0.00296337	NME/NM23 nucleoside diphosphate kinase 4 [Source:MGI Symbol;Acc:MGI:1931148]
Serpinb1a	ENSMUSG00000044734	ENSMUST00000091668	8.80652	18.4746	0.476682	0.000172784	0.000822355	serine (or cysteine) peptidase inhibitor, clade B, member 1a [Source:MGI Symbol;Acc:MGI:1913472]	1.015	6.45385	0.15727	0.00144662	0.00705973	serine (or cysteine) peptidase inhibitor, clade B, member 1a [Source:MGI Symbol;Acc:MGI:1913472]
Myh11	ENSMUSG00000018830	ENSMUST00000090287	285.89	600.262	0.476276	9.79074e-07	3.42e-05	myosin, heavy polypeptide 11, smooth muscle [Source:MGI Symbol;Acc:MGI:102643]	13.3116	27.8794	0.477469	0.000106039	0.00113309	myosin, heavy polypeptide 11, smooth muscle [Source:MGI Symbol;Acc:MGI:102643]
Ubald1	ENSMUSG00000039568	ENSMUST00000037843	35.3466	74.233	0.476158	0.000574943	0.00198172	UBA-like domain containing 1 [Source:MGI Symbol;Acc:MGI:1916255]	47.928	104.196	0.45998	1.26314e-05	0.00028337	UBA-like domain containing 1 [Source:MGI Symbol;Acc:MGI:1916255]
Spats2l	ENSMUSG00000038305	ENSMUST00000172287	2.40294	5.06994	0.473959	0.000242772	0.00105568	spermatogenesis associated, serine-rich 2-like [Source:MGI Symbol;Acc:MGI:1914448]	3.25048	7.3513	0.442164	0.000207943	0.00178864	spermatogenesis associated, serine-rich 2-like [Source:MGI Symbol;Acc:MGI:1914448]
Asap3	ENSMUSG00000036995	ENSMUST00000047526	1.43174	3.03421	0.471864	0.000896779	0.00276839	ArfGAP with SH3 domain, ankyrin repeat and PH domain 3 [Source:MGI Symbol;Acc:MGI:2684986]	0.675607	2.57052	0.262829	0.00139286	0.00686825	ArfGAP with SH3 domain, ankyrin repeat and PH domain 3 [Source:MGI Symbol;Acc:MGI:2684986]
Itga9	ENSMUSG00000039115	ENSMUST00000044165	7.01247	14.9152	0.470156	0.00108938	0.00321253	integrin alpha 9 [Source:MGI Symbol;Acc:MGI:104756]	1.49824	8.49362	0.176396	4.08943e-06	0.000142997	integrin alpha 9 [Source:MGI Symbol;Acc:MGI:104756]
Mustn1	ENSMUSG00000042485	ENSMUST00000040715	27.9594	60.2221	0.464271	0.000222084	0.000988661	musculoskeletal, embryonic nuclear protein 1 [Source:MGI Symbol;Acc:MGI:1913425]	2.62815	23.6989	0.110897	0.000125493	0.00126873	musculoskeletal, embryonic nuclear protein 1 [Source:MGI Symbol;Acc:MGI:1913425]
Tmem176b	ENSMUSG00000029810	ENSMUST00000166247	314.937	683.802	0.460568	1.25783e-06	3.9e-05	transmembrane protein 176B [Source:MGI Symbol;Acc:MGI:1916348]	14.1073	32.9024	0.428763	0.00101511	0.00545906	transmembrane protein 176B [Source:MGI Symbol;Acc:MGI:1916348]
Id4	ENSMUSG00000021379	ENSMUST00000021810	9.58527	20.8277	0.460218	0.00405425	0.00918121	inhibitor of DNA binding 4 [Source:MGI Symbol;Acc:MGI:99414]	2.2422	14.766	0.151848	0.00083865	0.00475659	inhibitor of DNA binding 4 [Source:MGI Symbol;Acc:MGI:99414]
Tmem109	ENSMUSG00000034659	ENSMUST00000038128	44.6561	98.5357	0.453197	2.51665e-05	0.000229866	transmembrane protein 109 [Source:MGI Symbol;Acc:MGI:1915789]	69.7282	143.795	0.484915	4.5479e-07	3.97e-05	transmembrane protein 109 [Source:MGI Symbol;Acc:MGI:1915789]
Fam69b	ENSMUSG00000036186	ENSMUST00000074240	4.9823	11.0177	0.452209	3.53228e-05	0.00028643	family with sequence similarity 69, member B [Source:MGI Symbol;Acc:MGI:1927576]	1.16298	8.1836	0.142111	0.00167726	0.00784949	family with sequence similarity 69, member B [Source:MGI Symbol;Acc:MGI:1927576]
Ltbp4	ENSMUSG00000040488	ENSMUST00000038618	70.2315	155.615	0.451315	1.01896e-06	3.5e-05	latent transforming growth factor beta binding protein 4 [Source:MGI Symbol;Acc:MGI:1321395]	24.6123	51.6022	0.476962	0.000208479	0.00179134	latent transforming growth factor beta binding protein 4 [Source:MGI Symbol;Acc:MGI:1321395]
Adamts8	ENSMUSG00000031994	ENSMUST00000068135	0.75864	1.71377	0.442674	0.000704878	0.00230014	a disintegrin-like and metallopeptidase (reprolysin type) with thrombospondin type 1 motif, 8 [Source:MGI Symbol;Acc:MGI:1353468]	0.102015	2.20999	0.0461608	0.00152484	0.00732962	a disintegrin-like and metallopeptidase (reprolysin type) with thrombospondin type 1 motif, 8 [Source:MGI Symbol;Acc:MGI:1353468]
Pkig	ENSMUSG00000035268	ENSMUST00000147385	59.3125	135.96	0.43625	4.72372e-05	0.000343299	protein kinase inhibitor, gamma [Source:MGI Symbol;Acc:MGI:1343086]	41.3361	95.1621	0.434376	2.88202e-05	0.000475459	protein kinase inhibitor, gamma [Source:MGI Symbol;Acc:MGI:1343086]
Sh3gl3	ENSMUSG00000030638	ENSMUST00000179318	3.90001	8.94873	0.435817	0.00384119	0.00879557	SH3-domain GRB2-like 3 [Source:MGI Symbol;Acc:MGI:700011]	17.4151	42.2507	0.412185	4.82073e-05	0.000668461	SH3-domain GRB2-like 3 [Source:MGI Symbol;Acc:MGI:700011]
Rasl11b	ENSMUSG00000049907	ENSMUST00000051937	6.38436	14.6497	0.435803	0.000659738	0.00218885	RAS-like, family 11, member B [Source:MGI Symbol;Acc:MGI:1916189]	12.8132	43.4901	0.294624	2.38215e-07	2.86e-05	RAS-like, family 11, member B [Source:MGI Symbol;Acc:MGI:1916189]
Lbh	ENSMUSG00000024063	ENSMUST00000024857	9.19922	21.1353	0.435255	0.000377076	0.00146225	limb-bud and heart [Source:MGI Symbol;Acc:MGI:1925139]	21.0449	233.068	0.0902954	4.22624e-08	1.17e-05	limb-bud and heart [Source:MGI Symbol;Acc:MGI:1925139]
Fbxo32	ENSMUSG00000022358	ENSMUST00000022986	15.0162	34.6955	0.4328	4.2777e-07	2.21e-05	F-box protein 32 [Source:MGI Symbol;Acc:MGI:1914981]	2.1612	21.7028	0.0995818	1.88785e-05	0.000365416	F-box protein 32 [Source:MGI Symbol;Acc:MGI:1914981]
Ldb3	ENSMUSG00000021798	ENSMUST00000022330	1.91496	4.46935	0.428465	3.43294e-05	0.00028088	LIM domain binding 3 [Source:MGI Symbol;Acc:MGI:1344412]	0.891303	3.09679	0.287815	0.00190603	0.00862892	LIM domain binding 3 [Source:MGI Symbol;Acc:MGI:1344412]
Thbs3	ENSMUSG00000028047	ENSMUST00000029682	15.3572	36.6268	0.419288	4.11884e-05	0.000314364	thrombospondin 3 [Source:MGI Symbol;Acc:MGI:98739]	2.89151	11.2174	0.257769	4.9637e-05	0.000683973	thrombospondin 3 [Source:MGI Symbol;Acc:MGI:98739]
Fjx1	ENSMUSG00000075012	ENSMUST00000099678	7.08636	17.0169	0.416431	0.000254258	0.0010946	four jointed box 1 (Drosophila) [Source:MGI Symbol;Acc:MGI:1341907]	1.62665	5.08145	0.320115	2.63473e-05	0.000452774	four jointed box 1 (Drosophila) [Source:MGI Symbol;Acc:MGI:1341907]
Gamt	ENSMUSG00000020150	ENSMUST00000105363	15.1117	36.3786	0.415401	0.000953574	0.0029012	guanidinoacetate methyltransferase [Source:MGI Symbol;Acc:MGI:1098221]	5.02721	15.0266	0.334554	0.00172106	0.00799171	guanidinoacetate methyltransferase [Source:MGI Symbol;Acc:MGI:1098221]
Pou6f1	ENSMUSG00000009739	ENSMUST00000176271	2.99722	7.26417	0.412603	0.000171416	0.000818098	POU domain, class 6, transcription factor 1 [Source:MGI Symbol;Acc:MGI:102935]	2.9533	7.04717	0.419075	0.000534147	0.00345176	POU domain, class 6, transcription factor 1 [Source:MGI Symbol;Acc:MGI:102935]
Unc119	ENSMUSG00000002058	ENSMUST00000002127	8.91648	21.6686	0.411492	0.000808961	0.00256233	unc-119 lipid binding chaperone [Source:MGI Symbol;Acc:MGI:1328357]	8.35038	17.2124	0.485136	0.000855159	0.00480952	unc-119 lipid binding chaperone [Source:MGI Symbol;Acc:MGI:1328357]
Lrrc17	ENSMUSG00000039883	ENSMUST00000199277	19.6717	48.1128	0.408867	0.000209606	0.000945993	leucine rich repeat containing 17 [Source:MGI Symbol;Acc:MGI:1921761]	2.06363	30.2687	0.0681768	1.39457e-06	7.79e-05	leucine rich repeat containing 17 [Source:MGI Symbol;Acc:MGI:1921761]
C1qtnf3	ENSMUSG00000058914	ENSMUST00000022853	3.46035	8.52551	0.405882	0.00107286	0.00317465	C1q and tumor necrosis factor related protein 3 [Source:MGI Symbol;Acc:MGI:1932136]	0.853657	17.0224	0.0501489	3.7864e-05	0.000565499	C1q and tumor necrosis factor related protein 3 [Source:MGI Symbol;Acc:MGI:1932136]
Whrn	ENSMUSG00000039137	ENSMUST00000155058	1.58297	3.93069	0.402722	0.00433291	0.00970788	whirlin [Source:MGI Symbol;Acc:MGI:2682003]	2.39026	7.00859	0.341048	0.000952455	0.00521274	whirlin [Source:MGI Symbol;Acc:MGI:2682003]
Cacnb3	ENSMUSG00000003352	ENSMUST00000109150	12.8516	32.0004	0.401606	0.000548385	0.0019127	calcium channel, voltage-dependent, beta 3 subunit [Source:MGI Symbol;Acc:MGI:103307]	21.3759	70.9675	0.301206	2.94139e-06	0.000121772	calcium channel, voltage-dependent, beta 3 subunit [Source:MGI Symbol;Acc:MGI:103307]
Atp9a	ENSMUSG00000027546	ENSMUST00000109175	9.11623	22.7117	0.40139	2.50254e-05	0.000229426	ATPase, class II, type 9A [Source:MGI Symbol;Acc:MGI:1330826]	2.9701	12.2343	0.242768	8.36827e-05	0.000973273	ATPase, class II, type 9A [Source:MGI Symbol;Acc:MGI:1330826]
Fbln1	ENSMUSG00000006369	ENSMUST00000057410	71.8668	179.583	0.400188	5.43492e-09	2.61e-06	fibulin 1 [Source:MGI Symbol;Acc:MGI:95487]	8.40141	25.5958	0.328234	1.19497e-07	1.94e-05	fibulin 1 [Source:MGI Symbol;Acc:MGI:95487]
Dnm3os	ENSMUSG00000078190	ENSMUST00000139662	2.36145	5.90352	0.400007	0.00123311	0.00354246	dynamin 3, opposite strand [Source:MGI Symbol;Acc:MGI:3052332]	2.61399	6.61507	0.395158	0.00116345	0.00604264	dynamin 3, opposite strand [Source:MGI Symbol;Acc:MGI:3052332]
Rprm	ENSMUSG00000075334	ENSMUST00000100089	29.1581	73.7207	0.395521	1.01365e-05	0.000129113	reprimo, TP53 dependent G2 arrest mediator candidate [Source:MGI Symbol;Acc:MGI:1915124]	2.13515	18.265	0.116898	5.83138e-05	0.000754732	reprimo, TP53 dependent G2 arrest mediator candidate [Source:MGI Symbol;Acc:MGI:1915124]
Rgs3	ENSMUSG00000059810	ENSMUST00000065870	9.85554	25.4408	0.387391	4.00124e-05	0.000307426	regulator of G-protein signaling 3 [Source:MGI Symbol;Acc:MGI:1354734]	8.38795	17.6271	0.475856	4.30793e-06	0.000148068	regulator of G-protein signaling 3 [Source:MGI Symbol;Acc:MGI:1354734]
Ccdc3	ENSMUSG00000026676	ENSMUST00000027988	4.17033	11.0217	0.378374	0.000571446	0.001974	coiled-coil domain containing 3 [Source:MGI Symbol;Acc:MGI:1921436]	14.4101	35.0426	0.411216	0.000213613	0.00182376	coiled-coil domain containing 3 [Source:MGI Symbol;Acc:MGI:1921436]
Nexn	ENSMUSG00000039103	ENSMUST00000199470	8.70308	23.1004	0.376749	0.000590384	0.00201763	nexilin [Source:MGI Symbol;Acc:MGI:1916060]	15.3815	33.4991	0.459162	7.78935e-05	0.000921262	nexilin [Source:MGI Symbol;Acc:MGI:1916060]
Nacad	ENSMUSG00000041073	ENSMUST00000045713	1.70914	4.55994	0.374817	0.00175829	0.0047011	NAC alpha domain containing [Source:MGI Symbol;Acc:MGI:3603030]	1.78428	5.45239	0.327248	2.68089e-05	0.000456836	NAC alpha domain containing [Source:MGI Symbol;Acc:MGI:3603030]
4930523C07Rik	ENSMUSG00000090394	ENSMUST00000191933	6.30528	16.8289	0.37467	0.000356208	0.00139915	RIKEN cDNA 4930523C07 gene [Source:MGI Symbol;Acc:MGI:1914897]	10.662	28.6256	0.372465	4.40594e-05	0.000631194	RIKEN cDNA 4930523C07 gene [Source:MGI Symbol;Acc:MGI:1914897]
Fndc4	ENSMUSG00000038552	ENSMUST00000172435	5.82146	15.549	0.374395	0.00354655	0.00822891	fibronectin type III domain containing 4 [Source:MGI Symbol;Acc:MGI:1917195]	1.8305	4.14979	0.441107	0.000121759	0.00124665	fibronectin type III domain containing 4 [Source:MGI Symbol;Acc:MGI:1917195]
Fam171a2	ENSMUSG00000034685	ENSMUST00000049057	8.31163	22.7144	0.36592	0.000207912	0.000940559	family with sequence similarity 171, member A2 [Source:MGI Symbol;Acc:MGI:2448496]	8.38559	18.1106	0.46302	1.51587e-06	8.21e-05	family with sequence similarity 171, member A2 [Source:MGI Symbol;Acc:MGI:2448496]
Arg2	ENSMUSG00000021125	ENSMUST00000021550	4.9016	13.5592	0.361496	0.0010487	0.00311979	arginase type II [Source:MGI Symbol;Acc:MGI:1330806]	2.10856	11.8666	0.177688	7.84287e-05	0.000923518	arginase type II [Source:MGI Symbol;Acc:MGI:1330806]
Mfap2	ENSMUSG00000060572	ENSMUST00000166376	107.875	302.619	0.356472	2.05762e-05	0.000202906	microfibrillar-associated protein 2 [Source:MGI Symbol;Acc:MGI:99559]	2.49295	51.041	0.0488422	1.17236e-05	0.000268242	microfibrillar-associated protein 2 [Source:MGI Symbol;Acc:MGI:99559]
Tmem132a	ENSMUSG00000024736	ENSMUST00000025645	11.9821	33.8391	0.354089	7.31939e-07	2.93e-05	transmembrane protein 132A [Source:MGI Symbol;Acc:MGI:2147810]	34.3609	212.107	0.161998	8.53455e-08	1.65e-05	transmembrane protein 132A [Source:MGI Symbol;Acc:MGI:2147810]
Slc15a3	ENSMUSG00000024737	ENSMUST00000138380	1.11177	3.15506	0.352378	0.00183902	0.00486126	solute carrier family 15, member 3 [Source:MGI Symbol;Acc:MGI:1929691]	3.02897	14.5583	0.208058	0.000171559	0.00157049	solute carrier family 15, member 3 [Source:MGI Symbol;Acc:MGI:1929691]
Nradd	ENSMUSG00000032491	ENSMUST00000035069	11.8933	33.9745	0.350066	0.000933312	0.0028496	neurotrophin receptor associated death domain [Source:MGI Symbol;Acc:MGI:1914419]	38.6353	78.827	0.490127	8.76662e-05	0.00100337	neurotrophin receptor associated death domain [Source:MGI Symbol;Acc:MGI:1914419]
Emb	ENSMUSG00000021728	ENSMUST00000022242	27.2206	78.4282	0.347076	2.16933e-05	0.000208492	embigin [Source:MGI Symbol;Acc:MGI:95321]	7.77014	29.4015	0.264277	1.25967e-05	0.000282986	embigin [Source:MGI Symbol;Acc:MGI:95321]
Dtx4	ENSMUSG00000039982	ENSMUST00000045521	1.96891	5.67585	0.346892	0.000345227	0.00136635	deltex 4, E3 ubiquitin ligase [Source:MGI Symbol;Acc:MGI:2672905]	0.650122	2.30902	0.281558	0.00201441	0.00895324	deltex 4, E3 ubiquitin ligase [Source:MGI Symbol;Acc:MGI:2672905]
Rspo3	ENSMUSG00000019880	ENSMUST00000215256	11.145	32.9844	0.337888	0.000606471	0.00205285	R-spondin 3 [Source:MGI Symbol;Acc:MGI:1920030]	0.244747	3.49839	0.0699599	0.00154807	0.00741532	R-spondin 3 [Source:MGI Symbol;Acc:MGI:1920030]
Rgma	ENSMUSG00000070509	ENSMUST00000119206	12.0615	35.991	0.335125	7.97395e-07	3.05e-05	repulsive guidance molecule family member A [Source:MGI Symbol;Acc:MGI:2679262]	5.76061	12.1997	0.472194	0.000988126	0.00536054	repulsive guidance molecule family member A [Source:MGI Symbol;Acc:MGI:2679262]
Mrvi1	ENSMUSG00000005611	ENSMUST00000127935	14.1498	42.9097	0.329758	4.35984e-05	0.000325671	MRV integration site 1 [Source:MGI Symbol;Acc:MGI:1338023]	11.6043	40.8702	0.283931	1.99448e-05	0.000377871	MRV integration site 1 [Source:MGI Symbol;Acc:MGI:1338023]
Mmp11	ENSMUSG00000000901	ENSMUST00000132869	7.50663	22.9681	0.326829	4.70938e-06	8.32e-05	matrix metallopeptidase 11 [Source:MGI Symbol;Acc:MGI:97008]	17.9035	166.685	0.107409	2.44456e-07	2.87e-05	matrix metallopeptidase 11 [Source:MGI Symbol;Acc:MGI:97008]
Rbp1	ENSMUSG00000046402	ENSMUST00000052068	13.47	41.7349	0.322751	0.000144924	0.000727442	retinol binding protein 1, cellular [Source:MGI Symbol;Acc:MGI:97876]	9.81289	36.3825	0.269715	1.98963e-05	0.000377527	retinol binding protein 1, cellular [Source:MGI Symbol;Acc:MGI:97876]
St3gal5	ENSMUSG00000056091	ENSMUST00000069994	4.68362	14.7411	0.317725	3.57006e-05	0.000287603	ST3 beta-galactoside alpha-2,3-sialyltransferase 5 [Source:MGI Symbol;Acc:MGI:1339963]	11.0532	63.2317	0.174805	1.95073e-05	0.000373553	ST3 beta-galactoside alpha-2,3-sialyltransferase 5 [Source:MGI Symbol;Acc:MGI:1339963]
Map3k7cl	ENSMUSG00000025610	ENSMUST00000026700	1.66543	5.33085	0.312414	0.000311813	0.00127114	Map3k7 C-terminal like [Source:MGI Symbol;Acc:MGI:2446584]	15.1536	45.2888	0.3346	0.000242627	0.0019942	Map3k7 C-terminal like [Source:MGI Symbol;Acc:MGI:2446584]
Tmem119	ENSMUSG00000054675	ENSMUST00000067853	32.1615	105.286	0.305468	1.45057e-06	4.24e-05	transmembrane protein 119 [Source:MGI Symbol;Acc:MGI:2385228]	15.2901	35.3	0.433147	1.80348e-05	0.0003542	transmembrane protein 119 [Source:MGI Symbol;Acc:MGI:2385228]
Smyd3	ENSMUSG00000055067	ENSMUST00000128302	1.37923	4.52411	0.304863	0.000769163	0.00246201	SET and MYND domain containing 3 [Source:MGI Symbol;Acc:MGI:1916976]	2.02805	4.21094	0.481614	0.000693594	0.00415201	SET and MYND domain containing 3 [Source:MGI Symbol;Acc:MGI:1916976]
H1fx	ENSMUSG00000044927	ENSMUST00000056403	24.3475	79.932	0.304603	3.3165e-05	0.000274473	H1 histone family, member X [Source:MGI Symbol;Acc:MGI:2685307]	2.87494	13.9004	0.206825	0.000126191	0.00127311	H1 histone family, member X [Source:MGI Symbol;Acc:MGI:2685307]
Oxtr	ENSMUSG00000049112	ENSMUST00000053306	2.99842	10.079	0.297491	0.00150471	0.00416229	oxytocin receptor [Source:MGI Symbol;Acc:MGI:109147]	13.4065	56.5951	0.236885	3.95204e-06	0.000141104	oxytocin receptor [Source:MGI Symbol;Acc:MGI:109147]
Trf	ENSMUSG00000032554	ENSMUST00000112645	15.4847	53.3439	0.29028	4.20684e-06	7.81e-05	transferrin [Source:MGI Symbol;Acc:MGI:98821]	1.16442	3.34235	0.348385	0.00036803	0.00267863	transferrin [Source:MGI Symbol;Acc:MGI:98821]
Rasd2	ENSMUSG00000034472	ENSMUST00000139848	4.55778	15.7319	0.289716	0.000197146	0.000903451	RASD family, member 2 [Source:MGI Symbol;Acc:MGI:1922391]	0.657353	7.21041	0.0911672	0.000937377	0.00515125	RASD family, member 2 [Source:MGI Symbol;Acc:MGI:1922391]
Kif5c	ENSMUSG00000026764	ENSMUST00000028102	1.27298	4.40418	0.289038	0.000229129	0.00101293	kinesin family member 5C [Source:MGI Symbol;Acc:MGI:1098269]	1.44206	3.796	0.37989	7.97443e-06	0.000209589	kinesin family member 5C [Source:MGI Symbol;Acc:MGI:1098269]
Nptx2	ENSMUSG00000059991	ENSMUST00000071782	11.2551	39.3063	0.286342	0.000244968	0.00106335	neuronal pentraxin 2 [Source:MGI Symbol;Acc:MGI:1858209]	3.41815	9.67395	0.353335	0.00021669	0.00183886	neuronal pentraxin 2 [Source:MGI Symbol;Acc:MGI:1858209]
Serf1	ENSMUSG00000021643	ENSMUST00000142155	23.0021	81.091	0.283658	6.33231e-05	0.000412412	small EDRK-rich factor 1 [Source:MGI Symbol;Acc:MGI:1337114]	14.4601	31.0123	0.466269	0.00219807	0.00952892	small EDRK-rich factor 1 [Source:MGI Symbol;Acc:MGI:1337114]
F3	ENSMUSG00000028128	ENSMUST00000029771	45.909	162.628	0.282294	3.77029e-06	7.36e-05	coagulation factor III [Source:MGI Symbol;Acc:MGI:88381]	81.0725	175.875	0.460966	1.07719e-05	0.000254429	coagulation factor III [Source:MGI Symbol;Acc:MGI:88381]
B4galt3	ENSMUSG00000052423	ENSMUST00000064272	12.3164	43.6686	0.282042	1.59291e-06	4.52e-05	UDP-Gal:betaGlcNAc beta 1,4-galactosyltransferase, polypeptide 3 [Source:MGI Symbol;Acc:MGI:1928767]	7.33364	15.3399	0.478077	4.57789e-05	0.000645924	UDP-Gal:betaGlcNAc beta 1,4-galactosyltransferase, polypeptide 3 [Source:MGI Symbol;Acc:MGI:1928767]
Wbscr27	ENSMUSG00000040557	ENSMUST00000047196	4.33064	15.6048	0.27752	2.34243e-05	0.000218839	Williams Beuren syndrome chromosome region 27 (human) [Source:MGI Symbol;Acc:MGI:1933146]	1.86796	4.80585	0.388685	0.00166572	0.00781693	Williams Beuren syndrome chromosome region 27 (human) [Source:MGI Symbol;Acc:MGI:1933146]
Ddah2	ENSMUSG00000007039	ENSMUST00000007255	37.1867	139.62	0.266342	1.88693e-07	1.4e-05	dimethylarginine dimethylaminohydrolase 2 [Source:MGI Symbol;Acc:MGI:1859016]	26.8769	54.1499	0.496342	0.000720621	0.00425677	dimethylarginine dimethylaminohydrolase 2 [Source:MGI Symbol;Acc:MGI:1859016]
Tgif1	ENSMUSG00000047407	ENSMUST00000059775	11.3525	43.2551	0.262454	8.63434e-06	0.000117242	TGFB-induced factor homeobox 1 [Source:MGI Symbol;Acc:MGI:1194497]	17.7167	48.5355	0.365025	4.27672e-05	0.000619181	TGFB-induced factor homeobox 1 [Source:MGI Symbol;Acc:MGI:1194497]
Cpxm1	ENSMUSG00000027408	ENSMUST00000028897	8.85589	33.8618	0.26153	4.7888e-05	0.000345503	carboxypeptidase X 1 (M14 family) [Source:MGI Symbol;Acc:MGI:1934569]	1.47999	11.685	0.126658	0.000181288	0.00162957	carboxypeptidase X 1 (M14 family) [Source:MGI Symbol;Acc:MGI:1934569]
Serpinf1	ENSMUSG00000000753	ENSMUST00000000769	101.411	392.968	0.258064	4.52857e-06	8.15e-05	serine (or cysteine) peptidase inhibitor, clade F, member 1 [Source:MGI Symbol;Acc:MGI:108080]	257.167	784.206	0.327933	1.79747e-06	9.04e-05	serine (or cysteine) peptidase inhibitor, clade F, member 1 [Source:MGI Symbol;Acc:MGI:108080]
Ncald	ENSMUSG00000051359	ENSMUST00000090150	1.73586	6.79335	0.255524	8.13705e-05	0.000488834	neurocalcin delta [Source:MGI Symbol;Acc:MGI:1196326]	0.591878	5.6161	0.105389	0.000339421	0.0025311	neurocalcin delta [Source:MGI Symbol;Acc:MGI:1196326]
Lcmt1	ENSMUSG00000030763	ENSMUST00000206721	20.768	83.5727	0.248502	1.71488e-06	4.69e-05	leucine carboxyl methyltransferase 1 [Source:MGI Symbol;Acc:MGI:1353593]	29.4755	91.2383	0.32306	3.66358e-05	0.000554063	leucine carboxyl methyltransferase 1 [Source:MGI Symbol;Acc:MGI:1353593]
Mettl7a1	ENSMUSG00000054619	ENSMUST00000067752	22.5703	91.5594	0.24651	3.64384e-05	0.000291372	methyltransferase like 7A1 [Source:MGI Symbol;Acc:MGI:1916523]	37.1494	76.1668	0.487737	0.000168514	0.00154977	methyltransferase like 7A1 [Source:MGI Symbol;Acc:MGI:1916523]
Gmds	ENSMUSG00000038372	ENSMUST00000041859	11.8215	48.4351	0.244068	0.000203052	0.000923204	GDP-mannose 4, 6-dehydratase [Source:MGI Symbol;Acc:MGI:1891112]	12.7742	28.6294	0.446192	0.00176983	0.00816865	GDP-mannose 4, 6-dehydratase [Source:MGI Symbol;Acc:MGI:1891112]
D430019H16Rik	ENSMUSG00000094910	ENSMUST00000178224	0.649606	2.70202	0.240415	3.05495e-05	0.000260183	RIKEN cDNA D430019H16 gene [Source:MGI Symbol;Acc:MGI:2443127]	3.2898	13.8885	0.236873	3.84045e-06	0.000140959	RIKEN cDNA D430019H16 gene [Source:MGI Symbol;Acc:MGI:2443127]
Zdhhc14	ENSMUSG00000034265	ENSMUST00000089185	1.50745	6.39683	0.235656	4.0716e-05	0.000311621	zinc finger, DHHC domain containing 14 [Source:MGI Symbol;Acc:MGI:2653229]	6.06137	12.7979	0.473624	0.00141589	0.00694824	zinc finger, DHHC domain containing 14 [Source:MGI Symbol;Acc:MGI:2653229]
Hdac5	ENSMUSG00000008855	ENSMUST00000107151	10.1245	43.5557	0.232449	1.29154e-06	3.96e-05	histone deacetylase 5 [Source:MGI Symbol;Acc:MGI:1333784]	14.7072	35.6671	0.412346	2.30172e-06	0.000107314	histone deacetylase 5 [Source:MGI Symbol;Acc:MGI:1333784]
Col6a4	ENSMUSG00000032572	ENSMUST00000149207	4.79515	21.0608	0.227681	4.38347e-06	8e-05	collagen, type VI, alpha 4 [Source:MGI Symbol;Acc:MGI:1915803]	24.7225	232.126	0.106505	1.46609e-08	7.27e-06	collagen, type VI, alpha 4 [Source:MGI Symbol;Acc:MGI:1915803]
Pamr1	ENSMUSG00000027188	ENSMUST00000028612	17.8946	78.7005	0.227375	4.80166e-06	8.36e-05	peptidase domain containing associated with muscle regeneration 1 [Source:MGI Symbol;Acc:MGI:2445082]	0.477203	9.98924	0.0477717	0.000242466	0.0019939	peptidase domain containing associated with muscle regeneration 1 [Source:MGI Symbol;Acc:MGI:2445082]
G0s2	ENSMUSG00000009633	ENSMUST00000009777	5.25399	23.5672	0.222937	2.52134e-05	0.00023013	G0/G1 switch gene 2 [Source:MGI Symbol;Acc:MGI:1316737]	3.18492	13.0798	0.2435	6.46793e-06	0.00018678	G0/G1 switch gene 2 [Source:MGI Symbol;Acc:MGI:1316737]
Rbpms2	ENSMUSG00000032387	ENSMUST00000169003	3.82309	18.0749	0.211513	0.00185361	0.00489161	RNA binding protein with multiple splicing 2 [Source:MGI Symbol;Acc:MGI:1919223]	5.81405	13.0925	0.444074	0.00117613	0.00609082	RNA binding protein with multiple splicing 2 [Source:MGI Symbol;Acc:MGI:1919223]
Lrtm2	ENSMUSG00000055003	ENSMUST00000112756	0.327661	1.56126	0.20987	0.0038068	0.00873071	leucine-rich repeats and transmembrane domains 2 [Source:MGI Symbol;Acc:MGI:2141485]	0.28253	2.25518	0.125281	0.000384993	0.00276086	leucine-rich repeats and transmembrane domains 2 [Source:MGI Symbol;Acc:MGI:2141485]
Chchd10	ENSMUSG00000049422	ENSMUST00000219839	33.0256	157.857	0.209213	2.50781e-05	0.000229549	coiled-coil-helix-coiled-coil-helix domain containing 10 [Source:MGI Symbol;Acc:MGI:2143558]	27.8115	131.065	0.212195	8.12472e-06	0.000212153	coiled-coil-helix-coiled-coil-helix domain containing 10 [Source:MGI Symbol;Acc:MGI:2143558]
Bace2	ENSMUSG00000040605	ENSMUST00000047275	2.96444	14.1906	0.208902	3.16897e-06	6.68e-05	beta-site APP-cleaving enzyme 2 [Source:MGI Symbol;Acc:MGI:1860440]	0.472708	1.58615	0.298022	0.00150911	0.00727741	beta-site APP-cleaving enzyme 2 [Source:MGI Symbol;Acc:MGI:1860440]
Nupr1	ENSMUSG00000030717	ENSMUST00000032961	37.594	181.024	0.207674	0.000256074	0.00109995	nuclear protein transcription regulator 1 [Source:MGI Symbol;Acc:MGI:1891834]	313.575	1011.62	0.309972	2.09278e-07	2.67e-05	nuclear protein transcription regulator 1 [Source:MGI Symbol;Acc:MGI:1891834]
Pced1b	ENSMUSG00000044250	ENSMUST00000059433	2.94092	14.6804	0.20033	0.000554658	0.00192892	PC-esterase domain containing 1B [Source:MGI Symbol;Acc:MGI:2446270]	0.86256	2.21812	0.388869	0.000378955	0.00273096	PC-esterase domain containing 1B [Source:MGI Symbol;Acc:MGI:2446270]
Kcnh2	ENSMUSG00000038319	ENSMUST00000115098	6.53484	33.3139	0.196159	6.71758e-06	0.000101244	potassium voltage-gated channel, subfamily H (eag-related), member 2 [Source:MGI Symbol;Acc:MGI:1341722]	1.8659	9.63738	0.193611	6.27215e-05	0.000793141	potassium voltage-gated channel, subfamily H (eag-related), member 2 [Source:MGI Symbol;Acc:MGI:1341722]
Dancr	ENSMUSG00000053656	ENSMUST00000120364	5.52926	28.7182	0.192535	0.000148343	0.000739659	differentiation antagonizing non-protein coding RNA [Source:MGI Symbol;Acc:MGI:1917286]	3.6039	10.3934	0.346749	0.000177715	0.00161074	differentiation antagonizing non-protein coding RNA [Source:MGI Symbol;Acc:MGI:1917286]
Bves	ENSMUSG00000071317	ENSMUST00000095715	2.25636	12	0.18803	0.000467558	0.00171022	blood vessel epicardial substance [Source:MGI Symbol;Acc:MGI:1346013]	5.17493	19.4654	0.265852	0.00042647	0.00295793	blood vessel epicardial substance [Source:MGI Symbol;Acc:MGI:1346013]
Serinc2	ENSMUSG00000023232	ENSMUST00000122374	2.1478	11.6692	0.184058	0.000323264	0.00130362	serine incorporator 2 [Source:MGI Symbol;Acc:MGI:1919132]	14.3549	29.5888	0.485148	0.000270824	0.0021544	serine incorporator 2 [Source:MGI Symbol;Acc:MGI:1919132]
Bst2	ENSMUSG00000046718	ENSMUST00000051672	178.724	973.925	0.183509	3.67329e-08	5.66e-06	bone marrow stromal cell antigen 2 [Source:MGI Symbol;Acc:MGI:1916800]	196.594	442.789	0.44399	7.42248e-07	5.28e-05	bone marrow stromal cell antigen 2 [Source:MGI Symbol;Acc:MGI:1916800]
Asb2	ENSMUSG00000021200	ENSMUST00000021617	10.6149	57.9095	0.183301	4.45846e-06	8.06e-05	ankyrin repeat and SOCS box-containing 2 [Source:MGI Symbol;Acc:MGI:1929743]	5.89994	15.5261	0.380001	3.53778e-05	0.00054311	ankyrin repeat and SOCS box-containing 2 [Source:MGI Symbol;Acc:MGI:1929743]
Slc16a13	ENSMUSG00000044367	ENSMUST00000060010	2.14918	12.0096	0.178955	0.000142612	0.000719181	solute carrier family 16 (monocarboxylic acid transporters), member 13 [Source:MGI Symbol;Acc:MGI:1916559]	3.77294	8.30416	0.454344	6.53927e-05	0.000816014	solute carrier family 16 (monocarboxylic acid transporters), member 13 [Source:MGI Symbol;Acc:MGI:1916559]
5730559C18Rik	ENSMUSG00000041605	ENSMUST00000120339	0.450716	2.52786	0.178299	0.000649226	0.00216434	RIKEN cDNA 5730559C18 gene [Source:MGI Symbol;Acc:MGI:1921579]	0.161083	1.96777	0.081861	0.000719032	0.00425207	RIKEN cDNA 5730559C18 gene [Source:MGI Symbol;Acc:MGI:1921579]
Myom1	ENSMUSG00000024049	ENSMUST00000024847	8.2237	46.2807	0.177692	2.18176e-06	5.36e-05	myomesin 1 [Source:MGI Symbol;Acc:MGI:1341430]	0.674982	4.41307	0.152951	5.57947e-06	0.000172257	myomesin 1 [Source:MGI Symbol;Acc:MGI:1341430]
Smtn	ENSMUSG00000020439	ENSMUST00000020718	95.789	542.181	0.176673	7.57332e-07	2.97e-05	smoothelin [Source:MGI Symbol;Acc:MGI:1354727]	47.1525	108.666	0.433923	5.70612e-06	0.000173831	smoothelin [Source:MGI Symbol;Acc:MGI:1354727]
Psd	ENSMUSG00000037126	ENSMUST00000096029	16.3802	93.6407	0.174926	3.30515e-06	6.84e-05	pleckstrin and Sec7 domain containing [Source:MGI Symbol;Acc:MGI:1920978]	2.26584	9.72187	0.233067	0.000829122	0.0047133	pleckstrin and Sec7 domain containing [Source:MGI Symbol;Acc:MGI:1920978]
Slamf9	ENSMUSG00000026548	ENSMUST00000027830	1.41294	8.20383	0.172229	8.08241e-05	0.000486748	SLAM family member 9 [Source:MGI Symbol;Acc:MGI:1923692]	0.828619	7.3173	0.113241	0.00192158	0.00867733	SLAM family member 9 [Source:MGI Symbol;Acc:MGI:1923692]
Ebf4	ENSMUSG00000053552	ENSMUST00000110288	1.97901	11.5417	0.171467	0.00212413	0.00544616	early B cell factor 4 [Source:MGI Symbol;Acc:MGI:2385972]	1.56648	3.41881	0.458194	0.00159047	0.00755318	early B cell factor 4 [Source:MGI Symbol;Acc:MGI:2385972]
Dpysl3	ENSMUSG00000024501	ENSMUST00000121805	4.75631	28.0208	0.169742	6.6901e-05	0.000428444	dihydropyrimidinase-like 3 [Source:MGI Symbol;Acc:MGI:1349762]	15.8533	141.106	0.11235	2.19592e-06	0.000103279	dihydropyrimidinase-like 3 [Source:MGI Symbol;Acc:MGI:1349762]
Tekt2	ENSMUSG00000028845	ENSMUST00000102616	3.3105	19.5222	0.169576	0.000585911	0.00200904	tektin 2 [Source:MGI Symbol;Acc:MGI:1346335]	6.20822	13.5853	0.45698	0.00106784	0.00566682	tektin 2 [Source:MGI Symbol;Acc:MGI:1346335]
Gmpr	ENSMUSG00000000253	ENSMUST00000000260	12.7131	77.093	0.164907	4.22489e-07	2.21e-05	guanosine monophosphate reductase [Source:MGI Symbol;Acc:MGI:1913605]	1.97769	5.64481	0.350355	0.00216779	0.0094296	guanosine monophosphate reductase [Source:MGI Symbol;Acc:MGI:1913605]
Dio2	ENSMUSG00000007682	ENSMUST00000082432	4.50896	27.8995	0.161615	7.71628e-05	0.000470772	deiodinase, iodothyronine, type II [Source:MGI Symbol;Acc:MGI:1338833]	21.406	236.017	0.0906969	1.34139e-09	2.7e-06	deiodinase, iodothyronine, type II [Source:MGI Symbol;Acc:MGI:1338833]
Ctxn1	ENSMUSG00000048644	ENSMUST00000053252	31.5822	220.89	0.142977	6.40415e-07	2.77e-05	cortexin 1 [Source:MGI Symbol;Acc:MGI:88566]	46.4496	113.291	0.410002	5.31314e-05	0.000713967	cortexin 1 [Source:MGI Symbol;Acc:MGI:88566]
Dpysl4	ENSMUSG00000025478	ENSMUST00000026551	0.422279	2.98816	0.141317	0.000980277	0.00296677	dihydropyrimidinase-like 4 [Source:MGI Symbol;Acc:MGI:1349764]	1.23712	10.0656	0.122906	0.000680273	0.00409973	dihydropyrimidinase-like 4 [Source:MGI Symbol;Acc:MGI:1349764]
Lsp1	ENSMUSG00000018819	ENSMUST00000105968	93.6589	674.904	0.138774	1.1151e-08	3.71e-06	lymphocyte specific 1 [Source:MGI Symbol;Acc:MGI:96832]	15.2649	38.0514	0.401166	0.000715638	0.00424448	lymphocyte specific 1 [Source:MGI Symbol;Acc:MGI:96832]
Aqp8	ENSMUSG00000030762	ENSMUST00000033023	15.2224	124.178	0.122585	5.40567e-08	7.29e-06	aquaporin 8 [Source:MGI Symbol;Acc:MGI:1195271]	0.533701	3.16441	0.168657	0.000299296	0.00230454	aquaporin 8 [Source:MGI Symbol;Acc:MGI:1195271]
Sema6c	ENSMUSG00000038777	ENSMUST00000142306	2.31573	19.1066	0.121201	8.57108e-07	3.17e-05	sema domain, transmembrane domain (TM), and cytoplasmic domain, (semaphorin) 6C [Source:MGI Symbol;Acc:MGI:1338032]	1.5139	5.87722	0.257588	4.00532e-05	0.00058752	sema domain, transmembrane domain (TM), and cytoplasmic domain, (semaphorin) 6C [Source:MGI Symbol;Acc:MGI:1338032]
Grik5	ENSMUSG00000003378	ENSMUST00000205328	3.48485	29.458	0.118299	2.57431e-06	5.91e-05	glutamate receptor, ionotropic, kainate 5 (gamma 2) [Source:MGI Symbol;Acc:MGI:95818]	2.98248	6.52694	0.45695	0.000899167	0.00499641	glutamate receptor, ionotropic, kainate 5 (gamma 2) [Source:MGI Symbol;Acc:MGI:95818]
Mmp3	ENSMUSG00000043613	ENSMUST00000034497	1.52783	13.2336	0.11545	0.000237593	0.00104102	matrix metallopeptidase 3 [Source:MGI Symbol;Acc:MGI:97010]	0.433511	3.44059	0.125999	0.00148416	0.00719556	matrix metallopeptidase 3 [Source:MGI Symbol;Acc:MGI:97010]
Fbxl22	ENSMUSG00000050503	ENSMUST00000056890	6.08725	53.2918	0.114225	9.33498e-06	0.00012279	F-box and leucine-rich repeat protein 22 [Source:MGI Symbol;Acc:MGI:1921415]	0.660915	3.10469	0.212877	0.000290662	0.00226407	F-box and leucine-rich repeat protein 22 [Source:MGI Symbol;Acc:MGI:1921415]
Phyhip	ENSMUSG00000003469	ENSMUST00000003561	0.167471	2.39716	0.0698624	0.00388078	0.00886743	phytanoyl-CoA hydroxylase interacting protein [Source:MGI Symbol;Acc:MGI:1860417]	1.77794	3.73204	0.476398	0.000294723	0.00228351	phytanoyl-CoA hydroxylase interacting protein [Source:MGI Symbol;Acc:MGI:1860417]
S100g	ENSMUSG00000040808	ENSMUST00000038769	69.3609	1562.17	0.0444002	4.39235e-06	8e-05	S100 calcium binding protein G [Source:MGI Symbol;Acc:MGI:104528]	2.72403	30.5966	0.0890305	1.16177e-05	0.000267218	S100 calcium binding protein G [Source:MGI Symbol;Acc:MGI:104528]
