# Supplementary material for: Comparative Analysis of Mouse Decidualization Models at the Molecular Level
Source: Genes (Basel). 2020 Aug 13;11(8):935. doi: 10.3390/genes11080935 (PMC7465532; doi:10.3390/genes11080935)
Supplement: Supplementary file 1 [file genes-11-00935-s001.zip › Supplementary Table 8.xlsx]

## Sheet: Supplementary Table 8
Supplementary Table 8. A list of genes that were inconsistently expressed between NP and IVD.
Gene	GeneID	TranscriptID	Average-of-NP	Average-of-Control	Fold(NP/Control)	Pvalue	FDR	Gene description	Average-of-IVD	Average-of-Control	Fold(IVD/Control)	Pvalue	FDR	Gene description
Dusp4	ENSMUSG00000031530	ENSMUST00000033930	3.9616	0	1000000	0.00104287	0.00310774	dual specificity phosphatase 4 [Source:MGI Symbol;Acc:MGI:2442191]	1.76132	5.43113	0.3243	0.00134669	0.00670427	dual specificity phosphatase 4 [Source:MGI Symbol;Acc:MGI:2442191]
Myo1b	ENSMUSG00000018417	ENSMUST00000046390	8.68399	0.000222839	38969.8	4.45751e-05	0.000330856	myosin IB [Source:MGI Symbol;Acc:MGI:107752]	3.03101	26.7768	0.113195	0.00012758	0.00128338	myosin IB [Source:MGI Symbol;Acc:MGI:107752]
Serpinb9b	ENSMUSG00000021403	ENSMUST00000006392	279.25	2.49589	111.884	5.5853e-07	2.57e-05	serine (or cysteine) peptidase inhibitor, clade B, member 9b [Source:MGI Symbol;Acc:MGI:894668]	71.0657	151.326	0.469619	5.31259e-05	0.000713967	serine (or cysteine) peptidase inhibitor, clade B, member 9b [Source:MGI Symbol;Acc:MGI:894668]
Bmp2	ENSMUSG00000027358	ENSMUST00000028836	184.697	1.73796	106.272	2.99639e-07	1.84e-05	bone morphogenetic protein 2 [Source:MGI Symbol;Acc:MGI:88177]	1.71021	4.62384	0.369868	1.27599e-05	0.00028427	bone morphogenetic protein 2 [Source:MGI Symbol;Acc:MGI:88177]
Nav3	ENSMUSG00000020181	ENSMUST00000032719	7.32826	0.107574	68.1231	0.000174029	0.00082555	neuron navigator 3 [Source:MGI Symbol;Acc:MGI:2183703]	0.879273	2.49244	0.352776	0.000126001	0.00127227	neuron navigator 3 [Source:MGI Symbol;Acc:MGI:2183703]
Abr	ENSMUSG00000017631	ENSMUST00000094012	20.1424	0.30468	66.1099	8.01643e-06	0.000112377	active BCR-related gene [Source:MGI Symbol;Acc:MGI:107771]	2.34767	10.2605	0.228806	0.000440743	0.0030206	active BCR-related gene [Source:MGI Symbol;Acc:MGI:107771]
Mir8114	ENSMUSG00000099227	ENSMUST00000183582	9332.08	142.028	65.7059	0.000101139	0.000568643	microRNA 8114 [Source:MGI Symbol;Acc:MGI:5530764]	559.983	2608.25	0.214697	0.000613432	0.00379648	microRNA 8114 [Source:MGI Symbol;Acc:MGI:5530764]
Cdsn	ENSMUSG00000039518	ENSMUST00000044804	41.4963	0.722072	57.4684	1.58644e-05	0.000170787	corneodesmosin [Source:MGI Symbol;Acc:MGI:3505689]	0.423301	2.94212	0.143876	0.000588987	0.00368489	corneodesmosin [Source:MGI Symbol;Acc:MGI:3505689]
Itga2	ENSMUSG00000015533	ENSMUST00000056117	8.44711	0.149136	56.6404	1.82916e-05	0.000187497	integrin alpha 2 [Source:MGI Symbol;Acc:MGI:96600]	13.0466	29.5892	0.440923	9.11988e-06	0.000230611	integrin alpha 2 [Source:MGI Symbol;Acc:MGI:96600]
Spp1	ENSMUSG00000029304	ENSMUST00000086833	150.856	2.6655	56.5956	1.79144e-07	1.35e-05	secreted phosphoprotein 1 [Source:MGI Symbol;Acc:MGI:98389]	6.55866	16.0003	0.40991	0.000321242	0.0024339	secreted phosphoprotein 1 [Source:MGI Symbol;Acc:MGI:98389]
Angpt2	ENSMUSG00000031465	ENSMUST00000033846	173.478	3.09587	56.0353	8.8857e-09	3.41e-06	angiopoietin 2 [Source:MGI Symbol;Acc:MGI:1202890]	0.599935	4.6818	0.128142	1.88487e-05	0.000365279	angiopoietin 2 [Source:MGI Symbol;Acc:MGI:1202890]
Gm9992	ENSMUSG00000056133	ENSMUST00000070059	20.0399	0.378329	52.9696	1.90188e-06	4.95e-05	predicted gene 9992 [Source:MGI Symbol;Acc:MGI:3712668]	2.05088	27.1998	0.0754005	1.58097e-05	0.000326443	predicted gene 9992 [Source:MGI Symbol;Acc:MGI:3712668]
Hdac4	ENSMUSG00000026313	ENSMUST00000097644	35.4218	0.693151	51.1025	3.82965e-07	2.09e-05	histone deacetylase 4 [Source:MGI Symbol;Acc:MGI:3036234]	2.09538	6.26465	0.334477	0.00111628	0.00583976	histone deacetylase 4 [Source:MGI Symbol;Acc:MGI:3036234]
Masp1	ENSMUSG00000022887	ENSMUST00000089883	11.4513	0.236186	48.4842	1.63085e-05	0.000173555	mannan-binding lectin serine peptidase 1 [Source:MGI Symbol;Acc:MGI:88492]	0.0887932	1.63922	0.0541678	0.000226686	0.0018981	mannan-binding lectin serine peptidase 1 [Source:MGI Symbol;Acc:MGI:88492]
Nrip1	ENSMUSG00000048490	ENSMUST00000121927	8.70381	0.189958	45.8196	6.01851e-05	0.00039813	nuclear receptor interacting protein 1 [Source:MGI Symbol;Acc:MGI:1315213]	3.65585	9.5253	0.383804	0.000606229	0.00376349	nuclear receptor interacting protein 1 [Source:MGI Symbol;Acc:MGI:1315213]
Ly75	ENSMUSG00000026980	ENSMUST00000112533	2.23637	0.0493462	45.32	0.000867051	0.0026959	lymphocyte antigen 75 [Source:MGI Symbol;Acc:MGI:106662]	2.39476	6.48013	0.369554	3.37858e-05	0.000527964	lymphocyte antigen 75 [Source:MGI Symbol;Acc:MGI:106662]
Gpcpd1	ENSMUSG00000027346	ENSMUST00000127712	11.4945	0.273676	42.0004	0.000818653	0.00258402	glycerophosphocholine phosphodiesterase 1 [Source:MGI Symbol;Acc:MGI:104898]	0.25119	2.43985	0.102953	0.00211941	0.00929863	glycerophosphocholine phosphodiesterase 1 [Source:MGI Symbol;Acc:MGI:104898]
Yod1	ENSMUSG00000046404	ENSMUST00000049813	3.8883	0.0942263	41.2656	0.000445305	0.00164953	YOD1 deubiquitinase [Source:MGI Symbol;Acc:MGI:2442596]	0.60821	1.90518	0.31924	0.000950546	0.00520761	YOD1 deubiquitinase [Source:MGI Symbol;Acc:MGI:2442596]
Mib1	ENSMUSG00000024294	ENSMUST00000052838	20.8439	0.528788	39.4183	1.34922e-07	1.18e-05	mindbomb E3 ubiquitin protein ligase 1 [Source:MGI Symbol;Acc:MGI:2443157]	4.44576	10.4022	0.427387	0.00028029	0.00221346	mindbomb E3 ubiquitin protein ligase 1 [Source:MGI Symbol;Acc:MGI:2443157]
Strn	ENSMUSG00000024077	ENSMUST00000145910	8.5564	0.21809	39.2333	6.38988e-06	9.81e-05	striatin, calmodulin binding protein [Source:MGI Symbol;Acc:MGI:1333757]	2.32127	6.21218	0.373664	0.000291029	0.00226473	striatin, calmodulin binding protein [Source:MGI Symbol;Acc:MGI:1333757]
Pde3a	ENSMUSG00000041741	ENSMUST00000043259	14.8343	0.425752	34.8425	8.01952e-07	3.05e-05	phosphodiesterase 3A, cGMP inhibited [Source:MGI Symbol;Acc:MGI:1860764]	2.81829	10.6219	0.265328	0.000571656	0.00361016	phosphodiesterase 3A, cGMP inhibited [Source:MGI Symbol;Acc:MGI:1860764]
Tnks	ENSMUSG00000031529	ENSMUST00000033929	10.2595	0.301587	34.0183	3.91785e-06	7.51e-05	tankyrase, TRF1-interacting ankyrin-related ADP-ribose polymerase [Source:MGI Symbol;Acc:MGI:1341087]	1.69142	7.12227	0.237483	5.32725e-05	0.000715266	tankyrase, TRF1-interacting ankyrin-related ADP-ribose polymerase [Source:MGI Symbol;Acc:MGI:1341087]
Pds5a	ENSMUSG00000029202	ENSMUST00000201948	17.6608	0.563855	31.3216	7.76269e-06	0.000110352	PDS5 cohesin associated factor A [Source:MGI Symbol;Acc:MGI:1918771]	6.24447	13.1849	0.473606	0.00143032	0.00700242	PDS5 cohesin associated factor A [Source:MGI Symbol;Acc:MGI:1918771]
Lrrc8b	ENSMUSG00000070639	ENSMUST00000112707	2.57052	0.0929707	27.6488	0.000890082	0.00275295	leucine rich repeat containing 8 family, member B [Source:MGI Symbol;Acc:MGI:2141353]	0.117643	1.69371	0.069459	0.000244646	0.00200346	leucine rich repeat containing 8 family, member B [Source:MGI Symbol;Acc:MGI:2141353]
Pdpr	ENSMUSG00000033624	ENSMUST00000135302	9.11347	0.330564	27.5695	0.000237793	0.00104137	pyruvate dehydrogenase phosphatase regulatory subunit [Source:MGI Symbol;Acc:MGI:2442188]	0.904463	3.34701	0.27023	0.000426097	0.00295676	pyruvate dehydrogenase phosphatase regulatory subunit [Source:MGI Symbol;Acc:MGI:2442188]
Nid2	ENSMUSG00000021806	ENSMUST00000022340	33.7255	1.2875	26.1946	7.60639e-07	2.97e-05	nidogen 2 [Source:MGI Symbol;Acc:MGI:1298229]	8.75992	55.0864	0.159021	5.62537e-08	1.29e-05	nidogen 2 [Source:MGI Symbol;Acc:MGI:1298229]
Slc36a4	ENSMUSG00000043885	ENSMUST00000115588	6.85958	0.27013	25.3936	0.000367921	0.00143545	solute carrier family 36 (proton/amino acid symporter), member 4 [Source:MGI Symbol;Acc:MGI:2442595]	2.59067	6.71869	0.385591	6.41582e-05	0.000808132	solute carrier family 36 (proton/amino acid symporter), member 4 [Source:MGI Symbol;Acc:MGI:2442595]
Clspn	ENSMUSG00000042489	ENSMUST00000048391	5.21853	0.207894	25.1018	3.28863e-05	0.00027345	claspin [Source:MGI Symbol;Acc:MGI:2445153]	0.153407	1.16099	0.132134	0.000572969	0.00361171	claspin [Source:MGI Symbol;Acc:MGI:2445153]
Xrn1	ENSMUSG00000032410	ENSMUST00000185633	5.22133	0.208568	25.0342	0.00326679	0.00769663	5'-3' exoribonuclease 1 [Source:MGI Symbol;Acc:MGI:891964]	0.743007	2.41074	0.308207	0.000411862	0.00288289	5'-3' exoribonuclease 1 [Source:MGI Symbol;Acc:MGI:891964]
Kif18b	ENSMUSG00000051378	ENSMUST00000021311	5.59185	0.238885	23.4081	0.000493875	0.00177417	kinesin family member 18B [Source:MGI Symbol;Acc:MGI:2446979]	0.27696	1.53673	0.180227	0.0013346	0.00666264	kinesin family member 18B [Source:MGI Symbol;Acc:MGI:2446979]
Unc5b	ENSMUSG00000020099	ENSMUST00000077925	57.992	2.50933	23.1106	9.59142e-09	3.41e-06	unc-5 netrin receptor B [Source:MGI Symbol;Acc:MGI:894703]	11.7385	23.9847	0.489417	2.9637e-06	0.000121772	unc-5 netrin receptor B [Source:MGI Symbol;Acc:MGI:894703]
Rest	ENSMUSG00000029249	ENSMUST00000080359	15.8909	0.754824	21.0525	5.23224e-05	0.000364406	RE1-silencing transcription factor [Source:MGI Symbol;Acc:MGI:104897]	4.29261	13.4448	0.319276	2.57945e-05	0.000448061	RE1-silencing transcription factor [Source:MGI Symbol;Acc:MGI:104897]
Kif20b	ENSMUSG00000024795	ENSMUST00000087341	4.30647	0.2103	20.4778	0.00212248	0.00544313	kinesin family member 20B [Source:MGI Symbol;Acc:MGI:2444576]	0.0973318	1.27471	0.076356	2.72998e-06	0.00011933	kinesin family member 20B [Source:MGI Symbol;Acc:MGI:2444576]
Cep55	ENSMUSG00000024989	ENSMUST00000096096	10.368	0.515325	20.1193	0.000121174	0.000641606	centrosomal protein 55 [Source:MGI Symbol;Acc:MGI:1921357]	0.478872	2.53406	0.188974	3.52149e-05	0.000541522	centrosomal protein 55 [Source:MGI Symbol;Acc:MGI:1921357]
Cbl	ENSMUSG00000034342	ENSMUST00000206720	7.67181	0.389585	19.6922	0.000128036	0.000665975	Casitas B-lineage lymphoma [Source:MGI Symbol;Acc:MGI:88279]	1.3321	5.90115	0.225736	9.53656e-05	0.00106083	Casitas B-lineage lymphoma [Source:MGI Symbol;Acc:MGI:88279]
Zbed6	ENSMUSG00000102049	ENSMUST00000190574	18.3052	0.931919	19.6425	1.7671e-06	4.78e-05	zinc finger, BED type containing 6 [Source:MGI Symbol;Acc:MGI:3828086]	3.27034	9.44565	0.346227	0.000351604	0.00259548	zinc finger, BED type containing 6 [Source:MGI Symbol;Acc:MGI:3828086]
Kng1	ENSMUSG00000022875	ENSMUST00000023589	19.8968	1.03415	19.2399	3.14405e-05	0.000265286	kininogen 1 [Source:MGI Symbol;Acc:MGI:1097705]	4.82696	32.1555	0.150113	0.000166991	0.0015384	kininogen 1 [Source:MGI Symbol;Acc:MGI:1097705]
Tnfrsf11b	ENSMUSG00000063727	ENSMUST00000079772	22.7865	1.20591	18.8957	2.16481e-06	5.33e-05	tumor necrosis factor receptor superfamily, member 11b (osteoprotegerin) [Source:MGI Symbol;Acc:MGI:109587]	3.27189	99.1375	0.0330036	7.53681e-09	5.17e-06	tumor necrosis factor receptor superfamily, member 11b (osteoprotegerin) [Source:MGI Symbol;Acc:MGI:109587]
Uhmk1	ENSMUSG00000026667	ENSMUST00000150821	14.1289	0.753996	18.7387	5.8349e-05	0.000391532	U2AF homology motif (UHM) kinase 1 [Source:MGI Symbol;Acc:MGI:1341908]	1.92556	6.86332	0.280557	0.000177817	0.00161074	U2AF homology motif (UHM) kinase 1 [Source:MGI Symbol;Acc:MGI:1341908]
Serpinb6b	ENSMUSG00000042842	ENSMUST00000110293	165.386	9.01692	18.3417	6.2575e-08	7.56e-06	serine (or cysteine) peptidase inhibitor, clade B, member 6b [Source:MGI Symbol;Acc:MGI:894688]	52.3695	180.619	0.289945	4.58073e-06	0.000153502	serine (or cysteine) peptidase inhibitor, clade B, member 6b [Source:MGI Symbol;Acc:MGI:894688]
Inhba	ENSMUSG00000041324	ENSMUST00000042603	9.39483	0.521607	18.0113	0.00260188	0.00640076	inhibin beta-A [Source:MGI Symbol;Acc:MGI:96570]	59.5134	432.361	0.137647	4.57086e-07	3.97e-05	inhibin beta-A [Source:MGI Symbol;Acc:MGI:96570]
Palld	ENSMUSG00000058056	ENSMUST00000121200	44.4711	2.50752	17.7351	2.9314e-06	6.38e-05	palladin, cytoskeletal associated protein [Source:MGI Symbol;Acc:MGI:1919583]	74.761	204.746	0.365141	4.11187e-06	0.000143469	palladin, cytoskeletal associated protein [Source:MGI Symbol;Acc:MGI:1919583]
Gpr161	ENSMUSG00000040836	ENSMUST00000178700	3.63127	0.221522	16.3924	0.00070623	0.00230331	G protein-coupled receptor 161 [Source:MGI Symbol;Acc:MGI:2685054]	1.97778	7.3329	0.269713	0.000395551	0.00281958	G protein-coupled receptor 161 [Source:MGI Symbol;Acc:MGI:2685054]
Cdk5r1	ENSMUSG00000048895	ENSMUST00000053413	3.53887	0.216321	16.3593	0.000149761	0.000745439	cyclin-dependent kinase 5, regulatory subunit 1 (p35) [Source:MGI Symbol;Acc:MGI:101764]	1.66712	6.31436	0.264021	0.000238146	0.00196651	cyclin-dependent kinase 5, regulatory subunit 1 (p35) [Source:MGI Symbol;Acc:MGI:101764]
Btbd7	ENSMUSG00000041702	ENSMUST00000045652	13.8853	0.849197	16.3511	2.8737e-05	0.000249922	BTB (POZ) domain containing 7 [Source:MGI Symbol;Acc:MGI:1917858]	4.94339	10.9602	0.45103	0.000239724	0.0019764	BTB (POZ) domain containing 7 [Source:MGI Symbol;Acc:MGI:1917858]
Nek2	ENSMUSG00000026622	ENSMUST00000027931	12.763	0.798989	15.9739	0.000523642	0.00184877	NIMA (never in mitosis gene a)-related expressed kinase 2 [Source:MGI Symbol;Acc:MGI:109359]	0.807059	2.79235	0.289025	0.0015758	0.00751238	NIMA (never in mitosis gene a)-related expressed kinase 2 [Source:MGI Symbol;Acc:MGI:109359]
Ddi2	ENSMUSG00000078515	ENSMUST00000102484	15.7126	1.03212	15.2237	0.000242429	0.00105472	DNA-damage inducible protein 2 [Source:MGI Symbol;Acc:MGI:1917244]	3.752	13.097	0.286478	0.000113337	0.00118687	DNA-damage inducible protein 2 [Source:MGI Symbol;Acc:MGI:1917244]
Iffo2	ENSMUSG00000041025	ENSMUST00000123827	48.8862	3.21595	15.2012	3.06612e-07	1.86e-05	intermediate filament family orphan 2 [Source:MGI Symbol;Acc:MGI:2140675]	4.14577	8.83477	0.469257	1.16055e-05	0.000267218	intermediate filament family orphan 2 [Source:MGI Symbol;Acc:MGI:2140675]
C330027C09Rik	ENSMUSG00000033031	ENSMUST00000117994	6.82147	0.456047	14.9578	2.58525e-07	1.68e-05	RIKEN cDNA C330027C09 gene [Source:MGI Symbol;Acc:MGI:2146335]	0.378396	1.93086	0.195973	0.000214197	0.00182584	RIKEN cDNA C330027C09 gene [Source:MGI Symbol;Acc:MGI:2146335]
Rcor1	ENSMUSG00000037896	ENSMUST00000084968	10.939	0.738443	14.8136	0.00101574	0.00304686	REST corepressor 1 [Source:MGI Symbol;Acc:MGI:106340]	4.17351	9.93521	0.420073	0.00015663	0.00147592	REST corepressor 1 [Source:MGI Symbol;Acc:MGI:106340]
Nr2c2	ENSMUSG00000005893	ENSMUST00000113460	5.95732	0.413566	14.4048	0.000107804	0.000595266	nuclear receptor subfamily 2, group C, member 2 [Source:MGI Symbol;Acc:MGI:1352466]	1.56978	3.75526	0.418022	0.00101975	0.00547484	nuclear receptor subfamily 2, group C, member 2 [Source:MGI Symbol;Acc:MGI:1352466]
Gatad2b	ENSMUSG00000042390	ENSMUST00000199754	15.067	1.05152	14.3287	0.000783677	0.00249597	GATA zinc finger domain containing 2B [Source:MGI Symbol;Acc:MGI:2443225]	5.66814	15.4156	0.367689	0.000656781	0.00400393	GATA zinc finger domain containing 2B [Source:MGI Symbol;Acc:MGI:2443225]
Nudt15	ENSMUSG00000033405	ENSMUST00000043813	2.11299	0.15467	13.6613	0.00169793	0.00457728	nudix (nucleoside diphosphate linked moiety X)-type motif 15 [Source:MGI Symbol;Acc:MGI:2443366]	0.569289	1.35654	0.419664	0.000561614	0.00357058	nudix (nucleoside diphosphate linked moiety X)-type motif 15 [Source:MGI Symbol;Acc:MGI:2443366]
Plk4	ENSMUSG00000025758	ENSMUST00000026858	8.21222	0.602562	13.6288	0.000234472	0.00103132	polo-like kinase 4 [Source:MGI Symbol;Acc:MGI:101783]	1.04267	3.03099	0.344002	0.00148432	0.00719556	polo-like kinase 4 [Source:MGI Symbol;Acc:MGI:101783]
Trip11	ENSMUSG00000021188	ENSMUST00000021605	8.00698	0.595095	13.455	0.000624711	0.00210168	thyroid hormone receptor interactor 11 [Source:MGI Symbol;Acc:MGI:1924393]	2.04423	4.23392	0.482823	0.00135605	0.00673731	thyroid hormone receptor interactor 11 [Source:MGI Symbol;Acc:MGI:1924393]
Top2a	ENSMUSG00000020914	ENSMUST00000068031	40.7697	3.05272	13.3552	1.70578e-06	4.67e-05	topoisomerase (DNA) II alpha [Source:MGI Symbol;Acc:MGI:98790]	1.02711	7.25063	0.141658	3.8325e-05	0.000569213	topoisomerase (DNA) II alpha [Source:MGI Symbol;Acc:MGI:98790]
Dlgap5	ENSMUSG00000037544	ENSMUST00000043296	10.07	0.754614	13.3445	7.43128e-05	0.00045922	discs, large (Drosophila) homolog-associated protein 5 [Source:MGI Symbol;Acc:MGI:2183453]	0.209398	2.33717	0.0895946	0.000420447	0.00292893	discs, large (Drosophila) homolog-associated protein 5 [Source:MGI Symbol;Acc:MGI:2183453]
Tbl1x	ENSMUSG00000025246	ENSMUST00000088217	28.999	2.18707	13.2593	6.9917e-07	2.88e-05	transducin (beta)-like 1 X-linked [Source:MGI Symbol;Acc:MGI:1336172]	19.1892	41.5051	0.462332	8.98519e-07	5.78e-05	transducin (beta)-like 1 X-linked [Source:MGI Symbol;Acc:MGI:1336172]
Gna12	ENSMUSG00000000149	ENSMUST00000000153	29.5159	2.22867	13.2437	1.96997e-05	0.000196451	guanine nucleotide binding protein, alpha 12 [Source:MGI Symbol;Acc:MGI:95767]	41.5072	89.0753	0.465979	1.69622e-05	0.000341046	guanine nucleotide binding protein, alpha 12 [Source:MGI Symbol;Acc:MGI:95767]
Zbtb38	ENSMUSG00000040433	ENSMUST00000152594	9.5507	0.734827	12.9972	0.000232829	0.0010264	zinc finger and BTB domain containing 38 [Source:MGI Symbol;Acc:MGI:2442866]	4.41762	9.13766	0.483452	0.000141456	0.00138074	zinc finger and BTB domain containing 38 [Source:MGI Symbol;Acc:MGI:2442866]
Clcn5	ENSMUSG00000004317	ENSMUST00000004428	4.43037	0.351121	12.6178	1.01654e-05	0.000129386	chloride channel, voltage-sensitive 5 [Source:MGI Symbol;Acc:MGI:99486]	1.29163	19.556	0.0660476	3.3585e-06	0.000130155	chloride channel, voltage-sensitive 5 [Source:MGI Symbol;Acc:MGI:99486]
Pcgf3	ENSMUSG00000033623	ENSMUST00000112597	15.4709	1.22869	12.5914	1.03492e-05	0.000130716	polycomb group ring finger 3 [Source:MGI Symbol;Acc:MGI:1916837]	12.8049	28.3336	0.451933	0.000147684	0.00141314	polycomb group ring finger 3 [Source:MGI Symbol;Acc:MGI:1916837]
Adamts12	ENSMUSG00000047497	ENSMUST00000061318	3.55121	0.283009	12.5481	0.000795608	0.00252838	a disintegrin-like and metallopeptidase (reprolysin type) with thrombospondin type 1 motif, 12 [Source:MGI Symbol;Acc:MGI:2146046]	1.60141	30.7285	0.0521147	3.18192e-09	3.66e-06	a disintegrin-like and metallopeptidase (reprolysin type) with thrombospondin type 1 motif, 12 [Source:MGI Symbol;Acc:MGI:2146046]
Ccnb1	ENSMUSG00000041431	ENSMUST00000072119	23.3865	1.8696	12.5088	3.52442e-07	2e-05	cyclin B1 [Source:MGI Symbol;Acc:MGI:88302]	0.859797	6.86191	0.1253	6.56385e-05	0.000817711	cyclin B1 [Source:MGI Symbol;Acc:MGI:88302]
Clip1	ENSMUSG00000049550	ENSMUST00000111564	18.8795	1.51676	12.4472	0.00123379	0.00354341	CAP-GLY domain containing linker protein 1 [Source:MGI Symbol;Acc:MGI:1928401]	4.60738	17.7413	0.259698	0.00189611	0.00860389	CAP-GLY domain containing linker protein 1 [Source:MGI Symbol;Acc:MGI:1928401]
Adam19	ENSMUSG00000011256	ENSMUST00000011400	109.643	8.85419	12.3832	1.90758e-06	4.96e-05	a disintegrin and metallopeptidase domain 19 (meltrin beta) [Source:MGI Symbol;Acc:MGI:105377]	43.8368	116.525	0.376201	8.6581e-07	5.74e-05	a disintegrin and metallopeptidase domain 19 (meltrin beta) [Source:MGI Symbol;Acc:MGI:105377]
Mgat3	ENSMUSG00000042428	ENSMUST00000044970	8.83514	0.720214	12.2674	0.000413485	0.00155933	mannoside acetylglucosaminyltransferase 3 [Source:MGI Symbol;Acc:MGI:104532]	2.48223	9.62949	0.257773	0.000262705	0.00210754	mannoside acetylglucosaminyltransferase 3 [Source:MGI Symbol;Acc:MGI:104532]
Cldn1	ENSMUSG00000022512	ENSMUST00000023154	16.5273	1.34831	12.2578	1.3731e-05	0.000155109	claudin 1 [Source:MGI Symbol;Acc:MGI:1276109]	1.0146	7.39307	0.137236	0.000539498	0.00347273	claudin 1 [Source:MGI Symbol;Acc:MGI:1276109]
Nbeal1	ENSMUSG00000073664	ENSMUST00000160834	2.46034	0.201674	12.1996	0.000308146	0.00126121	neurobeachin like 1 [Source:MGI Symbol;Acc:MGI:2444343]	1.01191	2.25615	0.448511	2.84137e-06	0.00011933	neurobeachin like 1 [Source:MGI Symbol;Acc:MGI:2444343]
Kcnd1	ENSMUSG00000009731	ENSMUST00000009875	2.50421	0.207198	12.0861	0.00180075	0.00478502	potassium voltage-gated channel, Shal-related family, member 1 [Source:MGI Symbol;Acc:MGI:96671]	0.961542	2.78877	0.34479	0.00105712	0.00562296	potassium voltage-gated channel, Shal-related family, member 1 [Source:MGI Symbol;Acc:MGI:96671]
Arhgef6	ENSMUSG00000031133	ENSMUST00000151768	28.7032	2.38475	12.0361	5.29404e-06	8.86e-05	Rac/Cdc42 guanine nucleotide exchange factor (GEF) 6 [Source:MGI Symbol;Acc:MGI:1920591]	0.446309	11.205	0.0398311	1.50649e-05	0.000318004	Rac/Cdc42 guanine nucleotide exchange factor (GEF) 6 [Source:MGI Symbol;Acc:MGI:1920591]
Bub1b	ENSMUSG00000040084	ENSMUST00000038341	17.1622	1.45834	11.7683	1.472e-05	0.000162456	BUB1B, mitotic checkpoint serine/threonine kinase [Source:MGI Symbol;Acc:MGI:1333889]	0.30536	2.5567	0.119435	5.18149e-06	0.00016598	BUB1B, mitotic checkpoint serine/threonine kinase [Source:MGI Symbol;Acc:MGI:1333889]
Arid5b	ENSMUSG00000019947	ENSMUST00000219238	16.578	1.41387	11.7252	0.00049733	0.0017806	AT rich interactive domain 5B (MRF1-like) [Source:MGI Symbol;Acc:MGI:2175912]	5.01989	20.3363	0.246844	1.81256e-06	9.08e-05	AT rich interactive domain 5B (MRF1-like) [Source:MGI Symbol;Acc:MGI:2175912]
Cnot6	ENSMUSG00000020362	ENSMUST00000145353	19.5271	1.68148	11.613	0.00129456	0.00368121	CCR4-NOT transcription complex, subunit 6 [Source:MGI Symbol;Acc:MGI:2144529]	2.88598	9.5812	0.301213	0.00198253	0.00886793	CCR4-NOT transcription complex, subunit 6 [Source:MGI Symbol;Acc:MGI:2144529]
Ckap2l	ENSMUSG00000048327	ENSMUST00000052708	14.6561	1.29523	11.3155	0.00123041	0.00353664	cytoskeleton associated protein 2-like [Source:MGI Symbol;Acc:MGI:1917716]	0.319986	3.81365	0.0839054	0.00127599	0.00645621	cytoskeleton associated protein 2-like [Source:MGI Symbol;Acc:MGI:1917716]
N4bp2	ENSMUSG00000037795	ENSMUST00000201489	5.19997	0.46086	11.2832	0.000449379	0.00165812	NEDD4 binding protein 2 [Source:MGI Symbol;Acc:MGI:2684414]	0.460786	2.35859	0.195365	0.000144727	0.00139481	NEDD4 binding protein 2 [Source:MGI Symbol;Acc:MGI:2684414]
Ncapg2	ENSMUSG00000042029	ENSMUST00000084828	5.04808	0.450244	11.2119	8.34105e-05	0.000497124	non-SMC condensin II complex, subunit G2 [Source:MGI Symbol;Acc:MGI:1923294]	0.355012	1.53372	0.231471	0.000518533	0.00338087	non-SMC condensin II complex, subunit G2 [Source:MGI Symbol;Acc:MGI:1923294]
Unc93a	ENSMUSG00000067049	ENSMUST00000084966	12.6652	1.13206	11.1877	6.90639e-07	2.88e-05	unc-93 homolog A (C. elegans) [Source:MGI Symbol;Acc:MGI:1933250]	1.43715	14.1812	0.101342	2.46263e-06	0.000111268	unc-93 homolog A (C. elegans) [Source:MGI Symbol;Acc:MGI:1933250]
Cyfip2	ENSMUSG00000020340	ENSMUST00000093166	10.9135	0.989299	11.0315	3.32521e-06	6.85e-05	cytoplasmic FMR1 interacting protein 2 [Source:MGI Symbol;Acc:MGI:1924134]	1.24043	9.41668	0.131727	1.96577e-06	9.55e-05	cytoplasmic FMR1 interacting protein 2 [Source:MGI Symbol;Acc:MGI:1924134]
Coch	ENSMUSG00000020953	ENSMUST00000164782	58.6472	5.3223	11.0192	1.08846e-06	3.63e-05	cochlin [Source:MGI Symbol;Acc:MGI:1278313]	316.933	812.006	0.390308	1.229e-07	1.94e-05	cochlin [Source:MGI Symbol;Acc:MGI:1278313]
Smc2	ENSMUSG00000028312	ENSMUST00000102915	10.9746	1.02479	10.7091	8.89273e-05	0.000519078	structural maintenance of chromosomes 2 [Source:MGI Symbol;Acc:MGI:106067]	0.773203	3.05567	0.253039	9.27644e-05	0.00104198	structural maintenance of chromosomes 2 [Source:MGI Symbol;Acc:MGI:106067]
Scn3b	ENSMUSG00000049281	ENSMUST00000049941	6.83598	0.639564	10.6885	5.58225e-05	0.000380492	sodium channel, voltage-gated, type III, beta [Source:MGI Symbol;Acc:MGI:1918882]	0.14803	1.08301	0.136685	0.0021028	0.00924898	sodium channel, voltage-gated, type III, beta [Source:MGI Symbol;Acc:MGI:1918882]
Kif11	ENSMUSG00000012443	ENSMUST00000012587	7.21538	0.678117	10.6403	0.000109198	0.000601233	kinesin family member 11 [Source:MGI Symbol;Acc:MGI:1098231]	0.140206	1.48681	0.0943002	0.000356454	0.00261738	kinesin family member 11 [Source:MGI Symbol;Acc:MGI:1098231]
Dot1l	ENSMUSG00000061589	ENSMUST00000105336	15.9279	1.5143	10.5183	2.44719e-05	0.000225911	DOT1-like, histone H3 methyltransferase (S. cerevisiae) [Source:MGI Symbol;Acc:MGI:2143886]	6.35968	13.8362	0.45964	1.52242e-05	0.000319687	DOT1-like, histone H3 methyltransferase (S. cerevisiae) [Source:MGI Symbol;Acc:MGI:2143886]
Hipk2	ENSMUSG00000061436	ENSMUST00000161779	8.54377	0.813699	10.4999	0.000307152	0.00125893	homeodomain interacting protein kinase 2 [Source:MGI Symbol;Acc:MGI:1314872]	0.986132	2.79386	0.352964	0.00122588	0.00627172	homeodomain interacting protein kinase 2 [Source:MGI Symbol;Acc:MGI:1314872]
Crabp1	ENSMUSG00000032291	ENSMUST00000034830	28.745	2.73803	10.4984	5.91538e-05	0.00039417	cellular retinoic acid binding protein I [Source:MGI Symbol;Acc:MGI:88490]	6.66519	68.396	0.0974501	3.72279e-06	0.000138697	cellular retinoic acid binding protein I [Source:MGI Symbol;Acc:MGI:88490]
Cenpe	ENSMUSG00000045328	ENSMUST00000062893	5.94524	0.58584	10.1482	0.000339908	0.00135144	centromere protein E [Source:MGI Symbol;Acc:MGI:1098230]	0.0550441	1.46183	0.0376542	0.000104252	0.00112242	centromere protein E [Source:MGI Symbol;Acc:MGI:1098230]
Nuf2	ENSMUSG00000026683	ENSMUST00000111368	11.9682	1.21521	9.84864	6.91759e-07	2.88e-05	NUF2, NDC80 kinetochore complex component [Source:MGI Symbol;Acc:MGI:1914227]	0.26169	1.69651	0.154252	0.000243594	0.00199909	NUF2, NDC80 kinetochore complex component [Source:MGI Symbol;Acc:MGI:1914227]
Pdgfd	ENSMUSG00000032006	ENSMUST00000058692	3.75203	0.382272	9.81509	9.46569e-05	0.00054298	platelet-derived growth factor, D polypeptide [Source:MGI Symbol;Acc:MGI:1919035]	4.27512	9.18793	0.465297	0.000231746	0.00192942	platelet-derived growth factor, D polypeptide [Source:MGI Symbol;Acc:MGI:1919035]
Frs2	ENSMUSG00000020170	ENSMUST00000020381	34.2461	3.57053	9.5913	6.0856e-07	2.69e-05	fibroblast growth factor receptor substrate 2 [Source:MGI Symbol;Acc:MGI:1100860]	11.6525	23.6818	0.492043	0.000400485	0.0028378	fibroblast growth factor receptor substrate 2 [Source:MGI Symbol;Acc:MGI:1100860]
Kalrn	ENSMUSG00000061751	ENSMUST00000114960	6.79274	0.713428	9.52127	3.93102e-05	0.000304332	kalirin, RhoGEF kinase [Source:MGI Symbol;Acc:MGI:2685385]	2.83346	18.0494	0.156983	1.08551e-06	6.58e-05	kalirin, RhoGEF kinase [Source:MGI Symbol;Acc:MGI:2685385]
Bicc1	ENSMUSG00000014329	ENSMUST00000143791	10.3153	1.09182	9.44776	0.000420467	0.00157785	BicC family RNA binding protein 1 [Source:MGI Symbol;Acc:MGI:1933388]	8.83105	33.4086	0.264334	1.36795e-05	0.000296819	BicC family RNA binding protein 1 [Source:MGI Symbol;Acc:MGI:1933388]
Mtr	ENSMUSG00000021311	ENSMUST00000099856	6.73656	0.718596	9.3746	6.45043e-06	9.85e-05	5-methyltetrahydrofolate-homocysteine methyltransferase [Source:MGI Symbol;Acc:MGI:894292]	0.920499	2.55952	0.359637	3.39237e-05	0.000529256	5-methyltetrahydrofolate-homocysteine methyltransferase [Source:MGI Symbol;Acc:MGI:894292]
Slc6a6	ENSMUSG00000030096	ENSMUST00000032185	146.089	15.6989	9.30568	1.17772e-06	3.75e-05	solute carrier family 6 (neurotransmitter transporter, taurine), member 6 [Source:MGI Symbol;Acc:MGI:98488]	85.4076	330.696	0.258266	2.34479e-08	8.77e-06	solute carrier family 6 (neurotransmitter transporter, taurine), member 6 [Source:MGI Symbol;Acc:MGI:98488]
Tpx2	ENSMUSG00000027469	ENSMUST00000109816	16.476	1.77388	9.28813	5.32117e-06	8.86e-05	TPX2, microtubule-associated [Source:MGI Symbol;Acc:MGI:1919369]	1.32844	8.64216	0.153716	0.00117058	0.00607556	TPX2, microtubule-associated [Source:MGI Symbol;Acc:MGI:1919369]
Serpina3m	ENSMUSG00000079012	ENSMUST00000168797	7.3476	0.793404	9.26086	0.00014377	0.000723331	serine (or cysteine) peptidase inhibitor, clade A, member 3M [Source:MGI Symbol;Acc:MGI:98378]	1.0311	3.34265	0.308467	0.000250267	0.00202738	serine (or cysteine) peptidase inhibitor, clade A, member 3M [Source:MGI Symbol;Acc:MGI:98378]
Slc43a3	ENSMUSG00000027074	ENSMUST00000090726	97.04	10.6162	9.14076	1.65909e-07	1.34e-05	solute carrier family 43, member 3 [Source:MGI Symbol;Acc:MGI:1931054]	1.31116	4.18097	0.313602	0.000737868	0.00433123	solute carrier family 43, member 3 [Source:MGI Symbol;Acc:MGI:1931054]
Dvl3	ENSMUSG00000003233	ENSMUST00000003318	22.7455	2.50308	9.08699	1.16403e-05	0.000140612	dishevelled segment polarity protein 3 [Source:MGI Symbol;Acc:MGI:108100]	11.9831	29.0192	0.412935	3.34689e-05	0.00052573	dishevelled segment polarity protein 3 [Source:MGI Symbol;Acc:MGI:108100]
Glg1	ENSMUSG00000003316	ENSMUST00000169020	36.8155	4.06325	9.06062	6.27013e-07	2.73e-05	golgi apparatus protein 1 [Source:MGI Symbol;Acc:MGI:104967]	19.8249	43.4491	0.456278	2.95927e-05	0.00048178	golgi apparatus protein 1 [Source:MGI Symbol;Acc:MGI:104967]
Sorbs2	ENSMUSG00000031626	ENSMUST00000209534	65.6146	7.24635	9.05486	2.30539e-07	1.59e-05	sorbin and SH3 domain containing 2 [Source:MGI Symbol;Acc:MGI:1924574]	1.09263	3.50819	0.31145	0.000274604	0.00217372	sorbin and SH3 domain containing 2 [Source:MGI Symbol;Acc:MGI:1924574]
Ogdhl	ENSMUSG00000021913	ENSMUST00000022480	15.697	1.74075	9.01739	0.000210301	0.000948386	oxoglutarate dehydrogenase-like [Source:MGI Symbol;Acc:MGI:3616088]	2.58933	8.55166	0.302786	0.000669173	0.00404831	oxoglutarate dehydrogenase-like [Source:MGI Symbol;Acc:MGI:3616088]
C1qtnf1	ENSMUSG00000017446	ENSMUST00000124861	113.591	12.9197	8.79207	2.27126e-07	1.58e-05	C1q and tumor necrosis factor related protein 1 [Source:MGI Symbol;Acc:MGI:1919254]	3.07701	10.4286	0.295054	6.15044e-06	0.000182191	C1q and tumor necrosis factor related protein 1 [Source:MGI Symbol;Acc:MGI:1919254]
E130201H02Rik	ENSMUSG00000044141	ENSMUST00000123576	44.0874	5.04417	8.74028	0.000128798	0.000669052	RIKEN cDNA E130201H02 gene [Source:MGI Symbol;Acc:MGI:1925802]	32.9996	70.86	0.465702	3.34231e-05	0.000525524	RIKEN cDNA E130201H02 gene [Source:MGI Symbol;Acc:MGI:1925802]
Trim59	ENSMUSG00000034317	ENSMUST00000107802	18.5211	2.12787	8.70406	0.00060469	0.0020499	tripartite motif-containing 59 [Source:MGI Symbol;Acc:MGI:1914199]	1.36391	4.32843	0.315104	0.00206749	0.00913112	tripartite motif-containing 59 [Source:MGI Symbol;Acc:MGI:1914199]
Ckap2	ENSMUSG00000037725	ENSMUST00000046916	9.30661	1.07332	8.67087	0.000488519	0.00176285	cytoskeleton associated protein 2 [Source:MGI Symbol;Acc:MGI:1931797]	2.90908	6.01053	0.483997	7.81408e-05	0.000922153	cytoskeleton associated protein 2 [Source:MGI Symbol;Acc:MGI:1931797]
Sntb2	ENSMUSG00000041308	ENSMUST00000212524	17.285	2.03465	8.49533	0.000320477	0.00129571	syntrophin, basic 2 [Source:MGI Symbol;Acc:MGI:101771]	5.63352	11.5391	0.48821	0.000970545	0.00528656	syntrophin, basic 2 [Source:MGI Symbol;Acc:MGI:101771]
Melk	ENSMUSG00000035683	ENSMUST00000045607	7.24914	0.855348	8.47508	0.000231813	0.00102244	maternal embryonic leucine zipper kinase [Source:MGI Symbol;Acc:MGI:106924]	0.052495	1.21751	0.0431165	0.00139061	0.00686093	maternal embryonic leucine zipper kinase [Source:MGI Symbol;Acc:MGI:106924]
Cdh3	ENSMUSG00000061048	ENSMUST00000080797	89.998	10.6772	8.42902	2.52345e-06	5.87e-05	cadherin 3 [Source:MGI Symbol;Acc:MGI:88356]	3.54815	18.4916	0.191879	1.45657e-06	7.97e-05	cadherin 3 [Source:MGI Symbol;Acc:MGI:88356]
Fbn1	ENSMUSG00000027204	ENSMUST00000028633	124.724	14.9865	8.32241	1.34936e-09	1.66e-06	fibrillin 1 [Source:MGI Symbol;Acc:MGI:95489]	52.9962	116.773	0.453839	3.6611e-08	1.13e-05	fibrillin 1 [Source:MGI Symbol;Acc:MGI:95489]
Usp6nl	ENSMUSG00000039046	ENSMUST00000114937	12.9698	1.55999	8.31401	2.43585e-05	0.000225321	USP6 N-terminal like [Source:MGI Symbol;Acc:MGI:2138893]	2.43433	6.25987	0.388879	3.54002e-05	0.00054311	USP6 N-terminal like [Source:MGI Symbol;Acc:MGI:2138893]
Mki67	ENSMUSG00000031004	ENSMUST00000033310	24.8836	3.03757	8.19194	5.27927e-07	2.47e-05	antigen identified by monoclonal antibody Ki 67 [Source:MGI Symbol;Acc:MGI:106035]	0.335391	3.47658	0.0964714	2.37957e-05	0.000426229	antigen identified by monoclonal antibody Ki 67 [Source:MGI Symbol;Acc:MGI:106035]
Ankrd52	ENSMUSG00000014498	ENSMUST00000167990	16.5864	2.03078	8.16747	1.93963e-05	0.000194662	ankyrin repeat domain 52 [Source:MGI Symbol;Acc:MGI:2444029]	10.9257	24.0465	0.454358	1.67334e-06	8.7e-05	ankyrin repeat domain 52 [Source:MGI Symbol;Acc:MGI:2444029]
Ago2	ENSMUSG00000036698	ENSMUST00000044113	7.76585	0.9515	8.1617	5.36958e-05	0.00037042	argonaute RISC catalytic subunit 2 [Source:MGI Symbol;Acc:MGI:2446632]	3.03553	8.57676	0.353925	1.51426e-05	0.000319197	argonaute RISC catalytic subunit 2 [Source:MGI Symbol;Acc:MGI:2446632]
Foxm1	ENSMUSG00000001517	ENSMUST00000123988	11.8332	1.45847	8.11346	3.20877e-06	6.71e-05	forkhead box M1 [Source:MGI Symbol;Acc:MGI:1347487]	0.693671	4.55615	0.152249	0.000401656	0.00284134	forkhead box M1 [Source:MGI Symbol;Acc:MGI:1347487]
Usp46	ENSMUSG00000054814	ENSMUST00000119154	10.3273	1.29965	7.94624	0.000471986	0.00172277	ubiquitin specific peptidase 46 [Source:MGI Symbol;Acc:MGI:1916977]	5.76804	16.7323	0.344725	5.88315e-05	0.00075743	ubiquitin specific peptidase 46 [Source:MGI Symbol;Acc:MGI:1916977]
Kifc5b	ENSMUSG00000024301	ENSMUST00000078961	7.49954	0.946992	7.91933	5.68163e-05	0.000384202	kinesin family member C5B [Source:MGI Symbol;Acc:MGI:2137414]	0.839452	3.2667	0.256972	0.000667713	0.00404526	kinesin family member C5B [Source:MGI Symbol;Acc:MGI:2137414]
Prc1	ENSMUSG00000038943	ENSMUST00000163812	20.2595	2.57031	7.88213	8.33675e-05	0.00049704	protein regulator of cytokinesis 1 [Source:MGI Symbol;Acc:MGI:1858961]	0.878241	7.55098	0.116308	5.34437e-06	0.000168227	protein regulator of cytokinesis 1 [Source:MGI Symbol;Acc:MGI:1858961]
Iqgap3	ENSMUSG00000028068	ENSMUST00000071812	4.39611	0.559729	7.85399	5.98343e-05	0.000396873	IQ motif containing GTPase activating protein 3 [Source:MGI Symbol;Acc:MGI:3028642]	0.108681	1.0924	0.0994889	0.000511649	0.00334926	IQ motif containing GTPase activating protein 3 [Source:MGI Symbol;Acc:MGI:3028642]
Jarid2	ENSMUSG00000038518	ENSMUST00000173704	46.9299	6.01799	7.79826	1.52586e-06	4.39e-05	jumonji, AT rich interactive domain 2 [Source:MGI Symbol;Acc:MGI:104813]	3.10869	6.7452	0.460875	0.00133629	0.00666878	jumonji, AT rich interactive domain 2 [Source:MGI Symbol;Acc:MGI:104813]
Slc25a36	ENSMUSG00000032449	ENSMUST00000085206	14.3514	1.84567	7.77568	6.80719e-05	0.000434003	solute carrier family 25, member 36 [Source:MGI Symbol;Acc:MGI:1924909]	7.21301	14.9815	0.481462	5.5492e-06	0.000171652	solute carrier family 25, member 36 [Source:MGI Symbol;Acc:MGI:1924909]
Zwilch	ENSMUSG00000032400	ENSMUST00000122091	7.36938	0.957792	7.69414	0.00159277	0.00434396	zwilch kinetochore protein [Source:MGI Symbol;Acc:MGI:1915264]	0.437691	1.81996	0.240495	0.0018494	0.00845104	zwilch kinetochore protein [Source:MGI Symbol;Acc:MGI:1915264]
Kif4	ENSMUSG00000034311	ENSMUST00000048962	5.33941	0.703458	7.59023	0.00213	0.00545593	kinesin family member 4 [Source:MGI Symbol;Acc:MGI:108389]	0.143535	2.10335	0.068241	3.98366e-05	0.000585715	kinesin family member 4 [Source:MGI Symbol;Acc:MGI:108389]
Apcdd1	ENSMUSG00000071847	ENSMUST00000096554	23.365	3.08369	7.57698	0.000173143	0.000823053	adenomatosis polyposis coli down-regulated 1 [Source:MGI Symbol;Acc:MGI:3513977]	2.8866	7.69178	0.375284	1.27505e-05	0.00028427	adenomatosis polyposis coli down-regulated 1 [Source:MGI Symbol;Acc:MGI:3513977]
Cdc45	ENSMUSG00000000028	ENSMUST00000000028	19.1744	2.56862	7.46487	0.000114941	0.000622057	cell division cycle 45 [Source:MGI Symbol;Acc:MGI:1338073]	1.40578	4.73711	0.296758	0.000129696	0.00130028	cell division cycle 45 [Source:MGI Symbol;Acc:MGI:1338073]
Arhgap11a	ENSMUSG00000041219	ENSMUST00000102545	9.53672	1.28551	7.41863	4.36994e-06	8e-05	Rho GTPase activating protein 11A [Source:MGI Symbol;Acc:MGI:2444300]	0.548354	2.60928	0.210156	0.000532227	0.00344641	Rho GTPase activating protein 11A [Source:MGI Symbol;Acc:MGI:2444300]
Troap	ENSMUSG00000032783	ENSMUST00000039665	6.39947	0.870313	7.35307	0.00024618	0.00106701	trophinin associated protein [Source:MGI Symbol;Acc:MGI:1925983]	0.461732	1.90796	0.242003	2.56538e-05	0.00044755	trophinin associated protein [Source:MGI Symbol;Acc:MGI:1925983]
Mcm5	ENSMUSG00000005410	ENSMUST00000164309	29.804	4.09922	7.27065	3.23304e-05	0.000270025	minichromosome maintenance complex component 5 [Source:MGI Symbol;Acc:MGI:103197]	1.09537	5.32644	0.205647	3.45619e-05	0.000535456	minichromosome maintenance complex component 5 [Source:MGI Symbol;Acc:MGI:103197]
Cped1	ENSMUSG00000062980	ENSMUST00000115383	14.1055	1.98155	7.11843	2.63394e-05	0.000236698	cadherin-like and PC-esterase domain containing 1 [Source:MGI Symbol;Acc:MGI:2444814]	10.4305	21.85	0.477371	7.2379e-06	0.000198672	cadherin-like and PC-esterase domain containing 1 [Source:MGI Symbol;Acc:MGI:2444814]
Specc1	ENSMUSG00000042331	ENSMUST00000201866	6.62768	0.933913	7.09668	6.81327e-06	0.000102013	sperm antigen with calponin homology and coiled-coil domains 1 [Source:MGI Symbol;Acc:MGI:2442356]	13.7172	42.7945	0.320537	6.25012e-07	4.68e-05	sperm antigen with calponin homology and coiled-coil domains 1 [Source:MGI Symbol;Acc:MGI:2442356]
Gtse1	ENSMUSG00000022385	ENSMUST00000170629	7.25587	1.03642	7.0009	0.000570089	0.00197089	G two S phase expressed protein 1 [Source:MGI Symbol;Acc:MGI:1352755]	3.19623	9.32951	0.342594	0.000106261	0.00113391	G two S phase expressed protein 1 [Source:MGI Symbol;Acc:MGI:1352755]
Tmem245	ENSMUSG00000055296	ENSMUST00000068792	4.51272	0.657335	6.86517	0.000147686	0.000737022	transmembrane protein 245 [Source:MGI Symbol;Acc:MGI:2445107]	1.62056	3.69408	0.438692	0.000230808	0.0019236	transmembrane protein 245 [Source:MGI Symbol;Acc:MGI:2445107]
Adamts4	ENSMUSG00000006403	ENSMUST00000111315	11.6829	1.71376	6.81712	0.000132523	0.000683265	a disintegrin-like and metallopeptidase (reprolysin type) with thrombospondin type 1 motif, 4 [Source:MGI Symbol;Acc:MGI:1339949]	1.31427	32.2651	0.0407336	3.14672e-06	0.000126117	a disintegrin-like and metallopeptidase (reprolysin type) with thrombospondin type 1 motif, 4 [Source:MGI Symbol;Acc:MGI:1339949]
Prdm10	ENSMUSG00000042496	ENSMUST00000117389	2.49099	0.367733	6.77391	0.000119974	0.000637205	PR domain containing 10 [Source:MGI Symbol;Acc:MGI:2682952]	0.573527	1.94707	0.294559	0.00227843	0.00980168	PR domain containing 10 [Source:MGI Symbol;Acc:MGI:2682952]
Crim1	ENSMUSG00000024074	ENSMUST00000112498	29.6091	4.38455	6.75306	1.32935e-06	4.04e-05	cysteine rich transmembrane BMP regulator 1 (chordin like) [Source:MGI Symbol;Acc:MGI:1354756]	46.2905	92.6273	0.49975	1.66849e-05	0.000338006	cysteine rich transmembrane BMP regulator 1 (chordin like) [Source:MGI Symbol;Acc:MGI:1354756]
Kank4	ENSMUSG00000035407	ENSMUST00000102790	13.3964	1.98434	6.75108	5.48405e-05	0.000375912	KN motif and ankyrin repeat domains 4 [Source:MGI Symbol;Acc:MGI:3043381]	0.152572	4.18767	0.0364336	2.19539e-05	0.000401282	KN motif and ankyrin repeat domains 4 [Source:MGI Symbol;Acc:MGI:3043381]
Slc39a10	ENSMUSG00000025986	ENSMUST00000027131	20.3178	3.01946	6.72896	4.56304e-06	8.2e-05	solute carrier family 39 (zinc transporter), member 10 [Source:MGI Symbol;Acc:MGI:1914515]	1.59013	4.64239	0.342524	0.00118806	0.00613283	solute carrier family 39 (zinc transporter), member 10 [Source:MGI Symbol;Acc:MGI:1914515]
Fat4	ENSMUSG00000046743	ENSMUST00000061260	3.15346	0.470464	6.70287	1.03141e-05	0.000130487	FAT atypical cadherin 4 [Source:MGI Symbol;Acc:MGI:3045256]	0.0926139	1.65757	0.0558734	2.50969e-05	0.000440703	FAT atypical cadherin 4 [Source:MGI Symbol;Acc:MGI:3045256]
Plk1	ENSMUSG00000030867	ENSMUST00000033154	23.1192	3.49987	6.60573	0.000298258	0.0012339	polo-like kinase 1 [Source:MGI Symbol;Acc:MGI:97621]	1.17531	9.9842	0.117717	0.000717021	0.00424799	polo-like kinase 1 [Source:MGI Symbol;Acc:MGI:97621]
Kif23	ENSMUSG00000032254	ENSMUST00000213159	9.28637	1.41747	6.55139	0.00012483	0.000653551	kinesin family member 23 [Source:MGI Symbol;Acc:MGI:1919069]	0.135258	2.16338	0.0625218	0.000164486	0.00152627	kinesin family member 23 [Source:MGI Symbol;Acc:MGI:1919069]
Rad18	ENSMUSG00000030254	ENSMUST00000077088	6.0296	0.927645	6.4999	0.000220907	0.000984807	RAD18 E3 ubiquitin protein ligase [Source:MGI Symbol;Acc:MGI:1890476]	3.15035	9.23917	0.340978	0.000220243	0.00186159	RAD18 E3 ubiquitin protein ligase [Source:MGI Symbol;Acc:MGI:1890476]
Alpl	ENSMUSG00000028766	ENSMUST00000030551	61.4876	9.53466	6.44885	2.91412e-05	0.000251915	alkaline phosphatase, liver/bone/kidney [Source:MGI Symbol;Acc:MGI:87983]	6.52942	88.7872	0.0735401	5.49686e-06	0.000170689	alkaline phosphatase, liver/bone/kidney [Source:MGI Symbol;Acc:MGI:87983]
Dbf4	ENSMUSG00000002297	ENSMUST00000002368	12.2381	1.92044	6.37258	0.000105756	0.000586771	DBF4 zinc finger [Source:MGI Symbol;Acc:MGI:1351328]	2.31343	7.09237	0.326186	0.000478223	0.00320375	DBF4 zinc finger [Source:MGI Symbol;Acc:MGI:1351328]
Lrrc8c	ENSMUSG00000054720	ENSMUST00000067924	6.86482	1.09416	6.27407	0.000332238	0.00132772	leucine rich repeat containing 8 family, member C [Source:MGI Symbol;Acc:MGI:2140839]	4.0764	12.1491	0.335532	0.000600407	0.00373744	leucine rich repeat containing 8 family, member C [Source:MGI Symbol;Acc:MGI:2140839]
Racgap1	ENSMUSG00000023015	ENSMUST00000171702	17.1758	2.74209	6.26377	3.21664e-05	0.000269045	Rac GTPase-activating protein 1 [Source:MGI Symbol;Acc:MGI:1349423]	0.924635	5.16714	0.178945	6.8523e-05	0.000840727	Rac GTPase-activating protein 1 [Source:MGI Symbol;Acc:MGI:1349423]
Plxna1	ENSMUSG00000030084	ENSMUST00000163139	23.7582	3.8206	6.21843	3.25157e-06	6.77e-05	plexin A1 [Source:MGI Symbol;Acc:MGI:107685]	14.6989	29.6289	0.4961	7.75389e-06	0.000206151	plexin A1 [Source:MGI Symbol;Acc:MGI:107685]
Ccna2	ENSMUSG00000027715	ENSMUST00000029270	30.9272	4.98631	6.20242	5.05086e-05	0.000357828	cyclin A2 [Source:MGI Symbol;Acc:MGI:108069]	0.831652	6.2402	0.133273	0.000861849	0.00484376	cyclin A2 [Source:MGI Symbol;Acc:MGI:108069]
Zfp711	ENSMUSG00000025529	ENSMUST00000151972	1.80051	0.290938	6.18864	0.00177408	0.00473382	zinc finger protein 711 [Source:MGI Symbol;Acc:MGI:3045342]	0.287319	1.16335	0.246976	0.00186815	0.00851013	zinc finger protein 711 [Source:MGI Symbol;Acc:MGI:3045342]
Kifc1	ENSMUSG00000079553	ENSMUST00000173492	11.7857	1.91941	6.1403	4.93562e-06	8.43e-05	kinesin family member C1 [Source:MGI Symbol;Acc:MGI:109596]	1.19345	5.02686	0.237415	0.000398383	0.00283289	kinesin family member C1 [Source:MGI Symbol;Acc:MGI:109596]
Ptch1	ENSMUSG00000021466	ENSMUST00000021921	3.15124	0.51703	6.09489	0.00038029	0.00147141	patched 1 [Source:MGI Symbol;Acc:MGI:105373]	0.80385	1.96596	0.408884	0.000659987	0.00401433	patched 1 [Source:MGI Symbol;Acc:MGI:105373]
Smc4	ENSMUSG00000034349	ENSMUST00000042901	35.2943	5.86737	6.01534	4.51264e-05	0.000333743	structural maintenance of chromosomes 4 [Source:MGI Symbol;Acc:MGI:1917349]	3.69819	7.75029	0.477168	0.000483212	0.00322509	structural maintenance of chromosomes 4 [Source:MGI Symbol;Acc:MGI:1917349]
Add2	ENSMUSG00000030000	ENSMUST00000203529	1.29749	0.221338	5.86204	0.00179493	0.00477322	adducin 2 (beta) [Source:MGI Symbol;Acc:MGI:87919]	0.454504	1.73368	0.262161	0.00148441	0.00719556	adducin 2 (beta) [Source:MGI Symbol;Acc:MGI:87919]
Atl3	ENSMUSG00000024759	ENSMUST00000170373	28.9272	4.97802	5.81097	1.07832e-06	3.62e-05	atlastin GTPase 3 [Source:MGI Symbol;Acc:MGI:1924270]	9.00399	21.857	0.41195	1.52606e-05	0.000319687	atlastin GTPase 3 [Source:MGI Symbol;Acc:MGI:1924270]
Tet2	ENSMUSG00000040943	ENSMUST00000098603	12.1083	2.08909	5.79598	2.46823e-08	4.84e-06	tet methylcytosine dioxygenase 2 [Source:MGI Symbol;Acc:MGI:2443298]	0.801884	1.7056	0.470148	0.00104208	0.00556502	tet methylcytosine dioxygenase 2 [Source:MGI Symbol;Acc:MGI:2443298]
Slc7a8	ENSMUSG00000022180	ENSMUST00000022787	63.4717	10.9717	5.78506	1.14116e-06	3.7e-05	solute carrier family 7 (cationic amino acid transporter, y+ system), member 8 [Source:MGI Symbol;Acc:MGI:1355323]	41.3229	83.7633	0.493329	5.68287e-06	0.000173831	solute carrier family 7 (cationic amino acid transporter, y+ system), member 8 [Source:MGI Symbol;Acc:MGI:1355323]
Heatr5a	ENSMUSG00000035181	ENSMUST00000040583	12.1001	2.12498	5.6942	0.000170163	0.000813917	HEAT repeat containing 5A [Source:MGI Symbol;Acc:MGI:2444133]	6.60776	17.999	0.367119	5.71879e-06	0.000173888	HEAT repeat containing 5A [Source:MGI Symbol;Acc:MGI:2444133]
Myh10	ENSMUSG00000020900	ENSMUST00000102611	62.6646	11.0731	5.65918	1.31247e-07	1.16e-05	myosin, heavy polypeptide 10, non-muscle [Source:MGI Symbol;Acc:MGI:1930780]	23.2115	199.725	0.116217	1.49119e-08	7.27e-06	myosin, heavy polypeptide 10, non-muscle [Source:MGI Symbol;Acc:MGI:1930780]
Lpar4	ENSMUSG00000049929	ENSMUST00000060576	2.89478	0.521136	5.55475	0.000790671	0.00251593	lysophosphatidic acid receptor 4 [Source:MGI Symbol;Acc:MGI:1925384]	0.704739	7.63277	0.0923307	0.000290496	0.00226407	lysophosphatidic acid receptor 4 [Source:MGI Symbol;Acc:MGI:1925384]
Nvl	ENSMUSG00000026516	ENSMUST00000027797	14.4504	2.61792	5.51978	0.000154972	0.000762526	nuclear VCP-like [Source:MGI Symbol;Acc:MGI:1914709]	3.64598	8.50755	0.428558	5.90728e-05	0.000757798	nuclear VCP-like [Source:MGI Symbol;Acc:MGI:1914709]
Etl4	ENSMUSG00000036617	ENSMUST00000114610	21.7682	3.96904	5.48451	1.55337e-05	0.000168423	enhancer trap locus 4 [Source:MGI Symbol;Acc:MGI:95454]	2.87375	18.0031	0.159625	3.11199e-07	3.21e-05	enhancer trap locus 4 [Source:MGI Symbol;Acc:MGI:95454]
Synj2	ENSMUSG00000023805	ENSMUST00000146009	4.33548	0.792239	5.47243	0.00214899	0.00549967	synaptojanin 2 [Source:MGI Symbol;Acc:MGI:1201671]	6.72918	13.5318	0.497285	0.00176719	0.00815878	synaptojanin 2 [Source:MGI Symbol;Acc:MGI:1201671]
Rgl1	ENSMUSG00000026482	ENSMUST00000111859	22.9548	4.2068	5.4566	2.54127e-06	5.88e-05	ral guanine nucleotide dissociation stimulator,-like 1 [Source:MGI Symbol;Acc:MGI:107484]	1.96968	4.5792	0.430136	0.000674429	0.00407214	ral guanine nucleotide dissociation stimulator,-like 1 [Source:MGI Symbol;Acc:MGI:107484]
Ube2c	ENSMUSG00000001403	ENSMUST00000088248	75.7887	13.9354	5.43857	6.52267e-05	0.00042052	ubiquitin-conjugating enzyme E2C [Source:MGI Symbol;Acc:MGI:1915862]	2.99223	24.2745	0.123267	0.000331684	0.00249073	ubiquitin-conjugating enzyme E2C [Source:MGI Symbol;Acc:MGI:1915862]
Mcm3	ENSMUSG00000041859	ENSMUST00000053266	34.5162	6.38615	5.40484	1.49588e-07	1.24e-05	minichromosome maintenance complex component 3 [Source:MGI Symbol;Acc:MGI:101845]	2.14574	6.16584	0.348005	0.000811092	0.00464451	minichromosome maintenance complex component 3 [Source:MGI Symbol;Acc:MGI:101845]
Pde7b	ENSMUSG00000019990	ENSMUST00000020165	2.89116	0.538172	5.37218	0.00218873	0.00557248	phosphodiesterase 7B [Source:MGI Symbol;Acc:MGI:1352752]	4.40567	9.14288	0.481868	7.56859e-05	0.000904463	phosphodiesterase 7B [Source:MGI Symbol;Acc:MGI:1352752]
Mad2l1	ENSMUSG00000029910	ENSMUST00000116605	19.3377	3.64811	5.30075	7.47413e-05	0.000460312	MAD2 mitotic arrest deficient-like 1 [Source:MGI Symbol;Acc:MGI:1860374]	5.91613	13.8276	0.427848	0.00186389	0.00849861	MAD2 mitotic arrest deficient-like 1 [Source:MGI Symbol;Acc:MGI:1860374]
Elovl6	ENSMUSG00000041220	ENSMUST00000199910	5.77728	1.09079	5.29643	5.52312e-05	0.000377497	ELOVL family member 6, elongation of long chain fatty acids (yeast) [Source:MGI Symbol;Acc:MGI:2156528]	5.21141	14.3446	0.363302	0.000170114	0.00156007	ELOVL family member 6, elongation of long chain fatty acids (yeast) [Source:MGI Symbol;Acc:MGI:2156528]
Sh3bp5	ENSMUSG00000021892	ENSMUST00000140002	32.2319	6.12023	5.26645	7.63928e-07	2.97e-05	SH3-domain binding protein 5 (BTK-associated) [Source:MGI Symbol;Acc:MGI:1344391]	2.99881	11.5883	0.25878	6.78419e-05	0.000834917	SH3-domain binding protein 5 (BTK-associated) [Source:MGI Symbol;Acc:MGI:1344391]
Pcdh7	ENSMUSG00000029108	ENSMUST00000191837	23.1842	4.41296	5.25367	1.29077e-05	0.000149625	protocadherin 7 [Source:MGI Symbol;Acc:MGI:1860487]	13.6451	49.8642	0.273644	1.3703e-07	2.04e-05	protocadherin 7 [Source:MGI Symbol;Acc:MGI:1860487]
Usp49	ENSMUSG00000090115	ENSMUST00000024779	2.95931	0.569108	5.1999	0.000325349	0.0013105	ubiquitin specific peptidase 49 [Source:MGI Symbol;Acc:MGI:2685391]	0.944716	2.67991	0.352517	0.000141424	0.00138074	ubiquitin specific peptidase 49 [Source:MGI Symbol;Acc:MGI:2685391]
4931406P16Rik	ENSMUSG00000066571	ENSMUST00000108074	17.9762	3.4647	5.18837	2.12962e-05	0.00020637	RIKEN cDNA 4931406P16 gene [Source:MGI Symbol;Acc:MGI:1924311]	9.94012	20.6086	0.482329	0.000106796	0.00113537	RIKEN cDNA 4931406P16 gene [Source:MGI Symbol;Acc:MGI:1924311]
Itga1	ENSMUSG00000042284	ENSMUST00000061673	27.1168	5.23021	5.18465	8.62564e-06	0.000117242	integrin alpha 1 [Source:MGI Symbol;Acc:MGI:96599]	6.3504	18.3809	0.34549	9.53994e-06	0.000236805	integrin alpha 1 [Source:MGI Symbol;Acc:MGI:96599]
Ar	ENSMUSG00000046532	ENSMUST00000052837	5.95145	1.15182	5.167	0.0010287	0.00307771	androgen receptor [Source:MGI Symbol;Acc:MGI:88064]	1.22267	4.5472	0.268883	0.00186311	0.00849861	androgen receptor [Source:MGI Symbol;Acc:MGI:88064]
Plekhg1	ENSMUSG00000040624	ENSMUST00000120274	4.52108	0.875722	5.16269	0.00119862	0.00346311	pleckstrin homology domain containing, family G (with RhoGef domain) member 1 [Source:MGI Symbol;Acc:MGI:2676551]	0.242545	1.21443	0.199719	0.000177468	0.00161002	pleckstrin homology domain containing, family G (with RhoGef domain) member 1 [Source:MGI Symbol;Acc:MGI:2676551]
4930402H24Rik	ENSMUSG00000027309	ENSMUST00000044766	8.30945	1.61142	5.15661	0.00048969	0.00176285	RIKEN cDNA 4930402H24 gene [Source:MGI Symbol;Acc:MGI:1923029]	10.7674	25.5418	0.421559	1.30165e-05	0.000287597	RIKEN cDNA 4930402H24 gene [Source:MGI Symbol;Acc:MGI:1923029]
Spen	ENSMUSG00000040761	ENSMUST00000078886	11.5569	2.24771	5.14165	1.70578e-07	1.35e-05	SPEN homolog, transcriptional regulator (Drosophila) [Source:MGI Symbol;Acc:MGI:1891706]	5.00879	10.7469	0.46607	1.62267e-05	0.000330269	SPEN homolog, transcriptional regulator (Drosophila) [Source:MGI Symbol;Acc:MGI:1891706]
Foxn3	ENSMUSG00000033713	ENSMUST00000046859	9.71289	1.89591	5.12309	0.00104672	0.00311652	forkhead box N3 [Source:MGI Symbol;Acc:MGI:1918625]	1.02861	6.71182	0.153254	0.000115391	0.00119746	forkhead box N3 [Source:MGI Symbol;Acc:MGI:1918625]
Vcan	ENSMUSG00000021614	ENSMUST00000159910	40.9753	8.0189	5.10983	1.88583e-06	4.95e-05	versican [Source:MGI Symbol;Acc:MGI:102889]	15.4848	47.917	0.323158	3.44637e-06	0.00013179	versican [Source:MGI Symbol;Acc:MGI:102889]
Adamts5	ENSMUSG00000022894	ENSMUST00000023611	18.8254	3.70385	5.08265	0.000119015	0.000634978	a disintegrin-like and metallopeptidase (reprolysin type) with thrombospondin type 1 motif, 5 (aggrecanase-2) [Source:MGI Symbol;Acc:MGI:1346321]	7.65099	37.3543	0.204822	1.11056e-05	0.000259642	a disintegrin-like and metallopeptidase (reprolysin type) with thrombospondin type 1 motif, 5 (aggrecanase-2) [Source:MGI Symbol;Acc:MGI:1346321]
2018-09-11	ENSMUSG00000058013	ENSMUST00000074733	42.9187	8.46965	5.06735	6.21852e-06	9.64e-05	septin 11 [Source:MGI Symbol;Acc:MGI:1277214]	36.742	76.0415	0.483183	1.27069e-06	7.22e-05	septin 11 [Source:MGI Symbol;Acc:MGI:1277214]
Eif5a2	ENSMUSG00000050192	ENSMUST00000060500	2.53025	0.504732	5.01305	0.00144968	0.00403873	eukaryotic translation initiation factor 5A2 [Source:MGI Symbol;Acc:MGI:1933735]	0.616922	1.69986	0.362925	0.00118241	0.00610956	eukaryotic translation initiation factor 5A2 [Source:MGI Symbol;Acc:MGI:1933735]
Cdc20	ENSMUSG00000006398	ENSMUST00000006565	38.1706	7.67287	4.97475	7.49775e-05	0.000461186	cell division cycle 20 [Source:MGI Symbol;Acc:MGI:1859866]	3.1624	15.1491	0.208751	0.00099062	0.00536502	cell division cycle 20 [Source:MGI Symbol;Acc:MGI:1859866]
Kif20a	ENSMUSG00000003779	ENSMUST00000166044	19.0909	3.89517	4.90118	9.3051e-05	0.000536799	kinesin family member 20A [Source:MGI Symbol;Acc:MGI:1201682]	1.29397	8.13118	0.159137	0.000541479	0.00347831	kinesin family member 20A [Source:MGI Symbol;Acc:MGI:1201682]
Spry4	ENSMUSG00000024427	ENSMUST00000025295	8.23543	1.68285	4.89373	0.00015085	0.000749995	sprouty homolog 4 (Drosophila) [Source:MGI Symbol;Acc:MGI:1345144]	8.26941	17.1325	0.482674	1.49505e-06	8.12e-05	sprouty homolog 4 (Drosophila) [Source:MGI Symbol;Acc:MGI:1345144]
Dkk2	ENSMUSG00000028031	ENSMUST00000029665	19.2052	3.96803	4.83999	7.77693e-05	0.000472969	dickkopf WNT signaling pathway inhibitor 2 [Source:MGI Symbol;Acc:MGI:1890663]	13.5075	47.0162	0.287296	1.58898e-06	8.46e-05	dickkopf WNT signaling pathway inhibitor 2 [Source:MGI Symbol;Acc:MGI:1890663]
Kcnk2	ENSMUSG00000037624	ENSMUST00000079451	11.6872	2.41834	4.83273	0.000553732	0.00192824	potassium channel, subfamily K, member 2 [Source:MGI Symbol;Acc:MGI:109366]	0.698099	5.53959	0.12602	2.00052e-05	0.000378569	potassium channel, subfamily K, member 2 [Source:MGI Symbol;Acc:MGI:109366]
Slc2a12	ENSMUSG00000037490	ENSMUST00000042261	77.646	16.0737	4.83063	8.71798e-07	3.19e-05	solute carrier family 2 (facilitated glucose transporter), member 12 [Source:MGI Symbol;Acc:MGI:3052471]	9.63456	28.833	0.334151	9.84559e-06	0.000239224	solute carrier family 2 (facilitated glucose transporter), member 12 [Source:MGI Symbol;Acc:MGI:3052471]
Arhgap42	ENSMUSG00000050730	ENSMUST00000093893	6.82198	1.41627	4.81686	1.31751e-06	4.03e-05	Rho GTPase activating protein 42 [Source:MGI Symbol;Acc:MGI:1918794]	18.0638	37.315	0.48409	0.000145195	0.00139786	Rho GTPase activating protein 42 [Source:MGI Symbol;Acc:MGI:1918794]
Gna14	ENSMUSG00000024697	ENSMUST00000025602	6.03348	1.25714	4.79935	0.00098337	0.00297248	guanine nucleotide binding protein, alpha 14 [Source:MGI Symbol;Acc:MGI:95769]	1.29278	5.92304	0.218263	7.36643e-05	0.000884775	guanine nucleotide binding protein, alpha 14 [Source:MGI Symbol;Acc:MGI:95769]
Bcar3	ENSMUSG00000028121	ENSMUST00000196134	3.86685	0.812515	4.75911	0.000186159	0.000865735	breast cancer anti-estrogen resistance 3 [Source:MGI Symbol;Acc:MGI:1352501]	4.22677	10.6927	0.395294	9.83325e-05	0.00108135	breast cancer anti-estrogen resistance 3 [Source:MGI Symbol;Acc:MGI:1352501]
Klhl24	ENSMUSG00000062901	ENSMUST00000023509	11.518	2.44682	4.70732	1.79923e-05	0.000186197	kelch-like 24 [Source:MGI Symbol;Acc:MGI:1923035]	2.64581	10.8223	0.244478	3.56144e-05	0.000543508	kelch-like 24 [Source:MGI Symbol;Acc:MGI:1923035]
Itpkb	ENSMUSG00000038855	ENSMUST00000070181	15.1409	3.21983	4.7024	0.000310337	0.00126867	inositol 1,4,5-trisphosphate 3-kinase B [Source:MGI Symbol;Acc:MGI:109235]	1.08457	2.96299	0.366038	0.0011164	0.00583976	inositol 1,4,5-trisphosphate 3-kinase B [Source:MGI Symbol;Acc:MGI:109235]
Fmo1	ENSMUSG00000040181	ENSMUST00000046049	152.359	32.8285	4.64105	6.9878e-07	2.88e-05	flavin containing monooxygenase 1 [Source:MGI Symbol;Acc:MGI:1310002]	7.38762	17.1826	0.429948	0.000640651	0.00392716	flavin containing monooxygenase 1 [Source:MGI Symbol;Acc:MGI:1310002]
Igdcc4	ENSMUSG00000032816	ENSMUST00000213533	12.2831	2.68506	4.57461	1.17377e-06	3.75e-05	immunoglobulin superfamily, DCC subclass, member 4 [Source:MGI Symbol;Acc:MGI:1858497]	1.33283	3.02633	0.440411	0.00155451	0.00743952	immunoglobulin superfamily, DCC subclass, member 4 [Source:MGI Symbol;Acc:MGI:1858497]
Fam64a	ENSMUSG00000020808	ENSMUST00000021164	11.3412	2.48552	4.56291	0.00204943	0.0052959	family with sequence similarity 64, member A [Source:MGI Symbol;Acc:MGI:1924434]	1.53542	8.09965	0.189566	0.000893453	0.00498163	family with sequence similarity 64, member A [Source:MGI Symbol;Acc:MGI:1924434]
Wdfy3	ENSMUSG00000043940	ENSMUST00000053177	9.19363	2.03573	4.51614	1.57321e-05	0.000169722	WD repeat and FYVE domain containing 3 [Source:MGI Symbol;Acc:MGI:1096875]	3.16966	7.42072	0.427137	6.60302e-06	0.000188649	WD repeat and FYVE domain containing 3 [Source:MGI Symbol;Acc:MGI:1096875]
Ubr1	ENSMUSG00000027272	ENSMUST00000028728	8.67565	1.9493	4.45064	0.000105893	0.000587342	ubiquitin protein ligase E3 component n-recognin 1 [Source:MGI Symbol;Acc:MGI:1277977]	2.31864	5.19401	0.446407	0.000100758	0.0010947	ubiquitin protein ligase E3 component n-recognin 1 [Source:MGI Symbol;Acc:MGI:1277977]
Uhrf1	ENSMUSG00000001228	ENSMUST00000001258	18.3561	4.16131	4.41113	2.33963e-07	1.59e-05	ubiquitin-like, containing PHD and RING finger domains, 1 [Source:MGI Symbol;Acc:MGI:1338889]	1.39767	5.94992	0.234906	6.48878e-05	0.00081361	ubiquitin-like, containing PHD and RING finger domains, 1 [Source:MGI Symbol;Acc:MGI:1338889]
Papolg	ENSMUSG00000020273	ENSMUST00000020513	4.21361	0.986519	4.27119	0.00200171	0.00519589	poly(A) polymerase gamma [Source:MGI Symbol;Acc:MGI:2442119]	1.50685	3.45746	0.435826	0.000673802	0.00407141	poly(A) polymerase gamma [Source:MGI Symbol;Acc:MGI:2442119]
Cdk1	ENSMUSG00000019942	ENSMUST00000020099	24.3144	5.72591	4.24638	3.89819e-06	7.51e-05	cyclin-dependent kinase 1 [Source:MGI Symbol;Acc:MGI:88351]	1.49756	10.0859	0.14848	7.92022e-06	0.00020919	cyclin-dependent kinase 1 [Source:MGI Symbol;Acc:MGI:88351]
Cd55	ENSMUSG00000026399	ENSMUST00000027650	46.2657	10.9099	4.2407	1.4182e-05	0.00015875	CD55 molecule, decay accelerating factor for complement [Source:MGI Symbol;Acc:MGI:104850]	2.88799	6.79283	0.425153	3.66505e-05	0.000554063	CD55 molecule, decay accelerating factor for complement [Source:MGI Symbol;Acc:MGI:104850]
Dctd	ENSMUSG00000031562	ENSMUST00000174278	14.7588	3.48063	4.24027	0.00234216	0.00587991	dCMP deaminase [Source:MGI Symbol;Acc:MGI:2444529]	1.74569	3.87995	0.449926	0.000162042	0.0015111	dCMP deaminase [Source:MGI Symbol;Acc:MGI:2444529]
Prrx2	ENSMUSG00000039476	ENSMUST00000113592	58.0938	13.7476	4.22575	2.1371e-06	5.28e-05	paired related homeobox 2 [Source:MGI Symbol;Acc:MGI:98218]	8.75086	32.9896	0.265261	1.59054e-05	0.000326741	paired related homeobox 2 [Source:MGI Symbol;Acc:MGI:98218]
Atp7a	ENSMUSG00000033792	ENSMUST00000055941	6.72413	1.60736	4.18334	9.67794e-06	0.000125305	ATPase, Cu++ transporting, alpha polypeptide [Source:MGI Symbol;Acc:MGI:99400]	2.45847	5.41004	0.454427	0.000214704	0.00182741	ATPase, Cu++ transporting, alpha polypeptide [Source:MGI Symbol;Acc:MGI:99400]
Grb10	ENSMUSG00000020176	ENSMUST00000150972	118.59	28.4861	4.16307	1.29834e-07	1.16e-05	growth factor receptor bound protein 10 [Source:MGI Symbol;Acc:MGI:103232]	40.711	90.2011	0.451336	5.21768e-06	0.000166191	growth factor receptor bound protein 10 [Source:MGI Symbol;Acc:MGI:103232]
Tnfrsf21	ENSMUSG00000023915	ENSMUST00000024708	40.5706	9.7561	4.15848	1.3702e-05	0.000154952	tumor necrosis factor receptor superfamily, member 21 [Source:MGI Symbol;Acc:MGI:2151075]	2.93404	8.41804	0.348542	0.000344501	0.00255477	tumor necrosis factor receptor superfamily, member 21 [Source:MGI Symbol;Acc:MGI:2151075]
Prdm1	ENSMUSG00000038151	ENSMUST00000039174	16.7304	4.04807	4.13293	3.22188e-05	0.000269353	PR domain containing 1, with ZNF domain [Source:MGI Symbol;Acc:MGI:99655]	5.81753	37.6447	0.154538	1.63163e-07	2.26e-05	PR domain containing 1, with ZNF domain [Source:MGI Symbol;Acc:MGI:99655]
Stac2	ENSMUSG00000017400	ENSMUST00000017544	31.4197	7.73832	4.06028	7.49207e-07	2.97e-05	SH3 and cysteine rich domain 2 [Source:MGI Symbol;Acc:MGI:2144518]	4.17924	9.54462	0.437864	0.000162087	0.0015111	SH3 and cysteine rich domain 2 [Source:MGI Symbol;Acc:MGI:2144518]
Kdm6a	ENSMUSG00000037369	ENSMUST00000044484	9.29765	2.29692	4.04787	0.000652135	0.00217136	lysine (K)-specific demethylase 6A [Source:MGI Symbol;Acc:MGI:1095419]	3.26271	8.47875	0.38481	1.20668e-05	0.000273373	lysine (K)-specific demethylase 6A [Source:MGI Symbol;Acc:MGI:1095419]
Cdca8	ENSMUSG00000028873	ENSMUST00000084296	19.2827	4.78552	4.02938	3.8047e-05	0.000298704	cell division cycle associated 8 [Source:MGI Symbol;Acc:MGI:1196274]	1.48487	10.3207	0.143873	0.0014077	0.00692652	cell division cycle associated 8 [Source:MGI Symbol;Acc:MGI:1196274]
Itga6	ENSMUSG00000027111	ENSMUST00000028522	17.5444	4.36202	4.02207	0.000391729	0.00150021	integrin alpha 6 [Source:MGI Symbol;Acc:MGI:96605]	5.42486	30.5821	0.177387	7.04683e-06	0.000196444	integrin alpha 6 [Source:MGI Symbol;Acc:MGI:96605]
Kmt2e	ENSMUSG00000029004	ENSMUST00000196889	17.3571	4.33158	4.00712	5.12408e-07	2.42e-05	lysine (K)-specific methyltransferase 2E [Source:MGI Symbol;Acc:MGI:1924825]	5.79472	11.834	0.489667	0.000750108	0.00437314	lysine (K)-specific methyltransferase 2E [Source:MGI Symbol;Acc:MGI:1924825]
Man1a	ENSMUSG00000003746	ENSMUST00000003843	23.0994	5.76776	4.00493	0.000527412	0.0018568	mannosidase 1, alpha [Source:MGI Symbol;Acc:MGI:104677]	24.5628	59.7693	0.41096	3.39747e-05	0.000529538	mannosidase 1, alpha [Source:MGI Symbol;Acc:MGI:104677]
Plcg1	ENSMUSG00000016933	ENSMUST00000151590	16.7028	4.17074	4.00475	4.73281e-05	0.000343467	phospholipase C, gamma 1 [Source:MGI Symbol;Acc:MGI:97615]	8.36603	23.7461	0.352311	4.67848e-06	0.000155742	phospholipase C, gamma 1 [Source:MGI Symbol;Acc:MGI:97615]
Ankrd28	ENSMUSG00000014496	ENSMUST00000014640	6.79255	1.69692	4.00287	0.00138633	0.0038947	ankyrin repeat domain 28 [Source:MGI Symbol;Acc:MGI:2145661]	2.45015	7.50113	0.326638	0.00060271	0.00375033	ankyrin repeat domain 28 [Source:MGI Symbol;Acc:MGI:2145661]
Otud4	ENSMUSG00000036990	ENSMUST00000173078	12.4597	3.17305	3.92672	2.24387e-05	0.000212829	OTU domain containing 4 [Source:MGI Symbol;Acc:MGI:1098801]	5.90447	17.4606	0.33816	5.84595e-06	0.00017642	OTU domain containing 4 [Source:MGI Symbol;Acc:MGI:1098801]
Chaf1a	ENSMUSG00000002835	ENSMUST00000002914	12.9516	3.31437	3.9077	0.000243512	0.00105863	chromatin assembly factor 1, subunit A (p150) [Source:MGI Symbol;Acc:MGI:1351331]	2.49847	7.9559	0.31404	0.000628017	0.00386296	chromatin assembly factor 1, subunit A (p150) [Source:MGI Symbol;Acc:MGI:1351331]
Ssfa2	ENSMUSG00000027007	ENSMUST00000111785	26.2277	6.7341	3.89476	3.19771e-05	0.000267851	sperm specific antigen 2 [Source:MGI Symbol;Acc:MGI:1917849]	5.13724	11.7761	0.436242	0.000221983	0.00187158	sperm specific antigen 2 [Source:MGI Symbol;Acc:MGI:1917849]
Lonrf1	ENSMUSG00000039633	ENSMUST00000065297	4.48013	1.15382	3.88288	0.00147411	0.00409799	LON peptidase N-terminal domain and ring finger 1 [Source:MGI Symbol;Acc:MGI:3609241]	0.783494	3.31434	0.236395	0.00141739	0.00695084	LON peptidase N-terminal domain and ring finger 1 [Source:MGI Symbol;Acc:MGI:3609241]
Rasl11a	ENSMUSG00000029641	ENSMUST00000031646	32.7834	8.50765	3.8534	9.50648e-05	0.000544777	RAS-like, family 11, member A [Source:MGI Symbol;Acc:MGI:1916145]	9.60472	41.7939	0.229811	6.38741e-05	0.000805184	RAS-like, family 11, member A [Source:MGI Symbol;Acc:MGI:1916145]
Zfp568	ENSMUSG00000074221	ENSMUST00000148442	5.85948	1.5226	3.84835	0.000351209	0.00138369	zinc finger protein 568 [Source:MGI Symbol;Acc:MGI:2142347]	3.10911	6.40068	0.485747	9.39281e-05	0.00104891	zinc finger protein 568 [Source:MGI Symbol;Acc:MGI:2142347]
Cdca3	ENSMUSG00000023505	ENSMUST00000150120	20.9777	5.48632	3.82363	0.000424325	0.00158876	cell division cycle associated 3 [Source:MGI Symbol;Acc:MGI:1315198]	1.03966	8.134	0.127817	0.00113284	0.00591231	cell division cycle associated 3 [Source:MGI Symbol;Acc:MGI:1315198]
Gpc6	ENSMUSG00000058571	ENSMUST00000125435	21.8564	5.74304	3.80572	2.38807e-07	1.61e-05	glypican 6 [Source:MGI Symbol;Acc:MGI:1346322]	2.14912	7.09428	0.302937	0.000120666	0.0012402	glypican 6 [Source:MGI Symbol;Acc:MGI:1346322]
Rbm26	ENSMUSG00000022119	ENSMUST00000172122	12.0197	3.16038	3.80325	0.000112462	0.000612437	RNA binding motif protein 26 [Source:MGI Symbol;Acc:MGI:1921463]	2.70661	5.82329	0.464791	0.00121384	0.00622744	RNA binding motif protein 26 [Source:MGI Symbol;Acc:MGI:1921463]
Ttc39b	ENSMUSG00000038172	ENSMUST00000102823	7.34519	1.93824	3.78961	0.000101408	0.0005696	tetratricopeptide repeat domain 39B [Source:MGI Symbol;Acc:MGI:1917113]	5.79098	13.0327	0.444343	0.000108725	0.00115055	tetratricopeptide repeat domain 39B [Source:MGI Symbol;Acc:MGI:1917113]
Thbs1	ENSMUSG00000040152	ENSMUST00000039559	15.5621	4.17826	3.72455	4.88956e-06	8.41e-05	thrombospondin 1 [Source:MGI Symbol;Acc:MGI:98737]	1229.7	3286.47	0.374169	5.36777e-09	4.8e-06	thrombospondin 1 [Source:MGI Symbol;Acc:MGI:98737]
Fras1	ENSMUSG00000034687	ENSMUST00000036019	1.89372	0.51127	3.70395	0.00304666	0.00727223	Fraser extracellular matrix complex subunit 1 [Source:MGI Symbol;Acc:MGI:2385368]	0.0721746	1.77886	0.0405735	1.85572e-05	0.000360795	Fraser extracellular matrix complex subunit 1 [Source:MGI Symbol;Acc:MGI:2385368]
Fgd1	ENSMUSG00000025265	ENSMUST00000112685	4.78558	1.29667	3.69066	6.34443e-05	0.00041258	FYVE, RhoGEF and PH domain containing 1 [Source:MGI Symbol;Acc:MGI:104566]	1.68229	4.7963	0.350748	0.000605989	0.00376345	FYVE, RhoGEF and PH domain containing 1 [Source:MGI Symbol;Acc:MGI:104566]
Tacc3	ENSMUSG00000037313	ENSMUST00000074849	24.56	6.66063	3.68735	4.89336e-05	0.000350329	transforming, acidic coiled-coil containing protein 3 [Source:MGI Symbol;Acc:MGI:1341163]	2.06615	10.0764	0.205048	0.000109619	0.00115849	transforming, acidic coiled-coil containing protein 3 [Source:MGI Symbol;Acc:MGI:1341163]
Mcm6	ENSMUSG00000026355	ENSMUST00000027601	33.5799	9.12095	3.68162	6.76754e-06	0.000101643	minichromosome maintenance complex component 6 [Source:MGI Symbol;Acc:MGI:1298227]	2.51523	8.31725	0.302412	0.00212284	0.00930153	minichromosome maintenance complex component 6 [Source:MGI Symbol;Acc:MGI:1298227]
Egfr	ENSMUSG00000020122	ENSMUST00000020329	17.4137	4.73022	3.68138	5.90249e-05	0.000393621	epidermal growth factor receptor [Source:MGI Symbol;Acc:MGI:95294]	21.3461	67.1514	0.31788	1.07108e-05	0.000253731	epidermal growth factor receptor [Source:MGI Symbol;Acc:MGI:95294]
Lama1	ENSMUSG00000032796	ENSMUST00000035471	5.56355	1.52294	3.65315	4.79613e-09	2.4e-06	laminin, alpha 1 [Source:MGI Symbol;Acc:MGI:99892]	0.906085	16.6749	0.0543381	3.8979e-06	0.000140959	laminin, alpha 1 [Source:MGI Symbol;Acc:MGI:99892]
Incenp	ENSMUSG00000024660	ENSMUST00000025562	18.5263	5.08016	3.64679	0.000667131	0.00220868	inner centromere protein [Source:MGI Symbol;Acc:MGI:1313288]	2.0693	6.83836	0.302602	0.0005167	0.00337302	inner centromere protein [Source:MGI Symbol;Acc:MGI:1313288]
Kif21b	ENSMUSG00000041642	ENSMUST00000075164	2.38842	0.659308	3.62261	0.000253783	0.0010931	kinesin family member 21B [Source:MGI Symbol;Acc:MGI:109234]	1.04003	9.85483	0.105535	2.92996e-07	3.14e-05	kinesin family member 21B [Source:MGI Symbol;Acc:MGI:109234]
Armcx4	ENSMUSG00000049804	ENSMUST00000124226	5.43949	1.50797	3.60716	1.71218e-05	0.000180102	armadillo repeat containing, X-linked 4 [Source:MGI Symbol;Acc:MGI:2147887]	2.27924	5.05804	0.450618	0.000105272	0.00112812	armadillo repeat containing, X-linked 4 [Source:MGI Symbol;Acc:MGI:2147887]
Smchd1	ENSMUSG00000024054	ENSMUST00000138193	10.278	2.86352	3.5893	0.000312426	0.00127269	SMC hinge domain containing 1 [Source:MGI Symbol;Acc:MGI:1921605]	2.33421	4.86507	0.479789	8.39076e-05	0.000974479	SMC hinge domain containing 1 [Source:MGI Symbol;Acc:MGI:1921605]
Usp22	ENSMUSG00000042506	ENSMUST00000041683	38.4466	10.7317	3.58252	5.971e-07	2.68e-05	ubiquitin specific peptidase 22 [Source:MGI Symbol;Acc:MGI:2144157]	15.816	34.5597	0.457643	1.99613e-06	9.67e-05	ubiquitin specific peptidase 22 [Source:MGI Symbol;Acc:MGI:2144157]
Trio	ENSMUSG00000022263	ENSMUST00000090247	12.9605	3.61797	3.58225	4.39425e-06	8e-05	triple functional domain (PTPRF interacting) [Source:MGI Symbol;Acc:MGI:1927230]	5.02958	10.2848	0.489032	1.38436e-05	0.000297547	triple functional domain (PTPRF interacting) [Source:MGI Symbol;Acc:MGI:1927230]
Tet3	ENSMUSG00000034832	ENSMUST00000089622	8.83208	2.47597	3.56712	9.56411e-05	0.000546268	tet methylcytosine dioxygenase 3 [Source:MGI Symbol;Acc:MGI:2446229]	1.78573	5.80762	0.30748	2.98932e-05	0.00048471	tet methylcytosine dioxygenase 3 [Source:MGI Symbol;Acc:MGI:2446229]
Pik3cb	ENSMUSG00000032462	ENSMUST00000035037	5.78323	1.63038	3.54718	1.13844e-05	0.00013906	phosphatidylinositol 3-kinase, catalytic, beta polypeptide [Source:MGI Symbol;Acc:MGI:1922019]	3.51762	10.4212	0.337545	0.00018718	0.00166342	phosphatidylinositol 3-kinase, catalytic, beta polypeptide [Source:MGI Symbol;Acc:MGI:1922019]
Hcfc1	ENSMUSG00000031386	ENSMUST00000033761	21.1698	5.97507	3.54302	5.20602e-06	8.75e-05	host cell factor C1 [Source:MGI Symbol;Acc:MGI:105942]	12.1834	25.5876	0.476143	3.22704e-07	3.25e-05	host cell factor C1 [Source:MGI Symbol;Acc:MGI:105942]
Chaf1b	ENSMUSG00000022945	ENSMUST00000023666	9.75363	2.77807	3.51094	0.000114961	0.000622057	chromatin assembly factor 1, subunit B (p60) [Source:MGI Symbol;Acc:MGI:1314881]	1.21582	3.28227	0.370419	0.00163542	0.00770978	chromatin assembly factor 1, subunit B (p60) [Source:MGI Symbol;Acc:MGI:1314881]
Pfkfb2	ENSMUSG00000026409	ENSMUST00000171479	12.459	3.56292	3.49686	0.000827399	0.00260057	6-phosphofructo-2-kinase/fructose-2,6-biphosphatase 2 [Source:MGI Symbol;Acc:MGI:107815]	2.3382	7.26599	0.3218	0.000312163	0.00237943	6-phosphofructo-2-kinase/fructose-2,6-biphosphatase 2 [Source:MGI Symbol;Acc:MGI:107815]
Gpd2	ENSMUSG00000026827	ENSMUST00000141536	5.60504	1.61455	3.47157	0.000157072	0.000769194	glycerol phosphate dehydrogenase 2, mitochondrial [Source:MGI Symbol;Acc:MGI:99778]	1.72447	3.74974	0.459889	0.000881003	0.00493417	glycerol phosphate dehydrogenase 2, mitochondrial [Source:MGI Symbol;Acc:MGI:99778]
Nav1	ENSMUSG00000009418	ENSMUST00000067414	17.7424	5.14359	3.44941	9.38062e-08	9.76e-06	neuron navigator 1 [Source:MGI Symbol;Acc:MGI:2183683]	1.25283	4.11569	0.304403	8.95058e-06	0.000227801	neuron navigator 1 [Source:MGI Symbol;Acc:MGI:2183683]
Col12a1	ENSMUSG00000032332	ENSMUST00000135009	25.8885	7.52379	3.44089	6.20039e-06	9.62e-05	collagen, type XII, alpha 1 [Source:MGI Symbol;Acc:MGI:88448]	24.4001	105.889	0.230431	2.90006e-09	3.66e-06	collagen, type XII, alpha 1 [Source:MGI Symbol;Acc:MGI:88448]
Auts2	ENSMUSG00000029673	ENSMUST00000161226	3.54892	1.03215	3.43838	0.00033031	0.00132339	autism susceptibility candidate 2 [Source:MGI Symbol;Acc:MGI:1919847]	1.23118	4.13744	0.29757	0.000213866	0.00182495	autism susceptibility candidate 2 [Source:MGI Symbol;Acc:MGI:1919847]
Thsd4	ENSMUSG00000032289	ENSMUST00000098660	5.41987	1.57684	3.43718	0.000117759	0.000631068	thrombospondin, type I, domain containing 4 [Source:MGI Symbol;Acc:MGI:2672033]	0.808274	2.47057	0.327161	0.00149048	0.00721249	thrombospondin, type I, domain containing 4 [Source:MGI Symbol;Acc:MGI:2672033]
Pcdh1	ENSMUSG00000051375	ENSMUST00000160721	11.5212	3.35802	3.43096	1.83458e-05	0.000187718	protocadherin 1 [Source:MGI Symbol;Acc:MGI:104692]	0.543096	3.64675	0.148926	0.00060671	0.00376502	protocadherin 1 [Source:MGI Symbol;Acc:MGI:104692]
Adamts9	ENSMUSG00000030022	ENSMUST00000113438	43.8568	12.8152	3.42225	9.583e-06	0.000124344	a disintegrin-like and metallopeptidase (reprolysin type) with thrombospondin type 1 motif, 9 [Source:MGI Symbol;Acc:MGI:1916320]	1.33392	10.8893	0.122498	5.63194e-06	0.000172881	a disintegrin-like and metallopeptidase (reprolysin type) with thrombospondin type 1 motif, 9 [Source:MGI Symbol;Acc:MGI:1916320]
Asap2	ENSMUSG00000052632	ENSMUST00000064595	4.80775	1.40505	3.42177	7.95324e-06	0.000111905	ArfGAP with SH3 domain, ankyrin repeat and PH domain 2 [Source:MGI Symbol;Acc:MGI:2685438]	1.16268	2.78136	0.418026	0.00129924	0.00654298	ArfGAP with SH3 domain, ankyrin repeat and PH domain 2 [Source:MGI Symbol;Acc:MGI:2685438]
Kif26b	ENSMUSG00000026494	ENSMUST00000193931	1.03646	0.314339	3.29727	0.00378754	0.00869117	kinesin family member 26B [Source:MGI Symbol;Acc:MGI:2447076]	0.0506128	1.32087	0.0383177	0.000217682	0.00184285	kinesin family member 26B [Source:MGI Symbol;Acc:MGI:2447076]
Prep	ENSMUSG00000019849	ENSMUST00000099858	23.7727	7.21943	3.29287	4.57461e-05	0.000336797	prolyl endopeptidase [Source:MGI Symbol;Acc:MGI:1270863]	30.5673	90.7418	0.33686	2.76948e-05	0.000464516	prolyl endopeptidase [Source:MGI Symbol;Acc:MGI:1270863]
Fmo2	ENSMUSG00000040170	ENSMUST00000045902	8.44734	2.58732	3.2649	0.00034308	0.00136097	flavin containing monooxygenase 2 [Source:MGI Symbol;Acc:MGI:1916776]	5.97016	12.5986	0.473875	0.000142164	0.00138086	flavin containing monooxygenase 2 [Source:MGI Symbol;Acc:MGI:1916776]
Nln	ENSMUSG00000021710	ENSMUST00000109315	10.7191	3.32394	3.22483	0.000235954	0.00103542	neurolysin (metallopeptidase M3 family) [Source:MGI Symbol;Acc:MGI:1923055]	4.31771	8.97115	0.481288	0.000246927	0.00201209	neurolysin (metallopeptidase M3 family) [Source:MGI Symbol;Acc:MGI:1923055]
Herc6	ENSMUSG00000029798	ENSMUST00000031817	2.82819	0.880232	3.21301	8.52874e-05	0.000505173	hect domain and RLD 6 [Source:MGI Symbol;Acc:MGI:1914388]	0.462304	2.87786	0.160641	0.00109337	0.00575636	hect domain and RLD 6 [Source:MGI Symbol;Acc:MGI:1914388]
Ankrd11	ENSMUSG00000035569	ENSMUST00000172906	21.1326	6.59844	3.20267	1.94319e-06	5.01e-05	ankyrin repeat domain 11 [Source:MGI Symbol;Acc:MGI:1924337]	13.3856	27.7477	0.482403	7.81407e-06	0.000207408	ankyrin repeat domain 11 [Source:MGI Symbol;Acc:MGI:1924337]
Spsb1	ENSMUSG00000039911	ENSMUST00000038562	40.3448	12.5993	3.20216	6.96798e-05	0.000439558	splA/ryanodine receptor domain and SOCS box containing 1 [Source:MGI Symbol;Acc:MGI:1921896]	59.8591	132.813	0.450703	2.51926e-07	2.9e-05	splA/ryanodine receptor domain and SOCS box containing 1 [Source:MGI Symbol;Acc:MGI:1921896]
Pam	ENSMUSG00000026335	ENSMUST00000159041	78.6028	24.6838	3.18439	2.85292e-07	1.79e-05	peptidylglycine alpha-amidating monooxygenase [Source:MGI Symbol;Acc:MGI:97475]	14.7059	36.7146	0.400547	4.22519e-06	0.00014647	peptidylglycine alpha-amidating monooxygenase [Source:MGI Symbol;Acc:MGI:97475]
Drp2	ENSMUSG00000000223	ENSMUST00000113228	1.26137	0.401077	3.14495	0.00361171	0.0083498	dystrophin related protein 2 [Source:MGI Symbol;Acc:MGI:107432]	0.394036	2.37651	0.165804	0.00048249	0.00322161	dystrophin related protein 2 [Source:MGI Symbol;Acc:MGI:107432]
Ankrd17	ENSMUSG00000055204	ENSMUST00000014421	17.2595	5.51481	3.12966	5.97552e-06	9.5e-05	ankyrin repeat domain 17 [Source:MGI Symbol;Acc:MGI:1932101]	8.5814	19.6008	0.437808	8.34036e-07	5.64e-05	ankyrin repeat domain 17 [Source:MGI Symbol;Acc:MGI:1932101]
Siae	ENSMUSG00000001942	ENSMUST00000213126	7.29165	2.34386	3.11096	0.00152741	0.0042042	sialic acid acetylesterase [Source:MGI Symbol;Acc:MGI:104803]	1.65339	3.76068	0.439652	0.0012298	0.0062858	sialic acid acetylesterase [Source:MGI Symbol;Acc:MGI:104803]
Manea	ENSMUSG00000040520	ENSMUST00000041374	7.16292	2.30818	3.10328	0.0002536	0.00109284	mannosidase, endo-alpha [Source:MGI Symbol;Acc:MGI:2444484]	3.16378	7.17109	0.441185	9.09154e-05	0.00102733	mannosidase, endo-alpha [Source:MGI Symbol;Acc:MGI:2444484]
Il6st	ENSMUSG00000021756	ENSMUST00000183663	106.96	34.5628	3.09467	4.17367e-08	6.21e-06	interleukin 6 signal transducer [Source:MGI Symbol;Acc:MGI:96560]	52.0421	127.957	0.406716	3.82287e-06	0.000140711	interleukin 6 signal transducer [Source:MGI Symbol;Acc:MGI:96560]
Icam1	ENSMUSG00000037405	ENSMUST00000215003	37.7001	12.2444	3.07896	7.65027e-05	0.00046822	intercellular adhesion molecule 1 [Source:MGI Symbol;Acc:MGI:96392]	10.068	21.0962	0.477245	0.000211825	0.00181234	intercellular adhesion molecule 1 [Source:MGI Symbol;Acc:MGI:96392]
Nav2	ENSMUSG00000052512	ENSMUST00000184336	11.3902	3.70195	3.07681	7.30659e-06	0.000106497	neuron navigator 2 [Source:MGI Symbol;Acc:MGI:2183691]	3.19135	7.01054	0.455221	6.06846e-05	0.000774692	neuron navigator 2 [Source:MGI Symbol;Acc:MGI:2183691]
Mex3d	ENSMUSG00000048696	ENSMUST00000105350	9.63002	3.12988	3.0768	0.000904171	0.00278226	mex3 RNA binding family member D [Source:MGI Symbol;Acc:MGI:2681847]	17.8822	53.1724	0.336307	4.30906e-05	0.000621437	mex3 RNA binding family member D [Source:MGI Symbol;Acc:MGI:2681847]
Tpbg	ENSMUSG00000035274	ENSMUST00000006559	9.11274	2.97753	3.0605	0.0014833	0.00411757	trophoblast glycoprotein [Source:MGI Symbol;Acc:MGI:1341264]	17.6627	52.7356	0.33493	1.52638e-05	0.000319687	trophoblast glycoprotein [Source:MGI Symbol;Acc:MGI:1341264]
Klf7	ENSMUSG00000025959	ENSMUST00000114086	7.19842	2.35599	3.05537	0.00236626	0.0059242	Kruppel-like factor 7 (ubiquitous) [Source:MGI Symbol;Acc:MGI:1935151]	3.90272	12.6935	0.307458	0.00051456	0.00336178	Kruppel-like factor 7 (ubiquitous) [Source:MGI Symbol;Acc:MGI:1935151]
Flnb	ENSMUSG00000025278	ENSMUST00000052678	32.8994	10.7723	3.05408	8.27022e-06	0.000114458	filamin, beta [Source:MGI Symbol;Acc:MGI:2446089]	60.3315	166.845	0.361601	1.57229e-07	2.22e-05	filamin, beta [Source:MGI Symbol;Acc:MGI:2446089]
Yeats2	ENSMUSG00000041215	ENSMUST00000090052	11.2444	3.69913	3.03973	1.36671e-05	0.000154792	YEATS domain containing 2 [Source:MGI Symbol;Acc:MGI:2447762]	4.47104	10.0817	0.443479	0.000111947	0.00117614	YEATS domain containing 2 [Source:MGI Symbol;Acc:MGI:2447762]
Zc3h7b	ENSMUSG00000022390	ENSMUST00000109554	38.7722	12.7863	3.03233	3.17447e-05	0.00026668	zinc finger CCCH type containing 7B [Source:MGI Symbol;Acc:MGI:1328310]	9.18144	20.2133	0.454227	0.000199748	0.00174427	zinc finger CCCH type containing 7B [Source:MGI Symbol;Acc:MGI:1328310]
Zfp318	ENSMUSG00000015597	ENSMUST00000113481	4.86836	1.6055	3.03231	8.10883e-05	0.000487829	zinc finger protein 318 [Source:MGI Symbol;Acc:MGI:1889348]	1.04842	2.48493	0.421912	0.00108316	0.00573112	zinc finger protein 318 [Source:MGI Symbol;Acc:MGI:1889348]
Antxr1	ENSMUSG00000033420	ENSMUST00000042025	78.8373	26.0218	3.02966	6.52566e-08	7.68e-06	anthrax toxin receptor 1 [Source:MGI Symbol;Acc:MGI:1916788]	13.9395	78.5041	0.177564	2.15707e-09	3.47e-06	anthrax toxin receptor 1 [Source:MGI Symbol;Acc:MGI:1916788]
Hmgb2	ENSMUSG00000054717	ENSMUST00000067925	70.8044	23.446	3.01989	5.72056e-06	9.27e-05	high mobility group box 2 [Source:MGI Symbol;Acc:MGI:96157]	3.7684	9.29361	0.405483	3.27811e-05	0.000517961	high mobility group box 2 [Source:MGI Symbol;Acc:MGI:96157]
Glul	ENSMUSG00000026473	ENSMUST00000086199	396.017	131.573	3.00987	6.99098e-07	2.88e-05	glutamate-ammonia ligase (glutamine synthetase) [Source:MGI Symbol;Acc:MGI:95739]	27.0572	64.8632	0.417143	2.45467e-05	0.00043436	glutamate-ammonia ligase (glutamine synthetase) [Source:MGI Symbol;Acc:MGI:95739]
Sall1	ENSMUSG00000031665	ENSMUST00000034090	22.0444	7.33132	3.00689	0.000141911	0.000717111	sal-like 1 (Drosophila) [Source:MGI Symbol;Acc:MGI:1889585]	17.2511	56.3133	0.306341	2.47343e-08	9.04e-06	sal-like 1 (Drosophila) [Source:MGI Symbol;Acc:MGI:1889585]
Atp11c	ENSMUSG00000062949	ENSMUST00000154051	5.09352	1.69565	3.00387	0.000164925	0.000796356	ATPase, class VI, type 11C [Source:MGI Symbol;Acc:MGI:1859661]	1.20637	3.77796	0.319317	9.33135e-06	0.000232705	ATPase, class VI, type 11C [Source:MGI Symbol;Acc:MGI:1859661]
Myo10	ENSMUSG00000022272	ENSMUST00000110457	15.5395	5.21483	2.97986	4.02804e-05	0.000308936	myosin X [Source:MGI Symbol;Acc:MGI:107716]	31.1243	131.328	0.236996	8.29857e-08	1.63e-05	myosin X [Source:MGI Symbol;Acc:MGI:107716]
Pros1	ENSMUSG00000022912	ENSMUST00000023629	54.076	18.2754	2.95896	1.56049e-05	0.000168877	protein S (alpha) [Source:MGI Symbol;Acc:MGI:1095733]	14.5361	45.5784	0.318925	5.86429e-06	0.000176593	protein S (alpha) [Source:MGI Symbol;Acc:MGI:1095733]
Ubqln2	ENSMUSG00000050148	ENSMUST00000060714	34.7894	11.7823	2.95268	1.41639e-05	0.00015865	ubiquilin 2 [Source:MGI Symbol;Acc:MGI:1860283]	16.6047	33.486	0.495871	6.16591e-06	0.000182314	ubiquilin 2 [Source:MGI Symbol;Acc:MGI:1860283]
Kat6a	ENSMUSG00000031540	ENSMUST00000110696	11.6963	3.99271	2.92941	4.78395e-05	0.000345503	K(lysine) acetyltransferase 6A [Source:MGI Symbol;Acc:MGI:2442415]	2.76757	5.55287	0.498404	0.000203806	0.00176248	K(lysine) acetyltransferase 6A [Source:MGI Symbol;Acc:MGI:2442415]
Timp3	ENSMUSG00000020044	ENSMUST00000020234	111.474	39.0842	2.85215	4.67065e-05	0.000341539	tissue inhibitor of metalloproteinase 3 [Source:MGI Symbol;Acc:MGI:98754]	27.6554	57.9565	0.477175	7.07567e-07	5.1e-05	tissue inhibitor of metalloproteinase 3 [Source:MGI Symbol;Acc:MGI:98754]
Fn1	ENSMUSG00000026193	ENSMUST00000188894	299.021	104.909	2.85029	8.82345e-08	9.35e-06	fibronectin 1 [Source:MGI Symbol;Acc:MGI:95566]	267.857	706.657	0.379048	1.03434e-08	5.94e-06	fibronectin 1 [Source:MGI Symbol;Acc:MGI:95566]
Ezh2	ENSMUSG00000029687	ENSMUST00000204243	12.4241	4.36603	2.84564	1.1605e-05	0.000140612	enhancer of zeste 2 polycomb repressive complex 2 subunit [Source:MGI Symbol;Acc:MGI:107940]	2.85595	7.08556	0.403066	0.000266634	0.00213014	enhancer of zeste 2 polycomb repressive complex 2 subunit [Source:MGI Symbol;Acc:MGI:107940]
Pcgf5	ENSMUSG00000024805	ENSMUST00000071267	4.20592	1.48121	2.83951	0.00315536	0.0074817	polycomb group ring finger 5 [Source:MGI Symbol;Acc:MGI:1923505]	7.96241	22.0605	0.360935	0.000368448	0.00267924	polycomb group ring finger 5 [Source:MGI Symbol;Acc:MGI:1923505]
Fbn2	ENSMUSG00000024598	ENSMUST00000025497	11.9741	4.23638	2.82649	9.0386e-05	0.000524227	fibrillin 2 [Source:MGI Symbol;Acc:MGI:95490]	1.90917	14.9831	0.127421	3.4389e-07	3.38e-05	fibrillin 2 [Source:MGI Symbol;Acc:MGI:95490]
Smarcc1	ENSMUSG00000032481	ENSMUST00000098355	22.8992	8.1697	2.80294	4.56759e-06	8.2e-05	SWI/SNF related, matrix associated, actin dependent regulator of chromatin, subfamily c, member 1 [Source:MGI Symbol;Acc:MGI:1203524]	8.97317	24.7925	0.36193	3.29585e-05	0.000520253	SWI/SNF related, matrix associated, actin dependent regulator of chromatin, subfamily c, member 1 [Source:MGI Symbol;Acc:MGI:1203524]
Usp9x	ENSMUSG00000031010	ENSMUST00000169594	20.163	7.20431	2.79874	0.000173976	0.000825526	ubiquitin specific peptidase 9, X chromosome [Source:MGI Symbol;Acc:MGI:894681]	8.20429	16.6313	0.493303	1.3756e-05	0.000296899	ubiquitin specific peptidase 9, X chromosome [Source:MGI Symbol;Acc:MGI:894681]
Trabd2b	ENSMUSG00000070867	ENSMUST00000094894	4.86535	1.73924	2.79739	1.81961e-05	0.000187142	TraB domain containing 2B [Source:MGI Symbol;Acc:MGI:3650152]	10.6973	21.9808	0.486666	4.41281e-05	0.000631194	TraB domain containing 2B [Source:MGI Symbol;Acc:MGI:3650152]
Rai14	ENSMUSG00000022246	ENSMUST00000090339	12.2911	4.39444	2.79696	0.000342317	0.00135888	retinoic acid induced 14 [Source:MGI Symbol;Acc:MGI:1922896]	9.65455	20.2072	0.477777	1.22736e-07	1.94e-05	retinoic acid induced 14 [Source:MGI Symbol;Acc:MGI:1922896]
Pitpnm2	ENSMUSG00000029406	ENSMUST00000162812	12.3315	4.4379	2.77867	3.90797e-05	0.00030391	phosphatidylinositol transfer protein, membrane-associated 2 [Source:MGI Symbol;Acc:MGI:1336192]	2.57159	6.3903	0.402422	4.42273e-07	3.97e-05	phosphatidylinositol transfer protein, membrane-associated 2 [Source:MGI Symbol;Acc:MGI:1336192]
Parp1	ENSMUSG00000026496	ENSMUST00000194608	42.0613	15.294	2.75018	0.000110848	0.000607992	poly (ADP-ribose) polymerase family, member 1 [Source:MGI Symbol;Acc:MGI:1340806]	16.3564	48.6852	0.335962	1.39275e-05	0.000298698	poly (ADP-ribose) polymerase family, member 1 [Source:MGI Symbol;Acc:MGI:1340806]
Robo1	ENSMUSG00000022883	ENSMUST00000023600	6.58726	2.40016	2.7445	0.000647416	0.00216088	roundabout guidance receptor 1 [Source:MGI Symbol;Acc:MGI:1274781]	2.34369	4.6907	0.499647	0.000572335	0.00361057	roundabout guidance receptor 1 [Source:MGI Symbol;Acc:MGI:1274781]
Lef1	ENSMUSG00000027985	ENSMUST00000029611	8.64896	3.15522	2.74116	0.00012029	0.000638099	lymphoid enhancer binding factor 1 [Source:MGI Symbol;Acc:MGI:96770]	2.19325	7.32366	0.299474	3.09717e-05	0.000497406	lymphoid enhancer binding factor 1 [Source:MGI Symbol;Acc:MGI:96770]
Hivep1	ENSMUSG00000021366	ENSMUST00000060148	5.05325	1.844	2.74038	0.00012782	0.000665172	human immunodeficiency virus type I enhancer binding protein 1 [Source:MGI Symbol;Acc:MGI:96100]	4.52825	13.4504	0.336664	1.10771e-06	6.62e-05	human immunodeficiency virus type I enhancer binding protein 1 [Source:MGI Symbol;Acc:MGI:96100]
Birc5	ENSMUSG00000017716	ENSMUST00000081387	49.8057	18.2039	2.73599	2.78629e-05	0.000245535	baculoviral IAP repeat-containing 5 [Source:MGI Symbol;Acc:MGI:1203517]	2.27006	8.91895	0.254521	0.00230014	0.00986345	baculoviral IAP repeat-containing 5 [Source:MGI Symbol;Acc:MGI:1203517]
Rai1	ENSMUSG00000062115	ENSMUST00000149770	11.6626	4.2677	2.73276	0.000310993	0.00126939	retinoic acid induced 1 [Source:MGI Symbol;Acc:MGI:103291]	15.2439	31.9632	0.476921	7.06628e-06	0.000196548	retinoic acid induced 1 [Source:MGI Symbol;Acc:MGI:103291]
Cxcl14	ENSMUSG00000021508	ENSMUST00000021970	656.95	240.689	2.72945	4.33724e-08	6.3e-06	chemokine (C-X-C motif) ligand 14 [Source:MGI Symbol;Acc:MGI:1888514]	271.176	2050.22	0.132267	5.90219e-09	5e-06	chemokine (C-X-C motif) ligand 14 [Source:MGI Symbol;Acc:MGI:1888514]
Fam102b	ENSMUSG00000040339	ENSMUST00000046924	49.7612	18.2389	2.7283	1.1308e-05	0.000138323	family with sequence similarity 102, member B [Source:MGI Symbol;Acc:MGI:3036259]	9.73343	20.1701	0.482567	6.80885e-06	0.000192479	family with sequence similarity 102, member B [Source:MGI Symbol;Acc:MGI:3036259]
Adamts1	ENSMUSG00000022893	ENSMUST00000023610	53.4161	19.7506	2.70454	2.36746e-05	0.000220317	a disintegrin-like and metallopeptidase (reprolysin type) with thrombospondin type 1 motif, 1 [Source:MGI Symbol;Acc:MGI:109249]	25.9007	72.8151	0.355705	4.79667e-06	0.000158103	a disintegrin-like and metallopeptidase (reprolysin type) with thrombospondin type 1 motif, 1 [Source:MGI Symbol;Acc:MGI:109249]
Gnaq	ENSMUSG00000024639	ENSMUST00000025541	19.7226	7.37616	2.67383	0.00034948	0.00137845	guanine nucleotide binding protein, alpha q polypeptide [Source:MGI Symbol;Acc:MGI:95776]	8.60756	20.5398	0.419067	1.84564e-05	0.000359408	guanine nucleotide binding protein, alpha q polypeptide [Source:MGI Symbol;Acc:MGI:95776]
Lancl2	ENSMUSG00000062190	ENSMUST00000072954	5.821	2.18182	2.66796	0.000179121	0.000842303	LanC (bacterial lantibiotic synthetase component C)-like 2 [Source:MGI Symbol;Acc:MGI:1919085]	1.13069	2.89685	0.390318	0.00100274	0.00541224	LanC (bacterial lantibiotic synthetase component C)-like 2 [Source:MGI Symbol;Acc:MGI:1919085]
Arhgap17	ENSMUSG00000030766	ENSMUST00000207010	33.2353	12.5583	2.64649	0.000512469	0.0018194	Rho GTPase activating protein 17 [Source:MGI Symbol;Acc:MGI:1917747]	25.4781	71.7545	0.355073	1.39245e-07	2.04e-05	Rho GTPase activating protein 17 [Source:MGI Symbol;Acc:MGI:1917747]
Tanc2	ENSMUSG00000053580	ENSMUST00000168598	3.28448	1.24897	2.62976	0.000101505	0.000569785	tetratricopeptide repeat, ankyrin repeat and coiled-coil containing 2 [Source:MGI Symbol;Acc:MGI:2444121]	0.506757	2.11017	0.24015	5.11425e-06	0.000164913	tetratricopeptide repeat, ankyrin repeat and coiled-coil containing 2 [Source:MGI Symbol;Acc:MGI:2444121]
Esyt2	ENSMUSG00000021171	ENSMUST00000100986	35.4504	13.5099	2.62403	4.22217e-05	0.000319428	extended synaptotagmin-like protein 2 [Source:MGI Symbol;Acc:MGI:1261845]	43.5361	89.1147	0.48854	1.52639e-05	0.000319687	extended synaptotagmin-like protein 2 [Source:MGI Symbol;Acc:MGI:1261845]
Zyg11b	ENSMUSG00000034636	ENSMUST00000043616	6.30262	2.43724	2.58597	0.000607856	0.00205578	zyg-ll family member B, cell cycle regulator [Source:MGI Symbol;Acc:MGI:2685277]	2.33756	4.96955	0.470377	0.00012421	0.00126291	zyg-ll family member B, cell cycle regulator [Source:MGI Symbol;Acc:MGI:2685277]
Pxdn	ENSMUSG00000020674	ENSMUST00000220271	43.2661	16.7389	2.58476	6.18e-05	0.000404935	peroxidasin [Source:MGI Symbol;Acc:MGI:1916925]	15.8316	77.6298	0.203937	2.15186e-06	0.000102102	peroxidasin [Source:MGI Symbol;Acc:MGI:1916925]
Nr3c1	ENSMUSG00000024431	ENSMUST00000115567	10.3566	4.02144	2.57534	5.99974e-05	0.00039765	nuclear receptor subfamily 3, group C, member 1 [Source:MGI Symbol;Acc:MGI:95824]	4.86806	10.6777	0.455909	7.25612e-05	0.000877423	nuclear receptor subfamily 3, group C, member 1 [Source:MGI Symbol;Acc:MGI:95824]
Zcchc14	ENSMUSG00000061410	ENSMUST00000046386	14.7012	5.71731	2.57134	2.53083e-06	5.88e-05	zinc finger, CCHC domain containing 14 [Source:MGI Symbol;Acc:MGI:2159407]	8.58075	25.8047	0.332527	5.63836e-05	0.000740351	zinc finger, CCHC domain containing 14 [Source:MGI Symbol;Acc:MGI:2159407]
Ncor1	ENSMUSG00000018501	ENSMUST00000018645	23.2224	9.03708	2.56968	1.05647e-05	0.000132599	nuclear receptor co-repressor 1 [Source:MGI Symbol;Acc:MGI:1349717]	10.3285	24.2789	0.42541	4.26054e-06	0.000147141	nuclear receptor co-repressor 1 [Source:MGI Symbol;Acc:MGI:1349717]
Cited2	ENSMUSG00000039910	ENSMUST00000038107	66.0023	25.8377	2.55449	3.11706e-05	0.000264041	Cbp/p300-interacting transactivator, with Glu/Asp-rich carboxy-terminal domain, 2 [Source:MGI Symbol;Acc:MGI:1306784]	49.8448	198.799	0.25073	2.33494e-06	0.000108151	Cbp/p300-interacting transactivator, with Glu/Asp-rich carboxy-terminal domain, 2 [Source:MGI Symbol;Acc:MGI:1306784]
Ep400	ENSMUSG00000029505	ENSMUST00000041558	13.6886	5.36757	2.55024	7.47501e-05	0.000460312	E1A binding protein p400 [Source:MGI Symbol;Acc:MGI:1276124]	4.26484	10.3354	0.412644	8.6898e-06	0.000222652	E1A binding protein p400 [Source:MGI Symbol;Acc:MGI:1276124]
Tenm3	ENSMUSG00000031561	ENSMUST00000033965	6.55583	2.5812	2.53984	0.00308255	0.00734268	teneurin transmembrane protein 3 [Source:MGI Symbol;Acc:MGI:1345183]	3.08995	6.94295	0.445048	2.37173e-06	0.000108633	teneurin transmembrane protein 3 [Source:MGI Symbol;Acc:MGI:1345183]
2610005L07Rik	ENSMUSG00000071793	ENSMUST00000140111	6.89673	2.72214	2.53357	0.00397187	0.00903017	RIKEN cDNA 2610005L07 gene [Source:MGI Symbol;Acc:MGI:1914283]	1.24814	3.42268	0.364667	0.000468683	0.00315826	RIKEN cDNA 2610005L07 gene [Source:MGI Symbol;Acc:MGI:1914283]
Tlr4	ENSMUSG00000039005	ENSMUST00000048096	8.9247	3.56183	2.50565	9.96897e-05	0.000562142	toll-like receptor 4 [Source:MGI Symbol;Acc:MGI:96824]	4.16352	18.1083	0.229924	9.66878e-06	0.000237802	toll-like receptor 4 [Source:MGI Symbol;Acc:MGI:96824]
Rgs5	ENSMUSG00000026678	ENSMUST00000027997	64.3716	25.7231	2.50249	0.000238571	0.00104319	regulator of G-protein signaling 5 [Source:MGI Symbol;Acc:MGI:1098434]	0.399513	4.70767	0.0848643	0.000249753	0.00202484	regulator of G-protein signaling 5 [Source:MGI Symbol;Acc:MGI:1098434]
Med14	ENSMUSG00000064127	ENSMUST00000096495	6.59851	2.65318	2.48702	1.5377e-05	0.000167249	mediator complex subunit 14 [Source:MGI Symbol;Acc:MGI:1349442]	4.35196	9.90505	0.439368	5.35267e-05	0.000718079	mediator complex subunit 14 [Source:MGI Symbol;Acc:MGI:1349442]
Scai	ENSMUSG00000035236	ENSMUST00000038874	2.5584	1.0316	2.48003	0.00187498	0.00493292	suppressor of cancer cell invasion [Source:MGI Symbol;Acc:MGI:2443716]	0.349892	1.2593	0.277846	0.000714783	0.00424254	suppressor of cancer cell invasion [Source:MGI Symbol;Acc:MGI:2443716]
Depdc5	ENSMUSG00000037426	ENSMUST00000149350	4.28752	1.7292	2.47948	0.000103807	0.000579494	DEP domain containing 5 [Source:MGI Symbol;Acc:MGI:2141101]	1.56334	3.35799	0.465558	0.000201925	0.00175465	DEP domain containing 5 [Source:MGI Symbol;Acc:MGI:2141101]
Neo1	ENSMUSG00000032340	ENSMUST00000068664	32.5304	13.1206	2.47934	8.04351e-06	0.000112492	neogenin [Source:MGI Symbol;Acc:MGI:1097159]	6.94634	15.1996	0.457008	0.000177021	0.00160688	neogenin [Source:MGI Symbol;Acc:MGI:1097159]
S1pr1	ENSMUSG00000045092	ENSMUST00000055676	17.8784	7.32855	2.43955	2.51186e-05	0.000229549	sphingosine-1-phosphate receptor 1 [Source:MGI Symbol;Acc:MGI:1096355]	23.0868	53.2366	0.433664	2.57675e-05	0.000448061	sphingosine-1-phosphate receptor 1 [Source:MGI Symbol;Acc:MGI:1096355]
Serpina3n	ENSMUSG00000021091	ENSMUST00000021506	94.7837	38.8872	2.4374	5.42702e-06	9.01e-05	serine (or cysteine) peptidase inhibitor, clade A, member 3N [Source:MGI Symbol;Acc:MGI:105045]	15.717	47.3291	0.332079	3.86233e-07	3.7e-05	serine (or cysteine) peptidase inhibitor, clade A, member 3N [Source:MGI Symbol;Acc:MGI:105045]
Zfp266	ENSMUSG00000060510	ENSMUST00000174462	10.5263	4.32661	2.43293	9.3003e-05	0.000536702	zinc finger protein 266 [Source:MGI Symbol;Acc:MGI:1924769]	3.86133	8.28353	0.466146	0.000181547	0.00162957	zinc finger protein 266 [Source:MGI Symbol;Acc:MGI:1924769]
Plat	ENSMUSG00000031538	ENSMUST00000210960	37.0627	15.3921	2.40791	0.00011834	0.000632612	plasminogen activator, tissue [Source:MGI Symbol;Acc:MGI:97610]	9.6921	70.3349	0.137799	1.65971e-06	8.7e-05	plasminogen activator, tissue [Source:MGI Symbol;Acc:MGI:97610]
Ptprm	ENSMUSG00000033278	ENSMUST00000037974	5.58679	2.32344	2.40453	0.000183698	0.000857986	protein tyrosine phosphatase, receptor type, M [Source:MGI Symbol;Acc:MGI:102694]	1.39997	3.8363	0.364928	2.08903e-06	0.000100006	protein tyrosine phosphatase, receptor type, M [Source:MGI Symbol;Acc:MGI:102694]
Bod1l	ENSMUSG00000061755	ENSMUST00000050556	7.31001	3.06965	2.38138	4.99167e-05	0.000355237	biorientation of chromosomes in cell division 1-like [Source:MGI Symbol;Acc:MGI:2444804]	2.32324	4.93941	0.470348	7.27664e-05	0.000877608	biorientation of chromosomes in cell division 1-like [Source:MGI Symbol;Acc:MGI:2444804]
Fgfr2	ENSMUSG00000030849	ENSMUST00000120187	42.1174	17.6962	2.38003	9.43784e-06	0.000123586	fibroblast growth factor receptor 2 [Source:MGI Symbol;Acc:MGI:95523]	2.04808	6.48306	0.315913	0.000362436	0.00264629	fibroblast growth factor receptor 2 [Source:MGI Symbol;Acc:MGI:95523]
Dst	ENSMUSG00000026131	ENSMUST00000183034	22.4757	9.50469	2.36469	1.46434e-05	0.000162025	dystonin [Source:MGI Symbol;Acc:MGI:104627]	10.3235	23.8191	0.433413	2.67154e-07	2.99e-05	dystonin [Source:MGI Symbol;Acc:MGI:104627]
Rbmx	ENSMUSG00000031134	ENSMUST00000140384	37.9297	16.1249	2.35225	0.000894782	0.00276371	RNA binding motif protein, X chromosome [Source:MGI Symbol;Acc:MGI:1343044]	10.9901	22.0605	0.498181	3.62129e-05	0.000549514	RNA binding motif protein, X chromosome [Source:MGI Symbol;Acc:MGI:1343044]
Slc12a6	ENSMUSG00000027130	ENSMUST00000110991	10.5089	4.47781	2.34687	1.43698e-05	0.000160333	solute carrier family 12, member 6 [Source:MGI Symbol;Acc:MGI:2135960]	3.34132	6.94233	0.481296	9.67025e-05	0.00106904	solute carrier family 12, member 6 [Source:MGI Symbol;Acc:MGI:2135960]
Phyh	ENSMUSG00000026664	ENSMUST00000027975	63.3244	26.988	2.34639	4.87812e-06	8.41e-05	phytanoyl-CoA hydroxylase [Source:MGI Symbol;Acc:MGI:891978]	8.22542	16.5599	0.496706	0.00125784	0.00638545	phytanoyl-CoA hydroxylase [Source:MGI Symbol;Acc:MGI:891978]
Serinc5	ENSMUSG00000021703	ENSMUST00000049488	7.06724	3.02018	2.34001	0.00130379	0.00370319	serine incorporator 5 [Source:MGI Symbol;Acc:MGI:2444223]	1.79366	7.05583	0.25421	7.66013e-05	0.000912015	serine incorporator 5 [Source:MGI Symbol;Acc:MGI:2444223]
Chml	ENSMUSG00000078185	ENSMUST00000104984	2.01359	0.861694	2.33678	0.00346231	0.00806706	choroideremia-like [Source:MGI Symbol;Acc:MGI:101913]	0.822284	2.24877	0.365659	0.00138572	0.00684984	choroideremia-like [Source:MGI Symbol;Acc:MGI:101913]
Plxnd1	ENSMUSG00000030123	ENSMUST00000015511	25.645	10.9752	2.33664	1.68505e-05	0.00017779	plexin D1 [Source:MGI Symbol;Acc:MGI:2154244]	11.6398	29.8952	0.389354	2.34127e-08	8.77e-06	plexin D1 [Source:MGI Symbol;Acc:MGI:2154244]
Arid1a	ENSMUSG00000007880	ENSMUST00000145664	24.4748	10.5002	2.33089	2.28673e-05	0.000215624	AT rich interactive domain 1A (SWI-like) [Source:MGI Symbol;Acc:MGI:1935147]	9.0937	18.3467	0.495658	5.12307e-05	0.000695985	AT rich interactive domain 1A (SWI-like) [Source:MGI Symbol;Acc:MGI:1935147]
Vash2	ENSMUSG00000037568	ENSMUST00000166139	2.95463	1.27063	2.32533	0.0026542	0.00650353	vasohibin 2 [Source:MGI Symbol;Acc:MGI:2444826]	1.71153	11.3469	0.150837	5.663e-05	0.00074298	vasohibin 2 [Source:MGI Symbol;Acc:MGI:2444826]
Ppm1l	ENSMUSG00000027784	ENSMUST00000029355	3.407	1.47912	2.30339	0.000386164	0.00148814	protein phosphatase 1 (formerly 2C)-like [Source:MGI Symbol;Acc:MGI:2139740]	1.56485	3.9586	0.395304	0.000497748	0.00329476	protein phosphatase 1 (formerly 2C)-like [Source:MGI Symbol;Acc:MGI:2139740]
Top2b	ENSMUSG00000017485	ENSMUST00000017629	31.2845	13.6366	2.29415	0.000108137	0.000596723	topoisomerase (DNA) II beta [Source:MGI Symbol;Acc:MGI:98791]	20.1348	62.0486	0.324501	1.0431e-05	0.000248762	topoisomerase (DNA) II beta [Source:MGI Symbol;Acc:MGI:98791]
Pbrm1	ENSMUSG00000042323	ENSMUST00000112095	14.5815	6.37081	2.2888	5.09024e-05	0.0003596	polybromo 1 [Source:MGI Symbol;Acc:MGI:1923998]	5.74377	11.5752	0.496212	1.95945e-05	0.000373876	polybromo 1 [Source:MGI Symbol;Acc:MGI:1923998]
Plxnb1	ENSMUSG00000053646	ENSMUST00000072093	9.85566	4.30718	2.28819	0.000657767	0.00218396	plexin B1 [Source:MGI Symbol;Acc:MGI:2154238]	0.300843	4.444	0.0676964	9.32472e-05	0.00104521	plexin B1 [Source:MGI Symbol;Acc:MGI:2154238]
Trrap	ENSMUSG00000045482	ENSMUST00000197741	14.0413	6.13701	2.28797	0.000103928	0.000579917	transformation/transcription domain-associated protein [Source:MGI Symbol;Acc:MGI:2153272]	9.1163	19.7972	0.460485	1.07398e-05	0.000254044	transformation/transcription domain-associated protein [Source:MGI Symbol;Acc:MGI:2153272]
Pde4b	ENSMUSG00000028525	ENSMUST00000106911	6.22372	2.72845	2.28105	0.000589236	0.0020157	phosphodiesterase 4B, cAMP specific [Source:MGI Symbol;Acc:MGI:99557]	3.28314	28.5474	0.115007	1.74678e-06	8.88e-05	phosphodiesterase 4B, cAMP specific [Source:MGI Symbol;Acc:MGI:99557]
Prdm15	ENSMUSG00000014039	ENSMUST00000121584	3.37973	1.48575	2.27476	0.00159409	0.00434619	PR domain containing 15 [Source:MGI Symbol;Acc:MGI:1930121]	1.53875	3.08469	0.498835	5.8006e-05	0.000753656	PR domain containing 15 [Source:MGI Symbol;Acc:MGI:1930121]
Grin2d	ENSMUSG00000002771	ENSMUST00000002848	2.72148	1.2107	2.24786	0.0043059	0.00965738	glutamate receptor, ionotropic, NMDA2D (epsilon 4) [Source:MGI Symbol;Acc:MGI:95823]	1.37227	3.93107	0.349082	0.00227179	0.00977834	glutamate receptor, ionotropic, NMDA2D (epsilon 4) [Source:MGI Symbol;Acc:MGI:95823]
Zfp334	ENSMUSG00000017667	ENSMUST00000103084	3.73825	1.66622	2.24355	0.000749629	0.0024111	zinc finger protein 334 [Source:MGI Symbol;Acc:MGI:2388656]	3.33928	7.39855	0.451342	0.00011174	0.00117473	zinc finger protein 334 [Source:MGI Symbol;Acc:MGI:2388656]
Notch1	ENSMUSG00000026923	ENSMUST00000028288	6.94967	3.12812	2.22168	0.000136996	0.000700472	notch 1 [Source:MGI Symbol;Acc:MGI:97363]	1.46747	3.53849	0.414717	0.00109323	0.00575636	notch 1 [Source:MGI Symbol;Acc:MGI:97363]
Fgd6	ENSMUSG00000020021	ENSMUST00000020208	2.27728	1.02623	2.21908	0.00119755	0.00346177	FYVE, RhoGEF and PH domain containing 6 [Source:MGI Symbol;Acc:MGI:1261419]	0.68759	2.27308	0.302493	0.000347651	0.00257433	FYVE, RhoGEF and PH domain containing 6 [Source:MGI Symbol;Acc:MGI:1261419]
Bfsp1	ENSMUSG00000027420	ENSMUST00000028907	2.7969	1.26063	2.21865	0.00153099	0.0042134	beaded filament structural protein 1, in lens-CP94 [Source:MGI Symbol;Acc:MGI:101770]	3.27833	6.59723	0.496924	0.00143262	0.00700841	beaded filament structural protein 1, in lens-CP94 [Source:MGI Symbol;Acc:MGI:101770]
Atp10d	ENSMUSG00000046808	ENSMUST00000126664	3.06764	1.388	2.21012	0.000321402	0.00129824	ATPase, class V, type 10D [Source:MGI Symbol;Acc:MGI:2450125]	2.9138	6.5712	0.44342	0.000505201	0.00332494	ATPase, class V, type 10D [Source:MGI Symbol;Acc:MGI:2450125]
Arsb	ENSMUSG00000042082	ENSMUST00000091403	16.9334	7.75891	2.18245	6.96285e-05	0.000439555	arylsulfatase B [Source:MGI Symbol;Acc:MGI:88075]	2.25356	5.1035	0.441571	0.000608043	0.00377038	arylsulfatase B [Source:MGI Symbol;Acc:MGI:88075]
Tshr	ENSMUSG00000020963	ENSMUST00000021346	12.0526	5.56121	2.16727	0.00100994	0.00303157	thyroid stimulating hormone receptor [Source:MGI Symbol;Acc:MGI:98849]	0.984538	5.28778	0.186191	7.63404e-05	0.000909582	thyroid stimulating hormone receptor [Source:MGI Symbol;Acc:MGI:98849]
Frk	ENSMUSG00000019779	ENSMUST00000019913	3.77096	1.74798	2.15732	0.00199355	0.00517893	fyn-related kinase [Source:MGI Symbol;Acc:MGI:103265]	5.20019	11.9454	0.435331	0.00062188	0.00383548	fyn-related kinase [Source:MGI Symbol;Acc:MGI:103265]
Dnmt3a	ENSMUSG00000020661	ENSMUST00000173700	8.70875	4.03724	2.15711	0.000167858	0.000805345	DNA methyltransferase 3A [Source:MGI Symbol;Acc:MGI:1261827]	1.93109	5.10578	0.378216	7.22432e-05	0.000876344	DNA methyltransferase 3A [Source:MGI Symbol;Acc:MGI:1261827]
Snn	ENSMUSG00000037972	ENSMUST00000089011	18.5227	8.67865	2.13428	0.000445799	0.00165027	stannin [Source:MGI Symbol;Acc:MGI:1276549]	6.82424	28.675	0.237986	7.72221e-06	0.000205649	stannin [Source:MGI Symbol;Acc:MGI:1276549]
Sema4c	ENSMUSG00000026121	ENSMUST00000191677	28.7863	13.5433	2.1255	0.000107078	0.000592325	sema domain, immunoglobulin domain (Ig), transmembrane domain (TM) and short cytoplasmic domain, (semaphorin) 4C [Source:MGI Symbol;Acc:MGI:109252]	4.20555	11.2417	0.374102	3.31779e-05	0.000522179	sema domain, immunoglobulin domain (Ig), transmembrane domain (TM) and short cytoplasmic domain, (semaphorin) 4C [Source:MGI Symbol;Acc:MGI:109252]
Nynrin	ENSMUSG00000075592	ENSMUST00000100529	17.3459	8.19138	2.11758	5.03086e-05	0.000356711	NYN domain and retroviral integrase containing [Source:MGI Symbol;Acc:MGI:2652872]	4.81722	10.4887	0.459276	9.44746e-07	5.98e-05	NYN domain and retroviral integrase containing [Source:MGI Symbol;Acc:MGI:2652872]
Lrp5	ENSMUSG00000024913	ENSMUST00000025856	14.2749	6.76089	2.11139	0.000764335	0.00244882	low density lipoprotein receptor-related protein 5 [Source:MGI Symbol;Acc:MGI:1278315]	8.58175	35.5766	0.241219	9.78033e-07	6.15e-05	low density lipoprotein receptor-related protein 5 [Source:MGI Symbol;Acc:MGI:1278315]
Scarb2	ENSMUSG00000029426	ENSMUST00000031377	40.0941	19.1443	2.0943	2.42474e-07	1.61e-05	scavenger receptor class B, member 2 [Source:MGI Symbol;Acc:MGI:1196458]	10.8785	26.3264	0.413218	0.00108747	0.00574261	scavenger receptor class B, member 2 [Source:MGI Symbol;Acc:MGI:1196458]
Prr5l	ENSMUSG00000032841	ENSMUST00000043845	3.22494	1.55406	2.07518	0.00438887	0.00982436	proline rich 5 like [Source:MGI Symbol;Acc:MGI:1919696]	1.42375	5.48429	0.259604	0.000248504	0.0020198	proline rich 5 like [Source:MGI Symbol;Acc:MGI:1919696]
Chsy1	ENSMUSG00000032640	ENSMUST00000036372	11.0397	5.32209	2.07432	0.00127329	0.00363327	chondroitin sulfate synthase 1 [Source:MGI Symbol;Acc:MGI:2681120]	13.9335	35.4822	0.392689	1.6165e-05	0.000329967	chondroitin sulfate synthase 1 [Source:MGI Symbol;Acc:MGI:2681120]
Hsph1	ENSMUSG00000029657	ENSMUST00000201452	40.041	19.3716	2.067	0.000119198	0.000635232	heat shock 105kDa/110kDa protein 1 [Source:MGI Symbol;Acc:MGI:105053]	16.2438	43.266	0.375439	1.14104e-05	0.000264462	heat shock 105kDa/110kDa protein 1 [Source:MGI Symbol;Acc:MGI:105053]
Rps6ka2	ENSMUSG00000023809	ENSMUST00000024575	5.23559	2.53397	2.06616	0.00098755	0.00298199	ribosomal protein S6 kinase, polypeptide 2 [Source:MGI Symbol;Acc:MGI:1342290]	4.40481	10.0879	0.436643	0.00049505	0.00328096	ribosomal protein S6 kinase, polypeptide 2 [Source:MGI Symbol;Acc:MGI:1342290]
Baz2b	ENSMUSG00000026987	ENSMUST00000112550	7.51273	3.64211	2.06274	0.000407069	0.00154491	bromodomain adjacent to zinc finger domain, 2B [Source:MGI Symbol;Acc:MGI:2442782]	1.90456	4.98821	0.381813	0.00214445	0.00935799	bromodomain adjacent to zinc finger domain, 2B [Source:MGI Symbol;Acc:MGI:2442782]
Nfatc1	ENSMUSG00000033016	ENSMUST00000170905	6.01625	2.91978	2.06051	1.29054e-05	0.000149625	nuclear factor of activated T cells, cytoplasmic, calcineurin dependent 1 [Source:MGI Symbol;Acc:MGI:102469]	3.15822	6.8194	0.463123	2.9968e-06	0.000122655	nuclear factor of activated T cells, cytoplasmic, calcineurin dependent 1 [Source:MGI Symbol;Acc:MGI:102469]
Hip1	ENSMUSG00000039959	ENSMUST00000060311	18.0108	8.7672	2.05434	0.000138404	0.000705999	huntingtin interacting protein 1 [Source:MGI Symbol;Acc:MGI:1099804]	10.1945	47.2834	0.215604	1.72407e-06	8.86e-05	huntingtin interacting protein 1 [Source:MGI Symbol;Acc:MGI:1099804]
Ppp3ca	ENSMUSG00000028161	ENSMUST00000124206	39.977	19.6962	2.02968	0.000237982	0.00104193	protein phosphatase 3, catalytic subunit, alpha isoform [Source:MGI Symbol;Acc:MGI:107164]	20.6999	52.6565	0.393112	0.000233453	0.00193961	protein phosphatase 3, catalytic subunit, alpha isoform [Source:MGI Symbol;Acc:MGI:107164]
Sox4	ENSMUSG00000076431	ENSMUST00000067230	27.8694	13.8058	2.01867	1.19351e-05	0.000142857	SRY (sex determining region Y)-box 4 [Source:MGI Symbol;Acc:MGI:98366]	38.9729	184.249	0.211524	2.691e-07	2.99e-05	SRY (sex determining region Y)-box 4 [Source:MGI Symbol;Acc:MGI:98366]
Casp3	ENSMUSG00000031628	ENSMUST00000211115	12.5418	6.22404	2.01505	0.00205939	0.00531607	caspase 3 [Source:MGI Symbol;Acc:MGI:107739]	12.0941	26.4859	0.456625	0.000470054	0.00316352	caspase 3 [Source:MGI Symbol;Acc:MGI:107739]
Itm2a	ENSMUSG00000031239	ENSMUST00000033591	82.9569	41.2837	2.00943	0.000153247	0.000757482	integral membrane protein 2A [Source:MGI Symbol;Acc:MGI:107706]	8.00255	114.352	0.0699819	8.81473e-07	5.74e-05	integral membrane protein 2A [Source:MGI Symbol;Acc:MGI:107706]
Cfhr2	ENSMUSG00000033898	ENSMUST00000194186	6.72767	3.36167	2.00129	0.000631828	0.00212066	complement factor H-related 2 [Source:MGI Symbol;Acc:MGI:3611575]	0.825444	3.93462	0.20979	0.000894611	0.00498435	complement factor H-related 2 [Source:MGI Symbol;Acc:MGI:3611575]
Snapc5	ENSMUSG00000032398	ENSMUST00000034965	31.7284	63.4949	0.499701	0.000544061	0.00190146	small nuclear RNA activating complex, polypeptide 5 [Source:MGI Symbol;Acc:MGI:1914282]	28.4058	12.0653	2.35434	0.000148538	0.00141789	small nuclear RNA activating complex, polypeptide 5 [Source:MGI Symbol;Acc:MGI:1914282]
Ucp2	ENSMUSG00000033685	ENSMUST00000126534	73.2136	149.08	0.491104	8.81723e-07	3.22e-05	uncoupling protein 2 (mitochondrial, proton carrier) [Source:MGI Symbol;Acc:MGI:109354]	96.8405	36.3058	2.66736	3.1017e-06	0.00012567	uncoupling protein 2 (mitochondrial, proton carrier) [Source:MGI Symbol;Acc:MGI:109354]
Rem1	ENSMUSG00000000359	ENSMUST00000000369	19.5812	40.6741	0.481416	7.82234e-05	0.000475396	rad and gem related GTP binding protein 1 [Source:MGI Symbol;Acc:MGI:1097696]	81.872	18.616	4.39794	2.8306e-05	0.00047084	rad and gem related GTP binding protein 1 [Source:MGI Symbol;Acc:MGI:1097696]
Btg2	ENSMUSG00000020423	ENSMUST00000020692	12.6178	26.2152	0.481317	0.000775557	0.00247513	B cell translocation gene 2, anti-proliferative [Source:MGI Symbol;Acc:MGI:108384]	127.427	28.245	4.51148	4.97579e-07	4.1e-05	B cell translocation gene 2, anti-proliferative [Source:MGI Symbol;Acc:MGI:108384]
B3gnt8	ENSMUSG00000059479	ENSMUST00000205281	14.0979	30.1878	0.467005	0.000572159	0.00197528	UDP-GlcNAc:betaGal beta-1,3-N-acetylglucosaminyltransferase 8 [Source:MGI Symbol;Acc:MGI:2385269]	22.3293	4.19698	5.32031	3.21965e-05	0.00051073	UDP-GlcNAc:betaGal beta-1,3-N-acetylglucosaminyltransferase 8 [Source:MGI Symbol;Acc:MGI:2385269]
Jazf1	ENSMUSG00000063568	ENSMUST00000128282	8.57664	18.7118	0.458354	0.00233186	0.00585746	JAZF zinc finger 1 [Source:MGI Symbol;Acc:MGI:2141450]	7.15065	2.82871	2.52788	1.2857e-05	0.00028542	JAZF zinc finger 1 [Source:MGI Symbol;Acc:MGI:2141450]
Uqcc2	ENSMUSG00000024208	ENSMUST00000025045	169.353	373.72	0.453154	4.19502e-05	0.000318579	ubiquinol-cytochrome c reductase complex assembly factor 2 [Source:MGI Symbol;Acc:MGI:1914517]	201.414	88.7923	2.26837	0.00133841	0.00667339	ubiquinol-cytochrome c reductase complex assembly factor 2 [Source:MGI Symbol;Acc:MGI:1914517]
Phyhd1	ENSMUSG00000079484	ENSMUST00000154647	25.6361	57.2151	0.448066	0.00332901	0.00781976	phytanoyl-CoA dioxygenase domain containing 1 [Source:MGI Symbol;Acc:MGI:3612860]	20.3823	6.19004	3.29275	0.000151772	0.00144197	phytanoyl-CoA dioxygenase domain containing 1 [Source:MGI Symbol;Acc:MGI:3612860]
Lage3	ENSMUSG00000015289	ENSMUST00000114153	39.7282	91.3271	0.43501	1.42533e-05	0.000159239	L antigen family, member 3 [Source:MGI Symbol;Acc:MGI:1913442]	45.3914	22.6937	2.00017	0.000799233	0.00459788	L antigen family, member 3 [Source:MGI Symbol;Acc:MGI:1913442]
Creg1	ENSMUSG00000040713	ENSMUST00000111432	17.489	40.5462	0.431336	0.000275347	0.00116137	cellular repressor of E1A-stimulated genes 1 [Source:MGI Symbol;Acc:MGI:1344382]	35.9146	13.7338	2.61504	0.000111297	0.00117237	cellular repressor of E1A-stimulated genes 1 [Source:MGI Symbol;Acc:MGI:1344382]
Dad1	ENSMUSG00000022174	ENSMUST00000022781	220.056	512.331	0.429519	6.09206e-06	9.55e-05	defender against cell death 1 [Source:MGI Symbol;Acc:MGI:101912]	513.313	252.038	2.03665	5.8427e-07	4.49e-05	defender against cell death 1 [Source:MGI Symbol;Acc:MGI:101912]
Il11ra1	ENSMUSG00000073889	ENSMUST00000108041	35.3919	84.2179	0.420243	4.27846e-06	7.9e-05	interleukin 11 receptor, alpha chain 1 [Source:MGI Symbol;Acc:MGI:107426]	30.9322	14.1412	2.18737	0.000210475	0.00180367	interleukin 11 receptor, alpha chain 1 [Source:MGI Symbol;Acc:MGI:107426]
Ccdc92	ENSMUSG00000037979	ENSMUST00000036206	3.21815	7.82718	0.411151	0.00208149	0.00536279	coiled-coil domain containing 92 [Source:MGI Symbol;Acc:MGI:106485]	15.8085	7.01705	2.25286	8.43274e-05	0.000977942	coiled-coil domain containing 92 [Source:MGI Symbol;Acc:MGI:106485]
Sema4a	ENSMUSG00000028064	ENSMUST00000029700	11.0146	27.0424	0.407308	6.17901e-08	7.56e-06	sema domain, immunoglobulin domain (Ig), transmembrane domain (TM) and short cytoplasmic domain, (semaphorin) 4A [Source:MGI Symbol;Acc:MGI:107560]	5.21164	1.64684	3.16463	0.000487044	0.00324259	sema domain, immunoglobulin domain (Ig), transmembrane domain (TM) and short cytoplasmic domain, (semaphorin) 4A [Source:MGI Symbol;Acc:MGI:107560]
Ifi27	ENSMUSG00000064215	ENSMUST00000079294	91.0725	227.388	0.400515	0.000131505	0.000679107	interferon, alpha-inducible protein 27 [Source:MGI Symbol;Acc:MGI:1277180]	200.961	81.0178	2.48046	3.94566e-06	0.000141104	interferon, alpha-inducible protein 27 [Source:MGI Symbol;Acc:MGI:1277180]
Ercc1	ENSMUSG00000003549	ENSMUST00000003645	19.3255	48.3105	0.400026	0.000199891	0.000912399	excision repair cross-complementing rodent repair deficiency, complementation group 1 [Source:MGI Symbol;Acc:MGI:95412]	617.778	159.096	3.88304	2.22525e-07	2.75e-05	excision repair cross-complementing rodent repair deficiency, complementation group 1 [Source:MGI Symbol;Acc:MGI:95412]
Eno2	ENSMUSG00000004267	ENSMUST00000147307	9.42803	23.9893	0.39301	3.5838e-05	0.000288306	enolase 2, gamma neuronal [Source:MGI Symbol;Acc:MGI:95394]	39.2374	15.6921	2.50045	0.000143786	0.0013899	enolase 2, gamma neuronal [Source:MGI Symbol;Acc:MGI:95394]
Csf1	ENSMUSG00000014599	ENSMUST00000118593	11.0242	28.6351	0.384988	0.000993684	0.00299579	colony stimulating factor 1 (macrophage) [Source:MGI Symbol;Acc:MGI:1339753]	134.292	48.7346	2.75557	2.15753e-05	0.000397069	colony stimulating factor 1 (macrophage) [Source:MGI Symbol;Acc:MGI:1339753]
Unc93b1	ENSMUSG00000036908	ENSMUST00000162708	18.1294	47.4196	0.382319	0.00017939	0.000843338	unc-93 homolog B1 (C. elegans) [Source:MGI Symbol;Acc:MGI:1859307]	25.8639	9.67379	2.67361	5.4859e-05	0.000728251	unc-93 homolog B1 (C. elegans) [Source:MGI Symbol;Acc:MGI:1859307]
Cebpd	ENSMUSG00000071637	ENSMUST00000096232	22.3784	58.5537	0.382186	9.50611e-05	0.000544777	CCAAT/enhancer binding protein (C/EBP), delta [Source:MGI Symbol;Acc:MGI:103573]	20.5677	8.69077	2.36661	0.000468081	0.00315553	CCAAT/enhancer binding protein (C/EBP), delta [Source:MGI Symbol;Acc:MGI:103573]
Fgl2	ENSMUSG00000039899	ENSMUST00000035799	10.4909	27.706	0.378652	6.75491e-06	0.000101541	fibrinogen-like protein 2 [Source:MGI Symbol;Acc:MGI:103266]	164.051	1.3399	122.435	7.96492e-10	1.91e-06	fibrinogen-like protein 2 [Source:MGI Symbol;Acc:MGI:103266]
2310039H08Rik	ENSMUSG00000062619	ENSMUST00000071430	24.4759	65.2918	0.37487	0.000124286	0.000652171	RIKEN cDNA 2310039H08 gene [Source:MGI Symbol;Acc:MGI:1914351]	24.9815	9.35245	2.67111	0.00080816	0.00463431	RIKEN cDNA 2310039H08 gene [Source:MGI Symbol;Acc:MGI:1914351]
Gpr4	ENSMUSG00000044317	ENSMUST00000060225	2.67804	7.28086	0.367819	2.53578e-05	0.000230777	G protein-coupled receptor 4 [Source:MGI Symbol;Acc:MGI:2441992]	2.09793	0.590367	3.55361	2.12585e-05	0.00039349	G protein-coupled receptor 4 [Source:MGI Symbol;Acc:MGI:2441992]
Cp	ENSMUSG00000003617	ENSMUST00000091309	6.54543	17.8264	0.367177	5.93493e-05	0.000394565	ceruloplasmin [Source:MGI Symbol;Acc:MGI:88476]	4.58122	1.56454	2.92816	3.91392e-06	0.000140959	ceruloplasmin [Source:MGI Symbol;Acc:MGI:88476]
Ndufa4l2	ENSMUSG00000040280	ENSMUST00000218492	11.949	33.0085	0.361998	4.69279e-05	0.000342578	NADH dehydrogenase (ubiquinone) 1 alpha subcomplex, 4-like 2 [Source:MGI Symbol;Acc:MGI:3039567]	73.8036	2.94816	25.0338	7.71108e-06	0.000205649	NADH dehydrogenase (ubiquinone) 1 alpha subcomplex, 4-like 2 [Source:MGI Symbol;Acc:MGI:3039567]
Tcf23	ENSMUSG00000006642	ENSMUST00000006818	42.9196	121.488	0.353282	4.71513e-07	2.32e-05	transcription factor 23 [Source:MGI Symbol;Acc:MGI:1934960]	28.2516	0.478546	59.0364	2.49826e-05	0.000440089	transcription factor 23 [Source:MGI Symbol;Acc:MGI:1934960]
Pla1a	ENSMUSG00000002847	ENSMUST00000002926	18.9634	54.7732	0.346216	0.00023144	0.00102111	phospholipase A1 member A [Source:MGI Symbol;Acc:MGI:1934677]	276.877	9.6953	28.5578	1.24275e-06	7.11e-05	phospholipase A1 member A [Source:MGI Symbol;Acc:MGI:1934677]
Ifitm3	ENSMUSG00000025492	ENSMUST00000026565	610.237	1773.91	0.344006	1.42934e-05	0.000159583	interferon induced transmembrane protein 3 [Source:MGI Symbol;Acc:MGI:1913391]	404.256	168.324	2.40165	3.91633e-06	0.000140959	interferon induced transmembrane protein 3 [Source:MGI Symbol;Acc:MGI:1913391]
Smco4	ENSMUSG00000058173	ENSMUST00000215907	27.312	79.5781	0.343209	4.23224e-05	0.000319961	single-pass membrane protein with coiled-coil domains 4 [Source:MGI Symbol;Acc:MGI:3039636]	21.6541	3.75191	5.77148	4.46212e-05	0.000634039	single-pass membrane protein with coiled-coil domains 4 [Source:MGI Symbol;Acc:MGI:3039636]
Hspb1	ENSMUSG00000004951	ENSMUST00000005077	306.859	905.967	0.338709	9.24947e-07	3.31e-05	heat shock protein 1 [Source:MGI Symbol;Acc:MGI:96240]	767.945	378.93	2.02662	1.55481e-06	8.34e-05	heat shock protein 1 [Source:MGI Symbol;Acc:MGI:96240]
Ctla2b	ENSMUSG00000074874	ENSMUST00000171347	1193.39	3529.06	0.33816	1.56922e-07	1.28e-05	cytotoxic T lymphocyte-associated protein 2 beta [Source:MGI Symbol;Acc:MGI:88555]	681.021	76.3506	8.91965	4.93804e-07	4.1e-05	cytotoxic T lymphocyte-associated protein 2 beta [Source:MGI Symbol;Acc:MGI:88555]
Stard10	ENSMUSG00000030688	ENSMUST00000163799	74.8415	222.54	0.336305	3.89097e-08	5.9e-06	START domain containing 10 [Source:MGI Symbol;Acc:MGI:1860093]	153.33	35.6314	4.30322	5.25962e-06	0.000166866	START domain containing 10 [Source:MGI Symbol;Acc:MGI:1860093]
Hmgn3	ENSMUSG00000066456	ENSMUST00000189777	16.3971	49.3872	0.332011	0.00180325	0.00479093	high mobility group nucleosomal binding domain 3 [Source:MGI Symbol;Acc:MGI:2138069]	47.0409	15.8669	2.96473	9.55789e-05	0.00106173	high mobility group nucleosomal binding domain 3 [Source:MGI Symbol;Acc:MGI:2138069]
S100a1	ENSMUSG00000044080	ENSMUST00000060738	113.32	341.874	0.331466	0.000190878	0.000882217	S100 calcium binding protein A1 [Source:MGI Symbol;Acc:MGI:1338917]	376.301	93.1736	4.0387	1.15216e-05	0.000266655	S100 calcium binding protein A1 [Source:MGI Symbol;Acc:MGI:1338917]
Acy3	ENSMUSG00000024866	ENSMUST00000054030	2.32216	7.10951	0.326627	0.000429141	0.00160228	aspartoacylase (aminoacylase) 3 [Source:MGI Symbol;Acc:MGI:1918920]	4.10759	1.06339	3.86274	0.00114244	0.00595277	aspartoacylase (aminoacylase) 3 [Source:MGI Symbol;Acc:MGI:1918920]
Klf2	ENSMUSG00000055148	ENSMUST00000067912	24.8186	76.5254	0.324318	0.000178276	0.000839243	Kruppel-like factor 2 (lung) [Source:MGI Symbol;Acc:MGI:1342772]	26.253	8.77165	2.99294	0.00228818	0.0098305	Kruppel-like factor 2 (lung) [Source:MGI Symbol;Acc:MGI:1342772]
AI413582	ENSMUSG00000062753	ENSMUST00000154473	17.5448	54.1011	0.324297	0.000181938	0.000852301	expressed sequence AI413582 [Source:MGI Symbol;Acc:MGI:2146839]	53.466	26.6899	2.00323	0.00195956	0.00880189	expressed sequence AI413582 [Source:MGI Symbol;Acc:MGI:2146839]
Gng11	ENSMUSG00000032766	ENSMUST00000031670	53.6739	166.637	0.322102	2.33665e-06	5.6e-05	guanine nucleotide binding protein (G protein), gamma 11 [Source:MGI Symbol;Acc:MGI:1913316]	66.3857	16.8305	3.94437	5.06785e-05	0.000690817	guanine nucleotide binding protein (G protein), gamma 11 [Source:MGI Symbol;Acc:MGI:1913316]
Hp	ENSMUSG00000031722	ENSMUST00000074898	8.49572	26.3978	0.321834	1.96723e-05	0.000196356	haptoglobin [Source:MGI Symbol;Acc:MGI:96211]	3.02422	0.379106	7.97724	5.85162e-05	0.000755381	haptoglobin [Source:MGI Symbol;Acc:MGI:96211]
Gdf10	ENSMUSG00000021943	ENSMUST00000168727	4.35644	14.0686	0.309657	6.79613e-05	0.000433467	growth differentiation factor 10 [Source:MGI Symbol;Acc:MGI:95684]	8.67019	3.24256	2.67387	0.000134949	0.00133908	growth differentiation factor 10 [Source:MGI Symbol;Acc:MGI:95684]
Tmem86a	ENSMUSG00000010307	ENSMUST00000010451	8.26828	26.7418	0.309189	4.30326e-05	0.000322815	transmembrane protein 86A [Source:MGI Symbol;Acc:MGI:1915143]	208.282	99.593	2.09133	1.21867e-06	7.08e-05	transmembrane protein 86A [Source:MGI Symbol;Acc:MGI:1915143]
Mrpl33	ENSMUSG00000106918	ENSMUST00000202690	129.783	441.193	0.294163	2.68146e-05	0.000238979	mitochondrial ribosomal protein L33 [Source:MGI Symbol;Acc:MGI:2137225]	254.267	87.9462	2.89117	0.00175071	0.008099	mitochondrial ribosomal protein L33 [Source:MGI Symbol;Acc:MGI:2137225]
Socs2	ENSMUSG00000020027	ENSMUST00000139210	17.3182	59.395	0.291577	4.2052e-06	7.81e-05	suppressor of cytokine signaling 2 [Source:MGI Symbol;Acc:MGI:1201787]	171.168	60.135	2.8464	1.60422e-07	2.24e-05	suppressor of cytokine signaling 2 [Source:MGI Symbol;Acc:MGI:1201787]
Ablim3	ENSMUSG00000032735	ENSMUST00000049378	0.408572	1.40291	0.291231	0.00226226	0.00571756	actin binding LIM protein family, member 3 [Source:MGI Symbol;Acc:MGI:2442582]	12.5426	0.338682	37.0336	0.000298459	0.0023014	actin binding LIM protein family, member 3 [Source:MGI Symbol;Acc:MGI:2442582]
Ifitm2	ENSMUSG00000060591	ENSMUST00000081649	553.413	1921.05	0.288078	3.46646e-07	2e-05	interferon induced transmembrane protein 2 [Source:MGI Symbol;Acc:MGI:1933382]	799.521	294.173	2.71786	4.45433e-06	0.000150205	interferon induced transmembrane protein 2 [Source:MGI Symbol;Acc:MGI:1933382]
Gas6	ENSMUSG00000031451	ENSMUST00000033828	48.0658	167.092	0.287661	1.36116e-05	0.000154648	growth arrest specific 6 [Source:MGI Symbol;Acc:MGI:95660]	232.002	54.1811	4.28198	6.48015e-06	0.000186798	growth arrest specific 6 [Source:MGI Symbol;Acc:MGI:95660]
Palm3	ENSMUSG00000047986	ENSMUST00000142367	2.83528	9.98836	0.283859	0.000679604	0.00223967	paralemmin 3 [Source:MGI Symbol;Acc:MGI:1921587]	14.8505	3.61458	4.1085	9.192e-05	0.00103684	paralemmin 3 [Source:MGI Symbol;Acc:MGI:1921587]
Znhit6	ENSMUSG00000074182	ENSMUST00000199033	6.01681	21.2122	0.283649	0.000142353	0.000718456	zinc finger, HIT type 6 [Source:MGI Symbol;Acc:MGI:1916996]	164.674	9.31398	17.6803	1.7716e-08	7.5e-06	zinc finger, HIT type 6 [Source:MGI Symbol;Acc:MGI:1916996]
Rab20	ENSMUSG00000031504	ENSMUST00000033900	8.38117	29.7454	0.281764	0.000166441	0.000800582	RAB20, member RAS oncogene family [Source:MGI Symbol;Acc:MGI:102789]	31.6664	5.84407	5.41856	9.27704e-06	0.00023207	RAB20, member RAS oncogene family [Source:MGI Symbol;Acc:MGI:102789]
Plac9b	ENSMUSG00000072674	ENSMUST00000184142	35.3027	125.699	0.28085	7.06718e-06	0.000104328	placenta specific 9b [Source:MGI Symbol;Acc:MGI:3711222]	48.1851	9.8115	4.91109	1.99081e-07	2.56e-05	placenta specific 9b [Source:MGI Symbol;Acc:MGI:3711222]
Adcyap1r1	ENSMUSG00000029778	ENSMUST00000070736	1.32659	4.75099	0.279224	8.06022e-05	0.00048609	adenylate cyclase activating polypeptide 1 receptor 1 [Source:MGI Symbol;Acc:MGI:108449]	9.94404	1.23343	8.06208	4.13898e-08	1.17e-05	adenylate cyclase activating polypeptide 1 receptor 1 [Source:MGI Symbol;Acc:MGI:108449]
Ctla2a	ENSMUSG00000044258	ENSMUST00000021880	6117.2	22904.6	0.267074	1.68828e-09	1.75e-06	cytotoxic T lymphocyte-associated protein 2 alpha [Source:MGI Symbol;Acc:MGI:88554]	2080.55	230.416	9.02952	1.72327e-08	7.5e-06	cytotoxic T lymphocyte-associated protein 2 alpha [Source:MGI Symbol;Acc:MGI:88554]
Mpst	ENSMUSG00000071711	ENSMUST00000167140	19.3629	73.2001	0.26452	2.0769e-06	5.17e-05	mercaptopyruvate sulfurtransferase [Source:MGI Symbol;Acc:MGI:2179733]	37.6636	17.1596	2.1949	0.000504506	0.0033249	mercaptopyruvate sulfurtransferase [Source:MGI Symbol;Acc:MGI:2179733]
Col7a1	ENSMUSG00000025650	ENSMUST00000112070	1.79721	7.01189	0.256308	1.18809e-05	0.000142505	collagen, type VII, alpha 1 [Source:MGI Symbol;Acc:MGI:88462]	6.48397	3.02531	2.14324	0.000478611	0.00320502	collagen, type VII, alpha 1 [Source:MGI Symbol;Acc:MGI:88462]
Dcxr	ENSMUSG00000039450	ENSMUST00000106148	12.9533	52.2346	0.247983	0.00288874	0.00695586	dicarbonyl L-xylulose reductase [Source:MGI Symbol;Acc:MGI:1915130]	35.2113	14.5432	2.42115	0.000708979	0.00421899	dicarbonyl L-xylulose reductase [Source:MGI Symbol;Acc:MGI:1915130]
Kcne4	ENSMUSG00000047330	ENSMUST00000057262	9.94659	40.4332	0.246001	0.000739225	0.00238563	potassium voltage-gated channel, Isk-related subfamily, gene 4 [Source:MGI Symbol;Acc:MGI:1891125]	3.82336	0.473906	8.06777	4.32849e-05	0.000622753	potassium voltage-gated channel, Isk-related subfamily, gene 4 [Source:MGI Symbol;Acc:MGI:1891125]
Tnxb	ENSMUSG00000033327	ENSMUST00000168533	13.9464	56.9064	0.245077	5.78007e-06	9.33e-05	tenascin XB [Source:MGI Symbol;Acc:MGI:1932137]	6.16756	1.68777	3.65426	0.000127967	0.00128647	tenascin XB [Source:MGI Symbol;Acc:MGI:1932137]
Cisd3	ENSMUSG00000078695	ENSMUST00000107583	21.2511	89.1502	0.238374	0.000501483	0.00179218	CDGSH iron sulfur domain 3 [Source:MGI Symbol;Acc:MGI:101788]	42.4793	20.9376	2.02885	0.000280605	0.00221469	CDGSH iron sulfur domain 3 [Source:MGI Symbol;Acc:MGI:101788]
Abcc3	ENSMUSG00000020865	ENSMUST00000021231	3.56273	16.0856	0.221486	9.55013e-05	0.000546192	ATP-binding cassette, sub-family C (CFTR/MRP), member 3 [Source:MGI Symbol;Acc:MGI:1923658]	5.7513	2.53343	2.27016	0.000863819	0.00485144	ATP-binding cassette, sub-family C (CFTR/MRP), member 3 [Source:MGI Symbol;Acc:MGI:1923658]
Spef1	ENSMUSG00000027329	ENSMUST00000028801	6.92503	31.7219	0.218305	0.000177427	0.00083593	sperm flagellar 1 [Source:MGI Symbol;Acc:MGI:3513546]	18.5126	6.51073	2.8434	0.000250754	0.00202901	sperm flagellar 1 [Source:MGI Symbol;Acc:MGI:3513546]
Dbndd2	ENSMUSG00000017734	ENSMUST00000109350	16.2021	74.866	0.216415	2.21777e-05	0.000211018	dysbindin (dystrobrevin binding protein 1) domain containing 2 [Source:MGI Symbol;Acc:MGI:106562]	115.166	24.402	4.71952	5.90016e-07	4.49e-05	dysbindin (dystrobrevin binding protein 1) domain containing 2 [Source:MGI Symbol;Acc:MGI:106562]
Hsd11b2	ENSMUSG00000031891	ENSMUST00000034363	80.1396	389.242	0.205886	4.16579e-06	7.78e-05	hydroxysteroid 11-beta dehydrogenase 2 [Source:MGI Symbol;Acc:MGI:104720]	1037.12	179.21	5.78718	8.44612e-09	5.23e-06	hydroxysteroid 11-beta dehydrogenase 2 [Source:MGI Symbol;Acc:MGI:104720]
Ramp1	ENSMUSG00000034353	ENSMUST00000165855	27.2855	134.102	0.203468	3.52041e-06	7.07e-05	receptor (calcitonin) activity modifying protein 1 [Source:MGI Symbol;Acc:MGI:1858418]	38.363	13.8176	2.77639	0.000351184	0.00259357	receptor (calcitonin) activity modifying protein 1 [Source:MGI Symbol;Acc:MGI:1858418]
Tceal5	ENSMUSG00000054034	ENSMUST00000066819	3.1563	15.5191	0.203381	1.95753e-05	0.000195549	transcription elongation factor A (SII)-like 5 [Source:MGI Symbol;Acc:MGI:3036236]	18.5392	3.0074	6.16454	4.26838e-05	0.000619088	transcription elongation factor A (SII)-like 5 [Source:MGI Symbol;Acc:MGI:3036236]
Popdc2	ENSMUSG00000022803	ENSMUST00000023494	4.51029	22.5285	0.200204	2.73903e-05	0.000242483	popeye domain containing 2 [Source:MGI Symbol;Acc:MGI:1930150]	25.656	3.40992	7.52392	7.79643e-10	1.91e-06	popeye domain containing 2 [Source:MGI Symbol;Acc:MGI:1930150]
Tceal3	ENSMUSG00000044550	ENSMUST00000153780	10.091	51.5402	0.19579	2.05819e-05	0.000202906	transcription elongation factor A (SII)-like 3 [Source:MGI Symbol;Acc:MGI:1913354]	77.2942	12.0271	6.42669	2.42808e-05	0.000431204	transcription elongation factor A (SII)-like 3 [Source:MGI Symbol;Acc:MGI:1913354]
Wfdc1	ENSMUSG00000023336	ENSMUST00000212901	22.3894	120.755	0.185412	5.29685e-06	8.86e-05	WAP four-disulfide core domain 1 [Source:MGI Symbol;Acc:MGI:1915116]	23.7181	8.98295	2.64035	0.000405184	0.00285475	WAP four-disulfide core domain 1 [Source:MGI Symbol;Acc:MGI:1915116]
Ephx1	ENSMUSG00000038776	ENSMUST00000154133	12.0329	65.3326	0.18418	2.46444e-05	0.000227018	epoxide hydrolase 1, microsomal [Source:MGI Symbol;Acc:MGI:95405]	286.797	53.4886	5.36183	1.24326e-07	1.94e-05	epoxide hydrolase 1, microsomal [Source:MGI Symbol;Acc:MGI:95405]
Kcnk1	ENSMUSG00000033998	ENSMUST00000046765	5.24856	28.7159	0.182776	0.000124887	0.000653651	potassium channel, subfamily K, member 1 [Source:MGI Symbol;Acc:MGI:109322]	7.18379	1.65008	4.35361	0.000173903	0.00158266	potassium channel, subfamily K, member 1 [Source:MGI Symbol;Acc:MGI:109322]
Mgmt	ENSMUSG00000054612	ENSMUST00000081510	2.81578	15.5941	0.180566	0.000869162	0.00270122	O-6-methylguanine-DNA methyltransferase [Source:MGI Symbol;Acc:MGI:96977]	18.5154	7.93739	2.33268	0.00137205	0.00680315	O-6-methylguanine-DNA methyltransferase [Source:MGI Symbol;Acc:MGI:96977]
Phyhipl	ENSMUSG00000037747	ENSMUST00000046513	0.616189	3.42902	0.179698	0.000711982	0.00231807	phytanoyl-CoA hydroxylase interacting protein-like [Source:MGI Symbol;Acc:MGI:1918161]	8.79926	0.951345	9.24928	2.81838e-05	0.000469779	phytanoyl-CoA hydroxylase interacting protein-like [Source:MGI Symbol;Acc:MGI:1918161]
S100a13	ENSMUSG00000042312	ENSMUST00000048138	36.6197	207.143	0.176784	2.03893e-06	5.11e-05	S100 calcium binding protein A13 [Source:MGI Symbol;Acc:MGI:109581]	164.325	22.2911	7.37179	1.04022e-05	0.000248762	S100 calcium binding protein A13 [Source:MGI Symbol;Acc:MGI:109581]
Rasd1	ENSMUSG00000049892	ENSMUST00000062405	3.27986	18.6021	0.176317	0.000974046	0.00295343	RAS, dexamethasone-induced 1 [Source:MGI Symbol;Acc:MGI:1270848]	227.236	4.11933	55.1633	2.89874e-07	3.14e-05	RAS, dexamethasone-induced 1 [Source:MGI Symbol;Acc:MGI:1270848]
Mettl23	ENSMUSG00000090266	ENSMUST00000106370	5.59885	32.3595	0.17302	0.000215078	0.000965643	methyltransferase like 23 [Source:MGI Symbol;Acc:MGI:1921569]	7.34283	3.52681	2.08201	0.000108019	0.00114534	methyltransferase like 23 [Source:MGI Symbol;Acc:MGI:1921569]
S100a16	ENSMUSG00000074457	ENSMUST00000098911	48.6763	288.116	0.168947	9.13725e-09	3.41e-06	S100 calcium binding protein A16 [Source:MGI Symbol;Acc:MGI:1915110]	294.212	58.4449	5.03401	6.55079e-06	0.00018749	S100 calcium binding protein A16 [Source:MGI Symbol;Acc:MGI:1915110]
Tceal6	ENSMUSG00000031409	ENSMUST00000033783	2.91248	17.417	0.167221	2.60026e-06	5.94e-05	transcription elongation factor A (SII)-like 6 [Source:MGI Symbol;Acc:MGI:1923939]	22.4158	3.46414	6.47082	1.88737e-06	9.27e-05	transcription elongation factor A (SII)-like 6 [Source:MGI Symbol;Acc:MGI:1923939]
Igfbp6	ENSMUSG00000023046	ENSMUST00000023807	189.691	1156.77	0.163983	9.26848e-09	3.41e-06	insulin-like growth factor binding protein 6 [Source:MGI Symbol;Acc:MGI:96441]	658.03	236.116	2.78689	8.97207e-07	5.78e-05	insulin-like growth factor binding protein 6 [Source:MGI Symbol;Acc:MGI:96441]
Eya2	ENSMUSG00000017897	ENSMUST00000063433	1.92655	12.086	0.159403	0.000141048	0.000714632	EYA transcriptional coactivator and phosphatase 2 [Source:MGI Symbol;Acc:MGI:109341]	26.7623	8.24868	3.24443	5.48735e-05	0.000728251	EYA transcriptional coactivator and phosphatase 2 [Source:MGI Symbol;Acc:MGI:109341]
Ngf	ENSMUSG00000027859	ENSMUST00000035952	2.14211	13.4534	0.159225	1.52914e-05	0.000166758	nerve growth factor [Source:MGI Symbol;Acc:MGI:97321]	32.6271	3.2239	10.1204	7.96875e-05	0.000933504	nerve growth factor [Source:MGI Symbol;Acc:MGI:97321]
Plac9a	ENSMUSG00000095304	ENSMUST00000052286	179.266	1142.62	0.15689	1.13103e-06	3.7e-05	placenta specific 9a [Source:MGI Symbol;Acc:MGI:2663998]	209.513	50.853	4.11998	3.79218e-05	0.000565837	placenta specific 9a [Source:MGI Symbol;Acc:MGI:2663998]
Sod3	ENSMUSG00000072941	ENSMUST00000101208	1.43762	10.3206	0.139297	0.00222545	0.00564102	superoxide dismutase 3, extracellular [Source:MGI Symbol;Acc:MGI:103181]	16.7722	2.18512	7.67563	2.83213e-06	0.00011933	superoxide dismutase 3, extracellular [Source:MGI Symbol;Acc:MGI:103181]
Tmod1	ENSMUSG00000028328	ENSMUST00000107773	2.18784	16.4797	0.13276	4.29299e-05	0.000322499	tropomodulin 1 [Source:MGI Symbol;Acc:MGI:98775]	33.5725	3.98767	8.41906	2.60392e-05	0.000450453	tropomodulin 1 [Source:MGI Symbol;Acc:MGI:98775]
Scnn1b	ENSMUSG00000030873	ENSMUST00000033161	1.86588	14.0899	0.132427	0.000780951	0.00248847	sodium channel, nonvoltage-gated 1 beta [Source:MGI Symbol;Acc:MGI:104696]	17.2137	1.28363	13.4101	4.0069e-05	0.00058752	sodium channel, nonvoltage-gated 1 beta [Source:MGI Symbol;Acc:MGI:104696]
Aldh1a1	ENSMUSG00000053279	ENSMUST00000087638	1.11408	10.5467	0.105634	0.00276836	0.00672126	aldehyde dehydrogenase family 1, subfamily A1 [Source:MGI Symbol;Acc:MGI:1353450]	78.8219	14.5844	5.40453	1.63576e-05	0.000332212	aldehyde dehydrogenase family 1, subfamily A1 [Source:MGI Symbol;Acc:MGI:1353450]
Qprt	ENSMUSG00000030674	ENSMUST00000032912	0.291048	3.6689	0.0793283	0.00236666	0.0059242	quinolinate phosphoribosyltransferase [Source:MGI Symbol;Acc:MGI:1914625]	26.3998	12.1736	2.16861	0.000671653	0.00405995	quinolinate phosphoribosyltransferase [Source:MGI Symbol;Acc:MGI:1914625]
Krt7	ENSMUSG00000023039	ENSMUST00000141190	12.5984	178.695	0.0705023	2.0394e-07	1.47e-05	keratin 7 [Source:MGI Symbol;Acc:MGI:96704]	128.762	11.4166	11.2785	5.62887e-07	4.42e-05	keratin 7 [Source:MGI Symbol;Acc:MGI:96704]
